# Supplementary material for: Enhanced U-Pb detrital zircon, Lu-Hf zircon, δ18O zircon, and Sm-Nd whole rock global databases
Source: Sci Data. 2024 Jan 9;11:56. doi: 10.1038/s41597-023-02902-9 (PMC10776700; doi:10.1038/s41597-023-02902-9)
Supplement: Supplementary file 4 — DB4 - Yb-Lu-Hf zircon database [file 41597_2023_2902_MOESM4_ESM.xlsx]

## Sheet: References
Ref. No.	Lead_Author	Year	Journal	Volume	Pages / Article No.	Title	Web Link
R10002	Kemp, AIS et al.	2010	Earth & Planetary Sci Lett	296	45–56	Hadean crustal evolution revisited: New constraints from Pb–Hf isotope systematics of the Jack Hills zircons.	http://dx.doi.org/10.1016/j.epsl.2010.04.043
R10005	Harrison, TM et al.	2005	Science	310	1947–1950	Heterogeneous Hadean Hafnium: Evidence of Continental Crust at 4.4 to 4.5 Ga.	http://dx.doi.org/10.1126/science.1117926
R10039	Zhu, DC et al.	2011	Geology	39	727–730	Lhasa terrane in southern Tibet came from Australia.	http://dx.doi.org/10.1130/G31895.1
R10047	Clements, B et al.	2012	GSA Special Papers	487	37–61	Detrital zircon U-Pb age and Hf-isotope perspective on sediment provenance and tectonic models in SE Asia.	https://doi.org/10.1130/2012.2487(03)
R10052	Gaschnig, RM et al.	2012	GSA Bulletin	125	73–88	Probing for Proterozoic and Archean crust in the northern U.S. Cordillera with inherited zircon from the Idaho batholith.	http://dx.doi.org/10.1130/B30583.1
R10053	Wooden, J et al.	2012	Lithosphere	5	17–28	Crustal growth and tectonic evolution of the Mojave crustal province: Insights from hafnium isotope systematics in zircons.	http://dx.doi.org/10.1130/L218.1
R10060	Beranek, LP et al.	2013	Lithosphere	5	163–168	Detrital zircon Hf isotopic compositions indicate a northern Caledonian connection for the Alexander terrane.	http://dx.doi.org/10.1130/L255.1
R10070	Munoz, M et al.	2013	Geology	41	931–934	Isotopic shifts in the Cenozoic Andean arc of central Chile: Records of an evolving basement throughout cordilleran arc mountain building.	http://dx.doi.org/10.1130/G34178.1
R10080	Yang, TN et al.	2014	GSA Bulletin	126	1654–1682	Two-phase subduction and subsequent collision defines the Paleotethyan tectonics of the southeastern Tibetan Plateau: Evidence from zircon U-Pb dating, geochemistry, and structural geology of the Sanjiang orogenic belt, southwest China.	http://dx.doi.org/10.1130/B30921.1
R10081	McGee, B et al.	2014	GSA Bulletin	127	76–86	Age and provenance of the Cryogenian to Cambrian passive margin to foreland basin sequence of the northern Paraguay Belt, Brazil.	http://dx.doi.org/10.1130/B30842.1
R10088	Díez-Fernández, R et al.	2015	Lithosphere	7	73–90	Peralkaline and alkaline magmatism of the Ossa-Morena zone (SW Iberia): Age, source and implications for the Paleozoic evolution of Gondwanan lithosphere.	http://dx.doi.org/10.1130/L379.1
R10089	Ge, R et al.	2015	GSA Bulletin	127	781–803	Synchronous crustal growth and reworking recorded in late Paleoproterozoic granitoids in the northern Tarim craton: In situ zircon U-Pb-Hf-O isotopic and geochemical constraints and tectonic implications.	http://dx.doi.org/10.1130/B31050.1
R10090	Belousova, EA et al.	2015	Geology	43	119–122	The enigma of crustal zircons in upper-mantle rocks: Clues from the Tumut ophiolite, southeast Australia.	http://dx.doi.org/10.1130/G36231.1
R10095	Hagen-Peter, G et al.	2015	Lithosphere	7	174–188	Mixing between enriched lithospheric mantle and crustal components in a short-lived subduction-related magma system, Dry Valleys area, Antarctica: Insights from U-Pb geochronology, Hf isotopes, and whole-rock geochemistry.	http://dx.doi.org/10.1130/L384.1
R10096	Portner, RA et al.	2011	Lithos	126	355–368	Enriching mantle melts within a dying mid-ocean spreading ridge: Insights from Hf-isotope and trace element patterns in detrital oceanic zircon.	http://dx.doi.org/10.1016/j.lithos.2011.07.017
R10112	Robinson, RAJ et al.	2014	Gondwana Research	26	112–121	Large rivers and orogens: The evolution of the Yarlung Tsangpo–Irrawaddy system and the eastern Himalayan syntaxis.	http://dx.doi.org/10.1016/j.gr.2013.07.002
R10113	Dong, CY et al.	2011	Science China: Earth Sci	54	1034–1042	Detrital zircon age model of Ordovician Wenquan quartzite south of Lungmuco-Shuanghu Suture in the Qiangtang area, Tibet: Constraint on tectonic affinity and source regions.	http://dx.doi.org/10.1007/s11430-010-4166-x
R10114	Zhu, DC et al.	2011	Earth & Planetary Sci Lett	301	241–255	The Lhasa Terrane: Record of a microcontinent and its histories of drift and growth.	http://dx.doi.org/10.1016/j.epsl.2010.11.005
R10115	Wang, CY et al.	2011	Geochim Cosmochim Acta	75	1308–1345	Growth rate of the preserved continental crust: II. Constraints from Hf and O isotopes in detrital zircons from Greater Russian Rivers.	http://dx.doi.org/10.1016/j.gca.2010.12.010
R10118	Han, C et al.	2013	J of Geosciences	58	233–250	Age and tectonic setting of magmatic sulfide Cu-Ni mineralization in the Eastern Tianshan Orogenic Belt, Xinjiang, Central Asia.	http://dx.doi.org/10.3190/jgeosci.148
R10119	Yuan, Q et al.	2014	J of Geosciences	59	275–291	Petrology and zircon U-Pb dating combined with Hf isotope study of granitic rocks from the Kuluketage Block (Tarim Craton, NW China).	http://dx.doi.org/10.3190/jgeosci.172
R10124	Chemale, F et al.	2011	Precambrian Research	186	117–126	Lu–Hf and U–Pb age determination of Capivarita Anorthosite in the Dom Feliciano Belt, Brazil.	http://dx.doi.org/10.1016/j.precamres.2011.01.005
R10131	de Waele, B et al.	2009	Amer J Science	309	132–187	The geochronological framework of the Irumide Belt: A prolonged crustal history along the margin of the Bangweulu Craton	http://dx.doi.org/10.2475/02.2009.03
R10133	Wan, Y et al.	2013	Amer J Science	313	683–711	Is the Ordos Block Archean or Paleoproterozoic in age? Implications for the Precambrian evolution of the North China Craton	http://doi.org/10.2475/07.2013.03
R10134	Shu, LS et al.	2014	Amer J Science	314	154–186	Early Paleozoic depositional environment and intraplate tectono-magmatism in the Cathaysia Block (South China): Evidence from stratigraphic, structural, geochemical and geochronological investigations	http://doi.org/10.2475/01.2014.05
R10135	Wyche, S et al.	2012	Australian J Earth Sci	59	657–670	Isotopic constraints on stratigraphy in the central and eastern Yilgarn Craton, Western Australia	http://dx.doi.org/10.1080/08120099.2012.697677
R10138	Willner, AP et al.	2008	Chemical Geology	253	114–129	History of crustal growth and recycling at the Pacific convergent margin of South America at latitudes 29°–36° S revealed by a U–Pb and Lu–Hf isotope study of detrital zircon from late Paleozoic accretionary systems	http://dx.doi.org/10.1016/j.chemgeo.2008.04.016
R10140	Lin, TH et al.	2012	Chemical Geology	291	23–37	Zircon U–Pb and Hf isotope constraints from the Ailao Shan–Red River shear zone on the tectonic and crustal evolution of southwestern China	http://dx.doi.org/10.1016/j.chemgeo.2011.11.011
R10144	He, M et al.	2013	Chemical Geology	360	186–203	Zircon U–Pb geochronology and Hf isotope data from the Yangtze River sands: Implications for major magmatic events and crustal evolution in Central China	http://dx.doi.org/10.1016/j.chemgeo.2013.10.020
R10148	Partin, CA et al.	2014	Earth & Planetary Sci Lett	388	123–133	Filling in the juvenile magmatic gap: Evidence for uninterrupted Paleoproterozoic plate tectonics	http://dx.doi.org/10.1016/j.epsl.2013.11.041
R10150	Zhang, SH et al.	2014	Earth-Science Rev	131	49–87	Temporal and spatial variations of Mesozoic magmatism and deformation in the North China Craton: Implications for lithospheric thinning and decratonization	http://dx.doi.org/10.1016/j.earscirev.2013.12.004
R10152	Petersson, A et al.	2015	Geo Soc London Spec Pub	389	281–303	Zircon U–Pb and Hf – isotopes from the eastern part of the Sveconorwegian Orogen, SW Sweden: implications for the growth of Fennoscandia	http://dx.doi.org/10.1144/SP389.2
R10154	Hoang, LV et al.	2009	Geochem Geophys Geosyst	10	Q11008	Evaluating the evolution of the Red River system based on in situ U-Pb dating and Hf isotope analysis of zircons	http://dx.doi.org/10.1029/2009GC002819
R10157	Iizuka, T et al.	2010	Geochim Cosmochim Acta	74	2450–2472	Detrital zircon evidence for Hf isotopic evolution of granitoid crust and continental growth	http://dx.doi.org/10.1016/j.gca.2010.01.023
R10158	Bell, EA et al.	2011	Geochim Cosmochim Acta	75	4816–4829	Early Archean crustal evolution of the Jack Hills Zircon source terrane inferred from Lu–Hf, 207Pb/206Pb, and d18O systematics of Jack Hills zircons	http://dx.doi.org/10.1016/j.gca.2011.06.007
R10159	Iizuka, T et al.	2013	Geochim Cosmochim Acta	107	96–120	Evolution of the African continental crust as recorded by U–Pb, Lu–Hf and O isotopes in detrital zircons from modern rivers	http://dx.doi.org/10.1016/j.gca.2012.12.028
R10164	Ali, K et al.	2012	Geological Magazine	149	783–797	U–Pb zircon dating and Sr–Nd–Hf isotopic evidence to support a juvenile origin of the ~634 Ma El Shalul granitic gneiss dome, Arabian–Nubian Shield	http://dx.doi.org/10.1017/S0016756811000975
R10172	Shao, WY et al.	2015	Geology	43	479–482	Old continental zircons from a young oceanic arc, eastern Taiwan: Implications for Luzon subduction initiation and Asian accretionary orogeny	http://dx.doi.org/10.1130/G36499.1
R10173	Shi, Y et al.	2010	Gondwana Research	17	632–641	Devonian A-type granitic magmatism on the northern margin of the North China Craton: SHRIMP U–Pb zircon dating and Hf-isotopes of the Hongshan granite at Chifeng, Inner Mongolia, China	http://dx.doi.org/10.1016/j.gr.2009.11.011
R10175	Ao, SJ et al.	2010	Gondwana Research	18	466–478	Geochronology and geochemistry of Early Permian mafic–ultramafic complexes in the Beishan area, Xinjiang, NW China: Implications for late Paleozoic tectonic evolution of the southern Altaids	http://dx.doi.org/10.1016/j.gr.2010.01.004
R10178	Li, LM et al.	2011	Gondwana Research	19	191–201	U–Pb and Hf isotopic study of zircons from migmatised amphibolites in the Cathaysia Block: Implications for the early Paleozoic peak tectonothermal event in Southeastern China	http://dx.doi.org/10.1016/j.gr.2010.03.009
R10181	Zhang, HF et al.	2011	Gondwana Research	19	446–459	Phanerozoic reactivation of the Archean North China Craton through episodic magmatism: Evidence from zircon U–Pb geochronology and Hf isotopes from the Liaodong Peninsula	http://dx.doi.org/10.1016/j.gr.2010.09.002
R10184	Wang, F et al.	2011	Gondwana Research	20	122–136	Zircon U–Pb geochronology and Hf isotopic composition of the Hongqiyingzi Complex, northern Hebei Province: New evidence for Paleoproterozoic and late Paleozoic evolution of the northern margin of the North China Craton	http://dx.doi.org/10.1016/j.gr.2011.02.003
R10185	Diwu, C et al.	2011	Gondwana Research	20	149–170	Crustal growth in the North China Craton at ~2.5 Ga: Evidence from in situ zircon U–Pb ages, Hf isotopes and whole-rock geochemistry of the Dengfeng complex	http://dx.doi.org/10.1016/j.gr.2011.01.011
R10186	Peng, P et al.	2011	Gondwana Research	20	243–254	Neoproterozoic (~900 Ma) Sariwon sills in North Korea: Geochronology, geochemistry and implications for the evolution of the south-eastern margin of the North China Craton	http://dx.doi.org/10.1016/j.gr.2010.12.011
R10187	Nebel-Jacobsen, Y et al.	2011	Gondwana Research	20	427–442	Precambrian sources of Early Paleozoic SE Gondwana sediments as deduced from combined Lu–Hf and U–Pb systematics of detrital zircons, Takaka and Buller terrane, South Island, New Zealand	http://dx.doi.org/10.1016/j.gr.2010.11.014
R10190	Su, BX et al.	2011	Gondwana Research	20	516–531	U–Pb ages and Hf–O isotopes of zircons from Late Paleozoic mafic–ultramafic units in the southern Central Asian Orogenic Belt: Tectonic implications and evidence for an Early-Permian mantle plume	http://dx.doi.org/10.1016/j.gr.2010.11.015
R10191	Lei, RX et al.	2011	Gondwana Research	20	582–593	Zircon U–Pb chronology and Hf isotope of the Xingxingxia granodiorite from the Central Tianshan zone (NW China): Implications for the tectonic evolution of the southern Altaids	http://dx.doi.org/10.1016/j.gr.2011.02.010
R10192	Qi, X et al.	2012	Gondwana Research	21	180–193	Zircon U–Pb and Lu–Hf isotopic systematics of the Daping plutonic rocks: Implications for the Neoproterozoic tectonic evolution of the northeastern margin of the Indochina block, Southwest China	http://dx.doi.org/10.1016/j.gr.2011.06.004
R10199	Avigad, D et al.	2012	Gondwana Research	21	690–703	Coupled U–Pb–Hf of detrital zircons of Cambrian sandstones from Morocco and Sardinia: Implications for provenance and Precambrian crustal evolution of North Africa	http://dx.doi.org/10.1016/j.gr.2011.06.005
R10201	Turkina, OM et al.	2012	Gondwana Research	21	801–817	U–Pb (SHRIMP II), Lu–Hf isotope and trace element geochemistry of zircons from high-grade metamorphic rocks of the Irkut terrane, Sharyzhalgay Uplift: Implications for the Neoarchaean evolution of the Siberian Craton	http://dx.doi.org/10.1016/j.gr.2011.09.012
R10202	Kröner, A et al.	2012	Gondwana Research	21	876–886	Zircon ages and Hf isotopic systematics reveal vestiges of Mesoproterozoic to Archaean crust within the late Neoproterozoic–Cambrian high-grade terrain of southernmost India	http://dx.doi.org/10.1016/j.gr.2011.05.008
R10203	Kröner, A et al.	2012	Gondwana Research	21	901–927	Zircon and muscovite ages, geochemistry, and Nd–Hf isotopes for the Aktyuz metamorphic terrane: Evidence for an Early Ordovician collisional belt in the northern Tianshan of Kyrgyzstan	http://dx.doi.org/10.1016/j.gr.2011.05.010
R10205	Bhowmik, SK et al.	2012	Gondwana Research	22	54–72	Growth of the Greater Indian Landmass and its assembly in Rodinia: Geochronological evidence from the Central Indian Tectonic Zone	http://dx.doi.org/10.1016/j.gr.2011.09.008
R10208	Wang, W et al.	2012	Gondwana Research	22	699–716	Chronology, petrogenesis and tectonic setting of the Neoproterozoic Tongchang dioritic pluton at the northwestern margin of the Yangtze Block: Constraints from geochemistry and zircon U–Pb–Hf isotopic systematics	http://dx.doi.org/10.1016/j.gr.2011.11.015
R10212	Kröner, A et al.	2013	Gondwana Research	23	272–295	Mesoproterozoic (Grenville-age) terranes in the Kyrgyz North Tianshan: Zircon ages and Nd–Hf isotopic constraints on the origin and evolution of basement blocks in the southern Central Asian Orogen	http://dx.doi.org/10.1016/j.gr.2012.05.004
R10214	Mohan, MR et al.	2013	Gondwana Research	23	539–557	Neoarchean suprasubduction zone arc magmatism in southern India: Geochemistry, zircon U-Pb geochronology and Hf isotopes of the Sittampundi Anorthosite Complex	http://dx.doi.org/10.1016/j.gr.2012.04.004
R10216	Kaur, P et al.	2013	Gondwana Research	23	1040–1052	Nature of magmatism and sedimentation at a Columbia active margin: Insights from combined U–Pb and Lu–Hf isotope data of detrital zircons from NW India	http://dx.doi.org/10.1016/j.gr.2012.07.008
R10218	Flowerdew, MJ et al.	2007	GSA Bulletin	119	275–288	Combined U-Pb geochronology and Hf isotope geochemistry of detrital zircons from early Paleozoic sedimentary rocks, Ellsworth-Whitmore Mountains block, Antarctica	http://dx.doi.org/10.1130/B25891.1
R10219	Zhang, JY et al.	2012	GSA Bulletin	124	1449–1473	Coupled U-Pb dating and Hf isotopic analysis of detrital zircon of modern river sand from the Yalu River (Yarlung Tsangpo) drainage system in southern Tibet: Constraints on the transport processes and evolution of Himalayan rivers	http://dx.doi.org/10.1130/B30592.1
R10220	Zhang, SH et al.	2014	GSA Bulletin	126	1275–1300	Origin and evolution of the Bainaimiao arc belt: Implications for crustal growth in the southern Central Asian orogenic belt	http://dx.doi.org/10.1130/B31042.1
R10224	Eizenhöfer, PR et al.	2015	GSA Bulletin	127	1422–1436	Geochronological and Hf isotopic variability of detrital zircons in Paleozoic strata across the accretionary collision zone between the North China craton and Mongolian arcs and tectonic implications	http://dx.doi.org/10.1130/B31175.1
R10225	Holland, ME et al.	2015	GSA Bulletin	127	1391–1410	An imbricate midcrustal suture zone: The Mojave-Yavapai Province boundary in Grand Canyon, Arizona	http://dx.doi.org/10.1130/B31232.1
R10227	Yackymchuk, C et al.	2015	GSA Bulletin	127	1464–1484	Paleozoic evolution of western Marie Byrd Land, Antarctica	http://dx.doi.org/10.1130/B31136.1
R10229	Ye, H et al.	2014	Intl Geology Review	56	1630–1657	Origin of two contrasting latest Permian–Triassic volcanic rock suites in the northern North China Craton: implications for early Mesozoic lithosphere thinning	http://dx.doi.org/10.1080/00206814.2014.951979
R10253	Mapani, B et al.	2014	J African Earth Sci	99	228–244	Geochronology and tectonic evolution of the Hohewarte Complex, central Namibia: New insights in Paleoproterozoic to Early Neoproterozoic crustal accretion processes	http://dx.doi.org/10.1016/j.jafrearsci.2014.06.021
R10256	Mahar, MI et al.	2014	J African Earth Sci	100	510–523	Provenance of the heavy mineral-enriched alluvial deposits at the west coast of the Red Sea. Implications for evolution of Arabian–Nubian crust	http://dx.doi.org/10.1016/j.jafrearsci.2014.07.015
R10260	Zhou, JL et al.	2015	J African Earth Sci	106	75–86	Age and geochemistry of Early Cambrian post-collisional granites from the Ambatondrazaka area in east-central Madagascar	http://dx.doi.org/10.1016/j.jafrearsci.2015.02.012
R10263	Kuznetsov, NB et al.	2010	Gondwana Research	17	583–601	Geochronological, geochemical and isotopic study of detrital zircon suites from late Neoproterozoic clastic strata along the NE margin of the East European Craton: Implications for plate tectonic models	http://dx.doi.org/10.1016/j.gr.2009.08.005
R10266	Ramos, VA et al.	2014	Gondwana Research	26	719–740	A provenance study of the Paleozoic Ventania System (Argentina): Transient complex sources from Western and Eastern Gondwana	http://dx.doi.org/10.1016/j.gr.2013.07.008
R10268	Deng, J et al.	2010	J Asian Earth Sci	37	412–424	Genetic relationship between the Emeishan plume and the bauxite deposits in Western Guangxi, China: Constraints from U–Pb and Lu–Hf isotopes of the detrital zircons in bauxite ores	http://dx.doi.org/10.1016/j.jseaes.2009.10.005
R10275	Zhang, HF et al.	2012	J Asian Earth Sci	49	203–213	Low-Al and high-Al trondhjemites in the Huai’an Complex, North China Craton: Geochemistry, zircon U–Pb and Hf isotopes, and implications for Neoarchean crustal growth and remelting	http://dx.doi.org/10.1016/j.jseaes.2011.11.004
R10278	Du, L et al.	2013	J Asian Earth Sci	72	190–202	Paleoproterozoic rifting of the North China Craton: Geochemical and zircon Hf isotopic evidence from the 2137 Ma Huangjinshan A-type granite porphyry in the Wutai area	http://dx.doi.org/10.1016/j.jseaes.2012.11.040
R10283	Marschall, HR et al.	2010	J of Petrology	51	2277–2301	The Annandagstoppane Granite, East Antarctica: Evidence for Archaean Intracrustal Recycling in the Kaapvaal–Grunehogna Craton from Zircon O and Hf Isotopes	http://dx.doi.org/10.1093/petrology/egq057
R10293	Kurhila, M et al.	2010	Lithos	115	263–271	Diverse sources of crustal granitic magma: Lu–Hf isotope data on zircon in three Paleoproterozoic leucogranites of southern Finland	http://dx.doi.org/10.1016/j.lithos.2009.12.009
R10294	Liu, F et al.	2010	Lithos	117	247–268	Zircon U–Pb ages, REE concentrations and Hf isotope compositions of granitic leucosome and pegmatite from the north Sulu UHP terrane in China: Constraints on the timing and nature of partial melting	http://dx.doi.org/10.1016/j.lithos.2010.03.002
R10300	Szilas, K et al.	2012	Lithos	144	24–39	Origin of Mesoarchaean arc-related rocks with boninite/komatiite affinities from southern West Greenland	http://dx.doi.org/10.1016/j.lithos.2012.03.023
R10301	Shi, Y et al.	2012	Lithos	148	1–9	Ca. 1318 Ma A-type granite on the northern margin of the North China Craton: Implications for intraplate extension of the Columbia supercontinent	http://dx.doi.org/10.1016/j.lithos.2012.05.023
R10303	Zhang, SH et al.	2012	Lithos	155	1–18	Early Mesozoic alkaline complexes in the northern North China Craton: Implications for cratonic lithospheric destruction	http://dx.doi.org/10.1016/j.lithos.2012.08.009
R10304	Zhai, QG et al.	2013	Lithos	168	186–199	The Carboniferous ophiolite in the middle of the Qiangtang terrane, Northern Tibet: SHRIMP U–Pb dating, geochemical and Sr–Nd–Hf isotopic characteristics	http://dx.doi.org/10.1016/j.lithos.2013.02.005
R10311	Wu, M et al.	2014	Lithos	190	71–84	Zircon U–Pb geochronology and Hf isotopes of major lithologies from the Jiaodong Terrane: Implications for the crustal evolution of the Eastern Block of the North China Craton	http://dx.doi.org/10.1016/j.lithos.2013.12.004
R10337	Thomas, RJ et al.	2010	Precambrian Research	178	72–90	The Mecubúri and Alto Benfica Groups, NE Mozambique: Aids to unravelling ca. 1 and 0.5 Ga events in the East African Orogen	http://dx.doi.org/10.1016/j.precamres.2010.01.010
R10341	Wang, Q et al.	2010	Precambrian Research	178	185–208	Petrology, geochronology and geochemistry of ca. 780 Ma A-type granites in South China: Petrogenesis and implications for crustal growth during the breakup of the supercontinent Rodinia	http://dx.doi.org/10.1016/j.precamres.2010.02.004
R10343	Jiang, N et al.	2010	Precambrian Research	179	37–49	~2.7 Ga crust growth in the North China Craton	http://dx.doi.org/10.1016/j.precamres.2010.02.010
R10346	Tack, L et al.	2010	Precambrian Research	180	63–84	The 1375Ma “Kibaran event” in Central Africa: Prominent emplacement of bimodal magmatism under extensional regime	http://dx.doi.org/10.1016/j.precamres.2010.02.022
R10347	Will, TM et al.	2010	Precambrian Research	180	85–112	Geochemical and isotopic constraints on the tectonic and crustal evolution of the Shackleton Range, East Antarctica, and correlation with other Gondwana crustal segments	http://dx.doi.org/10.1016/j.precamres.2010.03.005
R10350	Long, X et al.	2010	Precambrian Research	180	272–284	Archean crustal evolution of the northern Tarim craton, NW China: Zircon U–Pb and Hf isotopic constraints	http://dx.doi.org/10.1016/j.precamres.2010.05.001
R10354	Yu, JH et al.	2010	Precambrian Research	181	97–114	Components and episodic growth of Precambrian crust in the Cathaysia Block, South China: Evidence from U–Pb ages and Hf isotopes of zircons in Neoproterozoic sediments	http://dx.doi.org/10.1016/j.precamres.2010.05.016
R10355	Lamminena, J & Koykkab, J	2010	Precambrian Research	181	129–149	The provenance and evolution of the Rjukan Rift Basin, Telemark, south Norway: The shift from a rift basin to an epicontinental sea along a Mesoproterozoic supercontinent	http://dx.doi.org/10.1016/j.precamres.2010.05.017
R10359	Huang, XL et al.	2010	Precambrian Research	182	43–56	Geochemistry of TTG and TTG-like gneisses from Lushan-Taihua complex in the southern North China Craton: Implications for late Archean crustal accretion	http://dx.doi.org/10.1016/j.precamres.2010.06.020
R10360	Zhao, XF et al.	2010	Precambrian Research	182	57–69	Late Paleoproterozoic to early Mesoproterozoic Dongchuan Group in Yunnan, SW China: Implications for tectonic evolution of the Yangtze Block	http://dx.doi.org/10.1016/j.precamres.2010.06.021
R10362	Mikhalsky, EV et al.	2010	Precambrian Research	182	101–123	New Sm–Nd, Rb–Sr, U–Pb and Hf isotope systematics for the southern Prince Charles Mountains (East Antarctica) and its tectonic implications	http://dx.doi.org/10.1016/j.precamres.2010.07.004
R10364	Weber, B et al.	2010	Precambrian Research	182	149–162	U–Pb and Lu–Hf isotope systematics of lower crust from central-southern Mexico – Geodynamic significance of Oaxaquia in a Rodinia Realm	http://dx.doi.org/10.1016/j.precamres.2010.07.007
R10366	Nebel-Jacobsen, Y et al.	2010	Precambrian Research	182	175–186	Reworking of Earth’s first crust: Constraints from Hf isotopes in Archean zircons from Mt. Narryer, Australia	http://dx.doi.org/10.1016/j.precamres.2010.07.002
R10383	Peng, P et al.	2010	Precambrian Research	183	635–659	Paleoproterozoic gabbronoritic and granitic magmatism in the northern margin of the North China craton: Evidence of crust–mantle interaction	http://dx.doi.org/10.1016/j.precamres.2010.08.015
R10388	Koglin, N et al.	2010	Precambrian Research	183	817–824	New constraints on the auriferous Witwatersrand sediment provenance from combined detrital zircon U–Pb and Lu–Hf isotope data for the Eldorado Reef (Central Rand Group, South Africa)	http://dx.doi.org/10.1016/j.precamres.2010.09.009
R10390	Howard, KE et al.	2011	Precambrian Research	184	43–62	U–Pb, Lu–Hf and Sm–Nd isotopic constraints on provenance and depositional timing of metasedimentary rocks in the western Gawler Craton: Implications for Proterozoic reconstruction models	http://dx.doi.org/10.1016/j.precamres.2010.10.002
R10394	Morag, N et al.	2011	Precambrian Research	186	101–116	Crustal evolution and recycling in the northern Arabian-Nubian Shield: New perspectives from zircon Lu–Hf and U–Pb systematics	http://dx.doi.org/10.1016/j.precamres.2011.01.004
R10396	Wan, Y et al.	2011	Precambrian Research	186	169–180	~2.7 Ga juvenile crust formation in the North China Craton (Taishan-Xintai area, western Shandong Province): Further evidence of an understated event from U–Pb dating and Hf isotopic composition of zircon	http://dx.doi.org/10.1016/j.precamres.2011.01.015
R10397	Long, X et al.	2014	Lithos	200	418–431	New geochemical and combined zircon U–Pb and Lu–Hf isotopic data of orthogneisses in the northern Altyn Tagh, norther nmargin of the Tibetan plateau: Implication for Archean evolution of the Dunhuang Block and crust formation in NW China	http://dx.doi.org/10.1016/j.lithos.2014.05.008
R10398	Long, X et al.	2011	Precambrian Research	187	1–14	Reworking of the Tarim Craton by underplating of mantle plume-derived magmas: Evidence from Neoproterozoic granitoids in the Kuluketage area, NW China	http://dx.doi.org/10.1016/j.precamres.2011.02.001
R10400	Xiong, Q et al.	2011	Precambrian Research	187	33–57	Zircons in the Shenglikou ultrahigh-pressure garnet peridotite massif and its country rocks from the North Qaidam terrane (western China): Meso-Neoproterozoic crust–mantle coupling and early Paleozoic convergent plate-margin processes	http://dx.doi.org/10.1016/j.precamres.2011.02.003
R10401	Yang, TN et al.	2011	Precambrian Research	187	79–98	The Altai-Mongolia terrane in the Central Asian Orogenic Belt (CAOB): A peri-Gondwana one? Evidence from zircon U–Pb, Hf isotopes and REE abundance	http://dx.doi.org/10.1016/j.precamres.2011.02.005
R10402	Szpunar, M et al.	2011	Precambrian Research	187	99–126	Isotopic and geochemical constraints on the Paleoproterozoic Hutchison Group, southern Australia: Implications for Paleoproterozoic continental reconstructions	http://dx.doi.org/10.1016/j.precamres.2011.02.006
R10403	Kaur, P et al.	2011	Precambrian Research	187	155–164	Archaean to Palaeoproterozoic crustal evolution of the Aravalli mountain range, NW India, and its hinterland: The U–Pb and Hf isotope record of detrital zircon	http://dx.doi.org/10.1016/j.precamres.2011.03.005
R10404	Peng, P et al.	2011	Precambrian Research	187	165–180	Halaqin volcano-sedimentary succession in the central-northern margin of the North China Craton: Products of Late Paleoproterozoic ridge subduction	http://dx.doi.org/10.1016/j.precamres.2011.03.006
R10407	Kirkland, CL et al.	2011	Precambrian Research	187	223–247	On the edge: U–Pb, Lu–Hf, and Sm–Nd data suggests reworking of the Yilgarn craton margin during formation of the Albany-Fraser Orogen	http://dx.doi.org/10.1016/j.precamres.2011.03.002
R10408	Shu, LS et al.	2011	Precambrian Research	187	263–276	Geochronological and geochemical features of the Cathaysia block (South China): New evidence for the Neoproterozoic breakup of Rodinia	http://dx.doi.org/10.1016/j.precamres.2011.03.003
R10413	Jiang, Y et al.	2011	Precambrian Research	189	140–154	Precambrian detrital zircons in the Early Paleozoic Chinese Altai: Their provenance and implications for the crustal growth of central Asia	http://dx.doi.org/10.1016/j.precamres.2011.05.008
R10414	Giustina, MESD et al.	2011	Precambrian Research	189	176–192	U–Pb–Hf-trace element systematics and geochronology of zircon from a granulite-facies metamorphosed mafic–ultramafic layered complex in Central Brazil	http://dx.doi.org/10.1016/j.precamres.2011.05.010
R10415	Ying, JF et al.	2011	Precambrian Research	189	229–238	Continental growth and secular evolution: Constraints from U-Pb ages and Hf isotope of detrital zircons in Proterozoic Jixian sedimentary section (1.8–0.8 Ga), North China Craton	http://dx.doi.org/10.1016/j.precamres.2011.07.007
R10419	Bingen, B et al.	2011	Precambrian Research	189	347–367	Neoproterozoic recycling of the Sveconorwegian orogenic belt: Detrital-zircon data from the Sparagmite basins in the Scandinavian Caledonides	http://dx.doi.org/10.1016/j.precamres.2011.07.005
R10438	Plavsa, D et al.	2014	GSA Bulletin	126	791–811	Detrital zircons in basement metasedimentary protoliths unveil the origins of southern India	http://dx.doi.org/10.1130/B30977.1
R10439	Wu, Y et al.	2012	Precambrian Research	200	26–37	Geochemistry and zircon U–Pb geochronology of Paleoproterozoic arc related granitoid in the Northwestern Yangtze Block and its geological implications	http://dx.doi.org/10.1016/j.precamres.2011.12.015
R10443	Sun, JF et al.	2012	Precambrian Research	200	184–208	Precambrian crustal evolution of the eastern North China Craton as revealed by U–Pb ages and Hf isotopes of detrital zircons from the Proterozoic Jing’eryu Formation	http://dx.doi.org/10.1016/j.precamres.2012.01.018
R10446	Zeh, A and Gerdes, A	2012	Precambrian Research	204	46–56	U–Pb and Hf isotope record of detrital zircons from gold-bearing sediments of the Pietersburg Greenstone Belt (South Africa)—Is there a common provenance with the Witwatersrand Basin?	http://dx.doi.org/10.1016/j.precamres.2012.02.013
R10450	Zhang, SH et al.	2012	Precambrian Research	206	52–71	U–Pb geochronology and geochemistry of the bedrocks and moraine sediments from the Windmill Islands: Implications for Proterozoic evolution of East Antarctica	http://dx.doi.org/10.1016/j.precamres.2012.02.019
R10451	Grew, ES et al.	2012	Precambrian Research	206	87–108	New constraints from U–Pb, Lu–Hf and Sm–Nd isotopic data on the timing of sedimentation and felsic magmatism in the Larsemann Hills, Prydz Bay, East Antarctica	http://dx.doi.org/10.1016/j.precamres.2012.02.016
R10454	Matteini, M et al.	2012	Precambrian Research	206	168–181	U–Pb and Hf isotope study on detrital zircons from the Paranoá Group, Brasília Belt Brazil: Constraints on depositional age at Mesoproterozoic – Neoproterozoic transition and tectono-magmatic events in the São Francisco craton	http://dx.doi.org/10.1016/j.precamres.2012.03.007
R10455	Yao, J et al.	2012	Precambrian Research	208	19–48	Precambrian crustal evolution of the South China Block and its relation to supercontinent history: Constraints from U–Pb ages, Lu–Hf isotopes and REE geochemistry of zircons from sandstones and granodiorite	http://dx.doi.org/10.1016/j.precamres.2012.03.009
R10459	Morag, N et al.	2012	Precambrian Research	208	197–212	1000–580 Ma crustal evolution in the northern Arabian-Nubian Shield revealed by U–Pb–Hf of detrital zircons from late Neoproterozoic sediments (Elat area, Israel)	http://dx.doi.org/10.1016/j.precamres.2012.04.009
R10464	Abati, J et al.	2012	Precambrian Research	212	263–274	Insights on the crustal evolution of the West African Craton from Hf isotopes in detrital zircons from the Anti-Atlas belt	http://dx.doi.org/10.1016/j.precamres.2012.06.005
R10471	Xia, Y et al.	2012	Precambrian Research	216	177–207	Paleoproterozoic S- and A-type granites in southwestern Zhejiang: Magmatism, metamorphism and implications for the crustal evolution of the Cathaysia basement	http://dx.doi.org/10.1016/j.precamres.2012.07.001
R10474	Wang, AD et al.	2012	Precambrian Research	220	65–79	Late-Neoarchean magmatism and metamorphism at the southeastern margin of the North China Craton and their tectonic implications	http://dx.doi.org/10.1016/j.precamres.2012.07.011
R10477	Zhang, Z et al.	2012	Precambrian Research	220	158–176	Geochronology, geochemistry and petrogenesis of Neoproterozoic basalts from Sugetbrak, northwest Tarim block, China: Implications for the onset of Rodinia supercontinent breakup	http://dx.doi.org/10.1016/j.precamres.2012.08.002
R10479	Dan, W et al.	2012	Precambrian Research	222	143–158	Integrated in situ zircon U–Pb age and Hf–O isotopes for the Helanshan khondalites in North China Craton: Juvenile crustal materials deposited in active or passive continental margin?	http://dx.doi.org/10.1016/j.precamres.2011.07.016
R10486	Zhang, SH et al.	2012	Precambrian Research	222	339–367	Mid-Mesoproterozoic bimodal magmatic rocks in the northern North China Craton: Implications for magmatism related to breakup of the Columbia supercontinent	http://dx.doi.org/10.1016/j.precamres.2011.06.003
R10487	Wang, XC et al.	2012	Precambrian Research	222	386–403	Episodic Precambrian crust growth: Evidence from U–Pb ages and Hf–O isotopes of zircon in the Nanhua Basin, central South China	http://dx.doi.org/10.1016/j.precamres.2011.06.001
R10488	Wang, XL et al.	2012	Precambrian Research	222	404–423	Post-orogenic extension in the eastern part of the Jiangnan orogen: Evidence from ca 800–760 Ma volcanic rocks	http://dx.doi.org/10.1016/j.precamres.2011.07.003
R10489	Yu, JH et al.	2012	Precambrian Research	222	424–449	U–Pb geochronology and Hf–Nd isotopic geochemistry of the Badu Complex, Southeastern China: Implications for the Precambrian crustal evolution and paleogeography of the Cathaysia Block	http://dx.doi.org/10.1016/j.precamres.2011.07.014
R10490	Ma, X et al.	2012	Precambrian Research	222	450–473	Precambrian tectonic evolution of Central Tianshan, NW China: Constraints from U–Pb dating and in situ Hf isotopic analysis of detrital zircons	http://dx.doi.org/10.1016/j.precamres.2011.06.004
R10491	Satkoski, AM et al.	2013	Precambrian Research	224	36–50	Geochemical and Hf–Nd isotopic constraints on the crustal evolution of Archean rocks from the Minnesota River Valley, USA	http://dx.doi.org/10.1016/j.precamres.2012.09.003
R10492	Wang, W et al.	2013	Precambrian Research	224	184–221	Zircon U–Pb–Hf isotopes and whole-rock geochemistry of granitoid gneisses in the Jianping gneissic terrane, Western Liaoning Province: Constraints on the Neoarchean crustal evolution of the North China Craton	http://dx.doi.org/10.1016/j.precamres.2012.09.019
R10494	La Flamme, C et al.	2013	Precambrian Research	224	129–142	U–Pb age and Hf-isotope geochemistry of zircon from felsic volcanic rocks of the Paleoproterozoic Aillik Group, Makkovik Province, Labrador	http://dx.doi.org/10.1016/j.precamres.2012.09.005
R10497	Liu, J et al.	2013	Precambrian Research	224	287–303	The growth, reworking and metamorphism of early Precambrian crust in the Jiaobei terrane, the North China Craton: Constraints from U–Th–Pb and Lu–Hf isotopic systematics, and REE concentrations of zircon from Archean granitoid gneisses	http://dx.doi.org/10.1016/j.precamres.2012.10.003
R10498	Chen, K et al.	2013	Precambrian Research	224	472–490	2.6–2.7 Ga crustal growth in Yangtze craton, South China	http://dx.doi.org/10.1016/j.precamres.2012.10.017
R10505	Zhang, J et al.	2013	Precambrian Research	226	21–42	The latest Neoarchean–Paleoproterozoic evolution of the Dunhuang block, eastern Tarim craton, northwestern China: Evidence from zircon U–Pb dating and Hf isotopic analyses	http://dx.doi.org/10.1016/j.precamres.2012.11.014
R10511	Song, D et al.	2013	Precambrian Research	227	368–388	Progressive accretionary tectonics of the Beishan orogenic collage, southern Altaids: Insights from zircon U–Pb and Hf isotopic data of high-grade complexes	http://dx.doi.org/10.1016/j.precamres.2012.06.011
R10514	Xu, Y et al.	2014	Tectonophysics	636	40–51	Early Paleozoic orogenesis along Gondwana's northern margin constrained by provenance data from South China	http://dx.doi.org/10.1016/j.tecto.2014.08.022
R10516	Heilimo, E et al.	2013	Precambrian Research	228	250–266	Neoarchean crustal recycling and mantle metasomatism: Hf–Nd–Pb–O isotope evidence from sanukitoids of the Fennoscandian shield	http://dx.doi.org/10.1016/j.precamres.2012.01.015
R10519	Yu, X et al.	2013	Precambrian Research	230	31–44	Zircon U–Pb dating and Hf isotope analysis on the Taihua Complex: Constraints on the formation and evolution of the Trans-North China Orogen	http://dx.doi.org/10.1016/j.precamres.2012.12.008
R10520	Ma, X et al.	2013	Precambrian Research	230	61–78	Zircon U–Pb ages, trace elements and Nd–Hf isotopic geochemistry of Guyang sanukitoids and related rocks: Implications for the Archean crustal evolution of the Yinshan Block, North China Craton	http://dx.doi.org/10.1016/j.precamres.2013.02.001
R10524	Shi, Y et al.	2013	Precambrian Research	231	19–60	Tectonic evolution of the Qinling orogenic belt, Central China: New evidence from geochemical, zircon U–Pb geochronology and Hf isotopes	http://dx.doi.org/10.1016/j.precamres.2013.03.001
R10525	Chen, WT et al.	2013	Precambrian Research	231	61–77	Late Paleoproterozoic sedimentary and mafic rocks in the Hekou area, SW China: Implication for the reconstruction of the Yangtze Block in Columbia	http://dx.doi.org/10.1016/j.precamres.2013.03.011
R10526	Halpin, JA et al.	2013	Precambrian Research	231	78–97	Basin analysis in polymetamorphic terranes: An example from east Antarctica	http://dx.doi.org/10.1016/j.precamres.2013.03.015
R10528	Lawley, CJM et al.	2013	Precambrian Research	231	174–193	Lithogeochemistry, geochronology and geodynamic setting of the Lupa Terrane, Tanzania: Implications for the extent of the Archean Tanzanian Craton	http://dx.doi.org/10.1016/j.precamres.2013.02.012
R10536	Xu, Y et al.	2013	Tectonics	32	1547–1558	Linking south China to northern Australia and India on the margin of Gondwana: Constraints from detrital zircon U-Pb and Hf isotopes in Cambrian strata	http://dx.doi.org/10.1002/tect.20099
R10539	Zeh, A et al.	2013	Precambrian Research	233	20–43	Juvenile crust formation in the northeastern Kaapvaal Craton at 2.97 Ga—Implications for Archean terrane accretion, and the source of the Pietersburg gold	http://dx.doi.org/10.1016/j.precamres.2013.04.013
R10542	Pokki, J et al.	2013	Precambrian Research	233	132–143	The Suursaari conglomerate (SE Fennoscandian shield; Russia)—Indication of cratonic conditions and rapid reworking of quartz arenitic cover at the outset of the emplacement of the rapakivi granites at ca. 1.65 Ga	http://dx.doi.org/10.1016/j.precamres.2013.04.008
R10546	Huang, XL et al.	2013	Precambrian Research	233	337–357	Episodic crustal growth in the southern segment of the Trans-North China Orogen across the Archean-Proterozoic boundary	http://dx.doi.org/10.1016/j.precamres.2013.05.016
R10555	Kröner, A et al.	2013	Precambrian Research	234	288–321	Age, Nd–Hf isotopes, and geochemistry of the Vijayan Complex of eastern and southern Sri Lanka: A Grenville-age magmatic arc of unknown derivation	http://dx.doi.org/10.1016/j.precamres.2012.11.001
R10558	Zhang, J et al.	2013	Precambrian Research	235	36–57	Neoarchean–Paleoproterozoic multiple tectonothermal events in the western Alxa block, North China Craton and their geological implication: Evidence fromzircon U–Pb ages and Hf isotopic composition	http://dx.doi.org/10.1016/j.precamres.2013.05.002
R10559	Kirkland, CL et al.	2013	Precambrian Research	235	131–149	Not-so-suspect terrane: Constraints on the crustal evolution of the Rudall Province	http://dx.doi.org/10.1016/j.precamres.2013.06.002
R10561	Liu, J et al.	2013	Precambrian Research	235	230–250	U–Pb dating and Hf isotope study of detrital zircons from the Zhifu Group, Jiaobei Terrane, North China Craton: Provenance andimplications for Precambrian crustal growth and recycling	http://dx.doi.org/10.1016/j.precamres.2013.06.014
R10565	Johnston, SM & Kylander-Clark, ARC	2013	Precambrian Research	235	295–302	Discovery of an Eo-Meso-Neoarchean terrane in the East Greenland Caledonides	http://dx.doi.org/10.1016/j.precamres.2013.07.004
R10568	Xu, WC et al.	2013	Precambrian Research	236	46–58	Geochronology and geochemistry of Mesoproterozoic granitoids in the Lhasa terrane, south Tibet: Implications for the early evolution of Lhasa terrane	http://dx.doi.org/10.1016/j.precamres.2013.07.016
R10571	Yin, C et al.	2013	Precambrian Research	236	145–156	Tectonic evolution of the southeastern margin of the Yangtze Block: Constraints from SHRIMP U-Pb and LA-ICP-MS Hf isotopic studies ofzircon from the eastern Jiangnan Orogenic Belt and implications for the tectonic interpretation of South China	http://dx.doi.org/10.1016/j.precamres.2013.07.022
R10585	Ali, KA et al.	2013	Precambrian Research	239	42–55	Hf isotopic composition of single zircons from Neoproterozoic arc volcanics and post-collision granites, Eastern Desert of Egypt: Implications for crustal growth and recycling in the Arabian-Nubian Shield	http://dx.doi.org/10.1016/j.precamres.2013.05.007
R10588	van Schijndel, V et al.	2014	Precambrian Research	240	22–36	Crustal evolution of the Rehoboth Province from Archaean to Mesoproterozoic times: Insights from the Rehoboth Basement Inlier	http://dx.doi.org/10.1016/j.precamres.2013.10.014
R10593	Wu, CZ et al.	2014	Precambrian Research	241	29–43	Geochronology and geochemistry of Early Mesoproterozoic meta-diabase sills from Quruqtagh in the northeastern Tarim Craton: Implications for breakup of the Columbia supercontinent	http://dx.doi.org/10.1016/j.precamres.2013.11.007
R10594	He, J et al.	2014	Precambrian Research	241	44–60	New age constraints on Neoproterozoic diamicites in Kuruktag, NW China and Precambrian crustal evolution of the Tarim Craton	http://dx.doi.org/10.1016/j.precamres.2013.11.005
R10595	Wang, W et al.	2014	Precambrian Research	241	146–160	Archean–Paleoproterozoic crustal evolution in the eastern North China Craton: Zircon U–Th–Pb and Lu–Hf evidence from the Jiaobei terrane	http://dx.doi.org/10.1016/j.precamres.2013.11.011
R10596	Kim, N et al.	2014	Precambrian Research	242	1–21	Zircon U-Pb geochronological and Hf isotopic constraints on the Precambrian crustal evolution of the north-eastern Yeongnam Massif, Korea	http://dx.doi.org/10.1016/j.precamres.2013.12.008
R10598	Guo, JL et al.	2014	Precambrian Research	242	82–95	3.45 Ga granitic gneisses from the Yangtze Craton, South China: Implications for Early Archean crustal growth	http://dx.doi.org/10.1016/j.precamres.2013.12.018
R10600	Chen, WT et al.	2014	Precambrian Research	242	138–153	Grenvillian intra-plate mafic magmatism in the southwestern Yangtze Block, SW China	http://dx.doi.org/10.1016/j.precamres.2013.12.019
R10601	Sanislav, IV et al.	2014	Precambrian Research	242	187–204	Zircon U–Pb ages and Lu–Hf isotope systematics from late-tectonic granites, Geita Greenstone Belt: Implications for crustal growth of the Tanzania Craton	http://dx.doi.org/10.1016/j.precamres.2013.12.026
R10603	Armit, RJ et al.	2014	Precambrian Research	243	63–87	Provenance of the Early Mesoproterozoic Radium Creek Group in the northern Mount Painter Inlier: Correlating isotopic signatures to inform tectonic reconstructions	http://dx.doi.org/10.1016/j.precamres.2013.12.022
R10606	Mohan, MR et al.	2014	Precambrian Research	243	197–220	SHRIMP zircon and titanite U-Pb ages, Lu-Hf isotope signatures and geochemical constraints for ~2.56 Ga granitic magmatism in Western Dharwar Craton, Southern India: Evidence for short-lived Neoarchean episodic crustal growth?	http://dx.doi.org/10.1016/j.precamres.2013.12.017
R10609	Linnemann, U et al.	2014	Precambrian Research	244	236–278	The Cadomian Orogen: Neoproterozoic to Early Cambrian crustal growth and orogenic zoning along the periphery of the West African Craton—Constraints from U–Pb zircon ages and Hf isotopes (Schwarzburg Antiform, Germany)	http://dx.doi.org/10.1016/j.precamres.2013.08.007
R10618	Johnson, SP et al.	2011	Precambrian Research	189	239–262	Two collisions, two sutures: Punctuated pre-1950 Ma assembly of the West Australian Craton during the Ophthalmian and Glenburgh Orogenies	http://dx.doi.org/10.1016/j.precamres.2011.07.011
R10620	Hollis, JA et al.	2014	Precambrian Research	246	35–53	Detrital zircon U–Pb–Hf and O isotope character of the Cahill Formation and Nourlangie Schist, Pine Creek Orogen: Implications for the tectonic correlation and evolution of the North Australian Craton	http://dx.doi.org/10.1016/j.precamres.2014.02.013
R10625	de Oliveira, CHE et al.	2014	Precambrian Research	246	240–255	U–Pb and Lu–Hf isotopes applied to the evolution of the late to post-orogenic transtensional basins of the dom feliciano belt, Brazil	http://dx.doi.org/10.1016/j.precamres.2014.03.008
R10635	Glorie, S et al.	2014	Precambrian Research	249	229–246	Crustal root of the Eastern Dharwar Craton: Zircon U–Pb age and Lu–Hf isotopic evolution of the East Salem Block, southeast India	http://dx.doi.org/10.1016/j.precamres.2014.05.017
R10643	Guitreau, M et al.	2014	Precambrian Research	252	39–52	Hafnium isotope evidence for early-Proterozoic volcanic arc reworking in the Skellefte district (northern Sweden) and implications for the Svecofennian orogen	http://dx.doi.org/10.1016/j.precamres.2014.07.005
R10645	Spencer, CJ et al.	2014	Precambrian Research	252	107–118	Intermontane basins and bimodal volcanism at the onset of the Sveconorwegian Orogeny, southern Norway	http://dx.doi.org/10.1016/j.precamres.2014.07.008
R10651	Koglin, N et al.	2014	Precambrian Research	255	96–108	Depositional age and sediment source of the auriferous Moeda Formation, Quadrilátero Ferrífero of Minas Gerais, Brazil: New constraints from U–Pb–Hf isotopes in zircon and xenotime	http://dx.doi.org/10.1016/j.precamres.2014.09.010
R10653	Kaur, P et al.	2014	Precambrian Research	255	236–244	Characterisation and U–Pb–Hf isotope record of the 3.55 Ga felsic crust from the Bundelkhand Craton, northern India	http://dx.doi.org/10.1016/j.precamres.2014.09.019
R10655	Wang, Q et al.	2014	Precambrian Research	255	294–315	Archean crustal evolution in the southeastern North China Craton: New data from the Huoqiu Complex	http://dx.doi.org/10.1016/j.precamres.2014.10.005
R10661	Liu, J et al.	2014	Precambrian Research	255	685–698	Geochronology, petrogenesis and tectonic implications of Paleoproterozoic granitoid rocks in the Jiaobei Terrane, North China Craton	http://dx.doi.org/10.1016/j.precamres.2013.12.004
R10662	Kröner, A et al.	2014	Precambrian Research	255	823–846	Generation of early Archaean grey gneisses through melting of older crust in the eastern Kaapvaal craton, southern Africa	http://dx.doi.org/10.1016/j.precamres.2014.07.017
R10663	Mora, CAS et al.	2014	Precambrian Research	255	847–864	Syn-collisional lower continental crust anatexis in the Neoproterozoic Socorro-Guaxupé Nappe System, southern Brasília Orogen, Brazil: Constraints from zircon U–Pb dating, Sr–Nd–Hf signatures and whole-rock geochemistry	http://dx.doi.org/10.1016/j.precamres.2014.10.017
R10664	Yi, et al.	2014	Precambrian Research	255	900–921	Tracing Archaean terranes under Greenland’s Icecap: U–Th–Pb–Hf isotopic study of zircons from melt-water rivers in the Isua area	http://dx.doi.org/10.1016/j.precamres.2014.04.006
R10667	Teixeira, W et al.	2015	Precambrian Research	256	148–169	A juvenile accretion episode (2.35–2.32 Ga) in the Mineiro belt and its role to the Minas accretionary orogeny: Zircon U–Pb–Hf and geochemical evidences	http://dx.doi.org/10.1016/j.precamres.2014.11.009
R10668	Zhou, JL et al.	2015	Precambrian Research	256	256–270	Geochronology and geochemistry of Cryogenian gabbros from the Ambatondrazaka area, east-central Madagascar: Implications for Madagascar-India correlation and Rodinia paleogeography	http://dx.doi.org/10.1016/j.precamres.2014.11.005
R10670	Teles, G et al.	2015	Precambrian Research	256	289–313	Paleoarchean record of the detrital pyrite-bearing, Jacobina Au–U deposits, Bahia, Brazil	http://dx.doi.org/10.1016/j.precamres.2014.11.004
R10675	Nutman, AP et al.	2015	Precambrian Research	258	146–160	Mesoarchaean collision of Kapisilik terrane 3070 Ma juvenile arc rocks and >3600 Ma Isukasia terrane continental crust (Greenland)	http://dx.doi.org/10.1016/j.precamres.2014.12.013
R10677	Hollanda, MHBM et al.	2015	Precambrian Research	258	186–207	Detrital zircon ages and Nd isotope compositions of the Seridó and Lavras da Mangabeira basins (Borborema Province, NE Brazil): Evidence for exhumation and recycling associated with a major shift in sedimentary provenance	http://dx.doi.org/10.1016/j.precamres.2014.12.009
R10683	Hofmann, M et al.	2015	Precambrian Research	259	176–188	The four Neoproterozoic glaciations of southern Namibia and their detrital zircon record: The fingerprints of four crustal growth events during two supercontinent cycles	http://dx.doi.org/10.1016/j.precamres.2014.07.021
R10684	Elburg, M et al.	2015	Precambrian Research	259	189–206	Early Neoproterozoic metagabbro-tonalite-trondhjemite of Sør Rondane (East Antarctica): Implications for supercontinent assembly	http://dx.doi.org/10.1016/j.precamres.2014.10.014
R10687	Shumlyanskyy, L et al.	2015	Precambrian Research	260	39–54	207Pb/206Pb ages and Hf isotope composition of zircons from sedimentary rocks of the Ukrainian shield: Crustal growth of the south-western part of East European craton from Archaean to Neoproterozoic	http://dx.doi.org/10.1016/j.precamres.2015.01.007
R10689	Shatsky, VS et al.	2015	Precambrian Research	261	1–11	Evolution history of the Neoproterozoic eclogite-bearing complex of the Muya dome (Central Asian Orogenic Belt): Constraints from zircon U–Pb age, Hf and whole-rock Nd isotopes	http://dx.doi.org/10.1016/j.precamres.2015.01.013
R10692	Petersson, A et al.	2015	Precambrian Research	261	75–95	Mesoproterozoic continental growth: U–Pb–Hf–O zircon record in the Idefjorden Terrane, Sveconorwegian Orogen	http://dx.doi.org/10.1016/j.precamres.2015.02.006
R10695	Orejana, D et al.	2015	Precambrian Research	261	234–251	Ediacaran–Cambrian paleogeography and geodynamic setting of the Central Iberian Zone: Constraints from coupled U–Pb–Hf isotopes of detrital zircons	http://dx.doi.org/10.1016/j.precamres.2015.02.009
R10700	Weber, B and Schulze, CH	2014	Revista Mex Ciencias Geológicas	31	377–394	Early Mesoproterozoic (>1.4 Ga) ages from granulite basement inliers of SE Mexico and their implications on the Oaxaquia concept – Evidence from U-Pb and Lu-Hf isotopes on zircon	http://www.scielo.org.mx/pdf/rmcg/v31n3/v31n3a8.pdf
R10712	Wang, L et al.	2014	Sedimentary Geology	304	44–58	Provenance and paleogeography of the Late Cretaceous Mengyejing Formation, Simao Basin, southeastern Tibetan Plateau: Whole-rock geochemistry, U–Pb geochronology, and Hf isotopic constraints	http://dx.doi.org/10.1016/j.sedgeo.2014.02.003
R10720	Zeh, A et al.	2007	J of Petrology	48	1605–1639	Archaean to Proterozoic Crustal Evolution in the Central Zone of the Limpopo Belt (South Africa-Botswana): Constraints from Combined U-Pb and Lu-Hf Isotope Analyses of Zircon	http://dx.doi.org/10.1093/petrology/egm032
R10723	Hicks, N et al.	2015	South African J Geology	118	119–128	U-Pb and Hf isotope constraints for emplacement of the Nkandla Granite, southeastern Kaapvaal Craton, South Africa	http://dx.doi.org/10.2113/gssajg.118.2.119
R10724	Bradshaw, JD et al.	2012	Geological Magazine	149	626–644	Permo-Carboniferous conglomerates in the Trinity Peninsula Group at View Point, Antarctic Peninsula: sedimentology, geochronology and isotope evidence for provenance and tectonic setting in Gondwana	http://dx.doi.org/10.1017/S001675681100080X
R10741	Kovach, V et al.	2013	J Asian Earth Sci	62	18–36	Zircon ages and Hf isotopic constraints on sources of clastic metasediments of the Slyudyansky high-grade complex, southeastern Siberia: Implication for continental growth and evolution of the Central Asian Orogenic Belt	http://dx.doi.org/10.1016/j.jseaes.2011.08.008
R10746	Belousova, EA et al.	2009	Lithos	113	570–582	Rejuvenation vs. recycling of Archean crust in the Gawler Craton, South Australia: Evidence from U–Pb and Hf isotopes in detrital zircon	http://dx.doi.org/10.1016/j.lithos.2009.06.028
R10747	Griffin, WL et al.	2004	Precambrian Research	131	231–282	Archean crustal evolution in the northern Yilgarn craton: U-Pb and Hf isotope evidence from detrital zircons	http://dx.doi.org/10.1016/j.precamres.2003.12.011
R10748	Belousova, EA et al.	2006	Australian J Earth Sci	53	971–989	Tectonic affinities of the Houghton Inlier, South Australia: U–Pb and Hf-isotope data from zircons in modern stream sediments	http://dx.doi.org/10.1080/08120090600880875
R10749	Murgulov V, et al.	2007	Chemical Geology	245	198–218	Crustal evolution in the Georgetown Inlier, North Queensland, Australia: a detrital zircon grain study	http://dx.doi.org/10.1016/j.chemgeo.2007.08.001
R10750	Veevers, JJ et al.	2005	Earth-Science Rev	68	245–279	U–Pb ages and source composition by Hf-isotope and trace-element analysis of detrital zircons in Permian sandstone and modern sand from southwestern Australia and a review of the paleogeographical and denudational history of the Yilgarn Craton	http://dx.doi.org/10.1016/j.earscirev.2004.05.005
R10751	Veevers, JJ et al.	2016	Sedimentary Geology	334	115–141	Zircons traced from the 700–500 Ma Transgondwanan Supermountains and the Gamburtsev Subglacial Mountains to the Ordovician Lachlan Orogen, Cretaceous Ceduna Delta, and modern Channel Country, central-southern Australia	http://dx.doi.org/10.1016/j.sedgeo.2016.01.014
R10753	Andersen, T et al.	2016	J Geo Society London	173	337–351	U–Pb and Lu–Hf zircon data in young sediments reflect sedimentary recycling in eastern South Africa	http://dx.doi.org/10.1144/jgs2015-006
R10754	Sarmiento, DAR	2013	Univ of Florida	Thesis	Masters	Origin, provenance and exhumation of Gatuncillo, Tonosi and Cobachon Formations: Implications for the tectonic evolution of the isthmus of Panama	http://ufdc.ufl.edu/UFE0046384/00001
R10759	Sevastjanova, I et al.	2011	Gondwana Research	19	1024–1039	Granitic magmatism, basement ages, and provenance indicators in the Malay Peninsula: Insights from detrital zircon U–Pb and Hf-isotope data	http://dx.doi.org/10.1016/j.gr.2010.10.010
R10764	Chen, Q et al.	2016	Gondwana Research	31	184–199	U–Pb ages and Hf isotopic record of zircons from the late Neoproterozoic and Silurian–Devonian sedimentary rocks of the western Yangtze Block: Implications for its tectonic evolution and continental affinity	http://dx.doi.org/10.1016/j.gr.2015.01.009
R10765	Ganade, CE et al.	2016	Precambrian Research	276	24–42	Tightening-up NE Brazil and NW Africa connections: New U–Pb/Lu–Hf zircon data of a complete plate tectonic cycle in the Dahomey belt of the West Gondwana Orogen in Togo and Benin	http://dx.doi.org/10.1016/j.precamres.2016.01.032
R10771	Zhang, X et al.	2016	GSA Bulletin	128	644–660	Tectonic evolution from subduction to arc-continent collision of the Junggar ocean: Constraints from U-Pb dating and Hf isotopes of detrital zircons from the North Tianshan belt, NW China	http://dx.doi.org/10.1130/B31230.1
R10777	White, C et al.	2016	Lithosphere	8	83–96	U-Pb and Hf isotope analysis of detrital zircons from Paleozoic strata of the southern Alexander terrane (southeast Alaska)	http://dx.doi.org/10.1130/L475.1
R10783	Arboit, F et al.	2016	GSA Bulletin	128	1024–1043	Detrital zircon analysis of the southwest Indochina terrane, central Thailand: Unravelling the Indosinian orogeny	http://dx.doi.org/10.1130/B31411.1
R10787	Liu, CZ et al.	2016	Geology	44	311–314	Tethyan suturing in Southeast Asia: Zircon U-Pb and Hf-O isotopic constraints from Myanmar ophiolites	http://dx.doi.org/10.1130/G37342.1
R10788	Tucker, RT et al.	2016	GSA Bulletin	128	1461–1480	Large igneous province or long-lived magmatic arc along the eastern margin of Australia during the Cretaceous? Insights from the sedimentary record	https://doi.org/10.1130/B31337.1
R10790	Mohammadi, A et al.	2016	GSA Bulletin	128	1481–1499	Detrital zircon and provenance analysis of Late Cretaceous-Miocene onshore Iranian Makran strata: Implications for the tectonic setting	http://dx.doi.org/10.1130/B31361.1
R10791	Midwinter, D et al.	2016	Lithosphere	8	668–683	Dual provenance signatures of the Triassic northern Laurentian margin from detrital-zircon U-Pb and Hf-isotope analysis of Triassic–Jurassic strata in the Sverdrup Basin	http://dx.doi.org/10.1130/L517.1
R10802	Anfinson, OA et al.	2012	Canadian J Earth Sci	49	1316–1328	U-Pb and Hf isotopic data from Franklinian Basin strata: Insights into the nature of Crockerland and the timing of accretion, Canadian Arctic Islands	http://dx.doi.org/10.1139/e2012-067
R10805	Xu, Y et al.	2014	Terr Atmos Ocean Sci	25	505–535	Detrital Zircons U-Pb Age and Hf Isotope from the Western Side of the Taiwan Strait: Implications for Sediment Provenance and Crustal Evolution of the Northeast Cathaysia Block	http://dx.doi.org/10.3319/TAO.2014.02.18.01(TT)
R10844	Pietranik, AB et al.	2008	Geology	36	875–878	Episodic, mafic crust formation from 4.5 to 2.8 Ga: New evidence from detrital zircons, Slave craton, Canada	http://dx.doi.org/10.1130/G24861A.1
R10852	Zeh, A et al.	2008	Geochim Cosmochim Acta	72	5304–5329	U–Pb and Lu–Hf isotope record of detrital zircon grains from the Limpopo Belt – Evidence for crustal recycling at the Hadean to early-Archean transition	http://dx.doi.org/10.1016/j.gca.2008.07.033
R10855	Be'eri-Shlevin, Y et al.	2014	J Geo Society London	171	107–116	Detrital zircon U-Pb-Hf systematics of Israeli coastal sands: New perspectives on the provenance of Nile sediments	http://dx.doi.org/10.1144/jgs2012-151
R10888	Hollis, JA et al.	2013	Geo Survey W Australia	Report	20139	Zircon U–Pb–Hf isotope evidence for links between the Warumpi and Aileron Provinces, west Arunta region	http://catalogue.nla.gov.au/Record/6327993
R10893	Veevers, JJ and Saeed, A	2007	Sedimentary Geology	202	653–676	Central Antarctic provenance of Permian sandstones in Dronning Maud Land and the Karoo Basin: Integration of U-Pb and T-DM ages and host-rock affinity from detrital zircons	http://dx.doi.org/10.1016/j.sedgeo.2007.07.011
R10895	Veevers, JJ and Saeed, A	2008	Gondwana Research	14	316–342	Gamburtsev Subglacial Mountains provenance of Permian-Triassic sandstones in the Prince Charles Mountains and offshore Prydz Bay: Integrated U-Pb and T(DM) ages and host-rock affinity from detrital zircons	http://dx.doi.org/10.1016/j.gr.2007.12.007
R10896	Veevers, JJ and Saeed, A	2013	Gondwana Research	23	296–332	Age and composition of Antarctic sub-glacial bedrock reflected by detrital zircons, erratics, and recycled microfossils in the Ellsworth Land–Antarctic Peninsula–Weddell Sea–Dronning Maud Land sector (240°E–0°–015°E)	http://dx.doi.org/10.1016/j.gr.2012.05.010
R10897	Veevers, JJ et al.	2008	Sedimentary Geology	211	12–32	Provenance of the Gamburtsev Subglacial Mountains from U-Pb and Hf analysis of detrital zircons in Cretaceous to Quaternary sediments in Prydz Bay and beneath the Amery Ice Shelf	http://dx.doi.org/10.1016/j.sedgeo.2008.08.003
R10915	Batumike, SY et al.	2007	Precambrian Research	156	195–225	U–Pb and Hf-isotope analyses of zircon from the Kundelungu Kimberlites, D.R. Congo: Implications for crustal evolution	http://dx.doi.org/10.1016/j.precamres.2007.04.002
R10931	Hofmann, M et al.	2014	Intl J Earth Science	103	1187–1202	The Namuskluft and Dreigratberg sections in southern Namibia (Kalahari Craton, Gariep Belt): A geological history of Neoproterozoic rifting and recycling of cratonic crust during the dispersal of Rodinia until the amalgamation of Gondwana	http://dx.doi.org/10.1007/s00531-013-0949-6
R10933	Malkowski, MA and Hampton, BA	2014	Lithosphere	6	383–398	Sedimentology, U-Pb detrital geochronology, and Hf isotopic analyses from Mississippian-Permian stratigraphy of the Mystic subterrane, Farewell terrane, Alaska	http://dx.doi.org/10.1130/L365.1
R10935	Bingen, B et al.	2005	Terra Nova	17	250–258	Timing of Late Neoproterozoic glaciation on Baltica constrained by detrital zircon geochronology in the Hedmark Group, south-east Norway	http://dx.doi.org/10.1111/j.1365-3121.2005.00609.x
R10940	Kristoffersen, M	2011	Univ Oslo	Thesis	PhD	Provenance of the Asker Group, Oslo Rift	https://www.duo.uio.no/bitstream/handle/10852/12553/masterMKg.pdf
R10948	Balgord, EA et al.	2013	GSA Bulletin	125	1442–1467	Stratigraphic, geochronologic, and geochemical record of the Cryogenian Perry Canyon Formation, northern Utah: Implications for Rodinia rifting and snowball Earth glaciation	http://dx.doi.org/10.1130/B30860.1
R10960	Meng, FX et al.	2010	Amer J Science	310	364–404	Permian-Triassic (260-220 Ma) Crustal Growth of Eastern Central Asian Orogenic Belt as Revealed by Detrital Zircon Studies	http://dx.doi.org/10.2475/05.2010.02
R10966	Duan, L et al.	2012	Geological Magazine	149	1124–1131	Detrital zircon evidence for the linkage of the South China block with Gondwanaland in early Palaeozoic time	http://dx.doi.org/10.1017/S0016756812000404
R10967	Reitsma, MJ	2012	Univ of Geneva	Thesis	Masters	Reconstructing the Late Paleozoic: Early Mesozoic plutonic and sedimentary record of south-east Peru: Orphaned back-arcs along the western margin of Gondwana	http://archive-ouverte.unige.ch/unige:23095
R10982	Parra-Avila, LA et al.	2016	Precambrian Research	274	25–60	Crustal evolution of the Paleoproterozoic Birimian terranes of the Baoulé-Mossi domain, southern West African Craton: U–Pb and Hf-isotope studies of detrital zircons	http://dx.doi.org/10.1016/j.precamres.2015.09.005
R10985	Wu, YB et al.	2006	Geochim Cosmochim Acta	70	3743–3761	U–Pb, Hf and O isotope evidence for two episodes of fluid-assisted zircon growth in marble-hosted eclogites from the Dabie orogen	http://dx.doi.org/10.1016/j.gca.2006.05.011
R10989	Bahlburg, H et al.	2010	Gondwana Research	17	223–235	Plate tectonic significance of Middle Cambrian and Ordovician siliciclastic rocks of the Bavarian Facies, Armorican Terrane Assemblage, Germany - U-Pb and Hf isotope evidence from detrital zircons	http://dx.doi.org/10.1016/j.gr.2009.11.007
R10998	Veevers, JJ and Saeed, A	2009	Gondwana Research	16	633–654	Permian-Jurassic Mahanadi and Pranhita-Godavari Rifts of Gondwana India: Provenance from regional paleoslope and U-Pb/Hf analysis of detrital zircons	http://dx.doi.org/10.1016/j.gr.2009.05.013
R11008	Zhou, Y et al.	2015	Gondwana Research	27	1586–1598	U–Pb geochronology and Hf-isotopes on detrital zircons of Lower Paleozoic strata from Hainan Island: clues for the early crustal evolution of southeastern South China	http://dx.doi.org/10.1016/j.gr.2014.01.015
R11010	Bahlburg, H et al.	2011	J South Amer Earth Sci	32	196–209	The U-Pb and Hf isotope evidence of detrital zircons of the Ordovician Ollantaytambo Formation, southern Peru, and the Ordovician provenance and paleogeography of southern Peru and northern Bolivia	http://dx.doi.org/10.1016/j.jsames.2011.07.002
R11011	Reimann, CR et al.	2010	Gondwana Research	18	370–384	Geodynamic evolution of the early Paleozoic Western Gondwana margin 14°-17°S reflected by the detritus of the Devonian and Ordovician basins of southern Peru and northern Bolivia	http://dx.doi.org/10.1016/j.gr.2010.02.002
R11012	Wang, S et al.	2016	Gondwana Research	38	183–196	Paleotethyan evolution of the Indochina Block as deduced from granites in northern Laos	http://dx.doi.org/10.1016/j.gr.2015.11.011
R11021	Yu, Q et al.	2017	Gondwana Research	43	164–177	Geochronology, petrogenesis and tectonic implication of Late Paleozoic volcanic rocks from the Dashizhai Formation in Inner Mongolia, NE China	http://dx.doi.org/10.1016/j.gr.2016.01.010
R11022	Kostrovitsky, SI et al.	2016	Gondwana Research	39	365–385	Age of the Siberian craton crust beneath the northern kimberlite fields: Insights to the craton evolution	http://dx.doi.org/10.1016/j.gr.2016.01.008
R11023	Manikyamba, C et al.	2016	Gondwana Research	38	313–333	Zircon U-Pb geochronology, Lu-Hf isotope systematics, and geochemistry of bimodal volcanic rocks and associated granitoids from Kotri Belt, Central India: Implications for Neoarchean–Paleoproterozoic crustal growth	http://dx.doi.org/10.1016/j.gr.2015.12.008
R11029	Castillo, P et al.	2016	Gondwana Research	36	1–13	Characterisation and tracing of Permian magmatism in the south-western segment of the Gondwanan margin; U–Pb age, Lu–Hf and O isotopic compositions of detrital zircons from metasedimentary complexes of northern Antarctic Peninsula and western Patagonia	http://dx.doi.org/10.1016/j.gr.2015.07.014
R11033	Halpin, JA et al.	2005	Contrib Mineral Petrol	148	689–706	In situ U–Pb geochronology and Hf isotope analyses of the Rayner Complex east Antarctica	http://dx.doi.org/10.1007/s00410-004-0627-6
R11034	Claesson, S et al.	2016	Precambrian Research	273	1–11	Can oxygen isotopes in magmatic zircon be modified by metamorphism? A case study from the Eoarchean Dniester-Bug Series, Ukrainian Shield	http://dx.doi.org/10.1016/j.precamres.2015.11.002
R11038	Moreira, H et al.	2016	Precambrian Research	275	84–99	The detrital zircon record of an Archaean convergent basin in the Southern São Francisco Craton, Brazil	http://dx.doi.org/10.1016/j.precamres.2015.12.015
R11039	Wang, W et al.	2016	Precambrian Research	275	135–150	U–Pb zircon ages and Hf isotopic compositions of metasedimentary rocks from the Grove Subglacial Highlands, East Antarctica: Constraints on the provenance of protoliths and timing of sedimentation and metamorphism	http://dx.doi.org/10.1016/j.precamres.2015.12.018
R11041	Cioffi, CR et al.	2016	Precambrian Research	275	176–196	Paleoproterozoic continental crust generation events at 2.15 and 2.08 Ga in the basement of the southern Brasília Orogen, SE Brazil	http://dx.doi.org/10.1016/j.precamres.2016.01.007
R11042	Petersson, A et al.	2016	Precambrian Research	275	286–309	Zircon U–Pb–Hf evidence for subduction related crustal growth and reworking of Archaean crust within the Palaeoproterozoic Birimian terrane, West African Craton, SE Ghana	http://dx.doi.org/10.1016/j.precamres.2016.01.006
R11044	Maibam, B et al.	2016	Precambrian Research	275	496–512	U–Pb and Hf isotope records in detrital and magmatic zircon from eastern and western Dharwar craton, southern India: Evidence for coeval Archaean crustal evolution	http://dx.doi.org/10.1016/j.precamres.2016.01.009
R11045	Li, XH et al.	2016	Precambrian Research	276	14–23	New isotopic constraints on age and origin of Mesoarchean charnockite, trondhjemite and amphibolite in the Ntem Complex of NW Congo Craton, southern Cameroon	http://dx.doi.org/10.1016/j.precamres.2016.01.027
R11047	Westin, A et al.	2016	Precambrian Research	276	178–193	A paleoproterozoic intra-arc basin associated with a juvenile source in the Southern Brasilia Orogen: Application of U–Pb and Hf–Nd isotopic analyses to provenance studies of complex areas	http://dx.doi.org/10.1016/j.precamres.2016.02.004
R11048	Thomas, RJ et al.	2016	Precambrian Research	277	47–67	Geochronology of the central Tanzania Craton and its southern and eastern orogenic margins	http://dx.doi.org/10.1016/j.precamres.2016.02.008
R11056	Kröner, A et al.	2016	Precambrian Research	279	123–143	Chronology of the oldest supracrustal sequences in the Palaeoarchaean Barberton Greenstone Belt, South Africa and Swaziland	http://dx.doi.org/10.1016/j.precamres.2016.04.007
R11059	Partin, CA & Sylvester, PJ	2016	Precambrian Research	280	279–289	Variations in zircon Hf isotopes support earliest Proterozoic Wilson cycle tectonics on the Canadian Shield	http://dx.doi.org/10.1016/j.precamres.2016.05.008
R11061	Yang, QY et al.	2016	Precambrian Research	281	101–127	Melt-fluid infiltration in Archean suprasubduction zone mantle wedge: Evidence from geochemistry, zircon U–Pb geochronology and Lu–Hf isotopes from Wynad, southern India	http://dx.doi.org/10.1016/j.precamres.2016.05.015
R11062	Kaur, P et al.	2016	Precambrian Research	281	384–413	Unravelling the record of Archaean crustal evolution of the Bundelkhand Craton, northern India using U–Pb zircon–monazite ages, Lu–Hf isotope systematics, and whole-rock geochemistry of granitoids	http://dx.doi.org/10.1016/j.precamres.2016.06.005
R11075	Brick, RA	2011	Univ of Adelaide	Thesis	PhD	Palaeoproterozoic eclogite formation in Tanzania: a structural, geochronological, thermochronological and metamorphic study of the Usagaran and Ubende orogenic belts	https://digital.library.adelaide.edu.au/dspace/handle/2440/70891
R11098	Barbosa, NS et al.	2015	Precambrian Research	270	204–225	2.17–2.10 Ga plutonic episodes in the Mineiro belt, São Francisco Craton, Brazil: U-Pb ages, geochemical constraints and tectonics	http://dx.doi.org/10.1016/j.precamres.2015.09.010
R11100	Blades, ML et al.	2015	Precambrian Research	270	267–284	Age and hafnium isotopic evolution of the Didesa and Kemashi Domains, western Ethiopia	http://dx.doi.org/10.1016/j.precamres.2015.09.018
R11129	Zhang, SH et al.	2009	Intl J Earth Science	98	1441–1467	Early Permian plutons from the northern North China Block: constraints on continental arc evolution and convergent margin magmatism related to the Central Asian Orogenic Belt	http://dx.doi.org/10.1007/s00531-008-0368-2
R11131	Amelin, Y et al.	2000	Geochim Cosmochim Acta	62	4205–4225	Early-middle archaean crustal evolution deduced from Lu-Hf and U-Pb isotopic studies of single zircon grains	http://dx.doi.org/10.1016/S0016-7037(00)00493-2
R11134	Bomparola, RM et al.	2007	J of Petrology	48	327–364	Resetting of the U–Pb Zircon System in Cambro-Ordovician Intrusives of the Deep Freeze Range, Northern Victoria Land, Antarctica	http://dx.doi.org/10.1093/petrology/egl064
R11143	Turkina, OM and Sukhorukov, VP	2015	Russian Geology Geophys	56	1544–1567	Stages and conditions of metamorphism of mafic granulites in the Early Precambrian complex of the Angara–Kan terrane (southwestern Siberian Craton)	http://dx.doi.org/10.1016/j.rgg.2015.10.004
R11145	Konopelko, D et al.	2013	J Asian Earth Sci	73	334–346	U–Pb–Hf zircon study of two mylonitic granite complexes in the Talas-Fergana fault zone, Kyrgyzstan, and Ar–Ar age of deformations along the fault	http://dx.doi.org/10.1016/j.jseaes.2013.04.046
R11160	Usuki, T et al.	2013	Tectonophysics	586	145–159	Linking the Indochina block and Gondwana during the Early Paleozoic: Evidence from U–Pb ages and Hf isotopes of detrital zircons	http://dx.doi.org/10.1016/j.tecto.2012.11.010
R11161	Qiu, ZL et al.	2009	Chinese Science Bull	54	658–668	Age and genesis of the Myanmar jadeite: Constraints from U-Pb ages and Hf isotopes of zircon inclusions	http://dx.doi.org/10.1007/s11434-008-0490-3
R11163	Herve, F et al.	2013	Gondwana Research	23	1122–1135	Provenance variations in the Late Paleozoic accretionary complex of central Chile as indicated by detrital zircons	http://dx.doi.org/10.1016/j.gr.2012.06.016
R11164	Herve, F et al.	2014	Lithos	184	436–446	Early Permian to Late Triassic batholiths of the Chilean Frontal Cordillera (28°–31°S): SHRIMP U–Pb zircon ages and Lu–Hf and O isotope systematics	http://dx.doi.org/10.1016/j.lithos.2013.10.018
R11166	Huang, G et al.	2013	Chinese Science Bull	58	3645–3663	Discovery of ~4.0 Ga detrital zircons in the Aermantai ophiolitic melange, East Junggar, northwest China	http://dx.doi.org/10.1007/s11434-013-5842-y
R11169	Zhang, J et al.	2015	J Asian Earth Sci	108	150–169	Tracking deep crust by zircon xenocrysts within igneous rocks from the northern Alxa, China: Constraints on the southern boundary of the Central Asian Orogenic Belt	http://dx.doi.org/10.1016/j.jseaes.2015.04.019
R11187	Barham, M et al.	2016	Geology	44	643–646	The answers are blowin’ in the wind: Ultra-distal ashfall zircons, indicators of Cretaceous super-eruptions in eastern Gondwana	http://dx.doi.org/10.1130/G38000.1
R11190	Andersen, T	2013	Geological Magazine	150	426–440	Age, Hf isotope and trace element signatures of detrital zircons in the Mesoproterozoic Eriksfjord sandstone, southern Greenland: are detrital zircons reliable guides to sedimentary provenance and timing of deposition?	http://dx.doi.org/10.1017/S0016756812000623
R11194	Pepper, M et al.	2016	Geosphere	12	1–24	Magmatic history and crustal genesis of western South America: Constraints from U-Pb ages and Hf isotopes of detrital zircons in modern rivers	http://dx.doi.org/10.1130/GES01315.1
R11207	Dahlquist, JA et al.	2013	Gondwana Research	23	1617–1630	Hf and Nd isotopes in Early Ordovician to Early Carboniferous granites as monitors of crustal growth in the Proto-Andean margin of Gondwana	http://dx.doi.org/10.1016/j.gr.2012.08.013
R11208	Hauser, N et al.	2011	Gondwana Research	19	100–127	Combined U–Pb and Lu–Hf isotope data on turbidites of the Paleozoic basement of NW Argentina and petrology of associated igneous rocks: Implications for the tectonic evolution of western Gondwana between 560 and 460 Ma	http://dx.doi.org/10.1016/j.gr.2010.04.002
R11214	Shatsky, VS et al.	2016	Precambrian Research	282	1–20	Tectonothermal evolution of the continental crust beneath the Yakutian diamondiferous province (Siberian craton): U–Pb and Hf isotopic evidence on zircons from crustal xenoliths of kimberlite pipes	http://dx.doi.org/10.1016/j.precamres.2016.06.022
R11220	Naeraa, T et al.	2012	Nature	485	627–630	Hafnium isotope evidence for a transition in the dynamics of continental growth 3.2 Gyr ago	http://dx.doi.org/10.1038/nature11140
R11228	Naidoo, T et al.	2018	Intl J Earth Science	107	409–429	Evidence of early Archean crust in northwest Gondwana, from U–Pb and Hf isotope analysis of detrital zircon, in Ediacaran surpacrustal rocks of northern Spain	http://dx.doi.org/10.1007/s00531-017-1500-y
R11229	Beranek, LP et al.	2016	Lithosphere	8	533–550	Detrital zircon record of mid-Paleozoic convergent margin activity in the northern U.S. Rocky Mountains: Implications for the Antler orogeny and early evolution of the North American Cordillera	http://dx.doi.org/10.1130/L557.1
R11232	Honarmand, M et al.	2016	Gondwana Research	37	285–300	Neoproterozoic–Early Cambrian tectono-magmatic evolution of the Central Iranian terrane, northern margin of Gondwana: Constraints from detrital zircon U–Pb and Hf–O isotope studies	http://dx.doi.org/10.1016/j.gr.2016.05.007
R11233	Haines, PW et al.	2016	Gondwana Research	37	324–347	Tracking sediment dispersal during orogenesis: A zircon age and Hf isotope study from the western Amadeus Basin, Australia	http://dx.doi.org/10.1016/j.gr.2015.08.011
R11234	Huang, H et al.	2016	Lithos	264	17–27	Silicic ash beds bracket Emeishan Large Igneous province to <1 m.y. at ~260 Ma	http://dx.doi.org/10.1016/j.lithos.2016.08.013
R11236	Bogdanova, SV et al.	2010	Amer J Science	310	1345–1383	Volgo-Uralia: The first U-Pb, Lu-Hf and Sm-Nd isotopic evidence of preserved Paleoarchean crust	http://dx.doi.org/10.2475/10.2010.06
R11237	Mueller, PA & Wooden, JL	2012	J of Geology	120	15–29	Trace Element and Lu-Hf Systematics in Hadean-Archean Detrital Zircons: Implications for Crustal Evolution	http://dx.doi.org/10.1086/662719
R11239	Kröner, A et al.	2013	Earth & Planetary Sci Lett	381	188–197	Generation of early Archaean felsic greenstone volcanic rocks through crustal melting in the Kaapvaal, craton, southern Africa	http://dx.doi.org/10.1016/j.epsl.2013.08.029
R11240	Zeh, A et al.	2013	J Geo Society London	170	215–223	U-Pb and Hf isotope data of detrital zircons from the Barberton Greenstone Belt: constraints on provenance and Archaean crustal evolution	http://dx.doi.org/10.1144/jgs2011-162
R11245	Ge, R et al.	2014	Precambrian Research	249	115–128	Zircon U–Pb–Lu–Hf–O isotopic evidence for =3.5 Ga crustal growth, reworking and differentiation in the northern Tarim Craton	http://dx.doi.org/10.1016/j.precamres.2014.05.004
R11247	Taylor, J et al.	2016	Precambrian Research	280	205–220	U–Pb–Hf isotope systematics of detrital zircons in high-grade paragneisses of the Ancient Gneiss Complex, Swaziland: Evidence for two periods of juvenile crust formation, Paleo- and Mesoarchaean sediment deposition, and 3.23 Ga terrane accretion	http://dx.doi.org/10.1016/j.precamres.2016.05.012
R11249	Santosh, M et al.	2016	Gondwana Research	29	105–135	Oldest rocks from Peninsular India: Evidence for Hadean to Neoarchean crustal evolution	http://dx.doi.org/10.1016/j.gr.2014.11.003
R11251	Bell, EA et al.	2014	Geochim Cosmochim Acta	146	27–42	Eoarchean crustal evolution of the Jack Hills zircon source and loss of Hadean crust	http://dx.doi.org/10.1016/j.gca.2014.09.028
R11256	Thomas, WA et al.	2016	Geosphere	12	1224–1234	Detrital zircons from crystalline rocks along the Southern Oklahoma fault system, Wichita and Arbuckle Mountains, USA	http://dx.doi.org/10.1130/GES01316.1
R11262	He, SP et al.	2011	Chinese Science Bull	56	647–658	Discovery of ~4.0 Ga detrital zircons in the Changdu Block, North Qiangtang, Tibetan Plateau	http://dx.doi.org/10.1007/s11434-010-4320-z
R11264	Pecha, ME et al.	2016	Geosphere	12	1556–1574	Detrital zircon U-Pb geochronology and Hf isotope geochemistry of the Yukon-Tanana terrane, Coast Mountains, southeast Alaska	http://dx.doi.org/10.1130/GES01303.1
R11267	Moghadam, HS et al.	2017	Lithos	268	87–101	Early Paleozoic tectonic reconstruction of Iran: Tales from detrital zircon geochronology	http://dx.doi.org/10.1016/j.lithos.2016.09.008
R11268	Jia, X et al.	2016	Chinese Science Bull	61	974–990	Late Mesoarchean crust growth event: evidence from the ca. 2.8 Ga granodioritic gneisses of the Xiaoqinling area, southern North China Craton	http://dx.doi.org/10.1007/s11434-016-1094-y
R11275	Lloyd, J et al.	2016	Geoscience Frontiers	7	237–244	Tracking the Cretaceous transcontinental Ceduna River through Australia: The hafnium isotope record of detrital zircons from offshore southern Australia	http://dx.doi.org/10.1016/j.gsf.2015.06.001
R11277	Li, D et al.	2015	Geoscience Frontiers	6	153–173	Geochronology and Sr–Nd–Hf isotopic composition of the granites, enclaves, and dikes in the Karamay area, NW China: Insights into late Carboniferous crustal growth of West Junggar	http://dx.doi.org/10.1016/j.gsf.2013.10.005
R11281	Chernicoff, CJ et al.	2013	Geoscience Frontiers	4	37–56	Combined U-Pb SHRIMP and Hf isotope study of the Late Paleozoic Yaminué Complex, Rio Negro Province, Argentina: Implications for the origin and evolution of the Patagonia composite terrane	http://dx.doi.org/10.1016/j.gsf.2012.06.003
R11283	Kristoffersen, M et al.	2016	J Geo Society London	173	203–215	Detrital zircon in a supercontinental setting: locally derived and far-transported components in the Ordovician Natal Group, South Africa	http://dx.doi.org/10.1144/jgs2015-012
R11311	Malone, SJ	2012	Univ of Iowa	Thesis	PhD	Tectonic evolution of northern Ellesmere Island: insights from the Pearya Terrane, Ellesmerian Clastic Wedge And Sverdrup Basin	http://ir.uiowa.edu/etd/3496/
R11326	Han, PY et al.	2017	Gondwana Research	42	1–12	Widespread Neoarchean (~ 2.7–2.6 Ga) magmatism of the Yangtze craton, South China, as revealed by modern river detrital zircons	http://dx.doi.org/10.1016/j.gr.2016.09.006
R11345	Li, SS et al.	2016	Precambrian Research	286	281–305	Paleoproterozoic arc-continent collision in the North China Craton: Evidence from the Zanhuang Complex	http://dx.doi.org/10.1016/j.precamres.2016.10.008
R11349	Canile, FM et al.	2016	Gondwana Research	40	142–169	Evolution of the Carboniferous-Early Cretaceous units of Paraná Basin from provenance studies based on U-Pb, Hf and O isotopes from detrital zircons	http://dx.doi.org/10.1016/j.gr.2016.08.008
R11350	Arena, KR et al.	2016	Precambrian Research	285	299–314	Evolution of Neoproterozoic ophiolites from the southern Brasiliano Orogen revealed by zircon U-Pb-Hf isotopes and geochemistry	http://dx.doi.org/10.1016/j.precamres.2016.09.014
R11352	Du, L et al.	2016	Precambrian Research	286	59–100	Age and depositional setting of the Paleoproterozoic Gantaohe Group in Zanhuang Complex: Constraints from zircon U–Pb ages and Hf isotopes of sandstones and dacite	http://dx.doi.org/10.1016/j.precamres.2016.09.027
R11355	Cioffi, CR et al.	2016	Precambrian Research	287	91–107	Tectonic significance of the Meso- to Neoarchean complexes in the basement of the southern Brasília Orogen	http://dx.doi.org/10.1016/j.precamres.2016.10.009
R11364	Mohammadi, A et al.	2016	Lithosphere	8	615–632	Detrital zircon and provenance analysis of Eocene–Oligocene strata in the South Sistan suture zone, southeast Iran: Implications for the tectonic setting	http://dx.doi.org/10.1130/L538.1
R11368	Gao, XY et al.	2015	Chemical Geology	419	158–175	Zircon geochemistry records the action of metamorphic fluid on the formation of ultrahigh-pressure jadeite quartzite in the Dabie orogen	http://dx.doi.org/10.1016/j.chemgeo.2015.10.043
R11376	Cheong, CS et al.	2013	Terra Nova	25	228–235	Tracking source materials of Phanerozoic granitoids in South Korea by zircon Hf isotopes	http://dx.doi.org/10.1111/ter.12027
R11377	Cheong, CS et al.	2014	J Asian Earth Sci	95	228–242	Petrogenesis of Late Permian sodic metagranitoids in southeastern Korea: SHRIMP zircon geochronology and elemental and Nd–Hf isotope geochemistry	http://dx.doi.org/10.1016/j.jseaes.2014.06.005
R11378	Jo, HJ et al.	2016	Geology	44	339–342	In-situ oxygen isotope records of crustal self-cannibalizationselectively captured by zircon crystals from high-δ26Mg granitoids	http://dx.doi.org/10.1130/G37725.1
R11381	Lin, TH et al.	2013	Terra Nova	25	453–458	Linking a prolonged Neo-Tethyan magmatic arc in South Asia: Zircon U-Pb and Hf isotopic constraints from the Lohit Batholith, NE India	http://dx.doi.org/10.1111/ter.12056
R11384	Shumlyanskyy, L et al.	2012	Terra Nova	24	373–379	U-Pb age and Hf isotope compositions of zircons from the north-western region of the Ukrainian shield: mantle melting in response to post-collision extension	http://dx.doi.org/10.1111/j.1365-3121.2012.01075.x
R11392	Wang, ZW et al.	2016	Gondwana Research	38	334–350	Tectonic evolution of the eastern Central Asian Orogenic Belt: Evidence from zircon U–Pb–Hf isotopes and geochemistry of early Paleozoic rocks in Yanbian region, NE China	http://dx.doi.org/10.1016/j.gr.2016.01.004
R11409	Ustaomer, T et al.	2016	Intl J Earth Science	105	7–38	Implications of U–Pb and Lu–Hf isotopic analysis of detrital zircons for the depositional age, provenance and tectonic setting of the Permian–Triassic Palaeotethyan Karakaya Complex, NW Turkey	http://dx.doi.org/10.1007/s00531-015-1225-8
R11416	Shen, P et al.	2016	J Asian Earth Sci	116	232–248	U–Pb zircon, geochemical and Sr–Nd–Hf–O isotopic constraints on age and origin of the ore-bearing intrusions from the Nurkazgan porphyry Cu–Au deposit in Kazakhstan	http://dx.doi.org/10.1016/j.jseaes.2015.11.018
R11419	Wang, C et al.	2015	J Asian Earth Sci	113	656–676	Age and origin of the Bulangshan and Mengsong granitoids and their significance for post-collisional tectonics in the Changning–Menglian Paleo-Tethys Orogen	http://dx.doi.org/10.1016/j.jseaes.2015.05.001
R11421	Yang, QY & Santosh, M	2015	J Asian Earth Sci	113	797–811	Zircon U–Pb geochronology and Lu–Hf isotopes from the Kolar greenstone belt, Dharwar Craton, India: Implications for crustal evolution in an ocean-trench-continent transect	http://dx.doi.org/10.1016/j.jseaes.2015.05.023
R11425	Jahn, B et al.	2015	J Asian Earth Sci	111	872–918	Emplacement ages, geochemical and Sr–Nd–Hf isotopic characterization of Mesozoic to early Cenozoic granitoids of the Sikhote-Alin Orogenic Belt, Russian Far East: Crustal growth and regional tectonic evolution	http://dx.doi.org/10.1016/j.jseaes.2015.08.012
R11438	Tong, Y et al.	2015	J Asian Earth Sci	97	320–336	Permian alkaline granites in the Erenhot–Hegenshan belt, northern Inner Mongolia, China: Model of generation, time of emplacement and regional tectonic significance	http://dx.doi.org/10.1016/j.jseaes.2014.10.011
R11439	Hu, C et al.	2015	J Asian Earth Sci	97	294–306	Geochemistry and zircon U–Pb–Hf isotopes of the granitoids of Baolidao and Halatu plutons in Sonidzuoqi area, Inner Mongolia: Implications for petrogenesis and geodynamic setting	http://dx.doi.org/10.1016/j.jseaes.2014.07.030
R11440	Zeng, QD et al.	2015	J Asian Earth Sci	97	472–485	Geochemistry and geochronology of the Dongshanwan porphyry Mo–W deposit, Northeast China: Implications for the Late Jurassic tectonic setting	http://dx.doi.org/10.1016/j.jseaes.2014.07.027
R11441	Li, X et al.	2015	J Asian Earth Sci	97	38–50	U–Pb zircon geochronology, geochemical and Sr–Nd–Hf isotopic compositions of the Early Indosinian Tongren Pluton in West Qinling: Petrogenesis and geodynamic implications	http://dx.doi.org/10.1016/j.jseaes.2014.10.017
R11442	Usuki, T et al.	2015	J Asian Earth Sci	97	102–124	Zircon U–Pb ages and Hf isotopic compositions of alkaline silicic magmatic rocks in the Phan Si Pan-Tu Le region, northern Vietnam: Identification of a displaced western extension of the Emeishan Large Igneous Province	http://dx.doi.org/10.1016/j.jseaes.2014.10.016
R11446	Gao, W et al.	2014	J Asian Earth Sci	96	255–268	Zircon U–Pb geochronology, geochemistry and tectonic implications of Triassic A-type granites from southeastern Zhejiang, South China	http://dx.doi.org/10.1016/j.jseaes.2014.09.024
R11451	Chuang, B et al.	2014	J Asian Earth Sci	96	296–307	Provenances of the Mesozoic sediments in the Ordos Basin and implications for collision between the North China Craton (NCC) and the South China Craton (SCC)	http://dx.doi.org/10.1016/j.jseaes.2014.09.006
R11452	Agyemang, PCO et al.	2016	Cretaceous Research	67	25–43	Late Jurassic-Cretaceous fluvial evolution of central Africa: Insights from the Kasai-Congo Basin, Democratic Republic Congo	http://dx.doi.org/10.1016/j.cretres.2016.06.013
R11454	Zhou, Y et al.	2014	J Asian Earth Sci	94	190–204	Geochronological and geochemical constraints on the petrogenesis of the early Paleoproterozoic potassic granite in the Lushan area, southern margin of the North China Craton	http://dx.doi.org/10.1016/j.jseaes.2014.03.003
R11455	Li, B & Jiang, SY	2014	J Asian Earth Sci	93	253–274	Geochronology and geochemistry of Cretaceous Nanshanping alkaline rocks from the Zijinshan district in Fujian Province, South China: Implications for crust–mantle interaction and lithospheric extension	http://dx.doi.org/10.1016/j.jseaes.2014.07.040
R11456	Einalou, MB et al.	2014	J Asian Earth Sci	92	92–124	Zircon U–Pb ages, Hf isotopes and geochemistry of the schists, gneisses and granites in Delbar Metamorphic-Igneous Complex, SE of Shahrood (Iran): Implications for Neoproterozoic geodynamic evolutions of Central Iran	http://dx.doi.org/10.1016/j.jseaes.2014.06.011
R11457	Duan, X et al.	2014	J Asian Earth Sci	91	107–124	Geochronology, geochemistry and Hf isotope of Late Triassic magmatic rocks of Qingchengzi district in Liaodong peninsula, Northeast China	http://dx.doi.org/10.1016/j.jseaes.2014.05.009
R11460	Chen, Z et al.	2014	J Asian Earth Sci	86	131–150	Geochronology and isotope analysis of the Late Paleozoic to Mesozoic granitoids from northeastern Vietnam and implications for the evolution of the South China block	http://dx.doi.org/10.1016/j.jseaes.2013.07.039
R11461	Jiang, XY et al.	2014	J Asian Earth Sci	82	32–46	In situ zircon U–Pb and Hf–O isotopic results for ca. 73 Ma granite in Hainan Island: Implications for the termination of an Andean-type active continental margin in southeast China	http://dx.doi.org/10.1016/j.jseaes.2013.12.013
R11473	Ma, S et al.	2014	J Asian Earth Sci	87	89–101	Reconstructing Late Paleozoic exhumation history of the Inner Mongolia Highland along the northern edge of the North China Craton	http://dx.doi.org/10.1016/j.jseaes.2014.02.020
R11474	Rao, CVD et al.	2013	J Asian Earth Sci	75	183–201	Mesoproterozoic arc magmatism in SE India: Petrology, zircon U–Pb geochronology and Hf isotopes of the Bopudi felsic suite from Eastern Ghats Belt	http://dx.doi.org/10.1016/j.jseaes.2013.07.021
R11475	Yu, S et al.	2013	J Asian Earth Sci	73	372–395	The Grenvillian orogeny in the Altun–Qilian–North Qaidam mountain belts of northern Tibet Plateau: Constraints from geochemical and zircon U–Pb age and Hf isotopic study of magmatic rocks	http://dx.doi.org/10.1016/j.jseaes.2013.04.042
R11478	Chen, M et al.	2013	J Asian Earth Sci	66	108–122	Mid-Neoproterozoic crustal evolution of the northeastern Yangtze Block: Evidence from the felsic-gneiss xenoliths hosted in the Donghai Cenozoic basalts	http://dx.doi.org/10.1016/j.jseaes.2012.12.032
R11482	Yang, P et al.	2012	J Asian Earth Sci	61	166–186	Geochemistry and zircon U–Pb–Hf isotopic systematics of the Ningshan granitoid batholith, middle segment of the south Qinling belt, Central China: Constraints on petrogenesis and geodynamic processes	http://dx.doi.org/10.1016/j.jseaes.2012.09.013
R11484	Xu, YG et al.	2012	J Asian Earth Sci	53	151–175	Temporal–spatial distribution and tectonic implications of the batholiths in the Gaoligong–Tengliang–Yingjiang area, western Yunnan: Constraints from zircon U–Pb ages and Hf isotopes	http://dx.doi.org/10.1016/j.jseaes.2011.06.018
R11498	Alexeiev, DV et al.	2016	Gondwana Research	39	261–291	Middle to Late Ordovician arc system in the Kyrgyz Middle Tianshan: From arc-continent collision to subsequent evolution of a Palaeozoic continental margin	http://dx.doi.org/10.1016/j.gr.2016.02.003
R11503	Su, BX et al.	2011	J Asian Earth Sci	41	31–43	Geochemistry and geochronology of acidic rocks in the Beishan region, NW China: Petrogenesis and tectonic implications	http://dx.doi.org/10.1016/j.jseaes.2010.12.002
R11504	Li, LM et al.	2011	J Asian Earth Sci	41	44–55	U–Pb and Hf isotopic study of detrital zircons from the meta-sedimentary rocks in central Jiangxi Province, South China: Implications for the Neoproterozoic tectonic evolution of South China Block	http://dx.doi.org/10.1016/j.jseaes.2010.12.004
R11505	Rojas-Agramonte, Y et al.	2014	Gondwana Research	26	957–974	Detrital and igneous zircon ages for supracrustal rocks of the Kyrgyz Tianshan and palaeogeographic implications	http://dx.doi.org/10.1016/j.gr.2013.09.005
R11510	Chen, CH et al.	2010	J Asian Earth Sci	37	17–30	Zircon LA-ICPMS U–Pb ages and Hf isotopes of Huayu (Penghu Islands) volcanics in the Taiwan Strait and tectonic implication	http://dx.doi.org/10.1016/j.jseaes.2009.07.003
R11511	Liu, S et al.	2009	J Asian Earth Sci	36	168–182	U–Pb zircon, geochemical and Sr–Nd–Hf isotopic constraints on the age and origin of Early Palaeozoic I-type granite from the Tengchong–Baoshan Block, Western Yunnan Province, SW China	http://dx.doi.org/10.1016/j.jseaes.2009.05.004
R11512	Chen, B et al.	2009	J Asian Earth Sci	34	245–257	Evolution of the Solonker suture zone: Constraints from zircon U–Pb ages, Hf isotopic ratios and whole-rock Nd–Sr isotope compositions of subduction- and collision-related magmas and forearc sediments	http://dx.doi.org/10.1016/j.jseaes.2008.05.007
R11518	Li, QL et al.	2007	J Asian Earth Sci	30	573–590	Zircon ages and Nd–Hf isotopic composition of the Zhaertai Group (Inner Mongolia): Evidence for early Proterozoic evolution of the northern North China Craton	http://dx.doi.org/10.1016/j.jseaes.2007.01.006
R11537	Skuzovatov, SY et al.	2016	Russian Geology Geophys	57	451–463	Granulites of the South Muya block (Baikal-Muya Foldbelt): Age of metamorphism and nature of protolith	http://dx.doi.org/10.1016/j.rgg.2016.03.007
R11540	Turkina, OM et al.	2014	Russian Geology Geophys	55	1249–1263	The U–Pb age and Lu–Hf isotope composition of detrital zircon from metasedimentary rocks of the Onot greenstone belt (Sharyzhalgay uplift, southern Siberian craton)	http://dx.doi.org/10.1016/j.rgg.2014.10.001
R11555	Block, S et al.	2016	Precambrian Research	287	1–30	Paleoproterozoic juvenile crust formation and stabilisation in the south-eastern West African Craton (Ghana); New insights from U-Pb-Hf zircon data and geochemistry	http://dx.doi.org/10.1016/j.precamres.2016.10.011
R11557	Turkina, OM et al.	2013	Russian Geology Geophys	54	272–282	The isotope composition of Hf in zircon from Paleoarchean plagiogneisses and plagiogranitoids of the Sharyzhalgai uplift (southern Siberian craton): Implications for the continental-crust growth	http://dx.doi.org/10.1016/j.rgg.2013.02.003
R11590	Fergusson, CL et al.	2016	Gondwana Research	40	43–57	The Sanandaj–Sirjan Zone in the Neo-Tethyan suture, western Iran: Zircon U–Pb evidence of late Palaeozoic rifting of northern Gondwana and mid-Jurassic orogenesis	http://dx.doi.org/10.1016/j.gr.2016.08.006
R11597	Moghadam, HS et al.	2016	Intl Geology Review	58	1492–1509	Age and nature of 560–520 Ma calc-alkaline granitoids of Biarjmand, northeast Iran: insights into Cadomian arc magmatism in northern Gondwana	http://dx.doi.org/10.1080/00206814.2016.1166461
R11599	Ji, XZ et al.	2016	Intl Geology Review	58	1510–1527	Detrital zircon geochronology of Devonian quartzite from tectonic mélange in the Mianlue Suture Zone, Central China: provenance and tectonic implications	http://dx.doi.org/10.1080/00206814.2016.1167635
R11605	Hu, X et al.	2014	Resource Geology	64	102–116	Geochemistry, U–Pb Geochronology and Hf Isotope Studies of the Daheishan Porphyry Mo Deposit in Heilongjiang Province, NE China	http://dx.doi.org/10.1111/rge.12031
R11607	Shi, Y et al.	2016	Intl Geology Review	58	967–982	Zircon ages and Hf isotopic compositions of Permian and Triassic A-type granites from central Inner Mongolia and their significance for late Palaeozoic and early Mesozoic evolution of the Central Asian Orogenic Belt	http://dx.doi.org/10.1080/00206814.2016.1138333
R11620	Hieu, PT et al.	2015	Intl Geology Review	57	1877–1888	Late Permian to Early Triassic crustal evolution of the Kontum massif, central Vietnam: zircon U–Pb ages and geochemical and Nd–Hf isotopic composition of the Hai Van granitoid complex	http://dx.doi.org/10.1080/00206814.2015.1031194
R11625	Kuznetsov, NB et al.	2014	Intl Geology Review	56	1945–1963	New data on detrital zircons from the sandstones of the lower Cambrian Brusov Formation (White Sea region, East-European Craton): unravelling the timing of the onset of the Arctida–Baltica collision	http://dx.doi.org/10.1080/00206814.2014.977968
R11637	Hieu, PT et al.	2012	Intl Geology Review	54	1548–1561	Zircon U–Pb ages and Hf isotopic compositions from the Sin Quyen Formation: the Precambrian crustal evolution of northwest Vietnam	http://dx.doi.org/10.1080/00206814.2011.646831
R11651	Saha, L et al.	2016	Geological Magazine	153	179–192	Crustal geodynamics from the Archaean Bundelkhand Craton, India: constraints from zircon U–Pb–Hf isotope studies	http://dx.doi.org/10.1017/S0016756815000692
R11678	Xia, X et al.	2009	Geological Magazine	146	701–716	U–Pb and Hf isotopic study of detrital zircons from the Lüliang khondalite, North China Craton, and their tectonic implications	http://dx.doi.org/10.1017/S0016756809006396
R11692	Malitch, KN et al.	2016	Lithosphere-Russia	2016	107–128	U-Pb age and Hf-Nd-Sr-Cu-S isotope systematics of the Binyuda and Dyumtaley ore-bearing intrusions (Taimyr, Russia)	http://lithosphere.uran.ru/index.php/lith/article/view/1811
R11695	Meng, LT et al.	2017	Lithos	268	399–417	The distribution, geochronology and geochemistry of early Paleozoic granitoid plutons in the North Altun orogenic belt, NW China: Implications for the petrogenesis and tectonic evolution	http://dx.doi.org/10.1016/j.lithos.2016.10.022
R11696	Bauer, AM et al.	2017	Earth & Planetary Sci Lett	458	37–48	Coupled zircon Lu–Hf and U–Pb isotopic analyses of the oldest terrestrial crust, the >4.03 Ga Acasta Gneiss Complex	http://dx.doi.org/10.1016/j.epsl.2016.10.036
R11700	Bickford, ME et al.	2014	J of Geology	122	43–54	Petrogenesis of 1000 Ma Felsic Tuffs, Chhattisgarh and Indravati Basins, Bastar Craton, India: Geochemical and Hf Isotope Constraints	http://dx.doi.org/10.1086/674802
R11706	Foster, DA et al.	2014	Gondwana Research	28	179–190	U–Pb age and Lu–Hf isotopic data of detrital zircons from the Neoproterozoic Damara Sequence: Implications for Congo and Kalahari before Gondwana	http://dx.doi.org/10.1016/j.gr.2014.04.011
R11712	Chen, N et al.	2012	J Asian Earth Sci	54	110–130	U–Pb and Hf isotopic compositions of detrital zircons from the paragneisses of the Quanji Massif, NW China: Implications for its early tectonic evolutionary history	http://dx.doi.org/10.1016/j.jseaes.2012.04.006
R11728	Augland, LE et al.	2015	Canadian J Earth Sci	52	701–721	Pinwarian to Grenvillian magmatic evolution in the central Grenville Province: new constraints from ID–TIMS U–Pb ages and coupled Lu–Hf S–MC–ICP–MS data	http://dx.doi.org/10.1139/cjes-2014-0232
R11745	Nutman, AP et al.	2014	Canadian J Earth Sci	51	272–285	Gondwanan Eoarchean–Neoproterozoic ancient crustal material in Iran and Turkey: zircon U–Pb–Hf isotopic evidence	http://dx.doi.org/10.1139/cjes-2013-0138
R11784	Hong Anh, HT et al.	2015	J Asian Earth Sci	111	781–791	Age and tectonic implications of Paleoproterozoic Deo Khe Granitoids within the Phan Si Pan Zone, Vietnam	http://dx.doi.org/10.1016/j.jseaes.2015.07.014
R11813	Cao, MJ et al.	2016	Amer J Science	316	614–668	Assessing the magmatic affinity and petrogenesis of granitoids at the giant Aktogai porphyry Cu deposit, Central Kazakhstan	http://dx.doi.org/10.2475/07.2016.02
R11814	Garver, JI & Davidson, CM	2015	Amer J Science	315	537–556	Southwestern Laurentian zircons in Upper Cretaceous flysch of the Chugach-Prince William terrane in Alaska	http://dx.doi.org/10.2475/06.2015.02
R11816	Tong, Y et al.	2014	Amer J Science	314	80–109	Post-accretionary permian granitoids in the Chinese Altai orogen: Geochronology, petrogenesis and tectonic implications	http://dx.doi.org/10.2475/01.2014.03
R11817	Dan, W et al.	2014	Amer J Science	314	110–153	Neoproterozoic S-type granites in the Alxa Block, westernmost North China and tectonic implications: In situ zircon U-Pb-Hf-O isotopic and geochemical constraints	http://dx.doi.org/10.2475/01.2014.04
R11832	Mayringer, F et al.	2011	Amer J Science	311	404–441	New age data from the Dzirula massif, Georgia: Implications for the evolution of the Caucasian Variscides	http://dx.doi.org/10.2475/05.2011.02
R11837	Rojas-Agramonte, Y et al.	2010	Amer J Science	310	1453–1479	Zircon ages, Sr-Nd-Hf isotopic compositions, and geochemistry of granitoids associated with the northern ophiolite mélange of Central Cuba: Tectonic implication for Late Cretaceous magmatism in the Northwestern Caribbean	http://dx.doi.org/10.2475/10.2010.09
R11843	Liang, YH et al.	2008	Amer J Science	308	618–638	Detrital zircon evidence from Burma for reorganization of the eastern Himalayan river system	http://dx.doi.org/10.2475/04.2008.08
R11852	Hong, T et al.	2017	Lithos	272	46–68	The tectonic evolution of the Irtysh tectonic belt: New zircon U–Pb ages of arc-related and collisional granitoids in the Kalaxiangar tectonic belt, NW China	http://dx.doi.org/10.1016/j.lithos.2016.12.001
R11858	Poma, S et al.	2014	Andean Geology	41	267–292	Geochemistry, U-Pb SHRIMP zircon dating and Hf isotopes of the Gondwanan magmatism in NW Argentina: petrogenesis and geodynamic implications	http://dx.doi.org/10.5027/andgeoV41n2-a01
R11859	Deckart, K et al.	2014	Andean Geology	41	49–82	U-Pb Geochronology and Hf-O Isotopes of zircons from the Pennsylvanian Coastal Batholith, South-Central Chile	http://dx.doi.org/10.5027/andgeoV41n1-a03
R11861	Dahlquist, JA et al.	2016	Andean Geology	43	137–150	Early Cambrian U-Pb zircon age and Hf-isotope data from the Guasayán pluton, Sierras Pampeanas, Argentina: implications for the northwestern boundary of the Pampean arc	http://dx.doi.org/10.5027/andgeoV43n1-a08
R11865	Deckart, K et al.	2010	Andean Geology	37	1–31	Barren Miocene granitoids in the Central Andean metallogenic belt, Chile: Geochemistry and Nd-Hf and U-Pb isotope systematics	http://dx.doi.org/10.5027/andgeoV37n1-a01
R11876	Abduriyim, A et al.	2012	Australian J Earth Sci	59	1067–1081	U–Pb age and origin of gem zircon from the New England sapphire fields, New South Wales, Australia	http://dx.doi.org/10.1080/08120099.2012.724031
R11885	Cai, K et al.	2014	Amer J Science	314	580–612	Zircon U-Pb geochronology and Hf isotopic composition of granitiods in Russian Altai Mountain, Central Asian Orogenic Belt	http://dx.doi.org/10.2475/02.2014.05
R11895	Klaver, M et al.	2016	GFF	138	203–218	Mafic magmatism in the Bakhuis Granulite Belt (western Suriname): Relationship with charnockite magmatism and UHT metamorphism	http://dx.doi.org/10.1080/11035897.2015.1061591
R11914	Letsch, D et al.	2015	Intl J Earth Science	104	123–145	The volcano‑sedimentary evolution of a post‑Variscan intramontane basin in the Swiss Alps (Glarus Verrucano) as revealed by zircon U–Pb age dating and Hf isotope geochemistry	http://dx.doi.org/10.1007/s00531-014-1055-0
R11919	Howard, KE et al.	2011	Australian J Earth Sci	58	475–500	Provenance of late Paleoproterozoic cover sequences in the central Gawler Craton: exploring stratigraphic correlations in eastern Proterozoic Australia using detrital zircon ages, Hf and Nd isotopic data	http://dx.doi.org/10.1080/08120099.2011.577753
R11922	Wang, Y et al.	2016	Mineralium Deposita	51	953–969	Geological, geochronological, geochemical, and Sr–Nd–O–Hf isotopic constraints on origins of intrusions associated with the Baishan porphyry Mo deposit in eastern Tianshan, NW China	http://dx.doi.org/10.1007/s00126-016-0646-z
R11965	Sakhno, VG et al.	2015	Doklady Earth Sci	465	1121–1129	Monzonitoid magmatism of the Glukhoe gold ore deposit (Primorye): U–Pb, SHRIMP dating, petrochemical and minor-element compositions, and peculiar features of noble metal mineralization	http://dx.doi.org/10.1134/S1028334X15110197
R11985	Kovach, V et al.	2017	Gondwana Research	47	28–43	Sources and provenance of the Neoproterozoic placer deposits of the Northern Kazakhstan: Implication for continental growth of the western Central Asian Orogenic Belt	http://dx.doi.org/10.1016/j.gr.2016.09.012
R11989	Lobach-Zhuchenko, SB et al.	2016	Geo Soc London Spec Pub	449	1–32	The long (3.7 – 2.1 Ga) and multistage evolution of the Bug Granulite–Gneiss Complex, Ukrainian Shield, based on the SIMS U –Pb ages and geochemistry of zircons from a single sample	http://doi.org/10.1144/SP449.3
R11991	Kaur, P et al.	2017	Gondwana Research	49	164–181	Two distinct sources of 1.73–1.70 Ga A-type granites from the northern Aravalli orogen, NW India: Constraints from in situ zircon U-Pb ages and Lu-Hf isotopes	https://doi.org/10.1016/j.gr.2017.05.012
R12005	Sakhno, VG et al.	2013	Doklady Earth Sci	452	887–894	The Malinovka gold-bearing ore-magmatic system of central Sikhote Alin (Primor’e Region, Russia): Geochronology, petrogeochemistry, and isotopic signatures of igneous complexes	http://dx.doi.org/10.1134/S1028334X13090043
R12013	Alekseev, VI et al.	2013	Doklady Earth Sci	449	444–446	Age and material sources of lithium-fluorine granites of the Far East (U-Pb and Lu-Hf isotope data)	http://dx.doi.org/10.1134/S1028334X1304017X
R12027	Anikina, EV et al.	2012	Doklady Earth Sci	443	513–516	Isotope geochemical characteristics of zircon from dunite, clinopyroxenite, and gabbro of the Uralian Platinum Belt	http://dx.doi.org/10.1134/S1028334X12030105
R12051	Reinhardt, J et al.	2015	South African J Geology	118	473–488	Zircon U-Pb Age Data and Hf Isotopic Signature of Kaapvaal Basement Granitoids from the Archaean White Mfolozi Inlier, Northern Kwazulu-Natal	http://dx.doi.org/10.2113/gssajg.118.4.473
R12059	Albert, C et al.	2016	Lithos	266	64–86	Archean crustal evolution in the Southern São Francisco craton, Brazil: Constraints from U-Pb, Lu-Hf and O isotope analyses	http://dx.doi.org/10.1016/j.lithos.2016.09.029
R12076	Vetrin, VR et al.	2016	Geochemistry International	54	92–111	Trace element composition and Lu-Hf isotope systematics of zircon from plagiogneisses of the Kola superdeep well: Contribution of a Paleoarchean crust in Mesoarchean metavolcanic rocks	http://dx.doi.org/10.1134/S0016702916010109
R12082	Anikina, EV et al.	2014	Geochemistry International	52	89–110	Isotope geochemistry and geochronology of the gabbro of the Volkovsky Massif, Urals	http://dx.doi.org/10.1134/S0016702914020025
R12107	Nedosekova, IL et al.	2016	Russian Geology Geophys	57	891–906	Trace elements and Hf isotope composition as indicators of zircon genesis due to the evolution of alkaline-carbonatite magmatic system (Ilmeny–Vishnevogorsky complex, Urals, Russia)	http://dx.doi.org/10.1016/j.rgg.2015.09.021
R12114	Hu, PY et al.	2017	Precambrian Research	298	107–122	The Shimian ophiolite in the western Yangtze Block, SW China: Zircon SHRIMP U-Pb ages, geochemical and Hf-O isotopic characteristics, and tectonic implications	https://doi.org/10.1016/j.precamres.2017.06.005
R12118	Fielding, L et al.	2017	J Geo Society London	174	301–317	A detrital record of the Nile River and its catchment	http://dx.doi.org/10.1144/jgs2016-075
R12138	Beltran-Trivino, A et al.	2016	Swiss J Geosciences	109	309–328	Triassic magmatism on the transition from Variscan to Alpine cycles: evidence from U–Pb, Hf, and geochemistry of detrital minerals	http://dx.doi.org/10.1007/s00015-016-0234-3
R12141	Gerdes, A & Zeh, A	2006	Earth & Planetary Sci Lett	249	47–61	Combined U–Pb and Hf isotope LA-(MC-)ICP-MS analyses of detrital zircons: Comparison with SHRIMP and new constraints for the provenance and age of an Armorican metasediment in Central Germany	http://dx.doi.org/10.1016/j.epsl.2006.06.039
R12173	Xu, Y et al.	2014	Tectonics	33	2490–2504	Terminal suturing of Gondwana along the southern margin of South China Craton: Evidence from detrital zircon U-Pb ages and Hf isotopes in Cambrian and Ordovician strata, Hainan Island	http://dx.doi.org/10.1002/2014TC003748
R12174	Doe, MF et al.	2013	Precambrian Research	231	409–421	Using detrital zircon ages and Hf isotopes to identify 1.48–1.45 Ga sedimentary basins and fingerprint sources of exotic 1.6–1.5 Ga grains in southwestern Laurentia	http://dx.doi.org/10.1016/j.precamres.2013.03.002
R12176	Wang, XL et al.	2014	Precambrian Research	242	154–171	Geochemical zonation across a Neoproterozoic orogenic belt: Isotopic evidence from granitoids and metasedimentary rocks of the Jiangnan orogen, China	http://dx.doi.org/10.1016/j.precamres.2013.12.023
R12177	Yao, J et al.	2014	Precambrian Research	243	39–62	Neoproterozoic arc-related mafic–ultramafic rocks and syn-collision granite from the western segment of the Jiangnan Orogen, South China: Constraints on the Neoproterozoic assembly of the Yangtze and Cathaysia Blocks	http://dx.doi.org/10.1016/j.precamres.2013.12.027
R12182	Yao, J et al.	2014	Precambrian Research	247	187–207	Neoproterozoic arc-trench system and breakup of the South China Craton: Constraints from N-MORB type and arc-related mafic rocks, and anorogenic granite in the Jiangnan orogenic belt	http://dx.doi.org/10.1016/j.precamres.2014.04.008
R12183	Liu, Q et al.	2014	Precambrian Research	248	72–95	Origin and geological significance of Paleoproterozoic granites in the northeastern Cathaysia Block, South China	http://dx.doi.org/10.1016/j.precamres.2014.04.001
R12184	Liao, F et al.	2014	Precambrian Research	249	33–56	Geochronology and geochemistry of meta-mafic dykes in the Quanji Massif, NW China: Paleoproterozoic evolution of the Tarim Craton and implications for the assembly of the Columbia supercontinent	http://dx.doi.org/10.1016/j.precamres.2014.04.015
R12185	Bai, X et al.	2014	Precambrian Research	251	1–20	Zircon U–Pb–Hf isotopes and geochemistry of Neoarchean dioritic–trondhjemitic gneisses, Eastern Hebei, North China Craton: Constraints on petrogenesis and tectonic implications	http://dx.doi.org/10.1016/j.precamres.2014.05.027
R12193	Wang, XS et al.	2014	Precambrian Research	254	129–148	Geochemistry and geochronology of the Precambrian high-grade metamorphic complex in the Southern Central Tianshan ophiolitic mélange, NW China	http://dx.doi.org/10.1016/j.precamres.2014.08.017
R12194	Zhang, CL et al.	2014	Precambrian Research	254	226–244	Is the Precambrian basement of the Tarim Craton in NW China composed of discrete terranes?	http://dx.doi.org/10.1016/j.precamres.2014.08.006
R12195	Zhang, HF et al.	2014	Precambrian Research	254	245–257	Hadean to Neoarchean episodic crustal growth: Detrital zircon records in Paleoproterozoic quartzites from the southern North China Craton	http://dx.doi.org/10.1016/j.precamres.2014.09.003
R12198	Wang, ZM et al.	2014	Precambrian Research	255	163–180	Petrology and geochronology of Paleoproterozoic garnet-bearing amphibolites from the Dunhuang Block, Eastern Tarim Craton	http://dx.doi.org/10.1016/j.precamres.2014.09.025
R12199	Su, Y et al.	2014	Precambrian Research	255	335–354	Zircon U–Pb ages and Hf isotope of gneissic rocks from the Huai’an Complex: Implications for crustal accretion and tectonic evolution in the northern margin of the North China Craton	http://dx.doi.org/10.1016/j.precamres.2014.10.007
R12201	Zhang, X et al.	2014	Precambrian Research	255	563–582	Neoarchean metagabbro and charnockite in the Yinshan block,western North China Craton: Petrogenesis and tectonic implications	http://dx.doi.org/10.1016/j.precamres.2013.11.003
R12208	Rohr, TS et al.	2010	Canadian J Earth Sci	47	255–271	Detrital zircon characteristics of the Lower Cretaceous Isachsen Formation, Sverdrup Basin: source constraints from age and Hf isotope data	http://dx.doi.org/10.1139/E10-006
R12212	Kissock, JK	2016	Univ of Iowa	Thesis	Masters	Detrital zircon evidence for the unroofing of the northern Appalachians in Early-Middle Pennsylvanian sandstones of North America	http://ir.uiowa.edu/etd/3119
R12226	Manton, RJ et al.	2017	Lithos	286	125–150	Exotic island arc Paleozoic terranes on the eastern margin of Gondwana: Geochemical whole rock and zircon U–Pb–Hf isotope evidence from Barry Station, New South Wales, Australia	http://dx.doi.org/10.1016/j.lithos.2017.06.002
R12234	Tang, Q et al.	2014	Precambrian Research	255	748–755	Detrital zircon constraint on the timing of amalgamation between Alxa and Ordos, with exploration implications for Jinchuan-type Ni–Cu ore deposit in China	http://dx.doi.org/10.1016/j.precamres.2014.08.015
R12259	Wang, W et al.	2017	J Geo Society London	174	759–772	Zircon U–Pb age and Hf isotope evidence for an Eoarchaean crustal remnant and episodic crustal reworking in response to supercontinent cycles in NW India	https://doi.org/10.1144/jgs2016-080
R12262	Bierlein, FP et al.	2011	Australian J Earth Sci	58	887–915	Pre-1.8 Ga tectono-magmatic evolution of the Kalkadoon–Leichhardt Belt: implications for the crustal architecture and metallogeny of the Mount Isa Inlier, northwest Queensland, Australia	http://dx.doi.org/10.1080/08120099.2011.571286
R12267	Yin, J et al.	2017	Gondwana Research	43	55–73	Late Silurian–early Devonian adakitic granodiorite, A-type and I-type granites in NW Junggar, NW China: Partial melting of mafic lower crust and implications for slab roll-back	http://dx.doi.org/10.1016/j.gr.2015.06.016
R12268	Xu, B et al.	2017	Gondwana Research	43	149–163	Ages and Hf isotopes of detrital zircons from Paleozoic strata in the Chagan Obo Temple area, Inner Mongolia: Implications for the evolution of the Central Asian Orogenic Belt	http://dx.doi.org/10.1016/j.gr.2016.08.004
R12269	Liu, XC et al.	2017	Geology	45	103–106	Tracing crustal evolution by U-Th-Pb, Sm-Nd, and Lu-Hf isotopes in detrital monazite and zircon from modern rivers	http://dx.doi.org/10.1130/G38720.1
R12271	Batumike, JM et al.	2009	Precambrian Research	170	107–115	Crustal evolution in the central Congo-Kasai Craton, Luebo, D.R. Congo: Insights from zircon U–Pb ages, Hf-isotope and trace-element data	http://dx.doi.org/10.1016/j.precamres.2008.12.001
R12272	Soares, MB et al.	2017	Precambrian Research	291	17–41	Geology of the Pitangui greenstone belt, Minas Gerais, Brazil: Stratigraphy, geochronology and BIF geochemistry	http://dx.doi.org/10.1016/j.precamres.2017.01.008
R12279	Wan, Y et al.	2014	Precambrian Research	255	865–884	Middle Neoarchean magmatism in western Shandong, North China Craton: SHRIMP zircon dating and LA-ICP-MS Hf isotope analysis	http://dx.doi.org/10.1016/j.precamres.2014.07.016
R12282	Zhou, G et al.	2015	Precambrian Research	258	247–259	The 2.65 Ga A-type granite in the northeastern Yangtze craton: Petrogenesis and geological implications	http://dx.doi.org/10.1016/j.precamres.2015.01.003
R12284	Wang, W & Zhou, MF	2012	Sedimentary Geology	265	126–142	Sedimentary records of the Yangtze Block (South China) and their correlation with equivalent Neoproterozoic sequences on adjacent continents	http://dx.doi.org/10.1016/j.sedgeo.2012.04.003
R12285	Ge, R et al.	2014	Precambrian Research	252	145–165	Archean magmatism and crustal evolution in the northern TarimCraton: Insights from zircon U–Pb–Hf–O isotopes and geochemistryof ~2.7 Ga orthogneiss and amphibolite in the Korla Complex	http://dx.doi.org/10.1016/j.precamres.2014.07.019
R12290	Robinson, FA	2014	Univ of Adelaide	Thesis	PhD	Geochronological and geochemical constraints on the lithospheric evolution of the Arabian shield, Saudi Arabia: understanding plutonic rock petrogenesis in an Accretionary Orogen	https://digital.library.adelaide.edu.au/dspace/handle/2440/84674
R12297	Ketchum, JWF et al.	2008	Economic Geology	103	1151–1184	Pericontinental Crustal Growth of the Southwestern Abitibi Subprovince, Canada—U-Pb, Hf, and Nd Isotope Evidence	http://dx.doi.org/10.2113/gsecongeo.103.6.1151
R12330	Honarmand, M et al.	2017	Mineralogy and Petrology	111	659–675	In-situ zircon U-Pb age and Hf-O isotopic constraints on the origin of the Hasan-Robat A-type granite from Sanandaj–Sirjan zone, Iran: implications for reworking of Cadomian arc igneous rocks	http://dx.doi.org/10.1007/s00710-016-0490-y
R12335	An, W et al.	2017	Gondwana Research	41	222–234	Sandstone provenance and tectonic evolution of the Xiukang Mélange from Neotethyan subduction to India–Asia collision (Yarlung-Zangbo suture, south Tibet)	http://dx.doi.org/10.1016/j.gr.2015.08.010
R12336	Guo, L et al.	2017	Gondwana Research	41	207–221	Detrital zircon U–Pb geochronology, trace-element and Hf isotope geochemistry of the metasedimentary rocks in the Eastern Himalayan syntaxis: Tectonic and paleogeographic implications	http://dx.doi.org/10.1016/j.gr.2015.07.013
R12339	Fan, JJ et al.	2017	Gondwana Research	44	7–21	Remnants of late Permian–Middle Triassic ocean islands in northern Tibet: Implications for the late-stage evolution of the Paleo-Tethys Ocean	http://dx.doi.org/10.1016/j.gr.2016.10.020
R12340	Kristoffersen, M et al.	2014	Geological Magazine	151	816–829	U–Pb age and Lu–Hf signatures of detrital zircon from Palaeozoic sandstones in the Oslo Rift, Norway	http://dx.doi.org/10.1017/S0016756813000885
R12343	Burianek, D et al.	2016	J of Geosciences	61	67–92	Petrogenesis of the Late Carboniferous Sagsai Pluton in the SE Mongolian Altai	http://dx.doi.org/10.3190/jgeosci.207
R12345	Zincone, SA et al.	2016	Lithos	266	414–434	3.30 Ga High-Silica Intraplate Volcanic-Plutonic System of the Gaviao Block, Sao Francisco Craton, Brazil: Evidence of an intracontinental rift following the creation of insulating continental crust	http://dx.doi.org/10.1016/j.lithos.2016.10.011
R12347	Karsli, O et al.	2016	Lithos	266	98–114	Subduction-related Late Carboniferous to Early Permian Magmatism in the Eastern Pontides, the Camlik and Casurluk plutons: Insights from geochemistry, whole-rock Sr–Nd and in situ zircon Lu–Hf isotopes, and U–Pb geochronology	http://dx.doi.org/10.1016/j.lithos.2016.10.007
R12349	Zirakparvar, NA et al.	2017	Lithos	272	69–83	The pre-Atlantic Hf isotope evolution of the east Laurentian continental margin: Insights from zircon in basement rocks and glacial tillites from northern New Jersey and southeastern New York	http://dx.doi.org/10.1016/j.lithos.2016.11.023
R12385	Dong, XP et al.	2017	Precambrian Research	298	490–511	Provenance of Ediacaran (Sinian) sediments in the Helanshan area, North China Craton: Constraints from U–Pb geochronology and Hf isotopes of detrital zircons	http://dx.doi.org/10.1016/j.precamres.2017.06.022
R12389	Dopico, CIM et al.	2017	Precambrian Research	291	143–161	U–Pb ages and Hf-isotope data of detrital zircons from the late Neoarchean-Paleoproterozoic Minas Basin, SE Brazil	http://dx.doi.org/10.1016/j.precamres.2017.01.026
R12390	Santosh, M et al.	2017	Gondwana Research	45	1–42	Neoproterozoic arc magmatism in the southern Madurai Block, India: Subduction, relamination, continental outbuilding, and the growth of Gondwana	http://dx.doi.org/10.1016/j.gr.2016.12.009
R12450	Turkina, OM & Kapitonov, IN	2017	Russian Geology Geophys	58	149–164	Lu–Hf isotope composition of zircon as an indicator of the sources for Paleoproterozoic collisional granites (Sharyzhalgai uplift, Siberian craton)	http://dx.doi.org/10.1016/j.rgg.201.0.001
R12454	Li, Z & Wei, C	2017	Precambrian Research	292	175–193	Two types of Neoarchean basalts from Qingyuan greenstone belt, North China Craton: Petrogenesis and tectonic implications	http://dx.doi.org/10.1016/j.precamres.2017.01.014
R12456	Spencer, CJ et al.	2016	Gondwana Research	38	28–39	Provenance of Permian–Triassic Gondwana Sequence units accreted to the Banda Arc in the Timor region: Constraints from zircon U–Pb and Hf isotopes	http://dx.doi.org/10.1016/j.gr.2015.10.012
R12457	Liu, D et al.	2017	Gondwana Research	41	157–172	Zircon U–Pb age and Hf isotopic compositions of Mesozoic granitoids in southern Qiangtang, Tibet: Implications for the subduction of the Bangong–Nujiang Tethyan Ocean	http://dx.doi.org/10.1016/j.gr.2015.04.007
R12461	Zhang, L et al.	2014	J Asian Earth Sci	95	33–50	Geochemistry and detrital zircon U–Pb and Hf isotopes of the paragneiss suite from the Quanji massif, SE Tarim Craton: Implications for Paleoproterozoic tectonics in NW China	http://dx.doi.org/10.1016/j.jseaes.2014.05.014
R12465	Tsunogae, T et al.	2016	Lithos	263	239–256	Neoarchean–Early Paleoproterozoic and Early Neoproterozoic arc magmatism in the Lützow–Holm Complex, East Antarctica: Insights from petrology, geochemistry, zircon U–Pb geochronology and Lu–Hf isotopes	http://dx.doi.org/10.1016/j.lithos.2016.02.010
R12468	Lee, BC et al.	2016	Precambrian Research	283	169–189	Geochemistry, zircon U–Pb ages, and Hf isotopic compositions of Precambrian gneisses in the Wonju–Jechon area of the southern Gyeonggi Massif: Implications for the Precambrian tectonic evolution of Korea and northeast Asia	http://dx.doi.org/10.1016/j.precamres.2016.07.014
R12491	Purdy, DJ et al.	2016	Gondwana Research	39	41–56	New constraints on the origin and evolution of the Thomson Orogen and links with central Australia from isotopic studies of detrital zircons	http://dx.doi.org/10.1016/j.gr.2016.06.010
R12510	Zhang, Z et al.	2013	J of Petrology	54	2547–2580	Building of the Deep Gangdese Arc, South Tibet: Paleocene Plutonism and Granulite-Facies Metamorphism	http://dx.doi.org/10.1093/petrology/egt056
R12521	Wang, R et al.	2017	J of Geodynamics	109	59–74	Middle Neoproterozoic (ca. 705–716 Ma) arc to rift transitional magmatism in the northern margin of the Yangtze Block: Constraints from geochemistry, zircon U–Pb geochronology and Hf isotopes	http://dx.doi.org/10.1016/j.jog.2017.07.003
R12526	Jacobs, J et al.	2017	Precambrian Research	294	1–14	Cryptic sub-ice geology revealed by a U-Pb zircon study of glacial till in Dronning Maud Land, East Antarctica	http://dx.doi.org/10.1016/j.precamres.2017.03.012
R12529	Xin, Y et al.	2017	Precambrian Research	294	91–110	Neoproterozoic post-collisional extension of the central Jiangnan Orogen: Geochemical, geochronological, and Lu-Hf isotopic constraints from the ca. 820–800 Ma magmatic rocks	http://dx.doi.org/10.1016/j.precamres.2017.03.018
R12530	Morrissey, LJ et al.	2017	Precambrian Research	293	131–149	Linking the Windmill Islands, east Antarctica and the Albany–Fraser Orogen: Insights from U–Pb zircon geochronology and Hf isotopes	http://dx.doi.org/10.1016/j.precamres.2017.03.005
R12532	Balgord, EA	2017	Lithosphere	9	453–462	Triassic to Neogene evolution of the south-central Andean arc determined by detrital zircon U-Pb and Hf analysis of Neuquén Basin strata, central Argentina (34°S–40°S)	http://dx.doi.org/10.1130/L546.1
R12536	Dey, S et al.	2017	Precambrian Research	298	268–291	Generation and evolution of Palaeoarchaean continental crust in the central part of the Singhbhum craton, eastern India	http://dx.doi.org/10.1016/j.precamres.2017.06.009
R12537	Gardiner, NJ et al.	2017	Nature Scientific Rpt	7	Art-748	Contrasting Granite Metallogeny through the Zircon Record: A Case Study from Myanmar	http://dx.doi.org/10.1038/s41598-017-00832-2
R12538	Wu, W et al.	2017	Intl J Earth Science	106	875–897	Zircon U–Pb ages, Hf isotope data, and tectonic implications of Early–Middle Triassic granitoids in the Ailaoshan high-grade metamorphic belt of Southeast Tibet	http://dx.doi.org/10.1007/s00531-016-1339-7
R12540	Wang, J et al.	2017	Precambrian Research	294	175–188	U-Pb and Lu-Hf isotopes of detrital zircon grains from Neoproterozoic sedimentary rocks in the central Jiangnan Orogen, South China: Implications for Precambrian crustal evolution	http://dx.doi.org/10.1016/j.precamres.2017.03.025
R12542	Van Schijndel, V et al.	2017	Precambrian Research	295	48–66	Zircon geochronology and Hf isotopes of the Dwalile Supracrustal Suite, Ancient Gneiss Complex, Swaziland: Insights into the diversity of Palaeoarchaean source rocks, depositional and metamorphic ages	http://dx.doi.org/10.1016/j.precamres.2017.04.025
R12545	Petersson, A et al.	2017	Lithos	284	122–131	Tracing Proterozoic arc mantle Hf isotope depletion of southern Fennoscandia through coupled zircon U–Pb and Lu–Hf isotopes	http://dx.doi.org/10.1016/j.lithos.2017.04.010
R12560	Wang, K et al.	2017	Precambrian Research	295	151–171	Geochemistry and zircon U-Pb-Hf isotopes of the late Neoarchean granodiorite-monzogranite-quartz syenite intrusions in the Northern Liaoning Block, North China Craton: Petrogenesis and implications for geodynamic processes	https://doi.org/10.1016/j.precamres.2017.04.021
R12561	Kumar, TV et al.	2017	GSA Bulletin	129	625–648	Zircon U-Pb ages and Hf isotopic systematics of charnockite gneisses from the Ediacaran–Cambrian high-grade metamorphic terranes, southern India: Constraints on crust formation, recycling, and Gondwana correlations	https://doi.org/10.1130/B31474.1
R12564	Deng, J et al.	2015	Lithos	230	166–179	Early Cretaceous arc volcanic suite in Cebu Island, Central Philippines and its implications on paleo-Pacific plate subduction: Constraints from geochemistry, zircon U–Pb geochronology and Lu–Hf isotopes	http://dx.doi.org/10.1016/j.lithos.2015.05.020
R12565	Li, XH et al.	2017	Precambrian Research	294	307–321	Improving geochronological framework of the Pan-African orogeny in Cameroon: New SIMS zircon and monazite U-Pb age constraints	http://dx.doi.org/10.1016/j.precamres.2017.04.006
R12574	Scharer, U et al.	1997	Chemical Geology	143	1–16	U-Pb and Lu-Hf isotopes in baddeleyite and zircon megacrysts from the Mbuji-Mayi kimberlite: constraints on the subcontinental mantle	https://doi.org/10.1016/S0009-2541(97)00094-6
R12588	Luan, JP et al.	2017	Precambrian Research	297	19–32	Provenance, age, and tectonic implications of Neoproterozoic strata in the Jiamusi Massif: Evidence from U–Pb ages and Hf isotope compositions of detrital and magmatic zircons	http://dx.doi.org/10.1016/j.precamres.2017.05.012
R12589	Gardiner, NJ et al.	2017	Precambrian Research	297	56–76	Processes of crust formation in the early Earth imaged through Hf isotopes from the East Pilbara Terrane	http://dx.doi.org/10.1016/j.precamres.2017.05.004
R12591	Zhang, Z et al.	2017	Intl J Earth Science	106	1223–1238	Detrital zircon provenance analysis in the Zagros Orogen, SW Iran: implications for the amalgamation history of the Neo-Tethys	http://dx.doi.org/10.1007/s00531-016-1314-3
R12593	Sun, Q et al.	2017	Precambrian Research	296	120–147	Geochronology and geochemistry of the Paleoproterozoic Yinyugou Group in the southern North China Craton: Implications for provenance and tectonic evolution	http://dx.doi.org/10.1016/j.precamres.2017.04.012
R12600	Tucker, NM et al.	2017	Precambrian Research	298	16–38	Proterozoic reworking of Archean (Yilgarn) basement in the Bunger Hills, East Antarctica	https://doi.org/10.1016/j.precamres.2017.05.013
R12608	Chen, NHC et al.	2017	Precambrian Research	303	171–182	U-Pb zircon ages and Hf isotopes of ∼2.5Ga granitoids from the Yinshan Block, North China Craton: Implications for crustal growth	http://dx.doi.org/10.1016/j.precamres.2017.03.016
R12614	Liu, X et al.	2017	Precambrian Research	299	15–33	New zircon U–Pb and Hf–Nd isotopic constraints on the timing of magmatism, sedimentation and metamorphism in the northern Prince Charles Mountains, East Antarctica	http://dx.doi.org/10.1016/j.precamres.2017.07.012
R12616	Cordeiro, PFDO et al.	2017	Precambrian Research	298	403–420	The Goiás Massif: Implications for a pre-Columbia 2.2–2.0Ga continent-wide amalgamation cycle in central Brazil	http://dx.doi.org/10.1016/j.precamres.2017.06.021
R12619	Goodge, JW et al.	2017	Precambrian Research	299	151–176	Proterozoic crustal evolution of central East Antarctica: Age and isotopic evidence from glacial igneous clasts, and links with Australia and Laurentia	http://dx.doi.org/10.1016/j.precamres.2017.07.026
R12620	Chen, X et al.	2017	Precambrian Research	299	244–263	Neoproterozoic granitoids along the Ailao Shan-Red River belt: Zircon U-Pb geochronology, Hf isotope analysis and tectonic implications	http://dx.doi.org/10.1016/j.precamres.2017.06.024
R12621	Regan, SP et al.	2017	Precambrian Research	300	201–222	Isotopic evidence for Neoarchean continuity across the Snowbird Tectonic Zone, western Churchill Province, Canada	http://dx.doi.org/10.1016/j.precamres.2017.07.022
R12630	Han, Q et al.	2018	Precambrian Research	309	309–324	A ca.2.1Ga Andean-type margin built on metasomatized lithosphere in the northern Yangtze craton, China: Evidence from high-Mg basalts and andesites	http://dx.doi.org/10.1016/j.precamres.2017.05.015
R12631	Guo, R et al.	2017	Precambrian Research	303	228–250	Arc-generated metavolcanic rocks in the Anshan–Benxi greenstone belt, North China Craton: Constraints from geochemistry and zircon U–Pb–Hf isotopic systematics	http://dx.doi.org/10.1016/j.precamres.2017.03.028
R12633	Petersson, A et al.	2018	Geoscience Frontiers	9	173–189	Extensive reworking of Archaean crust within the Birimian terrane in Ghana as revealed by combined zircon U-Pb and Lu-Hf isotopes	http://dx.doi.org/10.1016/j.gsf.2017.02.006
R12635	Yang, QY & Santosh, M	2017	Gondwana Research	50	3–37	The building of an Archean microcontinent: Evidence from the North China Craton	http://dx.doi.org/10.1016/j.gr.2017.01.003
R12637	Liu, C et al.	2017	Precambrian Research	303	372–391	Detrital zircon U-Pb and Hf isotopic and whole-rock geochemical study of the Bayan Obo Group, northern margin of the North China Craton: Implications for Rodinia reconstruction	http://dx.doi.org/10.1016/j.precamres.2017.04.033
R12640	Fu, J et al.	2017	Precambrian Research	303	392–413	Late Neoarchean monzogranitic–syenogranitic gneisses in the Eastern Hebei–Western Liaoning Province, North China Craton: Petrogenesis and implications for tectonic setting	http://dx.doi.org/10.1016/j.precamres.2017.05.002
R12642	Du, L et al.	2017	Precambrian Research	303	291–314	Zircon U-Pb ages and Lu-Hf isotope compositions from clastic rocks in the Hutuo Group: Further constraints on Paleoproterozoic tectonic evolution of the Trans-North China Orogen	http://dx.doi.org/10.1016/j.precamres.2017.04.007
R12643	Yang, ZN et al.	2018	Precambrian Research	309	248–270	Early crustal evolution of the eastern Yangtze Block: Evidence from detrital zircon U-Pb ages and Hf isotopic composition of the Neoproterozoic Huashan Group in the Dahongshan area	http://dx.doi.org/10.1016/j.precamres.2017.05.011
R12650	Li, S et al.	2017	J Asian Earth Sci	147	469–484	Provenance of Mesozoic clastic rocks within the Bangong-Nujiang suture zone, central Tibet: Implications for the age of the initial Lhasa-Qiangtang collision	http://dx.doi.org/10.1016/j.jseaes.2017.08.019
R12656	Paquette, JL et al.	2017	Precambrian Research	301	134–144	Age, provenance and Precambrian evolution of the Anabar shield from U-Pb and Lu-Hf isotope data on detrital zircons, and the history of the northern and central Siberian craton	http://dx.doi.org/10.1016/j.precamres.2017.09.008
R12657	Augustsson, C et al.	2006	J Geo Society London	163	983–995	Provenance of late Palaeozoic metasediments of the SW South American Gondwana margin: a combined U–Pb and Hf-isotope study of single detrital zircons	https://doi.org/10.1144/0016-76492005-149
R12658	Bahlburg, H et al.	2009	Earth-Science Rev	97	215–241	Timing of crust formation and recycling in accretionary orogens: Insights learned from the western margin of South America	https://doi.org/10.1016/j.earscirev.2009.10.006
R12659	Chernicoff, CJ et al.	2008	Gondwana Research	13	189–203	Foreland basin deposits associated with Cuyania accretion in La Pampa Province, Argentina	https://doi.org/10.1016/j.gr.2007.04.006
R12660	Kröner, A et al.	2015	Gondwana Research	27	1392–1406	Zircon ages and Nd–Hf isotopes in UHT granulites of the Ider Complex: a cratonic terrane within the Central Asian Orogenic Belt in NW Mongolia	http://dx.doi.org/10.1016/j.gr.2014.03.005
R12661	Reid, AJ & Payne, JL	2017	Lithos	292	294–306	Magmatic zircon Lu–Hf isotopic record of juvenile addition and crustal reworking in the Gawler Craton, Australia	https://doi.org/10.1016/j.lithos.2017.08.010
R12662	Heinonen, AP et al.	2012	Lithos	151	17–34	Petrogenesis of the igneous Mucajaí AMG complex, northern Amazonian craton, U–Pb geochronological, and Nd–Hf–O isotopic constraints	http://dx.doi.org/10.1016/j.lithos.2011.07.016
R12663	Villaseca, C et al.	2011	Precambrian Research	187	143–154	Presence of Palaeoproterozoic and Archean components in the granulite-facies rocks of central Iberia: The Hf isotopic evidence	https://doi.org/10.1016/j.precamres.2011.03.001
R12664	Shiels, C et al.	2017	Precambrian Research	302	18–32	An integrated U-Pb, Hf, and O isotopic provenance analysis of the Paleoproterozoic Murmac Bay Group, northern Saskatchewan, Canada	https://doi.org/10.1016/j.precamres.2017.09.015
R12665	Kenny, GG et al.	2017	Geochim Cosmochim Acta	215	317–336	Hf isotope evidence for effective impact melt homogenisation at the Sudbury impact crater, Ontario, Canada	https://doi.org/10.1016/j.gca.2017.08.009
R12666	Augland, LE & David, J	2015	Earth & Planetary Sci Lett	428	162–171	Protocrustal evolution of the Nuvvuagittuq Supracrustal Belt as determined by high precision zircon Lu–Hf and U–Pb isotope data	https://doi.org/10.1016/j.epsl.2015.07.039
R12667	Guitreau, M et al.	2014	Geochim Cosmochim Acta	135	251–269	Lu–Hf isotope systematics of the Hadean–Eoarchean Acasta Gneiss Complex (Northwest Territories, Canada)	https://doi.org/10.1016/j.gca.2014.03.039
R12668	LaFlamme, C et al.	2014	Precambrian Research	252	223–239	U–Pb, Lu–Hf and REE in zircon from 3.2 to 2.6Ga Archean gneisses of the Repulse Bay block, Melville Peninsula, Nunavut	https://doi.org/10.1016/j.precamres.2014.07.012
R12669	Zlatkin, O et al.	2014	Lithos	184	379–392	Peri-Amazonian provenance of the Proto-Pelagonian basement (Greece), from zircon U–Pb geochronology and Lu–Hf isotopic geochemistry	https://doi.org/10.1016/j.lithos.2013.11.010
R12670	Augustsson, C et al.	2016	Terra Nova	28	128–137	The crustal evolution of South America from a zircon Hf-isotope perspective	https://doi.org/10.1111/ter.12200
R12671	Glorie, S et al.	2015	Gondwana Research	27	424–438	Formation of the Kokchetav subduction–collision zone (northern Kazakhstan): Insights from zircon U–Pb and Lu–Hf isotope systematics	https://doi.org/10.1016/j.gr.2013.10.012
R12672	Rehnstrom, EF	2010	J of Geology	118	447–465	Prolonged Palaeozoic magmatism in the East Greenland Caledonides: some constraints from U-Pb ages and Hf isotopes	https://doi.org/10.1086/655010
R12673	Chu, Y et al.	2016	Tectonics	35	2734–2753	Detrital zircon U-Pb ages and Hf isotopic constraints on the terrigenous sediments of the Western Alps and their paleogeographic implications	https://doi.org/10.1002/2016TC004276
R12674	Lauri, LS et al.	2011	J Geo Society London	168	201–218	Evolution of the Archaean Karelian Province in the Fennoscandian Shield in the light of U-Pb zircon ages and Sm-Nd and Lu-Hf isotope systematics	https://doi.org/10.1144/0016-76492009-159
R12675	Lauri, LS et al.	2012	Bull Geo Society Finland	84	121–140	Temporal and Hf isotope geochemical evolution of southern Finnish Lapland from 2.77 Ga to 1.76 Ga	http://www.geologinenseura.fi/bulletin/Volume84/Lauri2012.pdf
R12676	Gehrels, GE & Pecha, M	2014	Geosphere	10	49–65	Detrital zircon U-Pb geochronology and Hf isotope geochemistry of Paleozoic and Triassic passive margin strata of western North America	http://dx.doi.org/10.1130/GES00889.1
R12677	Yin, QZ et al.	2012	J Geo Society London	169	681–689	Crustal evolution of the South Mayo Trough, western Ireland, based on U-Pb ages and Hf-O isotopes in detrital zircons	http://dx.doi.org/10.1144/jgs2011-164
R12678	Ivanic, TJ et al.	2012	Lithos	148	112–127	Zircon Lu–Hf isotopes and granite geochemistry of the Murchison Domain of the Yilgarn Craton: Evidence for reworking of Eoarchean crust during Meso-Neoarchean plume-driven magmatism	https://doi.org/10.1016/j.lithos.2012.06.006
R12679	Rosa, DRN et al.	2009	Mineralogy and Petrology	95	47–69	U–Pb geochronology and Hf isotope ratios of magmatic zircons from the Iberian pyrite belt	https://doi.org/10.1007/s00710-008-0022-5
R12680	Lamminen, J et al.	2011	Norwegian J Geology	91	35–55	Zircon U-Pb ages and Lu-Hf isotopes from basement rocks associated with Neoproterozoic sedimentary successions in the Sparagmite Region and adjacent areas, South Norway: the crustal architecture of western Baltica	http://njg.geologi.no/vol-91-100/details/1/72-72
R12681	Zeh, A et al.	2009	J of Petrology	50	933–966	Archean accretion and crustal evolution of the Kalahari Craton—the zircon age and Hf isotope record of granitic rocks from Barberton/Swaziland to the Francistown arc	https://doi.org/10.1093/petrology/egp027
R12682	Ronkin, YL et al.	2015	Doklady Earth Sci	461	277–282	REE and Lu-Hf systematics of zircons from rapakivi granites and associated rocks of supercontinent Nuna (Columbia)	https://doi.org/10.1134/S1028334X15030150
R12683	Goodge, JW & Vervoort, JD	2006	Earth & Planetary Sci Lett	243	711–731	Origin of Mesoproterozoic A-type granites in Laurentia: Hf isotope evidence	https://doi.org/10.1016/j.epsl.2006.01.040
R12684	Dhuime, B et al.	2011	Geology	39	407–410	From sediments to their source rocks: Hf and Nd isotopes in recent river sediments	https://doi.org/10.1130/G31785.1
R12685	Tichomirowa, M et al.	2018	Lithos	302	65–85	Zircon (Hf, O isotopes) as melt indicator: Melt infiltration and abundant new zircon growth within melt rich layers of granulite-facies lenses versus solid-state recrystallization in hosting amphibolite-facies gneisses (central Erzgebirge, Bohemian Massif)	https://doi.org/10.1016/j.lithos.2017.12.020
R12686	Tichomirowa, M et al.	2013	Chemical Geology	353	173–198	Different zircon recrystallization types in carbonatites caused by magma mixing: evidence from U_x0002_Pb dating, trace element and isotope composition (Hf and O) of zircons from two Precambrian carbonatites from Fennoscandia	http://dx.doi.org/10.1016/j.chemgeo.2012.11.004
R12687	Parra-Avila, LA et al.	2018	Precambrian Research	306	174–188	Zircon Hf and O-isotope constraints on the evolution of the Paleoproterozoic Baoulé-Mossi domain of the southern West African Craton	https://doi.org/10.1016/j.precamres.2017.12.044
R12688	Slama, J et al.	2008	Chemical Geology	249	1–35	Plešovice zircon — A new natural reference material for U–Pb and Hf isotopic microanalysis	https://doi.org/10.1016/j.chemgeo.2007.11.005
R12689	Ravikant, V et al.	2009	Lithos	110	153–166	Zircon U–Pb and Hf isotopic constraints on petrogenesis of the Cretaceous-Tertiary granites in eastern Karakoram and Ladakh, India	https://doi.org/10.1016/j.lithos.2008.12.013
R12690	Pertille, J et al.	2015	J South Amer Earth Sci	64	69–93	Origin of the Ediacaran Porongos group, Dom Feliciano belt, southern Brazilian Shield, with emphasis on whole rock and detrital zircon geochemistry and U-Pb, Lu-Hf isotopes	http://dx.doi.org/10.1016/j.jsames.2015.09.001
R12691	O’Brien, TM & Miller, EL	2014	Contrib Mineral Petrol	168	1071–1071	Continuous zircon growth during long-lived granulite facies metamorphism: A microtextural, U-Pb, Lu-Hf and trace element study of Caledonian rocks from the Arctic	http://dx.doi.org/10.1007/s00410-014-1071-x
R12692	Hartlaub, RP et al.	2006	GSA Special Papers	405	75–90	Relicts of Earth’s earliest crust: U–Pb, Lu–Hf, and morphological characteristics of >3.7 Ga detrital zircon of the western Canadian Shield	https://doi.org/10.1130/2006.2405(05)
R12693	Dolgopolova, A et al.	2013	Lithos	164	47–64	Sr–Nd–Pb–Hf isotope systematics of the Hugo Dummett Cu–Au porphyry deposit (Oyu Tolgoi, Mongolia)	http://dx.doi.org/10.1016/j.lithos.2012.11.017
R12694	Yakymchuk, C et al.	2013	Geo Soc London Spec Pub	383	169–210	Anatectic reworking and differentiation of continental crust along the active margin of Gondwana: a zircon Hf–O perspective from West Antarctica	https://doi.org/10.1144/SP383.7
R12695	Lancaster, P et al.	2015	Gondwana Research	28	1361–1372	Contrasting crustal evolution processes in the Dharwar craton: insights from detrital zircon U-Pb and Hf isotopes	https://doi.org/10.1016/j.gr.2014.10.010
R12696	Wu, FY et al.	2007	Precambrian Research	159	155–177	Detrital zircon UPb and Hf isotopic constraints on the crustal evolution of North Korea	https://doi.org/10.1016/j.precamres.2007.06.007
R12697	Bi, JH et al.	2014	J Asian Earth Sci	96	308–331	Petrogenesis and tectonic implications of early Paleozoic granitic magmatism in the Jiamusi Massif, NE China: geochronological, geochemical and Hf isotopic evidence	https://doi.org/10.1016/j.jseaes.2014.09.013
R12698	Davis, DW et al.	2005	Precambrian Research	140	132–156	Hf isotopes in zircon from the western Superior province, Canada: Implications for Archean crustal development and evolution of the depleted mantle reservoir	https://doi.org/10.1016/j.precamres.2005.07.005
R12699	Phillips, G et al.	2011	Lithos	122	1–12	Building the New England Batholith, eastern Australia – linking granite petrogenesis with geodynamic setting using Hf isotopes in zircon	https://doi.org/10.1016/j.lithos.2010.11.005
R12700	Shaw, SE et al.	2011	Lithos	126	115–126	The New England Batholith eastern Australia: evidence of silicic magma mixing from zircon 176Hf/177Hf ratios	https://doi.org/10.1016/j.lithos.2011.06.011
R12701	Wang, Q & Wilde, SA	2018	Gondwana Research	55	74–91	New constraints on the Hadean to Proterozoic history of the Jack Hills belt, Western Australia	https://doi.org/10.1016/j.gr.2017.11.008
R12702	Weber, B et al.	2018	Lithos	302	177–199	Late Mesoproterozoic to Early Paleozoic history of metamorphic basement from the southeastern Chiapas Massif Complex, Mexico, and implications for the evolution of NW Gondwana	https://doi.org/10.1016/j.lithos.2017.12.009
R12703	Wilson, AH & Zeh, A	2018	Precambrian Research	305	177–196	U-Pb and Hf isotopes of detrital zircons from the Pongola Supergroup: Constraints on deposition ages, provenance and Archean evolution of the Kaapvaal craton	https://doi.org/10.1016/j.precamres.2017.12.020
R12704	Nicoli, G et al.	2018	Lithos	296	1–16	Constraining a Precambrian Wilson Cycle lifespan: An example from the ca. 1.8 Ga Nagssugtoqidian Orogen, Southeastern Greenland	https://doi.org/10.1016/j.lithos.2017.10.017
R12705	From, RE et al.	2018	Precambrian Research	305	341–357	U-Pb and Lu-Hf isotopes of the Archean orthogneiss complex on eastern Hall Peninsula, southern Baffin Island, Nunavut: Identification of exotic Paleo- to Mesoarchean crust beneath eastern Hall Peninsula	https://doi.org/10.1016/j.precamres.2017.12.024
R12706	Sjöqvist, ASL et al.	2017	Lithos	294	73–86	Magmatic age of rare-earth element and zirconium mineralisation at the Norra Kärr alkaline complex, southern Sweden, determined by U–Pb and Lu–Hf isotope analyses of metasomatic zircon and eudialyte	https://doi.org/10.1016/j.lithos.2017.09.023
R12707	Zhou, JL et al.	2018	Precambrian Research	306	94–111	New evidence for a continental rift tectonic setting of the Neoproterozoic Imorona-Itsindro Suite (central Madagascar)	https://doi.org/10.1016/j.precamres.2017.12.029
R12708	Cimen, O et al.	2017	Lithos	290	136–155	Whole rock geochemistry, Zircon U–Pb and Hf isotope systematics of the Çangaldağ Pluton: Evidences for Middle Jurassic Continental Arc Magmatism in the Central Pontides, Turkey	https://doi.org/10.1016/j.lithos.2017.06.020
R12709	Ortiz, A et al.	2017	J South Amer Earth Sci	80	316–339	Zircon U-Pb ages and Hf isotopes for the Diablillos Intrusive Complex, Southern Puna, Argentina: Crustal evolution of the Lower Paleozoic Orogen, Southwestern Gondwana margin	https://doi.org/10.1016/j.jsames.2017.09.031
R12710	Guitreau, M et al.	2017	Precambrian Research	302	33–49	New constraints on the early formation of the Western Dharwar Craton (India) from igneous zircon U-Pb and Lu-Hf isotopes	https://doi.org/10.1016/j.precamres.2017.09.016
R12711	Couzinie, S et al.	2017	Lithos	286	16–34	Cadomian S-type granites as basement rocks of the Variscan belt (Massif Central, France): Implications for the crustal evolution of the north Gondwana margin	https://doi.org/10.1016/j.lithos.2017.06.001
R12712	Lin, W et al.	2018	Tectonophysics	722	69–105	Detrital zircon age patterns from turbidites of the Balagne and Piedmont nappes of Alpine Corsica (France): Evidence for an European margin source	https://doi.org/10.1016/j.tecto.2017.09.015
R12713	Yao, W et al.	2017	Tectonophysics	721	90–105	Origin and tectonic evolution of upper Triassic Turbidites in the Indo-Burman ranges, West Myanmar	https://doi.org/10.1016/j.tecto.2017.09.016
R12714	Witte, M et al.	2017	Lithos	286	109–124	OIB signatures in basin-related lithosphere-derived alkaline basalts from the Batain basin (Oman) — Constraints from 40Ar/39Ar ages and Nd–Sr–Pb–Hf isotopes	https://doi.org/10.1016/j.lithos.2017.05.024
R12715	Pereira, MF et al.	2017	Lithos	278	383–399	Birth and demise of the Rheic Ocean magmatic arc(s): Combined U–Pb and Hf isotope analyses in detrital zircon from SW Iberia siliciclastic strata	https://doi.org/10.1016/j.lithos.2017.02.009
R12716	Kirkland, CL et al.	2017	Lithos	278	427–444	Proterozoic crustal evolution of the Eucla basement, Australia: Implications for destruction of oceanic crust during emergence of Nuna	http://dx.doi.org/10.1016/j.lithos.2017.01.029
R12717	Hauser, N et al.	2017	J South Amer Earth Sci	78	190–212	U-Pb and Lu-Hf zircon geochronology of the Cañadón Asfalto Basin, Chubut, Argentina: Implications for the magmatic evolution in central Patagonia	https://doi.org/10.1016/j.jsames.2017.05.001
R12718	Ramos, VA et al.	2017	J South Amer Earth Sci	76	320–345	The Malvinas (Falkland) Islands revisited: The tectonic evolution of southern Gondwana based on U-Pb and Lu-Hf detrital zircon isotopes in the Paleozoic cover	https://doi.org/10.1016/j.jsames.2016.12.013
R12719	Otamendi, JE et al.	2017	J South Amer Earth Sci	76	412–426	U-Pb ages and Hf isotope compositions of zircons in plutonic rocks from the central Famatinian arc, Argentina	https://doi.org/10.1016/j.jsames.2017.04.005
R12720	de Lima, JV et al.	2017	J South Amer Earth Sci	75	116–133	Geochemical and isotopic characterization of the granitic magmatism along the Remígio - Pocinhos shear zone, Borborema Province, NE Brazil	https://doi.org/10.1016/j.jsames.2017.02.004
R12721	Chiu, HY et al.	2017	J Asian Earth Sci	145	652–669	Zircon Hf isotopic constraints on magmatic and tectonic evolution in Iran: Implications for crustal growth in the Tethyan orogenic belt	https://doi.org/10.1016/j.jseaes.2017.06.011
R12722	Gürsu, S et al.	2018	Gondwana Research	54	205–216	Nd, Pb, Hf isotope characteristics and provenance of glacial granitic pebbles from Late Ordovician diamictites in the Taurides, S Turkey	https://doi.org/10.1016/j.gr.2017.11.003
R12723	Dolgopolova, A et al.	2017	Gondwana Research	47	76–109	Geodynamic evolution of the western Tien Shan, Uzbekistan: Insights from U-Pb SHRIMP geochronology and Sr-Nd-Pb-Hf isotope mapping of granitoids	https://doi.org/10.1016/j.gr.2016.10.022
R12724	Mukherjee, S et al.	2018	Precambrian Research	305	40–63	Geochemistry, U-Pb geochronology and Lu-Hf isotope systematics of a suite of ferroan (A-type) granitoids from the CGGC: Evidence for Mesoproterozoic crustal extension in the east Indian shield	https://doi.org/10.1016/j.precamres.2017.11.018
R12725	Priyatkina, N et al.	2018	Precambrian Research	305	197–217	The Neoproterozoic evolution of the western Siberian Craton margin: U-Pb-Hf isotopic records of detrital zircons from the Yenisey Ridge and the Prisayan Uplift	https://doi.org/10.1016/j.precamres.2017.12.014
R12726	Reimink, JR et al.	2016	Nature Geoscience	9	777–780	No evidence for Hadean continental crust within Earth’s oldest evolved rock unit	http://dx.doi.org/10.1038/ngeo2786
R12727	Meinhold, G et al.	2014	Geo Soc London Spec Pub	386	281–292	Insights into crust formation and recycling in North Africa from combined U –Pb, Lu–Hf and O isotope data of detrital zircons from Devonian sandstone of southern Libya	http://dx.doi.org/10.1144/SP386.1
R12728	Zlatkin, O et al.	2013	Gondwana Research	23	682–700	Evolution and provenance of Neoproterozoic basement and Lower Paleozoic siliciclastic cover of the Menderes Massif (western Taurides): Coupled U–Pb–Hf zircon isotope geochemistry	https://doi.org/10.1016/j.gr.2012.05.006
R12729	Abbo, A et al.	2015	Lithos	227	122–139	Cadomian basement and Paleozoic to Triassic siliciclastics of the Taurides (Karacahisar dome, south-central Turkey): Paleogeographic constraints from U–Pb–Hf in zircons	https://doi.org/10.1016/j.lithos.2015.03.023
R12730	Ateh, KI et al.	2017	J Geosci Geomatics	5	267–283	New LA-ICP-MS U-Pb Ages, Lu-Hf Systematics and REE Characterization of Zircons from a Granitic Pluton in the Betare Oya Gold District, SE Cameroon	http://pubs.sciepub.com/jgg/5/6/2
R12731	Badanina et al.	2013	Doklady Earth Sci	448	38–42	Hafnium Isotope Composition of Zircons from Dunites of the Nizhny Tagil and Guli Massifs (Russia)	https://doi.org/10.1134/S1028334X13010017
R12732	Mandal, S et al.	2016	Tectonics	35	965–982	Zircon U‐Pb ages and Hf isotopes of the Askot klippe, Kumaun, northwest India: Implications for Paleoproterozoic tectonics, basin evolution and associated metallogeny of the northern Indian cratonic margin	http://dx.doi.org/10.1002/2015TC004064
R12733	Ingram, SB	2012	Univ of Alabama	Thesis	Masters	U-Pb zircon and monazite geochronology and hafnium isotopic geochemistry of Neoacadian and Early Alleghanian plutonic rocks in the Alabama Eastern Blue Ridge, Southern Appalachian Mountains	http://acumen.lib.ua.edu/content/u0015/0000001/0001014/u0015_0000001_0001014.pdf
R12734	Ismail, SA et al.	2017	Geoscience Frontiers	8	1073–1087	The Pushtashan juvenile suprasubduction zone assemblage of Kurdistan (northeastern Iraq): A Cretaceous (Cenomanian) Neo-Tethys missing link	http://dx.doi.org/10.1016/j.gsf.2016.11.002
R12735	Linde, G. M et al.	2017	Tectonics	36	2347–2369	Three‐Dimensional Evolution of the Early Paleozoic Western Laurentian Margin: New Insights From Detrital Zircon U‐Pb Geochronology and Hf Isotope Geochemistry of the Harmony Formation of Nevada	http://dx.doi.org/10.1002/2017TC004520
R12736	Liu, K et al.	2017	Tectonics	36	2555–2598	U‐Pb Dating and Lu‐Hf Isotopes of Detrital Zircons From the Southern Sikhote‐Alin Orogenic Belt, Russian Far East: Tectonic Implications for the Early Cretaceous Evolution of the Northwest Pacific Margin	http://dx.doi.org/10.1002/2017TC004599
R12737	Thomas, WA et al.	2017	Geosphere	13	2206–2230	Detrital zircons and sediment dispersal in the Appalachian foreland	https://doi.org/10.1130/GES01525.1
R12738	Chu, MF et al.	2006	Geology	34	745–748	Zircon U-Pb and Hf isotope constraints on the Mesozoic tectonics and crustal evolution of southern Tibet	https://doi.org/10.1130/G22725.1
R12739	Westhues, et al.	2017	Geology	45	571–574	Evidence for hydrothermal alteration and source regions for the Kiruna iron oxide–apatite ore (northern Sweden) from zircon Hf and O isotopes	https://doi.org/10.1130/G38894.1
R12740	O'Brien, TM et al.	2017	GSA Bulletin	130	825–847	Provenance, U-Pb detrital zircon geochronology, Hf isotopic analyses, and Cr-spinel geochemistry of the northeast Yukon-Koyukuk Basin: Implications for interior basin development and sedimentation in Alaska	https://doi.org/10.1130/B31825.1
R12741	Bickford, ME et al.	2008	Geology	36	555–558	Crustal evolution of southern Laurentia during the Paleoproterozoic: Insights from zircon Hf isotopic studies of ca. 1.75 Ga rocks in central Colorado	https://doi.org/10.1130/G24700A.1
R12742	Smits, RG et al.	2014	Geology	42	231–234	A Proterozoic Wilson cycle identified by Hf isotopes in central Australia: Implications for the assembly of Proterozoic Australia and Rodinia	https://doi.org/10.1130/G35112.1
R12743	Tucker, NM	2013	Univ of Adelaide	Thesis	B.Sci	Regional high-grade metamorphism during rift basin development: implications for burial mechanisms to lower crustal depths	https://digital.library.adelaide.edu.au/dspace/handle/2440/106461
R12744	Murgulov, V et al.	2008	Lithos	101	281–307	Magma sources and gold mineralisation in the Mount Leyshon and Tuckers Igneous Complexes, Queensland, Australia: U-Pb and Hf isotope evidence	http://dx.doi.org/10.1016/j.lithos.2007.07.014
R12745	Beyer, EE et al.	2015	Northern Terr Geo Survey	2015–009	1–48	Summary of results. NTGS laser ablation ICPMS U-Pb and Hf geochronology project: selected samples from NAPPERBY 1:250 000 mapsheet area, Arunta Region, July 2010 – January 2012	https://nla.gov.au/nla.obj-265767818/pdf
R12746	Kohut, M et al.	2013	Geologica Carpathica	64	71–79	Re-Os and U-Th-Pb dating of the Rochovce granite and its mineralization (Western Carpathians, Slovakia)	http://dx.doi.org/10.2478/geoca-2013-0005
R12747	Fodor, LI et al.	2008	Swiss J Geosciences	101	255–271	Miocene emplacement and rapid cooling of the Pohorje pluton at the Alpine-Pannonian-Dinaridic junction, Slovenia	http://dx.doi.org/10.1007/s00015-008-1286-9
R12748	Howard, AL	2013	Univ of Colorado	Thesis	Masters	Hafnium Isotope Evidence on the Provenance of ~1.1 Ga Detrital Zircons from Western North America	http://scholar.colorado.edu/geol_gradetds/66
R12749	Thomas, CL	2013	Univ - Ohio	Thesis	Masters	Hafnium Isotope Geochemistry of the Gabbroic Crust Sampled Along the Mid-Atlantic Ridge: Constraints on the Nature of the Upper Mantle	https://etd.ohiolink.edu/pg_10?0::NO:10:P10_ACCESSION_NUM:ohiou1366731477
R12750	Schmitt, AK et al.	2017	J of Petrology	58	1841–1870	Zircon Hafnium–Oxygen Isotope and Trace Element Petrochronology of Intraplate Volcanic Rocks from the Eifel (Germany) and Implications for Mantle versus Crustal Origins of Zircon Megacrysts	http://dx.doi.org/10.1093/petrology/egx075
R12751	Nedosekova, IL et al.	2016	Russian Geology Geophys	57	1135–1154	Trace elements and Hf isotope composition as indicators of zircon genesis due to the evolution of alkaline-carbonatite magmatic system (Il’meny–Vishnevogorsky complex, Urals, Russia)	http://dx.doi.org/10.15372/GiG20160604
R12752	Callegaro, S et al.	2017	J of Petrology	58	1811–1840	Geochemical Constraints Provided by the Freetown Layered Complex (Sierra Leone) on the Origin of High-Ti Tholeiitic CAMP Magmas	http://dx.doi.org/10.1093/petrology/egx073
R12753	Cardona, A et al.	2012	Tectonophysics	580	58–87	From arc-continent collision to continuous convergence, clues from Paleogene conglomerates along the southern Caribbean–South America plate boundary	http://dx.doi.org/10.1016/j.tecto.2012.08.039
R12754	Cochrane, R	2013	Univ of Geneva	Thesis	PhD	U-Pb thermochronology, geochronology and geochemistry of NW South America: rift to drift transition, active margin dynamics and implications for the volume balance of continents	http://dx.doi.org/10.13097/archive-ouverte/unige:30029
R12755	Neto, JMM et al.	2016	Contrib Geo Amazonia	10	195–208	Lu-Hf zircon isotope analyses by LA-MC-ICP-MS at the Pará-Iso laboratory (UFPA): methodology and first example of application in the southeastern Guyana Shield, Amapá state	http://www.sbg-no.org.br/
R12756	Ganade, CE	2014	Univ Sao Paulo	Thesis	PhD	Evolução tectônica da margem ativa Neoproterozóica do orógeno Gondwana oeste na Província Borborema (ne-Brasil)	http://dx.doi.org/10.11606/T.44.2014.tde-25092014-144415
R12757	Lin, B et al.	2016	Resource Geology	67	1–21	Geochronology and Genesis of the Tiegelongnan Porphyry Cu(Au) Deposit in Tibet: Evidence from U–Pb, Re–Os Dating and Hf, S, and H–O Isotopes	http://dx.doi.org/10.1111/rge.12113
R12758	Kwelwa, SD et al.	2018	J African Earth Sci	139	38–54	Zircon U-Pb ages and Hf isotope data from the Kukuluma Terrain of the Geita Greenstone Belt, Tanzania Craton: Implications for stratigraphy, crustal growth and timing of gold mineralization	https://doi.org/10.1016/j.jafrearsci.2017.11.027
R12759	Bicca, MM et al.	2018	J African Earth Sci	138	42–57	Precambrian-Cambrian provenance of Matinde Formation, Karoo Supergroup, northwestern Mozambique, constrained from detrital zircon U-Pb age and Lu-Hf isotope data	https://doi.org/10.1016/j.jafrearsci.2017.10.013
R12760	Chambefort, I et al.	2007	Mineralium Deposita	42	665–690	Petrology, geochemistry and U–Pb geochronology of magmatic rocks from the high-sulfidation epithermal Au–Cu Chelopech deposit, Srednogorie zone, Bulgaria	https://doi.org/10.1007/s00126-007-0126-6
R12761	Surpless, KD et al.	2015	Geosphere	11	1770–1789	Hornbrook Formation, Oregon and California: A sedimentary record of the Late Cretaceous Sierran magmatic flare-up event	https://doi.org/10.1130/GES01186.1
R12762	Wu, FY et al.	2014	Amer J Science	314	548–579	Zircon U–Pb and Hf isotopic constraints on the onset time of India-Asia collision	http://dx.doi.org/10.2475/02.2014.04
R12763	Jahn, BM et al.	2014	Amer J Science	314	704–750	Generation of Cenozoic granitoids in Hokkaido (Japan): Constraints from zircon geochronology, Sr-Nd-Hf isotopic and geochemical analyses, and implications for crustal growth	http://dx.doi.org/10.2475/02.2014.09
R12764	Farina, F et al.	2014	Contrib Mineral Petrol	168	1065–1083	Small-scale Hf isotopic variability in the Peninsula pluton (South Africa): the processes that control inheritance of source 176Hf/177Hf diversity in S-type granites	http://dx.doi.org/10.1007/s00410-014-1065-8
R12765	Fornash, KF et al.	2013	Contrib Mineral Petrol	165	1295–1310	Evolution of granitoids in the Catalina metamorphic core complex, southeastern Arizona: U–Pb, Nd, and Hf isotopic constraints	http://dx.doi.org/10.1007/s00410-013-0859-4
R12766	Koksal, S et al.	2012	Contrib Mineral Petrol	163	725–743	Crustal homogenization revealed by U–Pb zircon ages and Hf isotope evidence from the Late Cretaceous granitoids of the Agacoren intrusive suite (Central Anatolia/Turkey)	http://dx.doi.org/10.1007/s00410-011-0696-2
R12767	Jung, S et al.	2012	Contrib Mineral Petrol	163	1–17	Origin of Meso-Proterozoic post-collisional leucogranite suites (Kaokoveld, Namibia): constraints from geochronology and Nd, Sr, Hf, and Pb isotopes	http://dx.doi.org/10.1007/s00410-011-0655-y
R12768	Huraiova, M et al.	2017	Contrib Mineral Petrol	172	59–78	Geochemistry, mineralogy, and zircon U–Pb–Hf isotopes in peraluminous A-type granite xenoliths in Pliocene–Pleistocene basalts of northern Pannonian Basin (Slovakia)	https://doi.org/10.1007/s00410-017-1379-4
R12769	Li, P et al.	2015	Tectonics	34	858–874	Australian-derived detrital zircons in the Permian-Triassic Gympie terrane (eastern Australia): Evidence for an autochthonous origin	http://dx.doi.org/10.1002/2015TC003829
R12770	Sanislav, IV et al.	2017	Terra Nova	30	169–178	Archaean crustal growth through successive partial melting events in an oceanic plateau-like setting in the Tanzania Craton	http://dx.doi.org/10.1111/ter.12323
R12771	Moyen, JF et al.	2017	Earth & Planetary Sci Lett	457	149–159	Paleoproterozoic rejuvenation and replacement of Archaean lithosphere: Evidence from zircon U–Pb dating and Hf isotopes in crustal xenoliths at Udachnaya, Siberian craton	https://doi.org/10.1016/j.epsl.2016.09.046
R12772	Chapman, JB et al.	2018	Earth & Planetary Sci Lett	482	181–192	Mesozoic to Cenozoic magmatic history of the Pamir	https://doi.org/10.1016/j.epsl.2017.10.041
R12777	Arena, KR et al.	2018	Intl Geology Review	60	911–928	U–Pb–Hf isotopes and trace elements of metasomatic zircon delimit the evolution of neoproterozoic Capané ophiolite in the southern Brasiliano Orogen.	https://doi.org/10.1080/00206814.2017.1355269
R12778	Arenas, R et al.	2018	Gondwana Research	58	71–86	The Calzadilla Ophiolite (SW Iberia) and the Ediacaran fore-arc evolution of the African margin of Gondwana.	https://doi.org/10.1016/j.gr.2018.01.015
R12779	Avigad, D et al.	2018	Intl J Earth Science	107	2803–2818	Cadomian metasediments and Ordovician sandstone from Corsica: detrital zircon U–Pb–Hf constrains on their provenance and paleogeography.	https://doi.org/10.1007/s00531-018-1629-3
R12785	Chaudhuri, T et al.	2018	Nature Scientific Rpt	8	a7069-12	Evidence of Enriched, Hadean Mantle Reservoir from 4.2-4.0 Ga zircon xenocrysts from Paleoarchean TTGs of the Singhbhum Craton, Eastern India.	https://doi.org/10.1038/s41598-018-25494-6
R12788	Cimen, O et al.	2018	J of Geodynamics	116	23–36	New zircon U-Pb LA-ICP-MS ages and Hf isotope data from the Central Pontides (Turkey): Geological and geodynamic constraints.	https://doi.org/10.1016/j.jog.2018.01.004
R12789	Colpron, M et al.	2018	GSA Special Papers	541	Chapter 19	Detrital zircon U‐Pb geochronological and Hf isotopic constraints on the geological evolution of North Yukon, in Piepjohn, K et al. (eds.) Circum‐Arctic Structural Events: Tectonic Evolution of the Arctic Margins and Trans‐Arctic Links with Adjacent Orogens.	https://doi.org/10.1130/2018.2541(19)
R12791	da Costa, FG et al.	2018	Precambrian Research	311	167–194	Geochemistry and U–Pb–Hf zircon data for plutonic rocks of the Troia Massif, Borborema Province, NE Brazil: Evidence for reworking of Archean and juvenile Paleoproterozoic crust during Rhyacian accretionary and collisional tectonics.	https://doi.org/10.1016/j.precamres.2018.04.008
R12804	Gardiner, NJ et al.	2018	Gondwana Research	62	27–60	The crustal architecture of Myanmar imaged through zircon U-Pb, Lu-Hf and O isotopes: Tectonic and metallogenic implications.	https://doi.org/10.1016/j.gr.2018.02.008
R12806	Ghavi, J et al.	2018	J Asian Earth Sci	164	159–178	Triassic I-type granitoids from the Torbat e Jam area, northeastern Iran: Petrogenesis and implications for Paleotethys tectonics.	https://doi.org/10.1016/j.jseaes.2018.06.025
R12810	Zhu, DC et al.	2012	Chemical Geology	328	290–308	Cambrian bimodal volcanism in the Lhasa Terrane, southern Tibet: Record of an early Paleozoic Andean-type magmatic arc in the Australian proto-Tethyan margin	http://dx.doi.org/10.1016/j.chemgeo.2011.12.024
R12814	He, D et al.	2018	Precambrian Research	314	377–393	Zircon U–Pb geochronology and Hf isotope of granitoids in East Kunlun: Implications for the Neoproterozoic magmatism of Qaidam Block, Northern Tibetan Plateau.	https://doi.org/10.1016/j.precamres.2018.06.017
R12818	Holm, RJ & Poke, B	2018	Cogent Geoscience	4	1450198	Petrology and crustal inheritance of the Cloudy Bay Volcanics as derived from a fluvial conglomerate, Papuan Peninsula (Papua New Guinea): An example of geological inquiry in the absence of in situ outcrop.	https://www.tandfonline.com/doi/abs/10.1080/23312041.2018.1450198
R12819	Honarmand, M et al.	2018	Gondwana Research	57	48–76	Zircon U-Pb-Hf isotopes, bulk-rock geochemistry and Sr-Nd-Pb isotopes from late Neoproterozoic basement in the Mahneshan area, NW Iran: Implications for Ediacaran active continental margin along the northern Gondwana and constraints on the late Oligocene crustal anatexis.	https://doi.org/10.1016/j.gr.2017.12.009
R12825	Keppie, JD et al.	2018	Intl J Earth Science	107	955–969	An autochthonous Avalonian basement source for the latest Ordovician Brenton Pluton in the Meguma terrane of Nova Scotia: U–Pb–Hf isotopic constraints and paleogeographic implications.	https://doi.org/10.1007/s00531-017-1495-4
R12829	Konopelko, D et al.	2018	Lithos	302	405–420	Early Permian intrusions of the Alai range: Understanding tectonic settings of Hercynian post-collisional magmatism in the South Tien Shan, Kyrgyzstan.	https://doi.org/10.1016/j.lithos.2018.01.024
R12831	Kroner, A et al.	2018	South African J Geology	121	43–50	The oldest granite clast in the Moodies conglomerate, Barberton greenstone belt, South Africa, and its likely origin.	https://doi.org/10.25131/sajg.121.0001
R12833	Li, XH et al.	2018	Geophysical Res Letters	45	3001–3008	Old Continental Crust Underlying Juvenile Oceanic Arc: Evidence From Northern Arabian‐Nubian Shield, Egypt.	https://doi.org/10.1002/2018GL077121
R12834	Linnemann, U et al.	2018	Intl J Earth Science	107	885–911	A ~565 Ma old glaciation in the Ediacaran of peri-Gondwanan West Africa.	https://doi.org/10.1007/s00531-017-1520-7
R12842	Nelson, DA & Cottle, JM	2018	Gondwana Research	63	15–33	The secular development of accretionary orogens: linking the Gondwana magmatic arc record of West Antarctica, Australia and South America.	https://doi.org/10.1016/j.gr.2018.06.002
R12847	Petersson, A et al.	2018	Chemical Geology	479	259–271	Birimian crustal growth in the West African Craton: U-Pb, O and Lu-Hf isotope constraints from detrital zircon in major rivers.	https://doi.org/10.1016/j.chemgeo.2018.01.021
R12851	Qasim, M et al.	2018	Geochem Geophys Geosyst	19	1636–1659	Tectonic Implications of Detrital Zircon Ages From Lesser Himalayan Mesozoic‐Cenozoic Strata, Pakistan.	https://doi.org/10.1002/2017GC006895
R12855	Robinson, FA et al.	2018	Precambrian Research	311	247–261	Preliminary detrital zircon signatures from the southern Asir terrane, Saudi Arabia: A link to Yemen or the Nubian Shield?	https://doi.org/10.1016/j.precamres.2018.04.017
R12859	Schannor, MS et al.	2019	Geoscience Frontiers	10	611–628	São Francisco–Congo Craton break-up delimited by U–Pb–Hf isotopes and trace-elements of zircon from metasediments of the Araçuaí Belt.	https://doi.org/10.1016/j.gsf.2018.02.011
R12862	Sepidbar, F et al.	2018	Gondwana Research	57	141–156	Identification of Eocene-Oligocene magmatic pulses associated with flare-up in east Iran: Timing and sources.	https://doi.org/10.1016/j.gr.2018.01.008
R12863	Zu, B et al.	2018	Ore Geology Rev	101	54–73	Age and petrogenesis of the Andagul granodiorite and its implications on gold mineralization of the Kassan region, western Kyrgyzstan Tian Shan.	https://doi.org/10.1016/j.oregeorev.2018.07.007
R12864	Zieger, J et al.	2018	Intl J Earth Science	107	933–953	A new U–Pb LA-ICP-MS age of the Rumburk granite (Lausitz Block, Saxo-Thuringian Zone): constraints for a magmatic event in the Upper Cambrian.	https://doi.org/10.1007/s00531-017-1511-8
R12865	Shchukina, EV et al.	2018	Mineralogy and Petrology	112	85–100	Origin of zircon-bearing mantle eclogites entrained in the V. Grib kimberlite (Arkhangelsk region, NW Russia): Evidence from mineral geochemistry and the U-Pb and Lu-Hf isotope compositions of zircon.	https://doi.org/10.1007/s00710-018-0581-z
R12867	Siegel, C et al.	2018	Australian J Earth Sci	65	967–986	Crustal and thermal structure of the Thomson Orogen: constraints from the geochemistry, zircon U–Pb age, and Hf and O isotopes of subsurface granitic rocks.	https://doi.org/10.1080/08120099.2018.1447998
R12869	Sun, J. et al.	2018	Chemical Geology	479	228–240	Mantle sources of kimberlites through time: A U-Pb and Lu-Hf isotope study of zircon megacrysts from the Siberian diamond fields.	https://doi.org/10.1016/j.chemgeo.2018.01.013
R12874	Thomas, RJ et al.	2019	Geoscience Frontiers	10	1993–2006	New U-Pb-Hf zircon isotope data forthe Paleoproterozoic Ubendian belt in the Chimala area, SW Tanzania.	https://doi.org/10.1016/j.gsf.2018.05.010
R12875	Torro, L et al.	2018	Gondwana Research	54	23–37	Recycling in the subduction factory: Archaean to Permian zircons in the oceanic Cretaceous Caribbean island-arc (Hispaniola).	https://doi.org/10.1016/j.gr.2017.09.010
R12876	Ulgen, SC et al.	2018	Geodinamica Acta	30	212–224	The Strandja Massif and the İstanbul Zone were once parts of the same palaeotectonic unit: new data from Triassic detrital zircons.	https://doi.org/10.1080/09853111.2018.1475447
R12879	Yan, Y et al.	2018	Tectonics	37	1063–1076	Zircon U‐Pb Chronology and Hf Isotope From the Palawan‐Mindoro Block, Philippines: Implication to Provenance and Tectonic Evolution of the South China Sea.	https://doi.org/10.1002/2017TC004942
R12882	Zhang, CL et al.	2018	Tectonophysics	723	27–40	Tectonic evolution of the NE section of the Pamir Plateau: New evidence from field observations and zircon U-Pb geochronology.	https://doi.org/10.1016/j.tecto.2017.11.036
R12883	Zhang, X et al.	2018	J Geophysical Research	123	6097–6110	Detrital zircons dismember Sibumasu in East Gondwana.	https://doi.org/10.1029/2018JB015780
R12884	Zhang, Z et al.	2018	Gondwana Research	62	227–245	Geochemistry, zircon U-Pb and Hf isotope for granitoids, NW Sanandaj-Sirjan zone, Iran: Implications for Mesozoic-Cenozoic episodic magmatism during Neo-Tethyan lithospheric subduction.	https://doi.org/10.1016/j.gr.2018.04.002
R12885	Zheng, GG et al.	2018	Lithos	312	204–222	Late Mesozoic–early Cenozoic intermediate–acid intrusive rocks from the Gerlache Strait area, Antarctic Peninsula: Zircon U–Pb geochronology, petrogenesis and tectonic implications.	https://doi.org/10.1016/j.lithos.2018.05.008
R12917	Khanna, TC et al.	2014	Geochim Cosmochim Acta	127	10–24	Hafnium–neodymium isotope systematics of the 2.7 Ga Gadwal greenstone terrane, Eastern Dharwar craton, India: Implications for the evolution of the Archean depleted mantle	http://dx.doi.org/10.1016/j.gca.2013.11.024
R12925	Liu, S et al.	2010	Lithos	114	423–436	Zircon U–Pb age and Sr–Nd–Hf isotope geochemistry of Permian granodiorite and associated gabbro in the Songliao Block, NE China and implications for growth of juvenile crust	http://dx.doi.org/10.1016/j.lithos.2009.10.009
R12929	Mahlen, NJ et al.	2007	Geochem Geophys Geosyst	9	Q01002	An investigation of dissolution methods for Lu-Hf and Sm-Nd isotope studies in zircon- and garnet-bearing whole-rock samples	http://dx.doi.org/10.1029/2007GC001605
R12936	Peng, P et al.	2012	Lithos	148	27–44	Genesis of the Hengling magmatic belt in the North China Craton: Implications for Paleoproterozoic tectonics	http://dx.doi.org/10.1016/j.lithos.2012.05.021
R12942	Schmitz, MD et al.	2004	Geology	32	405–408	Decoupling of the Lu-Hf and Sm-Nd isotope systems during the evolution of granulitic lower crust beneath southern Africa	http://dx.doi.org/10.1130/G20241.1
R12950	Viehmann, S et al.	2014	Geology	42	115–118	Decoupled Hf-Nd isotopes in Neoarchean seawater reveal weathering of emerged continents	http://dx.doi.org/10.1130/G35014.1
R12952	Wan, Y et al.	2014	Precambrian Research	247	45–63	Early Neoarchean (∼2.7 Ga) tectono-thermal events in the North China Craton: A synthesis	http://dx.doi.org/10.1016/j.precamres.2014.03.019
R12957	Zhang, CL et al.	2013	Lithos	179	263–274	The Fuchuan ophiolite in Jiangnan Orogen: Geochemistry, zircon U–Pb geochronology, Hf isotope and implications for the Neoproterozoic assembly of South China	http://dx.doi.org/10.1016/j.lithos.2013.08.015
R12959	He, W et al.	2018	Gondwana Research	62	112–126	Zircon U–Pb dating, geochemistry and Sr–Nd–Hf–O isotopes for the Baimaxueshan granodiorites and mafic microgranulars enclaves in the Sanjiang Orogen: Evidence for westward subduction of Paleo-Tethys	https://doi.org/10.1016/j.gr.2018.03.011
R12960	Li, Y et al.	2018	Precambrian Research	315	179–200	Tectonic affinity and evolution of the Precambrian Qilian block: Insights from petrology, geochemistry and geochronology of the Hualong Group in the Qilian Orogen, NW China	https://doi.org/10.1016/j.precamres.2018.07.025
R12962	Klein, EL et al.	2018	J Geo Survey Brazil	1	31–42	The Novo Progresso Formation, Tapajós Gold Province, Amazonian Craton: zircon U-Pb and Lu-Hf constraints on the maximum depositional age, reconnaissance provenance study, and tectonic implications.	https://doi.org/10.29396/jgsb.2018.v1.n1.3
R12963	Ameen, SMM and Wilde, SA	2018	Precambrian Research	314	76–110	Multiple sources for Archean granitoids in the Yalgoo area, Yilgarn Craton, Western Australia: Geochemical and isotopic evidence.	https://doi.org/10.1016/j.precamres.2018.05.027
R12964	Fritschle, T et al.	2018	GSA Bulletin	130	1918–1939	Peri-Gondwanan Ordovician arc magmatism in southeastern Ireland and the Isle of Man: Constraints on the timing of Caledonian deformation in Ganderia.	https://doi.org/10.1130/B31949.1
R12965	Gifford, JN et al.	2018	Precambrian Research	315	264–281	Extending the realm of Archean crust in the Great Falls tectonic zone: Evidence from the Little Rocky Mountains, Montana.	https://doi.org/10.1016/j.precamres.2018.07.021
R12967	Paula-Santos, GM & Babinski, M	2018	Brazilian J Geology	48	51–74	Sedimentary provenance in the southern sector of the São Francisco Basin, SE Brazil.	http://dx.doi.org/10.1590/2317-4889201820170061
R12969	Fisher, CM & Vervoort, JD	2018	Earth & Planetary Sci Lett	488	79–91	Using the magmatic record to constrain the growth of continental crust—The Eoarchean zircon Hf record of Greenland.	https://doi.org/10.1016/j.epsl.2018.01.031
R12977	Gartner, A et al.	2016	Gondwana Research	29	220–233	History of the West African Neoproterozoic Ocean: Key to the geotectonic history of circum-Atlantic Peri-Gondwana (Adrar Souttouf Massif, Moroccan Sahara).	https://doi.org/10.1016/j.gr.2014.11.011
R12978	Liao, JP et al.	2018	J Asian Earth Sci	167	103–129	Petrogenesis of Mid-Eocene granites in South Sakhalin, Russian Far East: Juvenile crustal growth and comparison with granitic magmatism in Hokkaido and Sikhote-Alin.	https://doi.org/10.1016/j.jseaes.2018.05.020
R12979	Xu T et al.	2018	Lithos	300	105–120	Geochronology and geochemistry of early Paleozoic intrusive rocks from the Khanka Massif in the Russian Far East: Petrogenesis and tectonic implications.	https://doi.org/10.1016/j.lithos.2017.12.004
R12980	Koreshkova, M et al	2017	J of Petrology	58	1567–1589	Geochronology of Metamorphic Events in the Lower Crust beneath NW Russia: a Xenolith Hf Isotope Study.	https://doi.org/10.1093/petrology/egx065
R12985	Chen, Y et al.	2018	Intl J Earth Science	107	2767–2784	Early Mesozoic magmatism and tectonic evolution of east-central Tibet.	https://doi.org/10.1007/s00531-018-1625-7
R12988	Zhang, LY et al.	2014	Lithos	190	328–348	Age and geochemistry of western Hoh-Xil–Songpan-Ganzi granitoids, northern Tibet: Implications for the Mesozoic closure of the Paleo-Tethys ocean.	http://dx.doi.org/10.1016/j.lithos.2013.12.019
R12989	Skuzovatov, SY et al.	2016	Precambrian Research	280	14–30	Geochemistry, zircon U–Pb age and Hf isotopes of the North Muya block granitoids (Central Asian Orogenic Belt): Constraints on petrogenesis and geodynamic significance of felsic magmatism.	https://doi.org/10.1016/j.precamres.2016.04.015
R12993	Guadagnin, F et al.	2015	Precambrian Research	266	227–245	Sedimentary petrology and detrital zircon U–Pb and Lu–Hf constraints of Mesoproterozoic intracratonic sequences in the Espinhaço Supergroup: Implications for the Archean and Proterozoic evolution of the São Francisco Craton.	https://doi.org/10.1016/j.precamres.2015.05.027
R12996	Siegesmund, S et al.	2018	Intl J Earth Science	107	2293–2315	Provenance of Austroalpine basement metasediments: tightening up Early Palaeozoic connections between peri-Gondwanan domains of central Europe and Northern Africa.	https://doi.org/10.1007/s00531-018-1599-5
R13002	Craven, SJ & Daczko, NR	2017	Australian J Earth Sci	64	401–418	The Keepit arc: provenance of sedimentary rocks in the central Tablelands Complex, southern New England Orogen, Australia, as recorded by detrital zircon.	https://doi.org/10.1080/08120099.2017.1297329
R13003	Holm, RJ et al.	2015	Gondwana Research	28	1117–1136	Continental collision, orogenesis and arc magmatism of the Miocene Maramuni arc, Papua New Guinea.	https://doi.org/10.1016/j.gr.2014.09.011
R13006	Maldonado, R et al.	2018	J Metamorphic Geo	36	95–124	High-pressure metamorphic evolution of eclogite and associated metapelite from the Chuacus complex (Guatemala Suture Zone): Constraints from phase equilibria modelling coupled with Lu-Hf and U-Pb geochronology.	http://dx.doi.org/10.1111/jmg.12285
R13009	Ali, KA et al.	2014	Lithos	206	348–360	U–Pb zircon geochronology and Nd–Hf–O isotopic systematics of the Neoproterozoic Hadb adh Dayheen ring complex, Central Arabian Shield, Saudi Arabia.	https://doi.org/10.1016/j.lithos.2014.07.030
R13010	Gonzalez, PD et al.	2018	Gondwana Research	63	186–225	Patagonia-Antarctica Early Paleozoic conjugate margins: Cambrian synsedimentary silicic magmatism, U-Pb dating of K-bentonites, and related volcanogenic rocks.	https://doi.org/10.1016/j.gr.2018.05.015
R13014	Hu, X et al.	2014	J Asian Earth Sci	90	88–100	A porphyry-skarn metallogenic system in the Lesser Xing’an Range, NE China: Implications from U–Pb and Re–Os geochronology and Sr–Nd–Hf isotopes of the Luming Mo and Xulaojiugou Pb–Zn deposits.	http://dx.doi.org/10.1016/j.jseaes.2014.04.020
R13020	Li, W et al.	2018	Precambrian Research	317	57–76	Geochronology, geochemistry and Nd–Hf isotopes of the Xiaokouzi granite from the Helanshan Complex: Constraints on the Paleoproterozoic evolution of the Khondalite Belt, North China Craton.	https://doi.org/10.1016/j.precamres.2018.08.021
R13021	Liu, B et al.	2019	Precambrian Research	320	334–349	Zircon U-Pb-Hf isotope studies of the early Precambrian metasedimentary rocks in the Kongling terrane of the Yangtze Block, South China.	https://doi.org/10.1016/j.precamres.2018.08.017
R13022	Schmitz, MD et al.	2018	Precambrian Research	316	206–226	Neoarchean and Paleoproterozoic events in the Minnesota River Valley subprovince, with implications for southern Superior craton evolution and correlation.	https://doi.org/10.1016/j.precamres.2018.08.010
R13025	Li, X et al.	2018	Acta Geologica Sinica	92	1451–1467	New Insights into the Late Triassic Nadigangri Formation of Northern Qiangtang, Tibet, China: Constraints from U-Pb Ages and Hf Isotopes of Detrital and Magmatic Zircons.	http://www.geojournals.cn/dzxben/ch/index.aspx
R13027	Munson, TJ et al.	2018	Northern Terr Geo Survey	2018–007	1–76	Summary of results. NTGS laser ablation ICP-MS U-Pb and Lu-Hf geochronology project: Roper Group (McArthur Basin), overlying ungrouped units (Beetaloo Sub-basin), Renner Group (Tomkinson Province), and Tijunna Group (Birrindudu Basin).	https://geoscience.nt.gov.au/gemis/ntgsjspui/handle/1/87656
R13033	Beyer, EE et al.	2018	Northern Terr Geo Survey	2018–001	1–54	Summary of results. NTGS laser ablation ICP–MS U–Pb–Hf geochronology project: selected samples from Jervois Range, Aileron and Irindina provinces.	https://geoscience.nt.gov.au/gemis/ntgsjspui/handle/1/87035
R13039	Puchtel, IS et al.	2016	Geochem Geophys Geosyst	17	2168–2193	The coupled 182W-142Nd record of early terrestrial mantle differentiation.	https://doi.org/10.1002/2016GC006324
R13040	Alessio, BL et al.	2019	Geoscience Frontiers	10	2045–2061	Neoproterozoic tectonic geography of the south-east Congo Craton in Zambia as deduced from the age and composition of detrital zircons.	https://doi.org/10.1016/j.gsf.2018.07.005
R13044	Boekhout, F et al.	2018	J South Amer Earth Sci	82	165–180	New age constraints on the palaeoenvironmental evolution of the late Paleozoic back-arc basin along the western Gondwana margin of southern Peru.	https://doi.org/10.1016/j.jsames.2017.12.016
R13049	Borghetti, C et al.	2018	J South Amer Earth Sci	88	294–311	Geochronology of the Archean Tumucumaque Complex, Amapá Terrane, Amazonian Craton, Brazil.	https://doi.org/10.1016/j.jsames.2018.08.019
R13050	Santos, JOS et al.	2017	J South Amer Earth Sci	80	207–228	U-Pb geochronology of Martín García, Sola, and Dos Hermanas Islands (Argentina and Uruguay): Unveiling Rhyacian, Statherian, Ectasian, and Stenian of a forgotten area of the Río de la Plata Craton.	https://doi.org/10.1016/j.jsames.2017.09.029
R13051	Girelli, TJ et al.	2018	Gondwana Research	56	105–118	Granulite accretion to Rio de la Plata Craton, based on zircon U-Pb-Hf isotopes: Tectonic implications for Columbia Supercontinent reconstruction.	https://doi.org/10.1016/j.gr.2017.12.010
R13054	Pertille, J et al.	2017	Intl Geology Review	59	1532–1560	Reconstructing the Cryogenian–Ediacaran evolution of the Porongos fold and thrust belt, Southern Brasiliano Orogen, based on Zircon U–Pb–Hf–O isotopes.	https://doi.org/10.1080/00206814.2017.1285257
R13056	Degler, R et al.	2018	Precambrian Research	317	179–195	Rhyacian-Orosirian isotopic records from the basement of the Araçuaí-Ribeira orogenic system (SE Brazil): Links in the Congo-São Francisco palaeocontinent.	https://doi.org/10.1016/j.precamres.2018.08.018
R13057	Priyatkina, N et al.	2017	Intl Geology Review	59	1632–1656	The Proterozoic evolution of northern Siberian Craton margin: a comparison of U–Pb–Hf signatures from sedimentary units of the Taimyr orogenic belt and the Siberian platform.	https://doi.org/10.1080/00206814.2017.1289341
R13058	Johnson, TA et al.	2018	Earth & Planetary Sci Lett	501	152–164	Constraints on the timing and duration of orogenic events by combined Lu–Hf and Sm–Nd geochronology: An example from the Grenville orogeny.	https://doi.org/10.1016/j.epsl.2018.08.030
R13085	Bustamante, C et al.	2016	Lithos	277	199–209	Geochemistry and isotopic signatures of Paleogene plutonic and detrital rocks of the Northern Andes of Colombia: A record of post-collisional arc magmatism.	https://doi.org/10.1016/j.lithos.2016.11.025
R13086	Bustamante, C et al.	2016	GSA Bulletin	128	1762–1779	Late Jurassic to Early Cretaceous plutonism in the Colombian Andes: A record of long-term arc maturity.	https://doi.org/10.1130/B31307.1
R13090	Liang, ZW et al.	2018	Lithos	320	155–171	Step-like growth of the continental crust in South China: evidence from detrital zircons in Yangtze River sediments.	https://doi.org/10.1016/j.lithos.2018.09.011
R13128	Guo, QQ et al.	2017	Lithos	278	84–96	Petrogenesis and tectonic implications of Late Devonian arc volcanic rocks in southern Beishan orogen, NW China: Geochemical and Nd-Sr-Hf isotopic constraints.	https://doi.org/10.1016/j.lithos.2017.01.017
R13130	Ciborowski, TJR et al.	2017	Precambrian Research	294	189–213	A mantle plume origin for the Palaeoproterozoic Circum-Superior Large Igneous Province.	https://doi.org/10.1016/j.precamres.2017.03.001
R13136	Hoffmann, JE et al.	2014	Earth & Planetary Sci Lett	388	374–386	Constraining the process of Eoarchean TTG formation in the Itsaq Gneiss Complex, southern West Greenland.	http://dx.doi.org/10.1016/j.epsl.2013.11.050
R13145	Lei, RX et al.	2018	Geological Journal	53	252–262	In situ zircon U–Pb and Hf isotopes and tectonic implications of late Palaeoproterozoic host rocks from the Shuangfengling gold deposit, northern Tarim Block, NW China.	https://doi.org/10.1002/gj.3084
R13146	Long, XP et al.	2011	Science China: Earth Sci	54	342–348	The discovery of the oldest rocks in the Kuluketage area and its geological implications.	https://doi.org/10.1007/s11430-010-4156-z
R13148	Tazzo-Rangel, MD et al.	2019	Intl Geology Review	61	1557–1593	Multiple metamorphic events in the Palaeozoic Merida Andes basement, Venezuela: insights from U–Pb geochronology and Hf–Nd isotope systematics.	https://doi.org/10.1080/00206814.2018.1522520
R13150	Ovchinnikova, RO et al.	2019	J Asian Earth Sci	172	393–408	Provenance and tectonic implications of Cambrian sedimentary rocks in the Bureya Massif, Central Asian Orogenic Belt, Russia.	https://doi.org/10.1016/j.jseaes.2018.10.001
R13151	Jiang, SH et al.	2016	Lithos	261	322–339	Zircon U–Pb ages and Sr–Nd–Hf isotopes of the highly fractionated granite with tetrad REE patterns in the Shamai tungsten deposit in eastern Inner Mongolia, China: Implications for the timing of mineralization and ore genesis.	http://dx.doi.org/10.1016/j.lithos.2015.12.021
R13153	Vezinet, A et al.	2018	Earth & Planetary Sci Lett	503	95–107	Hydrothermally-altered mafic crust as source for early Earth TTG: Pb/Hf/O isotope and trace element evidence in zircon from TTG of the Eoarchean Saglek Block, N. Labrador.	https://doi.org/10.1016/j.epsl.2018.09.015
R13154	Shakoor, MA et al.	2019	Intl Geology Review	61	1391–1408	Early Neoproterozoic evolution of Southeast Pakistan: evidence from geochemistry, geochronology, and isotopic composition of the Nagarparkar Igneous Complex.	https://doi.org/10.1080/00206814.2018.1512905
R13155	Gong, M et al.	2018	Lithos	308	412–427	Zircon Hf-O isotopic constraints on the origin of Late Mesozoic felsic volcanic rocks from the Great Xing'an Range, NE China.	https://doi.org/10.1016/j.lithos.2018.03.023
R13156	Wang, X et al.	2018	Lithos	308	278–293	Permo-Triassic arc-like granitoids along the northern Lancangjiang zone, eastern Tibet: Age, geochemistry, Sr–Nd–Hf isotopes, and tectonic implications.	https://doi.org/10.1016/j.lithos.2018.03.008
R13164	Zhao, KD et al.	2012	Gondwana Research	22	310–324	Mineral chemistry, trace elements and Sr–Nd–Hf isotope geochemistry and petrogenesis of Cailing and Furong granites and mafic enclaves from the Qitianling batholith in the Shi-Hang zone, South China.	https://doi.org/10.1016/j.gr.2011.09.010
R13173	Liu, C et al.	2014	Lithos	208	104–117	2.2 Ga magnesian andesites, Nb-enriched basalt-andesites, and adakitic rocks in the Lüliang Complex: Evidence for early Paleoproterozoic subduction in the North China Craton.	https://doi.org/10.1016/j.lithos.2014.08.025
R13185	Medlin, CC et al.	2015	J of Petrology	56	493–525	Petrogenesis of the A-type, Mesoproterozoic Intra-caldera Rheomorphic Kathleen Ignimbrite and Comagmatic Rowland Suite Intrusions, West Musgrave Province, Central Australia: Products of Extreme Fractional Crystallization in a Failed Rift Setting.	https://doi.org/10.1093/petrology/egv007
R13190	Morris, PA & Kirkland, CL	2014	Lithos	190	403–419	Melting of a subduction-modified mantle source: A case study from the Archean Marda Volcanic Complex, central Yilgarn Craton, Western Australia.	https://doi.org/10.1016/j.lithos.2013.11.016
R13191	Moyen, JF et al.	2017	Lithos	277	154–177	Collision vs. subduction-related magmatism: Two contrasting ways of granite formation and implications for crustal growth.	https://doi.org/10.1016/j.lithos.2016.09.018
R13192	Szilas, K. et al.	2012	Precambrian Research	208-211	90-123	Complex calc-alkaline volcanism recorded in Mesoarchaean supracrustal belts north of Frederikshab Isblink, southern West Greenland: Implications for subduction zone processes in the early Earth	http://dx.doi.org/10.1016/j.precamres.2012.03.013
R13197	Pankhurst, RJ et al.	2014	J Geo Society London	171	313–328	The Gondwana connections of northern Patagonia.	https://doi.org/10.1144/jgs2013-081
R13226	Zhang, SH et al.	2016	Lithos	240	382–401	Different sources involved in generation of continental arc volcanism: The Carboniferous–Permian volcanic rocks in the northern margin of the North China block.	https://doi.org/10.1016/j.lithos.2015.11.027
R13237	Zhai, QG et al.	2012	Lithos	174	28–43	SHRIMP zircon U–Pb geochronology, geochemistry and Sr–Nd–Hf isotopic compositions of a mafic dyke swarm in the Qiangtang terrane, northern Tibet and geodynamic implications.	https://doi.org/10.1016/j.lithos.2012.10.018
R13268	Zhang, X & Zhang, H	2014	Gondwana Research	25	1554–1569	Geochronological, geochemical, and Sr–Nd–Hf isotopic studies of the Baiyanghe A-type granite porphyry in the Western Junggar: Implications for its petrogenesis and tectonic setting.	https://doi.org/10.1016/j.gr.2013.05.023
R13271	Xia, Y et al.	2015	Precambrian Research	269	195–216	Neoproterozoic active continental margin of the Cathaysia block: Evidence from geochronology, geochemistry, and Nd–Hf isotopes of igneous complexes.	https://doi.org/10.1016/j.precamres.2015.08.006
R13274	Hall, WS et al.	2018	Precambrian Research	318	133–155	Igneous and detrital zircon U-Pb and Lu-Hf geochronology of the late Meso- to Neoproterozoic northwest Botswana rift: maximum depositional age and provenance of the Ghanzi Group, Kalahari Copperbelt, Botswana and Namibia.	https://doi.org/10.1016/j.precamres.2018.10.001
R13276	Abati, J et al.	2018	Lithos	322	20–37	Combined zircon UPb and LuHf isotopes study of magmatism and high-P metamorphism of the basal allochthonous units in the SW Iberian Massif (Ossa-Morena complex).	https://doi.org/10.1016/j.lithos.2018.07.032
R13277	Zhang, Y et al.	2018	Lithos	316	232–242	In situ U-Pb zircon dating of Devonian sandstones and Paleoproterozoic gneissic granites in the Imjingang Belt: Tectonic implications for the Korean Peninsula and North China.	https://doi.org/10.1016/j.lithos.2018.06.028
R13293	Van Kranendonk, MJ et al.	2019	Elsevier	2nd ed.	1–1078	Earth's Oldest Rocks.	https://www.elsevier.com/books/earths-oldest-rocks/van-kranendonk/978-0-444-63901-1
R13311	El-Rahman, YA et al.	2019	Precambrian Research	320	46–62	The evolution of the Arabian-Nubian Shield and survival of its zircon U-Pb-Hf-O isotopic signature: A tale from the Um Had Conglomerate, central Eastern Desert, Egypt.	https://doi.org/10.1016/j.precamres.2018.10.011
R13313	Contreras-Lopez, M et al.	2018	J South Amer Earth Sci	88	568–588	Petrology and geochronology of the Calmalli pluton: Insights to the suture zone between island arc and continental crusts in the southern Peninsular Ranges batholith, Baja California, Mexico.	https://doi.org/10.1016/j.jsames.2018.09.002
R13315	Chauque, FR et al.	2019	J African Earth Sci	150	47–67	Geochronological Systematics for the Chimoio-Macossa Frontal Nappe in Central Mozambique: Implications for the tectonic evolution of the southern part of the Mozambique Belt.	https://doi.org/10.1016/j.jafrearsci.2018.10.013
R13323	Andersen, T et al.	2016	Gondwana Research	34	129–148	How far can we trust provenance and crustal evolution information from detrital zircons? A South African case study.	http://dx.doi.org/10.1016/j.gr.2016.03.003
R13324	Zhao, P et al.	2017	J Asian Earth Sci	144	225–242	The Mongol-Okhotsk Ocean subduction-related Permian peraluminous granites in northeastern Mongolia: Constraints from zircon U-Pb ages, whole-rock elemental and Sr-Nd-Hf isotopic compositions.	https://doi.org/10.1016/j.jseaes.2017.03.022
R13330	Kaur, P et al.	2017	J Asian Earth Sci	136	68–88	Palaeoproterozoic continental arc magmatism, and Neoproterozoic metamorphism in the Aravalli-Delhi orogenic belt, NW India: New constraints from in situ zircon U-Pb-Hf isotope systematics, monazite dating and whole-rock geochemistry.	https://doi.org/10.1016/j.jseaes.2017.01.024
R13332	Iaccheri, LM	2019	Lithos	324	733–746	Composite basement along the southern margin of the North Australian Craton: Evidence from in-situ zircon U-Pb-O-Hf and whole-rock Nd isotopic compositions.	https://doi.org/10.1016/j.lithos.2018.11.006
R13338	Tsunogae, T et al.	2015	Precambrian Research	266	467–489	Early Neoproterozoic arc magmatism in the Lützow-Holm Complex, East Antarctica: Petrology, geochemistry, zircon U–Pb geochronology and Lu–Hf isotopes and tectonic implications.	https://doi.org/10.1016/j.precamres.2015.05.040
R13353	Mulder, JA et al.	2018	Geology	46	991–994	Rodinian devil in disguise: Correlation of 1.25-1.10 Ga strata between Tasmania and Grand Canyon.	https://doi.org/10.1130/G45225.1
R13354	Basto, CF et al.	2019	Precambrian Research	320	213–231	An Ediacaran back-arc basin preserved in the Transversal Zone of the Borborema Province: Evidence from geochemistry, geochronology and isotope systematics of the Ipueirinha Group, NE Brazil.	https://doi.org/10.1016/j.precamres.2018.11.002
R13358	Dai, Y et al.	2017	Chemie der Erde	77	573–586	A crustal source for ca. 165 Ma post-collisional granites related to mineralization in the Jianglang dome of the Songpan-Ganzi Orogen, eastern Tiebtan Plateau.	https://doi.org/10.1016/j.chemer.2017.10.004
R13359	Geng, JZ et al.	2017	Chemie der Erde	77	637–651	Tectonic regime switchover of Triassic Western Qinling Orogen: Constraints from LA-ICP-MS zircon U–Pb geochronology and Lu–Hf isotope of Dangchuan intrusive complex in Gansu, China.	https://doi.org/10.1016/j.chemer.2017.05.001
R13361	Chen, SS et al.	2018	Earth & Planetary Sci Lett	491	21–33	118–115 Ma magmatism in the Tethyan Himalaya igneous province: Constraints on Early Cretaceous rifting of the northern margin of Greater India.	https://doi.org/10.1016/j.epsl.2018.03.034
R13364	Ashwal, LD & Bybee, GM	2017	Earth-Science Rev	173	307–330	Crustal evolution and the temporality of anorthosites.	http://dx.doi.org/10.1016/j.earscirev.2017.09.002
R13367	Gao, L et al.	2019	Gondwana Research	65	97–124	Neoarchean crust-mantle interactions in the Yishui Terrane, south-eastern margin of the North China Craton: Constraints from geochemistry and zircon U-Pb-Hf isotopes of metavolcanic rocks and high-K granitoids.	https://doi.org/10.1016/j.gr.2018.10.002
R13368	Alexeiev, DV et al.	2019	Gondwana Research	66	93–115	Evolution of Cambrian and Early Ordovician arcs in the Kyrgyz North Tianshan: Insights from U-Pb zircon ages and geochemical data.	https://doi.org/10.1016/j.gr.2018.09.005
R13378	Cardona, A et al.	2018	Tectonophysics	749	88–103	The Paleogene arcs of the northern Andes of Colombia and Panama: Insights on plate kinematic implications from new and existing geochemical, geochronological and isotopic data.	https://doi.org/10.1016/j.tecto.2018.10.032
R13401	Olierook, HKH et al.	2019	Gondwana Research	66	126–142	Tectonic controls on sediment provenance evolution in rift basins: Detrital zircon U–Pb and Hf isotope analysis from the Perth Basin, Western Australia.	https://doi.org/10.1016/j.gr.2018.11.002
R13402	Slodczyk, E et al.	2018	Intl J Earth Science	107	2065–2081	Contrasting sources of Late Paleozoic rhyolite magma in the Polish Lowlands: evidence from U-Pb ages and Hf and O isotope composition in zircon.	https://doi.org/10.1007/s00531-018-1588-8
R13403	Van der Lelij, R et al.	2019	Gondwana Research	66	227–245	Multi-proxy isotopic tracing of magmatic sources and crustal recycling in the Palaeozoic to Early Jurassic active margin of North-Western Gondwana.	https://doi.org/10.1016/j.gr.2018.09.007
R13411	Qian, X et al.	2017	Intl J Earth Science	106	1375–1389	Zircon U–Pb geochronology, and elemental and Sr–Nd–Hf–O isotopic geochemistry of post-collisional rhyolite in the Chiang Khong area, NW Thailand and implications for the melting of juvenile crust.	https://doi.org/10.1007/s00531-016-1338-8
R13418	Skuzovatov, S et al.	2019	Precambrian Research	321	34–53	Geochemistry, zircon U-Pb and Lu-Hf systematics of high-grade metasedimentary sequences from the South Muya block (northeastern Central Asian Orogenic Belt): Reconnaissance of polymetamorphism and accretion of Neoproterozoic exotic blocks in southern Siberia.	https://doi.org/10.1016/j.precamres.2018.11.022
R13420	Agyemang, PCO et al.	2019	Geological Magazine	156	1334–1356	Sedimentary provenance and maximum depositional age analysis of the Cretaceous Lapur and Muruanachok sandstones (Turkana Grits), Turkana Basin, Kenya.	https://doi.org/10.1017/S0016756818000663
R20004	Hartnady, M.I.H. et al.	2019	Contrib Mineral Petrol	175	Article–9	Zircon oxygen and hafnium isotope decoupling during regional metamorphism: implications for the generation of low d18O magmas	https://doi.org/10.1007/s00410-019-1646-7
R20005	Najman, Y. et al.	2020	Earth & Planetary Sci Lett	530	115948	The exhumation of the Indo-Burman Ranges, Myanmar	https://doi.org/10.1016/j.epsl.2019.115948
R20008	Priyatkina, N. et al.	2020	Precambrian Research	340	105645	A preliminary reassessment of the Siberian cratonic basement with new U-Pb-Hf detrital zircon data	https://doi.org/10.1016/j.precamres.2020.105645
R20011	Chen, Y. et al.	2019	Gondwana Research	67	115–130	Provenance of the early to mid-Paleozoic sediments in the northern Alxa area: Implications for tectonic evolution of the southwestern Central Asian Orogenic Belt	https://doi.org/10.1016/j.gr.2018.10.017
R20012	Liu, Q. et al.	2019	Gondwana Research	69	73–88	Detrital zircon provenance constraints on the final closure of the middle segment of the Paleo-Asian Ocean	https://doi.org/10.1016/j.gr.2019.01.001
R20014	Wang & Santosh	2019	Gondwana Research	72	1–14	Eoarchean to Mesoarchean crustal evolution in the Dharwar craton, India: Evidence from detrital zircon U-Pb and Hf isotopes	https://doi.org/10.1016/j.gr.2019.02.006
R20015	Huang, H. et al.	2019	Gondwana Research	72	120–138	Provenance of latest Mesoproterozoic to early Neoproterozoic (meta)-sedimentary rocks and implications for paleographic reconstruction of the Yili Block	https://doi.org/10.1016/j.gr.2019.03.010
R20025	Wei, Y. et al.	2020	Gondwana Research	78	41–57	Geochemistry, detrital zircon geochronology and Hf isotope of the clastic rocks in southern Tibet: Implications for the Jurassic-Cretaceous tectonic evolution of the Lhasa terrane	https://doi.org/10.1016/j.gr.2019.08.014
R20029	Deng, X.S. et al.	2020	Gondwana Research	79	197–208	Detrital record of late-stage silicic volcanism in the Emeishan large igneous province	https://doi.org/10.1016/j.gr.2019.09.015
R20030	Chen, Y. et al.	2020	Gondwana Research	79	263–282	Early to mid-Paleozoic magmatic and sedimentary records in the Bainaimiao Arc: An advancing subduction-induced terrane accretion along the northern margin of the North China Craton	https://doi.org/10.1016/j.gr.2019.08.012
R20031	Chen, W.Y. et al.	2020	Gondwana Research	80	142–156	Late Neoproterozoic intracontinental rifting of the Tarim carton, NW China: An integrated geochemical, geochronological and Sr–Nd–Hf isotopic study of siliciclastic rocks and basalts from deep drilling cores	https://doi.org/10.1016/j.gr.2019.10.007
R20034	Sorokin, A.A. et al.	2020	Gondwana Research	81	58–78	Timing of closure of the eastern Mongol–Okhotsk Ocean: Constraints from U–Pb and Hf isotopic data of detrital zircons from metasediments along the Dzhagdy Transect	https://doi.org/10.1016/j.gr.2019.11.009
R20056	Butler, K.L. et al.	2020	J South Amer Earth Sci	97	102242	Cretaceous-Cenozoic growth of the Patagonian broken foreland basin, Argentina: Chronostratigraphic framework and provenance variations during transitions in Andean subduction dynamics	https://doi.org/10.1016/j.jsames.2019.102242
R20060	Rossi, A.V.A. et al.	2020	J South Amer Earth Sci	97	102406	Stratigraphic, isotopic, and geochronological record of a superposed pro-foreland basin in the eastern São Francisco craton during west Gondwana amalgamation	https://doi.org/10.1016/j.jsames.2019.102406
R20067	Ershova, V.B. et al.	2019	Minerals	10	36	U–Pb Age and Hf Isotope Geochemistry of Detrital Zircons from Cambrian Sandstones of the Severnaya Zemlya Archipelago and Northern Taimyr (Russian High Arctic)	https://doi.org/10.3390/min10010036
R20070	Kim, S.W. et al.	2019	Precambrian Research	322	24–41	Detrital zircon U-Pb and Hf isotope characteristics of the Early Neoproterozoic successions in the central-western Korean Peninsula: Implication for the Precambrian tectonic history of East Asia	https://doi.org/10.1016/j.precamres.2018.12.008
R20071	Couzinie, S. et al.	2019	Precambrian Research	324	269–284	Detrital zircon U–Pb–Hf systematics of Ediacaran metasediments from the French Massif Central: Consequences for the crustal evolution of the north Gondwana margin	https://doi.org/10.1016/j.precamres.2019.01.016
R20077	Xue, E.K. et al.	2019	Precambrian Research	331	105348	Detrital zircon U-Pb-Hf isotopes and whole-rock geochemistry of neoproterozoic-cambrian successions in the Cathaysia Block of South China: Implications on paleogeographic reconstruction in supercontinent	https://doi.org/10.1016/j.precamres.2019.105348
R20078	Sun, J. et al.	2019	Precambrian Research	331	105349	Late Paleoproterozoic tectonic evolution of the Olongbuluke Terrane, northern Qaidam, China: Constraints from stratigraphy and detrital zircon geochronology	https://doi.org/10.1016/j.precamres.2019.105349
R20079	Zhu, G. et al.	2019	Precambrian Research	331	105350	The western boundary between the Yangtze and Cathaysia blocks, new constraints from the Pingbian Group sediments, southwest South China Block	https://doi.org/10.1016/j.precamres.2019.105350
R20080	Paszkowski, M. et al.	2019	Precambrian Research	331	105352	Detrital zircon U-Pb and Hf constraints on provenance and timing of deposition of the Mesoproterozoic to Cambrian sedimentary cover of the East European Craton, Belarus	https://doi.org/10.1016/j.precamres.2019.105352
R20083	Bickford, M.E. et al.	2019	Precambrian Research	331	105374	Ages and Hf isotopic compositions of detrital zircons in the Pinal schist, southern Arizona, USA: Provenance, tectonic setting, and evidence for pre-1.7 Ga crust in SW Laurentia	https://doi.org/10.1016/j.precamres.2019.105374
R20087	Long, X. et al.	2019	Precambrian Research	334	105473	Precambrian crustal evolution of the southwestern Tarim Craton, NW China: Constraints from new detrital zircon ages and Hf isotopic data of the Neoproterozoic metasedimentary rocks	https://doi.org/10.1016/j.precamres.2019.105473
R20091	Cutts, K. et al.	2020	Precambrian Research	338	105567	Zircon U-Pb and Lu-Hf record from high-grade complexes within the Mantiqueira Complex: First evidence of juvenile crustal input at 2.4–2.2 Ga and implications for the Palaeoproterozoic evolution of the São Francisco Craton	https://doi.org/10.1016/j.precamres.2019.105567
R20092	Sun, F. et al.	2020	Precambrian Research	337	105554	Provenance analysis of the late Mesoproterozoic to Neoproterozoic Xuhuai Basin in the southeast North China Craton: Implications for paleogeographic reconstruction	https://doi.org/10.1016/j.precamres.2019.105554
R20093	Zhou, X. et al.	2020	Precambrian Research	337	105556	Does Neoproterozoic Nam Co formation in Northwest Vietnam belong to South China or Indochina?	https://doi.org/10.1016/j.precamres.2019.105556
R20094	Liu, H. et al.	2020	Precambrian Research	337	105558	Reconstructing South China in the Mesoproterozoic and its role in the Nuna and Rodinia supercontinents	https://doi.org/10.1016/j.precamres.2019.105558
R20095	Armistead, S.E.	2019	Univ of Adelaide	Thesis	PhD	Tectonic evolution of Madagascar over three billion years of Earth’s history	https://digital.library.adelaide.edu.au/dspace/handle/2440/120752
R20097	Martin, J.R. et al.	2019	Australian J Earth Sci	66	183–207	Detrital zircon age and provenance constraints on late Paleozoic ice-sheet growth and dynamics in Western and Central Australia	https://doi.org/10.1080/08120099.2019.1531925
R20105	Sundell, K. et al.	2019	Andean Tectonics	Chapt 13	363–397	Chapter 13 - Provenance and recycling of detrital zircons from Cenozoic Altiplano strata and the crustal evolution of western South America from combined U-Pb and Lu-Hf isotopic analysis	https://doi.org/10.1016/B978-0-12-816009-1.00014-9
R20108	Agyemang, PCO et al.	2019	Cretaceous Research	97	52–72	U-Pb detrital zircon constraints on the depositional age and provenance of the dinosaur-bearing Upper Cretaceous Wadi Milk formation of Sudan	https://doi.org/10.1016/j.cretres.2019.01.005
R20112	Agyemang, PCO et al.	2019	Geological Magazine	156	1334–1356	Sedimentary provenance and maximum depositional age analysis of the Cretaceous? Lapur and Muruanachok sandstones (Turkana Grits), Turkana Basin, Kenya	https://doi.org/10.1017/S0016756818000663
R20117	Kirkland, C.L. et al.	2020	Earth & Planetary Sci Lett	531	115953	Find a match with triple-dating: Antarctic sub-ice zircon detritus on the modern shore of Western Australia	https://doi.org/10.1016/j.epsl.2019.115953
R20123	Gardiner, N.J. et al.	2019	Precambrian Research	321	64–84	Zircon U–Pb, Lu–Hf and O isotopes from the 3414 Ma Strelley Pool Formation, East Pilbara Terrane, and the Palaeoarchaean emergence of a cryptic cratonic core	https://doi.org/10.1016/j.precamres.2018.11.023
R20128	Anderson, T. et al.	2019	Earth-Science Rev	197	102899	Sources of bias in detrital zircon geochronology: Discordance, concealed lead loss and common lead correction	https://doi.org/10.1016/j.earscirev.2019.102899
R20132	Maritati, A. et al	2019	Nature Scientific Rpt	9	10192	Fingerprinting Proterozoic Bedrock in Interior Wilkes Land, East Antarctica	https://doi.org/10.1038/s41598-019-46612-y
R20137	Yang, B. et al.	2019	J Geo Society London	176	771–784	Middle–late Mesoproterozoic tectonic geography of the North Australia Craton: U–Pb and Hf isotopes of detrital zircon grains in the Beetaloo Sub-basin, Northern Territory, Australia	https://doi.org/10.1144/jgs2018-159
R20140	Sreenivas, B. et al.	2019	Geoscience Frontiers	10	1359–1370	A new cache of Eoarchaean detrital zircons from the Singhbhum craton, eastern India and constraints on early Earth geodynamics	https://doi.org/10.1016/j.gsf.2019.02.001
R20145	Barham & Kirkland	2020	Basin Research	32	854–874	Changing of the guards: Detrital zircon provenance tracking sedimentological reorganization of a post‐Gondwanan rift margin	https://doi.org/10.1111/bre.12403
R20147	Kaur, P. et al.	2019	Intl J Earth Science	108	2683–2697	U–Pb age and Hf isotope record of detrital zircon grains from the North Delhi Supergroup, NW India: implications for provenance and stratigraphic correlations	https://doi.org/10.1007/s00531-019-01782-y
R20151	Sawada, H. et al.	2019	Geochemical Journal	53	171–179	Detrital zircon evidence for Archean crustal development and plate subduction from the Murmac Bay Group in the Rae Craton, Canada	https://doi.org/10.2343/geochemj.2.0554
R20152	Long, X. et al.	2019	GSA Bulletin	132	477–494	Detrital zircon U-Pb ages and whole-rock geochemistry of early Paleozoic metasedimentary rocks in the Mongolian Altai: Insights into the tectonic affinity of the whole Altai-Mongolian terrane	https://doi.org/10.1130/B35257.1
R20160	Kang, H. et al.	2019	Geological Journal	54	2208–2228	Detrital zircon record of rivers' sediments in the North Qilian Orogenic Belt: Implications of the tectonic evolution of the northeastern Tibetan Plateau	https://doi.org/10.1002/gj.3291
R20166	Kang, H. et al.	2020	Geological Journal	55	712–727	The nature and history of the South Qilian orogenic belt: Constraints from compositions of rivers' sediments and their detrital zircon U–Pb geochronology, Lu‐Hf isotopic compositions	https://doi.org/10.1002/gj.3434
R20172	Hunter, A.D.	2019	Memorial Univ Newfoundland	Thesis	MS	Provenance of Upper Jurassic syn-rift strata in the Terra Nova oil field, Jeanne d’Arc basin, offshore Newfoundland: a new detrital zircon U-Pb-Hf reference frame for producing reservoir sandstone units along the Atlantic Canadian margin	https://research.library.mun.ca/13892/1/thesis.pdf
R20174	Schannor, M. et al.	2020	Geoscience Frontiers	10	611–628	Sao Francisco–Congo Craton break-up delimited by U–Pb–Hf isotopes and trace-elements of zircon from metasediments of the Araçuaí Belt	https://doi.org/10.1016/j.gsf.2018.02.011
R20181	Waldron, J.W.F. et al.	2019	Geological Magazine	156	1217–1232	Detrital zircon characterization of early Cambrian sandstones from East Avalonia and SE Ireland: implications for terrane affinities in the peri-Gondwanan Caledonides	https://doi.org/10.1017/S0016756818000407
R20182	Xiong, C. et al.	2019	Geological Magazine	156	1587–1604	Detrital zircon U–Pb geochronology and geochemistry of late Neoproterozoic – early Cambrian sedimentary rocks in the Cathaysia Block: constraint on its palaeo-position in Gondwana supercontinent	https://doi.org/10.1017/S0016756819000013
R20192	Xu, B. et al.	2019	Geoscience Frontiers	10	195–212	Ages and Hf isotopes of detrital zircons from the Permian strata in the Bengbatu area (Inner Mongolia) and tectonic implications	https://doi.org/10.1016/j.gsf.2018.08.003
R20193	Zhang, L. et al.	2020	Geological Journal	55	3694–3715	Tectonic evolution of north‐eastern Tethyan Himalaya: Evidence from U–Pb geochronology and Hf isotopic geochemistry of detrital zircons	https://doi.org/10.1002/gj.3617
R20195	Wang, F. et al.	2020	Precambrian Research	340	105633	Detrital zircon U-Pb geochronology and Hf isotopes of the Liaohe Group, Jiao-Liao-Ji Belt: Implications for the Paleoproterozoic tectonic evolution	https://doi.org/10.1016/j.precamres.2020.105633
R20196	Shi, C. et al.	2019	Geosciences Journal	23	707–729	Detrital-zircon geochronology and Hf isotope of Paleozoic sedimentary rocks in the Jilin Province, NE China: tectonic significance for microcontinental blocks of eastern Central Asian Orogenic Belt	https://doi.org/10.1007/s12303-018-0070-8
R20198	Thomas, W.A. et al.	2019	Geosphere	15	1102–1127	Detrital zircons and sediment dispersal from the Coahuila terrane of northern Mexico into the Marathon foreland of the southern Midcontinent	https://doi.org/10.1130/GES02033.1
R20202	Lin, W. et al.	2019	Tectonophysics	766	340–378	Pre-Variscan tectonic setting of the south margin of Armorica: Insights from detrital zircon ages distribution and Hf isotopic composition of the St-Georges-sur-Loire Unit (S. Armorican Massif, France)	https://doi.org/10.1016/j.tecto.2019.06.015
R20205	Wang, C. et al.	2019	GSA Bulletin	131	191–204	Linking source and sink: Detrital zircon provenance record of drainage systems in Vietnam and the Yinggehai–Song Hong Basin, South China Sea	https://doi.org/10.1130/B32007.1
R20207	Enkelmann, E et al.	2019	GSA Bulletin	131	1364–1384	Detrital zircon double-dating of forearc basin strata reveals magmatic, exhumational, and thermal history of sediment source areas	https://doi.org/10.1130/B35043.1
R20215	Cheng, C. et al.	2019	Intl Geology Review	61	1462–1478	U–Pb detrital zircon geochronology and Hf isotopic composition of Permian clastic rocks, Zhen’an basin, South Qinling belt: implications for the Paleozoic tectonic evolution of the Qinling orogenic belt	https://doi.org/10.1080/00206814.2018.1517393
R20216	Huo, H. et al.	2019	Intl Geology Review	61	2036–2056	Detrital zircon ages and Hf isotopic compositions of metasedimentary rocks in the Wuqia area of Southwest Tianshan, NW China: implications for the early Paleozoic tectonic evolution of the Tianshan orogenic belt	https://doi.org/10.1080/00206814.2019.1579055
R20218	Kuznetsov, N.B. et al.	2019	Intl J Earth Science	108	2407–2428	Pre-Mesozoic Crimea as a continuation of the Dobrogea platform: insights from detrital zircons in Upper Jurassic conglomerates, Mountainous Crimea	https://doi.org/10.1007/s00531-019-01770-2
R20222	Zieger, J. et al.	2019	Intl J Earth Science	108	887–910	U–Pb ages of magmatic and detrital zircon of the Döhlen Basin: geological history of a Permian strike-slip basin in the Elbe Zone (Germany)	https://doi.org/10.1007/s00531-019-01683-0
R20223	Zheng, J. et al.	2019	Intl J Earth Science	108	1029–1048	Sedimentology and detrital zircon geochronology of the Nanduan Formation (Carboniferous) of the Changning-Menglian Belt: indications for the evolution of Paleo-Tethys in western Yunnan, China	https://doi.org/10.1007/s00531-019-01694-x
R20226	Lu, G. et al.	2019	Intl J Earth Science	108	1817–1834	Restoring the source-to-sink relationships in the Paleogene foreland basins in the Central and Southern Alps (Switzerland, Italy, France): a detrital zircon study approach	https://doi.org/10.1007/s00531-019-01734-6
R20233	Shen, X. et al.	2019	J Asian Earth Sci	183	103964	Constraints of zircon U-Pb-Hf isotopes from Late Permian-Middle Triassic flora-bearing strata in the Yanbian area (NE China) on a scissor-like closure model of the Paleo-Asian Ocean	https://doi.org/10.1016/j.jseaes.2019.103964
R20235	Meng, Y. et al.	2019	J Asian Earth Sci	185	104026	Back-arc basin evolution in the southern Lhasa sub-terrane, southern Tibet: Constraints from U-Pb ages and in-situ Lu-Hf isotopes of detrital zircons	https://doi.org/10.1016/j.jseaes.2019.104026
R20251	Xu, J. et al.	2019	Tectonics	38	1798–1823	When Did the Paleotethys Ailaoshan Ocean Close: New Insights From Detrital Zircon U‐Pb age and Hf Isotopes	https://doi.org/10.1029/2018TC005291
R20256	Liang, X. et al.	2020	Tectonics	39	e2019tc5589	Sedimentary Evolution and Provenance of the late Permian‐middle Triassic Raggyorcaka Deposits in North Qiangtang (Tibet, Western China): Evidence for a Forearc Basin of the Longmu Co‐Shuanghu Tethys Ocean	https://doi.org/10.1029/2019TC005589
R20258	Chen, X. et al.	2020	Ore Geology Rev	117	103296	Age, sediment source and tectonic setting of the ore-hosting Jinwozi Formation at the Jinwozi gold deposit in Beishan Orogen, NW China: Evidence from detrital zircon U–Pb ages and Lu–Hf isotopes	https://doi.org/10.1016/j.oregeorev.2019.103296
R20263	Tsai, C.H. et al.	2019	J Geo Society London	176	727–735	Detrital zircon record from major rivers of Luzon Island: implications for Cenozoic continental growth in SE Asia	https://doi.org/10.1144/jgs2019-003
R20268	Blades, M.L. et al.	2020	J Geo Society London	177	357–378	Unravelling the Neoproterozoic accretionary history of Oman, using an array of isotopic systems in zircon	https://doi.org/10.1144/jgs2018-125
R20272	Andersen, T. et al.	2019	South African J Geology	122	79–96	Detrital zircon in sandstones from the Palaeoproterozoic Waterberg and Nylstroom basins, South Africa: Provenance and recycling	https://doi.org/10.25131/sajg.122.0008
R20273	Liu, J. et al.	2020	J Geo Society London	177	855–865	Detrital zircon U-Pb geochronology and Lu-Hf isotopes of the Neoproterozoic Penglai Group and their comparisons with coevally sedimentary strata of the southeastern NCC: Provenance, tectonic affinity and implications	https://doi.org/10.1144/jgs2019-109
R20274	Elliot, D.H. et al.	2019	Geosphere	15	576–604	Hf- and O-isotope data from detrital and granitoid zircons reveal characteristics of the Permian–Triassic magmatic belt along the Antarctic sector of Gondwana	https://doi.org/10.1130/GES02011.1
R20277	Yang, L. et al.	2020	GSA Bulletin	132	1953–1968	Indo-Burma passive amalgamation along the Kaladan Fault: Insights from zircon provenance in the Chittagong-Tripura Fold Belt (Bangladesh)	https://doi.org/10.1130/B35429.1
R20286	Chen, Z. et al.	2019	Tectonics	38	2779–2802	Composition, Provenance, and Tectonic Setting of the Southern Kangurtag Accretionary Complex in the Eastern Tianshan, NW China: Implications for the Late Paleozoic Evolution of the North Tianshan Ocean	https://doi.org/10.1029/2018TC005385
R20287	Liu, J.L. et al.	2020	Geological Journal	55	4415–4425	Late Mesozoic tectonic evolution of the southern Great Xing'an Range, northeastern China: Constraints from detrital zircon U–Pb and Hf isotopes of Late Cretaceous sandstones in the southwestern Songliao Basin	https://doi.org/10.1002/gj.3685
R20288	Wang, A.Q. et al.	2020	Geological Journal	55	1320–1331	Late Palaeozoic tectonic evolution of the southern North China Craton: Constraints from detrital zircon dating and Hf–O isotopic compositions of the Benxi Formation, Sanmenxia area, North China Craton	https://doi.org/10.1002/gj.3481
R20291	Shi, C. et al.	2020	Geological Journal	55	2717–2737	Detrital zircon U–Pb dating and Hf isotope study of late Palaeozoic sedimentary rocks in central–eastern Jilin Province, NE China: Constraints for tectonic evolution of the eastern segment of the Paleo‐Asian Ocean	https://doi.org/10.1002/gj.3525
R20292	Chen, Z. et al.	2020	Geological Journal	55	1708–1727	Latest Permian–early Triassic arc amalgamation of the Eastern Tianshan (NW China): Constraints from detrital zircons and Hf isotopes of Devonian–Triassic sediments	https://doi.org/10.1002/gj.3540
R20293	Martin & Bosbyshell	2019	Canadian J Earth Sci	56	1061–1076	Further detrital zircon evidence for peri-Gondwanan blocks in the central Appalachian Piedmont Province, USA	https://doi.org/10.1139/cjes-2018-0253
R20294	Ma, X. et al.	2019	Geological Magazine	156	950–968	U–Pb ages and Hf isotopes of detrital zircons from pre-Devonian sequences along the southeast Yangtze: a link to the final assembly of East Gondwana	https://doi.org/10.1017/S0016756818000511
R20295	Shi, G. et al.	2019	Geological Magazine	156	547–571	Provenance and tectonic setting of the Upper Palaeozoic sandstones in western Inner Mongolia (the Shalazhashan and Solonker belts), China: insights from detrital zircon U–Pb ages and Hf isotopes	https://doi.org/10.1017/S0016756817000978
R20296	Lang, X. et al.	2019	Geological Magazine	156	683–701	Detrital zircon geochronology and geochemistry of Jurassic sandstones in the Xiongcun district, southern Lhasa subterrane, Tibet, China: implications for provenance and tectonic setting	https://doi.org/10.1017/S0016756818000122
R20298	Wang, P. et al.	2020	Precambrian Research	341	105621	Zircons from the Tarim basement provide insights into its positions in Columbia and Rodinia supercontinents	https://doi.org/10.1016/j.precamres.2020.105621
R20303	Waite, L. et al.	2020	Intl Geology Review	62	1224–1244	Detrital zircon provenance evidence for an early Permian longitudinal river flowing into the Midland Basin of west Texas	https://doi.org/10.1080/00206814.2020.1756930
R20304	Zhou, G. et al.	2020	GSA Bulletin	132	2367–2381	A clearer view of crustal evolution: U-Pb, Sm-Nd, and Lu-Hf isotope systematics in five detrital minerals unravel the tectonothermal history of northern China	https://doi.org/10.1130/B35515.1
R20306	Ranjan, S. et al.	2020	Earth & Planetary Sci Lett	538	116206	Detrital zircon evidence for change in geodynamic regime of continental crust formation 3.7–3.6 billion years ago	https://doi.org/10.1016/j.epsl.2020.116206
R20307	Jian, X. et al.	2020	Gondwana Research	83	63–79	Formation and evolution of the Eastern Kunlun Range, northern Tibet: Evidence from detrital zircon U-Pb geochronology and Hf isotopes	https://doi.org/10.1016/j.gr.2020.01.015
R20312	Bahlburg, H. et al.	2020	Geosphere	16	619–645	The missing link of Rodinia breakup in western South America: A petrographical, geochemical, and zircon Pb-Hf isotope study of the volcanosedimentary Chilla beds (Altiplano, Bolivia)	https://doi.org/10.1130/GES02151.1
R20314	Ustaomer, T. et al.	2020	Intl Geology Review	62	1159–1186	U-Pb-Hf isotopic data from detrital zircons in late Carboniferous and Mid-Late Triassic sandstones, and also Carboniferous granites from the Tauride and Anatolide continental units in S Turkey: implications for Tethyan palaeogeography	https://doi.org/10.1080/00206814.2019.1636415
R20317	Wang, X. et al.	2021	Intl Geology Review	63	144–160	Sedimentary response to the non-synchronous closure of Paleo-Asian Ocean: evidence from U-Pb ages and Hf isotopic compositions of detrital zircons from the Linxi Formation, NE China	https://doi.org/10.1080/00206814.2019.1706650
R20318	Esmaeili, R. et al.	2020	Tectonics	39	e2019tc5963	Reconstructing the Source and Growth of the Makran Accretionary Complex: Constraints From Detrital Zircon U‐Pb Geochronology	https://doi.org/10.1029/2019TC005963
R20320	Popeko, L.I. et al.	2020	Minerals	10	279	Provenance and Tectonic Implications of Sedimentary Rocks of the Paleozoic Chiron Basin, Eastern Transbaikalia, Russia, Based on Whole-Rock Geochemistry and Detrital Zircon U–Pb Age and Hf Isotopic Data	https://doi.org/10.3390/min10030279
R20323	Beranek, L.P. et al.	2020	GSA Bulletin	132	1987–2003	Detrital zircon U-Pb-Hf isotope signatures of Old Red Sandstone strata constrain the Silurian to Devonian paleogeography, tectonics, and crustal evolution of the Svalbard Caledonides	https://doi.org/10.1130/B35318.1
R20327	Zeh, A. et al.	2020	Precambrian Research	345	105760	Zircon U-Pb-Hf isotope systematics of Transvaal Supergroup – Constraints for the geodynamic evolution of the Kaapvaal Craton and its hinterland between 2.65 and 2.06 Ga	https://doi.org/10.1016/j.precamres.2020.105760
R20335	Accotto, C. et al.	2020	Tectonics	39	e2019tc5976	Tectonic evolution of the Eastern Moroccan Meseta: from Late Devonian fore‐arc sedimentation to Early Carboniferous collision of an Avalonian promontory	https://doi.org/10.1029/2019TC005976
R20337	Thomas, W.A. et al.	2020	Geosphere	16	817–843	Detrital zircons and sediment dispersal in the eastern Midcontinent of North America	https://doi.org/10.1130/GES02152.1
R20338	Liu, C. et al.	2020	GSA Bulletin	132	2135–2153	Detrital zircon records of late Paleoproterozoic to early Neoproterozoic northern North China Craton drainage reorganization: Implications for supercontinent cycles	https://doi.org/10.1130/B35506.1
R20339	Olierook, H.K.H. et al.	2020	Precambrian Research	342	105653	Zircon fingerprint of the Neoproterozoic North Atlantic: Perspectives from East Greenland	https://doi.org/10.1016/j.precamres.2020.105653
R20344	Martin, E.L. et al.	2020	GSA Bulletin	132	273–290	Laurentian origin of the Cuyania suspect terrane, western Argentina, confirmed by Hf isotopes in zircon	https://doi.org/10.1130/B35150.1
R20347	Shaanan, U. et al.	2021	Basin Research	33	26–47	Drainage response to Arabia–Eurasia collision: Insights from provenance examination of the Cyprian Kythrea flysch (Eastern Mediterranean Basin)	https://doi.org/10.1111/bre.12452
R20349	Abbo, A. et al.	2020	Lithos	356-357	105295	Crustal evolution of peri-Gondwana crust into present day Europe: The Serbo-Macedonian and Rhodope massifs as a case study	https://doi.org/10.1016/j.lithos.2019.105295
R20351	Zieger, J. et al.	2020	Intl J Earth Science	109	1683–1704	Mesozoic deposits of SW Gondwana (Namibia): unravelling Gondwanan sedimentary dispersion drivers by detrital zircon	https://doi.org/10.1007/s00531-020-01864-2
R20353	Marimon, R.S. et al.	2020	J South Amer Earth Sci	100	102539	U-Pb and Lu-Hf isotope systematics on detrital zircon from the southern São Francisco Craton's Neoproterozoic passive margin: Tectonic implications	https://doi.org/10.1016/j.jsames.2020.102539
R20366	Xia, X.P. et al.	2020	GSA Bulletin	132	987–996	Subduction polarity of the Ailaoshan Ocean (eastern Paleotethys): Constraints from detrital zircon U-Pb and Hf-O isotopes for the Longtan Formation	https://doi.org/10.1130/B35294.1
R20369	Li, X.Y. et al.	2020	Geoscience Frontiers	11	679–696	Geochemistry and detrital zircon records of the Ruyang-Luoyu groups, southern North China Craton: Provenance, crustal evolution and Paleo–Mesoproterozoic tectonic implications	https://doi.org/10.1016/j.gsf.2019.08.003
R20371	Kuster, K. et al.	2020	J South Amer Earth Sci	102	102666	The Neoproterozoic Andrelandia group: Evolution from an intraplate continental margin to an early collisional basin south of the Sao Francisco craton, Brazil	https://doi.org/10.1016/j.jsames.2020.102666
R20380	Kanygina, N.A. et al.	2020	Geotectonics	54	212–228	Quartzite–Schist Sequences of the Aktau–Mointy Massif (Central Kazakhstan): Structural Position, Provenance, and Formation Stages of the Earth Crust in the Precambrian	https://doi.org/10.1134/S0016852120020065
R20382	Wang, Q. et al.	2020	Geoscience Frontiers	11	1533–1548	Detrital zircon constraints on late Paleozoic tectonism of the Bogda region (NW China) in the southern Central Asian Orogenic Belt	https://doi.org/10.1016/j.gsf.2020.04.002
R20398	Zheng, B. et al.	2020	Precambrian Research	346	105788	Proterozoic tectonic evolution of the Tarim Craton: New insights from detrital zircon U-Pb and Lu-Hf isotopes of metasediments in the Kuruktag area	https://doi.org/10.1016/j.precamres.2020.105788
R20400	Liu, J. et al.	2020	Precambrian Research	344	105733	Tectonic evolution of the Alxa Block and its affinity: Evidence from the U-Pb geochronology and Lu-Hf isotopes of detrital zircons from the Longshoushan Belt	https://doi.org/10.1016/j.precamres.2020.105733
R20406	Queiroz, Y.D.S. et al.	2019	Brazilian J Geology	49	e20180136	Pseudosection modeling and U-Pb geochronology on Piranga schists: role of Brasiliano Orogeny in the Southeastern Quadrilátero Ferrífero, Minas Gerais, Brazil	https://doi.org/10.1590/2317-4889201920180136
R20413	Wang, A. et al.	2020	Geological Magazine	157	666–676	Crustal growth as revealed by integrated U–Pb and Lu–Hf isotope analyses of detrital zircons from the Ganjiang River, southeastern China	https://doi.org/10.1017/S001675681900116X
R20414	Liu, G. et al.	2020	Geological Journal	55	7114–7131	U–Pb age and Hf isotopic composition of detrital zircons from the modern river of the South Tianshan orogenic belt and their implications for Palaeozoic tectonic and crustal evolution	https://doi.org/10.1002/gj.3866
R20415	Wang, Q. et al.	2020	Geological Journal	55	7760–7774	Detrital zircon U–Pb–Hf data from Cambrian sandstones of the Ougarta Mountains Algeria: Implication for palaeoenvironment	https://doi.org/10.1002/gj.3899
R20416	Pacheco, F.E.R.C. et al.	2021	J South Amer Earth Sci	105	102709	Detrital zircon U-Pb and Lu-Hf data for a kinzigitic gneiss (Jequitinhonha Complex, Araçuaí Orogen, SE Brazil) constrain the age of a huge storage of Ediacaran carbon	https://doi.org/10.1016/j.jsames.2020.102709
R20417	Cavazos-Tovar, J.G. et al.	2020	Gondwana Research	86	83–103	The origin and evolution of the Mexican Cordillera as registered in modern detrital zircons	https://doi.org/10.1016/j.gr.2020.06.001
R20419	Tian, Z.D. et al.	2020	Precambrian Research	344	105736	Provenance and tectonic setting of the Neoproterozoic meta-sedimentary rocks at southeastern Tibetan Plateau: Implications for the tectonic affinity of Yidun terrane	https://doi.org/10.1016/j.precamres.2020.105736
R20425	Lu, K. et al.	2020	Precambrian Research	346	105787	Early Neoproterozoic assembly of the Yangtze Block decoded from metasedimentary rocks of the Miaowan Complex	https://doi.org/10.1016/j.precamres.2020.105787
R20427	Holland, M.E. et al.	2020	Precambrian Research	347	105820	Geochronologic and Hf-isotope framework of Proterozoic rocks from central New Mexico, USA: Formation of the Mazatzal crustal province in an extended continental margin arc	https://doi.org/10.1016/j.precamres.2020.105820
R20429	Pang, L. et al.	2020	Precambrian Research	347	105840	Detrital zircon U-Pb age and Hf isotopic composition and whole-rock geochemical characteristics of the Statherian Huangqikou Formation, western margin of the North China Craton: Implications for provenance and tectonic evolution	https://doi.org/10.1016/j.precamres.2020.105840
R20430	Huang, R. et al.	2020	Precambrian Research	347	105839	Landscape configuration of eastern South China during the late Neoproterozoic: New constraints from sedimentary indices and zircon U-Pb-Hf isotopes of the southeastern margin of the Yangtze Block	https://doi.org/10.1016/j.precamres.2020.105839
R20437	Zaika, V.A. & Sorokin, A.A.	2020	J Asian Earth Sci	201	104508	Two types of accretionary complexes in the eastern Mongol–Okhotsk Belt: Constraints from U–Pb and Hf isotopic data of detrital zircons from metasedimentary rocks of the Selemdzha and Tokur terranes	https://doi.org/10.1016/j.jseaes.2020.104508
R20440	Jiang, Z. et al.	2020	Minerals	10	265	Provenance and Implication of Carboniferous–Permian Detrital Zircons from the Upper Paleozoic, Southern Ordos Basin, China: Evidence from U-Pb Geochronology and Hf Isotopes	https://doi.org/10.3390/min10030265
R20442	Nelson, D.A.; Cottle, J.M.	2017	Tectonics	36	3229–3247	Long-Term Geochemical and Geodynamic Segmentation of the Paleo-Pacific Margin of Gondwana: Insight From the Antarctic and Adjacent Sectors	https://doi.org/10.1002/2017TC004611
R20463	Zieger, J. et al.	2021	Intl Geology Review	63	1758–1781	The evolution of the southern Namibian Karoo-aged basins: implications from detrital zircon geochronologic and geochemistry data	https://doi.org/10.1080/00206814.2020.1795732
R20477	Chen, Y. et al.	2021	Geological Magazine	158	875–890	Detrital zircon U–Pb–Hf isotopes for the Permo-Carboniferous sediments in the northern Alxa area, NW China: provenance and tectonic implications for the middle segment of the Central Asian Orogenic Belt	https://doi.org/10.1017/S0016756820000965
R20478	Ribeiro, B.V. et al.	2020	Precambrian Research	350	105919	A long-lived active margin revealed by zircon U–Pb–Hf data from the Rio Apa Terrane (Brazil): new insights into the Paleoproterozoic evolution of the Amazonian Craton	https://doi.org/10.1016/j.precamres.2020.105919
R20481	Arboit, F. et al.	2021	Geoscience Frontiers	12	657–676	Constraining the links between the Himalayan belt and the Central Myanmar Basins during the Cenozoic: An integrated multi-proxy detrital geochronology and trace-element geochemistry study	https://doi.org/10.1016/j.gsf.2020.05.024
R20485	Li, K. et al.	2020	Geological Journal	55	8211–8224	Detrital zircon in the Huashan Group, northern Yangtze Block: Implications for the nature of Neoproterozoic sedimentary basins and Precambrian crustal evolution	https://doi.org/10.1002/gj.3929
R20496	Andersen, T. et al.	2020	South African J Geology	123	331–342	Enigmatic provenance signature of sandstone from the Okwa Group, Botswana	https://doi.org/10.25131/sajg.123.0022
R20498	Andersen, T. et al.	2020	South African J Geology	123	343–356	A late Mesozoic - early Cenozoic sedimentary recycling system on the Gondwana rifted margin of southeast Africa	https://doi.org/10.25131/sajg.123.0023
R20499	Severson, A.R.	2020	Colorado School of Mines	Thesis	PhD	Across- and along-strike structural and geochronological variations of the Nashoba-Putnam and Avalon terranes, eastern Massachusetts, Connecticut, and Rhode Island, southeastern New England Appalachians	https://mountainscholar.org/handle/11124/174210
R20505	Kuchenbecker, M. et al.	2020	J South Amer Earth Sci	104	102831	Towards an integrated tectonic model for the interaction between the Bambui basin and the adjoining orogenic belts: Evidences from the detrital zircon record of syn-orogenic units	https://doi.org/10.1016/j.jsames.2020.102831
R20508	De Castro, M.P. et al.	2020	Gondwana Research	87	41–66	Provenance shift through time in superposed basins: From Early Cryogenian glaciomarine to Late Ediacaran orogenic sedimentations (Aracuai Orogen, SE Brazil)	https://doi.org/10.1016/j.gr.2020.05.019
R20510	Barros, R.D.A. et al.	2020	Gondwana Research	88	268–295	Archean and Paleoproterozoic crustal evolution and evidence for cryptic Paleoarchean-Hadean sources of the NW Sao Francisco Craton, Brazil: Lithochemistry, geochronology, and isotope systematics of the Cristalândia do Piaui Block	https://doi.org/10.1016/j.gr.2020.07.004
R20512	Li, Z. et al.	2020	Precambrian Research	351	105947	Geochemical and zircon U-Pb-Hf isotopic study of metasedimentary rocks from the Huangyuan Group of the Central Qilian block (NW China): Implications for paleogeographic reconstruction of Rodinia	https://doi.org/10.1016/j.precamres.2020.105947
R20515	Winkler, W. et al.	2020	Minerals	10	880	Detrital Zircon Provenance Analysis in the Central Asian Orogenic Belt of Central and Southeastern Mongolia—A Palaeotectonic Model for the Mongolian Collage	https://doi.org/10.3390/min10100880
R20518	Shao, T. et al.	2020	J Asian Earth Sci	204	104578	Detrital zircon U-Pb ages and Hf isotopes of Lower-Middle Devonian to Middle Jurassic sandstones in the Qinfang basin, southern South China block: Constraints on provenance and tectonic setting	https://doi.org/10.1016/j.jseaes.2020.104578
R20520	Caquineau, T. et al.	2020	Precambrian Research	348	105859	Lu-Hf systematics of 4.0 – 2.3 Ga old zircons from the Turee Creek Group (Pilbara Craton, W. Australia): Implications on the rise of atmospheric oxygen and global glaciation during the Paleoproterozoic	https://doi.org/10.1016/j.precamres.2020.105859
R20525	Fasulo, C.R. et al.	2020	Geosphere	16	1125–1152	Detrital zircon geochronology and Hf isotope geochemistry of Mesozoic sedimentary basins in south-central Alaska: Insights into regional sediment transport, basin development, and tectonics along the NW Cordilleran margin	https://doi.org/10.1130/GES02221.1
R20530	Brown, M.T. et al.	2020	J South Amer Earth Sci	104	102825	Provenance of neoproterozoic ophiolitic mélange sediments in the brasilia belt, central Brazil	https://doi.org/10.1016/j.jsames.2020.102825
R20540	Tabaud, A.S. et al.	2021	Gondwana Research	90	1–26	Evolution of a Cambro-Ordovician active margin in northern Gondwana: Geochemical and zircon geochronological evidence from the Gory Sowie metasedimentary rocks, Poland	https://doi.org/10.1016/j.gr.2020.10.011
R20544	Lee, T.H. & Park, K.H.	2020	Minerals	10	936	Detrital Zircon U-Pb Geochronology and Hf Isotope Geochemistry of the Hayang Group, SE Korea and the Himenoura and Goshoura Groups, SW Japan: Signs of Subduction-Related Magmatism after a Long Resting Period	https://doi.org/10.3390/min10110936
R20554	Zhou, H. et al.	2021	GSA Bulletin	133	802–818	Tectonic origin of the Bainaimiao arc terrane in the southern Central Asian orogenic belt: Evidence from sedimentary and magmatic rocks in the Damao region	https://doi.org/10.1130/B35496.1
R20562	Dabard, M.P. et al.	2021	Gondwana Research	90	63–76	Provenance of Ediacaran-Ordovician sediments of the Medio Armorican Domain, Brittany, West France: Constraints from U/Pb detrital zircon and Sm-Nd isotope data	https://doi.org/10.1016/j.gr.2020.11.004
R20585	Qasim, M. et al.	2018	Geological Journal	53	2258–2279	Late Neoproterozoic–Early Palaeozoic stratigraphic succession, Western Himalaya, North Pakistan: Detrital zircon provenance and tectonic implications	https://doi.org/10.1002/gj.3063
R20588	Zhou, Z. et al.	2018	Geological Journal	53	2649–2664	Coupled U–Pb dating and Hf isotopic analysis of detrital zircons from Bayan Obo Group in Inner Mongolia: Constraints on the evolution of the Bayan Obo rift belt	https://doi.org/10.1002/gj.3102
R20596	Wang, W. et al.	2018	Amer J Science	318	989–1017	Coupled Precambrian crustal evolution and supercontinent cycles: Insights from in-situ U-Pb, O- and Hf-isotopes in detrital zircon, NW india	https://doi.org/10.2475/10.2018.01
R20599	Wang, C. et al.	2016	Tectonophysics	677	125–134	Detrital zircon U–Pb geochronology, Lu–Hf isotopes and REE geochemistry constrains on the provenance and tectonic setting of Indochina Block in the Paleozoic	https://doi.org/10.1016/j.tecto.2016.04.008
R20606	Jiang, Y.D. et al.	2017	Tectonics	36	2305–2331	Neoproterozoic‐Early Paleozoic Peri‐Pacific Accretionary Evolution of the Mongolian Collage System: Insights From Geochemical and U‐Pb Zircon Data From the Ordovician Sedimentary Wedge in the Mongolian Altai	https://doi.org/10.1002/2017TC004533
R20607	Chen, M. et al.	2016	Gondwana Research	34	1–15	The early Paleozoic tectonic evolution of the Russian Altai: Implications from geochemical and detrital zircon U–Pb and Hf isotopic studies of meta-sedimentary complexes in the Charysh–Terekta–Ulagan–Sayan suture zone	https://doi.org/10.1016/j.gr.2016.02.011
R20608	Lin, T.H. et al.	2017	J Asian Earth Sci	145	641–651	The delimitation between the mature and juvenile crustal provinces in SE Asia: Insights from detrital zircon U-Pb and Hf isotopic data for the Salween drainage, Myanmar	https://doi.org/10.1016/j.jseaes.2017.06.018
R20611	Han, Y. et al.	2016	Sedimentary Geology	339	1–12	Detrital zircon provenance constraints on the initial uplift and denudation of the Chinese western Tianshan after the assembly of the southwestern Central Asian Orogenic Belt	https://doi.org/10.1016/j.sedgeo.2016.03.028
R20622	Li, R. et al.	2021	Geological Journal	56	1958–1973	Tectonic setting and provenance of Early Cretaceous strata in the footwall of Main Central Thrust, Eastern Nepal: Implications for the archipelago palaeogeography of the Neo‐Tethys	https://doi.org/10.1002/gj.4035
R20624	Ovchinnikov, R.O. et al.	2020	Stratigraphy Geo Correl	28	250–262	Late Paleozoic Age and Nature of Protolith of Metamorphic Rocks of the Djagdagle Formation, Bureya Terrane, Central Asian Fold Belt	https://doi.org/10.1134/S0869593820030089
R20625	Capistrano, G.G. et al.	2021	J South Amer Earth Sci	105	103040	Ediacaran ophiolite relics in the SE Brazilian coast: Field, geochemical and geochronological evidence from metabasites and paragneisses	https://doi.org/10.1016/j.jsames.2020.103040
R20626	Nakano, N. et al.	2021	Gondwana Research	90	47–62	Evolution of the Indochina block from its formation to amalgamation with Asia: Constraints from protoliths in the Kontum Massif, Vietnam	https://doi.org/10.1016/j.gr.2020.11.002
R20627	Savko, K.A. et al.	2021	Precambrian Research	353	106021	A buried Paleoarchean core of the Eastern Sarmatia, Kursk block: U-Pb, Lu-Hf and Sm-Nd isotope mapping and paleotectonic application	https://doi.org/10.1016/j.precamres.2020.106021
R20635	Mohammadi, A. et al.	2021	Intl Geology Review	64	182–202	The Siah Cheshmeh-Khoy-Misho-Tabriz fault (NW Iran) is a cryptic neotethys suture: evidence from detrital zircon geochronology, Hf isotopes, and provenance analysis	https://doi.org/10.1080/00206814.2020.1845992
R20638	Zoleikhaei, Y. et al.	2021	Earth-Science Rev	213	103462	Integrated detrital rutile and zircon provenance reveals multiple sources for Cambrian sandstones in North Gondwana	https://doi.org/10.1016/j.earscirev.2020.103462
R20641	Wang, L. et al.	2021	Geoscience Frontiers	12	101102	The late cretaceous source-to-sink system at the eastern margin of the Tibetan Plateau: Insights from the provenance of the Lanping Basin	https://doi.org/10.1016/j.gsf.2020.11.002
R20642	Wang, A. et al.	2021	Geoscience Frontiers	12	101107	Detrital zircon geochronology and provenance of sediments within the Mesozoic basins: New insights into tectonic evolution of the Qinling Orogen	https://doi.org/10.1016/j.gsf.2020.11.004
R20646	Howlett, C.J. & Laskowski, A.K.	2021	Geosphere	17	154–170	Determining the source of placer gold in the Anaconda metamorphic core complex supradetachment basin using detrital zircon U-Pb geochronology, western Montana, USA	https://doi.org/10.1130/GES02226.1
R20648	Chen, F. et al.	2021	Precambrian Research	354	106057	Precambrian crustal evolution of the Tethyan Yunnan, Southwest China: Records in detrital zircons from Paleozoic sedimentary rocks of the Baoshan block	https://doi.org/10.1016/j.precamres.2020.106057
R20649	Kanygina, N.A. et al.	2021	Precambrian Research	354	106040	Late Mesoproterozoic–early Neoproterozoic quartzite–schist sequences of the Aktau–Mointy terrane (Central Kazakhstan): Provenance, crustal evolution, and implications for paleotectonic reconstruction	https://doi.org/10.1016/j.precamres.2020.106040
R20657	Zhang, X. et al.	2019	Geology	47	573–576	A 6000-km-long Neo-Tethyan arc system with coherent magmatic flare-ups and lulls in South Asia	https://doi.org/10.1130/G46172.1
R20660	Yang, B. et al.	2021	Geological Magazine	159	179–198	Tectonic controls on sedimentary provenance and basin geography of the Mesoproterozoic Wilton package, McArthur Basin, northern Australia	https://doi.org/10.1017/S0016756820001223
R20674	Ootes, L. et al.	2020	Brit Columbia Geo Survey	2020-01	1–21	Geochronologic and geochemical data from northern Hogem batholith and its surroundings, north-central British Columbia	http://cmscontent.nrs.gov.bc.ca/geoscience/PublicationCatalogue/GeoFile/BCGS_GF2020-01.pdf
R20675	Czarniecka, U. et al.	2020	Norwegian J Geology	100	2020–11–18	Petrography, bulk-rock geochemistry, detrital zircon U–Pb geochronology and Hf isotope analysis for constraining provenance: An example from Middle Triassic deposits (Bravaisberget Formation), Sørkappøya, Svalbard	https://dx.doi.org/10.17850/njg100-3-5
R20687	Slagstad, T. & Kirkland, C.L.	2017	Lithosphere	9	1002–1011	The use of detrital zircon data in terrane analysis: A nonunique answer to provenance and tectonostratigraphic position in the Scandinavian Caledonides	https://doi.org/10.1130/L663.1
R20699	Pirard, C. & Spandler, C.	2017	Gondwana Research	46	79–94	The zircon record of high-pressure metasedimentary rocks of New Caledonia: Implications for regional tectonics of the south-west Pacific	https://doi.org/10.1016/j.gr.2017.03.001
R20705	McGee, B. et al.	2018	Precambrian Research	307	1–33	Tracing final Gondwana assembly: Age and provenance of key stratigraphic units in the southern Paraguay Belt, Brazil	https://doi.org/10.1016/j.precamres.2017.12.030
R20712	Kirkland, C.L. et al.	2021	Nature Communications	12	331	Widespread reworking of Hadean-to-Eoarchean continents during Earth’s thermal peak	https://doi.org/10.1038/s41467-020-20514-4
R20714	Oyhantcabal, P. et al.	2021	J South Amer Earth Sci	108	103139	Provenance of metasedimentary rocks of the western Dom Feliciano Belt in Uruguay: Insights from U–Pb detrital zircon geochronology, Hf and Nd model ages, and geochemical data	https://doi.org/10.1016/j.jsames.2020.103139
R20716	Li, Y. et al.	2021	GFF	143	55–70	Timing of deformation, metamorphism and leucogranite intrusion in the lower part of the Seve Nappe Complex in central Jamtland, Swedish Caledonides	https://doi.org/10.1080/11035897.2020.1858341
R20721	Klein, E.L. et al.	2017	Intl Geology Review	59	864–883	Deposition and tectonic setting of the Palaeoproterozoic Castelo dos Sonhos metasedimentary formation, Tapajós Gold Province, Amazonian Craton, Brazil: age and isotopic constraints	https://doi.org/10.1080/00206814.2016.1237311
R20733	Nelson, D.A. & Cottle, J.M.	2019	Lithosphere	11	386–398	Tracking voluminous Permian volcanism of the Choiyoi Province into central Antarctica	https://doi.org/10.1130/L1015.1
R20738	Kern, H.P. et al.	2021	Sedimentary Geology	415	105808	Paleogeographic evolution of the southern Paraná Basin during the Late Permian and its relation to the Gondwanides	https://doi.org/10.1016/j.sedgeo.2020.105808
R20739	Chen, Q. et al.	2021	GSA Bulletin	133	1947–1963	Protracted northward drifting of South China during the assembly of Gondwana: Constraints from the spatial-temporal provenance comparison of Neoproterozoic−Cambrian strata	https://doi.org/10.1130/B35791.1
R20742	Leary, R.J. et al.	2020	Lithosphere	8	427–450	The Liuqu Conglomerate, southern Tibet: Early Miocene basin development related to deformation within the Great Counter Thrust system	https://doi.org/10.1130/L542.1
R20761	Morag, N. et al.	2021	Basin Research	33	1967–1984	Detrital zircon and rutile U–Pb, Hf isotopes and Heavy mineral assemblages of Israeli Miocene sands: fingerprinting the Arabian provenance of the Levant	https://doi.org/10.1111/bre.12544
R20766	Liu, Y. et al.	2017	Geological Magazine	154	558–570	Detrital zircon U–Pb ages and Hf isotopic composition of the Ordovician Duguer quartz schist, central Tibetan Plateau: constraints on tectonic affinity and sedimentary source regions	https://doi.org/10.1017/S0016756816000212
R20770	Meng, E. et al.	2018	Geological Magazine	155	149–173	Palaeoproterozoic metasedimentary rocks of the Ji'an Group and their significance for the tectonic evolution of the northern segment of the Jiao–Liao–Ji Belt, North China Craton	https://doi.org/10.1017/S0016756817000632
R20779	Alessio, B.L. et al.	2019	J Geo Society London	176	505–516	Age, origin and palaeogeography of the Southern Irumide Belt, Zambia	https://doi.org/10.1144/jgs2018-174
R20784	Gardiner, N.J. et al.	2019	Contrib Mineral Petrol	174	Article–20	Building Mesoarchaean crust upon Eoarchaean roots: the Akia Terrane, West Greenland	https://doi.org/10.1007/s00410-019-1554-x
R20787	Chen, M. et al.	2015	Lithos	233	223–236	Neoproterozoic–middle Paleozoic tectono-magmatic evolution of the Gorny Altai terrane, northwest of the Central Asian Orogenic Belt: Constraints from detrital zircon U–Pb and Hf-isotope studies	http://dx.doi.org/10.1016/j.lithos.2015.03.020
R20790	Griffis, N.P. et al.	2019	Palaeogeo Palaeoclim Palaeoeco	531	108745	Isotopes to ice: Constraining provenance of glacial deposits and ice centers in west-central Gondwana	https://doi.org/10.1016/j.palaeo.2018.04.020
R20792	Archibald, D.B. et al.	2015	Tectonophysics	662	167–182	Towards unravelling the Mozambique Ocean conundrum using a triumvirate of zircon isotopic proxies on the Ambatolampy Group, central Madagascar	https://doi.org/10.1016/j.tecto.2015.02.018
R20793	Fielding, L. et al.	2018	Earth & Planetary Sci Lett	489	166–178	The initiation and evolution of the River Nile	https://doi.org/10.1016/j.epsl.2018.02.031
R20795	Huang, R. et al.	2021	Sedimentary Geology	416	105865	Ediacaran-Ordovician landscape of eastern South China: constraints from sedimentary indices and detrital zircon U-Pb-Hf isotopes from the southeastern margin of the Yangtze Block	https://doi.org/10.1016/j.sedgeo.2021.105865
R20797	Lamminen, J. et al.	2015	Geological Magazine	152	80–105	Provenance and rift basin architecture of the Neoproterozoic Hedmark Basin, South Norway inferred from U–Pb ages and Lu–Hf isotopes of conglomerate clasts and detrital zircons	https://doi.org/10.1017/S0016756814000144
R20801	Brueckner, H.K. et al.	2016	J of Geology	124	541–567	An Orphaned Baltic Terrane in the Greenland Caledonides: A Sm-Nd and Detrital Zircon Study of a High-Pressure/Ultrahigh-Pressure Complex in Liverpool Land	https://doi.org/10.1086/687552
R20805	Francovschi, I. et al.	2021	Precambrian Research	355	106062	U–Pb geochronology and Hf isotope systematics of detrital zircon from the late Ediacaran Kalyus Beds (East European Platform): palaeogeographic evolution of southwestern Baltica and constraints on the Ediacaran biota	https://doi.org/10.1016/j.precamres.2020.106062
R20806	Huang, H. et al.	2021	Precambrian Research	355	106088	Zircon U-Pb ages and Hf isotope analysis of Neoproterozoic Yaolinghe Group sedimentary rocks in the Chengkou area, South Qinling: Provenance and paleogeographic implications	https://doi.org/10.1016/j.precamres.2020.106088
R20807	Li, J.Y. et al.	2021	Precambrian Research	355	106081	Pre-Neoproterozoic continental growth of the Yangtze Block: From continental rifting to subduction–accretion	https://doi.org/10.1016/j.precamres.2020.106081
R20808	Chen, Y. et al.	2016	Tectonophysics	671	183–201	Detrital zircon U–Pb ages and Hf isotopes of Permo-Carboniferous sandstones in central Inner Mongolia, China: Implications for provenance and tectonic evolution of the southeastern Central Asian Orogenic Belt	https://doi.org/10.1016/j.tecto.2016.01.018
R20809	Cai, K. et al.	2016	Tectonophysics	674	182–194	Crustal nature and origin of the Russian Altai: Implications for the continental evolution and growth of the Central Asian Orogenic Belt (CAOB)	https://doi.org/10.1016/j.tecto.2016.02.026
R20812	Chen, M. et al.	2015	Lithos	233	209–222	Detrital zircon record of the early Paleozoic meta-sedimentary rocks in Russian Altai: Implications on their provenance and the tectonic nature of the Altai–Mongolian terrane	https://doi.org/10.1016/j.lithos.2014.11.023
R20813	Zhu, C.Y. et al.	2017	Lithos	282	23–32	Detrital zircon U–Pb and Hf isotopic data for meta-sedimentary rocks from the Heilongjiang Complex, northeastern China and tectonic implications	https://doi.org/10.1016/j.lithos.2017.03.001
R20821	Bolhar, R. et al.	2017	Geochim Cosmochim Acta	215	432–446	Juvenile crust formation in the Zimbabwe Craton deduced from the O-Hf isotopic record of 3.8–3.1 Ga detrital zircons	https://doi.org/10.1016/j.gca.2017.07.008
R20824	Anderson, T. et al.	2018	Earth-Science Rev	181	43–60	Successive sedimentary recycling regimes in southwestern Gondwana: Evidence from detrital zircons in Neoproterozoic to Cambrian sedimentary rocks in southern Africa	https://doi.org/10.1016/j.earscirev.2018.04.001
R20826	Brennan, D.T. et al.	2021	Geology	49	617–622	Recalibrating Rodinian rifting in the northwestern United States	https://doi.org/10.1130/G48435.1
R20834	Meaney, K.J.	2017	Univ of Adelaide	Thesis	PhD	Proterozoic crustal growth in the southeastern Gawler Craton: the development of the Barossa Complex, and an assessment of the detrital zircon method	http://hdl.handle.net/2440/114255
R20835	Fan, J.J. et al.	2021	Palaeogeo Palaeoclim Palaeoeco	567	110265	Timing of the Meso-Tethys Ocean opening: Evidence from Permian sedimentary provenance changes in the South Qiangtang Terrane, Tibetan Plateau	https://doi.org/10.1016/j.palaeo.2021.110265
R20838	Petersson, A. et al.	2019	Geology	47	1098–1102	A Yilgarn seed to the Pilbara Craton (Australia)? Evidence from inherited zircons	https://doi.org/10.1130/G46696.1
R20840	Nazari-Dehkordi, T. et al.	2017	Australian J Earth Sci	64	723–741	Provenance, tectonic setting and source of Archean metasedimentary rocks of the Browns Range Metamorphics, Tanami Region, Western Australia	http://dx.doi.org/10.1080/08120099.2017.1355844
R20846	Maritati, A. et al.	2021	Gondwana Research	93	128–141	Provenance of Upper Jurassic–Lower Cretaceous strata in the Mentelle Basin, southwestern Australia, reveals a trans-Gondwanan fluvial pathway	https://doi.org/10.1016/j.gr.2020.12.032
R20852	Balgord, E.A. et al.	2021	Earth-Science Rev	216	103557	Arc tempos, tectonic styles, and sedimentation patterns during evolution of the North American Cordillera: Constraints from the retroarc detrital zircon archive	https://doi.org/10.1016/j.earscirev.2021.103557
R31005	Lutfi, W. et al.	2021	Precambrian Research	357	106146	The detrital zircon U-Pb-Hf isotopes of the Triassic sediments in northern Pakistan: Implications for crustal evolution of the NW Indian continent	https://doi.org/10.1016/j.precamres.2021.106146
R31007	Liu, X. et al.	2021	Precambrian Research	357	106154	A synthetic geochemical and geochronological dataset of the Mesoproterozoic sediments along the southern margin of North China Craton: Unraveling a prolonged peripheral subduction involved in breakup of Supercontinent Columbia	https://doi.org/10.1016/j.precamres.2021.106154
R31008	Gao, Y. et al.	2021	Precambrian Research	357	106153	Provenance and Hf isotopic variation of Precambrian detrital zircons from the Qilian Orogenic Belt, NW China: Evidence to the transition from breakup of Columbia to the assembly of Rodinia	https://doi.org/10.1016/j.precamres.2021.106153
R31009	Jodder, J. et al.	2021	Precambrian Research	357	106109	3.51 Ga old felsic volcanic rocks and carbonaceous cherts from the Gorumahisani Greenstone Belt – Insights into the Palaeoarchaean record of the Singhbhum Craton, India	https://doi.org/10.1016/j.precamres.2021.106109
R31010	Wala, V.T. et al.	2021	Precambrian Research	358	106138	Neoproterozoic stratigraphy of the Southwestern Basement Province, Svalbard (Norway): Constraints on the Proterozoic-Paleozoic evolution of the North Atlantic-Arctic Caledonides	https://doi.org/10.1016/j.precamres.2021.106138
R31013	Djerossem, F. et al.	2021	Precambrian Research	361	106233	U-Pb-Hf isotopic systematics of zircons from granites and metasediments of southern Ouaddaï (Chad), implications for crustal evolution and provenance in the Central Africa Orogenic Belt	https://doi.org/10.1016/j.precamres.2021.106233
R31014	Lan, Z. et al.	2021	Precambrian Research	361	106238	Precambrian crustal evolution in Northern Indian Block: Evidence from detrital zircon U-Pb ages and Hf-isotopes	https://doi.org/10.1016/j.precamres.2021.106238
R31016	Sun, F.Y. et al.	2021	Precambrian Research	361	106246	A missing piece between Laurentia and the North China Craton in Rodinia: Evidence from metasedimentary rocks of the North Qinling Terrane in central China	https://doi.org/10.1016/j.precamres.2021.106246
R31028	Tang, J. et al.	2021	Gondwana Research	95	134–148	Permo-Carboniferous provenance shifts at the northern margin of the North China Craton and their tectonic implications: Detrital zircon U–Pb–Hf records from central Inner Mongolia	https://doi.org/10.1016/j.gr.2021.03.012
R31029	Liu, X. et al.	2021	Gondwana Research	96	76–88	Detrital zircon U-Pb-Hf isotopes from the Yanliao intracontinental rift sediments: Implications for multiple phases of Neoarchean-Paleoproterozoic juvenile crustal growth in the North China Craton	https://doi.org/10.1016/j.gr.2021.04.001
R31034	Cui, X. et al.	2021	Gondwana Research	99	131–148	Latest Mesoproterozoic provenance shift in the southwestern Yangtze Block, South China: Insights into tectonic evolution in the context of the supercontinent cycle	https://doi.org/10.1016/j.gr.2021.06.022
R31038	Dew, R.E.C. et al.	2021	J Asian Earth Sci	211	104709	Coupled detrital zircon U–Pb and Hf analysis of the Sibumasu Terrane: From Gondwana to northwest Thailand	https://doi.org/10.1016/j.jseaes.2021.104709
R31050	Zheng, J. et al.	2021	Intl J Earth Science	110	2685–2704	Sedimentology and detrital zircon geochronology of the Nanpihe Formation in the central zone of the Changning–Menglian Belt in western Yunnan, China: revealing an allochthon emplaced during the closure of Paleo-Tethys	https://doi.org/10.1007/s00531-021-02074-0
R31055	Qian, T. et al.	2021	GSA Bulletin	133	2291–2318	Jurassic evolution of the Qaidam Basin in western China: Constrained by stratigraphic succession, detrital zircon U-Pb geochronology and Hf isotope analysis	https://doi.org/10.1130/B35757.1
R31058	Zheng, B. et al.	2021	J Asian Earth Sci	206	104609	U-Pb ages, trace elements and Hf isotopes of detrital zircons from the late Permian-early Triassic sedimentary succession in the northern Yangtze Block, South China: Implications for the reconstruction of the South China Block in Pangea	https://doi.org/10.1016/j.jseaes.2020.104609
R31062	Zhao, B. et al.	2022	GSA Bulletin	134	335–347	Late Neoproterozoic to early Paleozoic paleogeographic position of the Yangtze block and the change of tectonic setting in its northwestern margin: Evidence from detrital zircon U-Pb ages and Hf isotopes of sedimentary rocks	https://doi.org/10.1130/B35980.1
R31065	Blades, M.L. et al.	2021	Precambrian Research	362	106323	Age and hafnium isotope evolution of Sudanese Butana and Chad illuminates the Stenian to Ediacaran evolution of the south and east Sahara	https://doi.org/10.1016/j.precamres.2021.106323
R31085	Capaldi, T.N. et al.	2021	Geosphere	17	876–897	Detrital zircon record of Phanerozoic magmatism in the southern Central Andes	https://doi.org/10.1130/GES02346.1
R31090	Accotto, C. et al.	2021	Gondwana Research	93	73–88	Syn-collisional detrital zircon source evolution in the northern Moroccan Variscides	https://doi.org/10.1016/j.gr.2021.02.001
R31092	Alberts, D. et al.	2021	Lithosphere	2021	7866944	U-Pb and Hf Analyses of Detrital Zircons from Paleozoic and Cretaceous Strata on Vancouver Island, British Columbia: Constraints on the Paleozoic Tectonic Evolution of Southern Wrangellia	https://doi.org/10.2113/2021/7866944
R31093	Vorster, C. et al.	2021	Chemical Geology	576	120274	Long-lived stable shelf deposition along Gondwana's southern margin during the Ordovician-Silurian: Inferences from U-Pb detrital zircon ages of the Table Mountain Group (South Africa) and correlatives in Argentina and the Falklands/Malvinas Islands	https://doi.org/10.1016/j.chemgeo.2021.120274
R31095	Xie, X. et al.	2021	Minerals	11	371	Finding of Ca. 1.6 Ga Detrital Zircons from the Mesoproterozoic Dagushi Group, Northern Margin of the Yangtze Block	https://doi.org/10.3390/min11040371
R31097	Maibam, B. et al.	2021	Geological Magazine	158	1671–1682	U–Pb and Hf isotope study of detrital zircon and Cr-spinel in the Banavara quartzite and implications for the evolution of the Dharwar Craton, south India	https://doi.org/10.1017/S001675682100025X
R31100	Faehnrich, K. et al.	2021	Lithosphere	2021	7866155	Pre-Mississippian Stratigraphic Architecture of the Porcupine Shear Zone, Yukon and Alaska, and Significance in the Evolution of Northern Laurentia	https://doi.org/10.2113/2021/7866155
R31104	Safonova, I. et al.	2022	Intl J Earth Science	111	2449–2468	Traces of intra-oceanic arcs recorded in sandstones of eastern Kazakhstan: implications from U–Pb detrital zircon ages, geochemistry, and Nd–Hf isotopes	https://doi.org/10.1007/s00531-021-02059-z
R31113	Zhu, G. et al.	2021	Precambrian Research	362	106344	Geochemistry and U-Pb-Hf detrital zircon geochronology of metamorphic rocks in terranes of the West Kunlun Orogen: Protracted subduction in the northernmost Proto-Tethys Ocean	https://doi.org/10.1016/j.precamres.2021.106344
R31115	Chavez, C. et al.	2022	Gondwana Research	101	59–76	Provenance of the Middle Jurassic-Cretaceous sedimentary rocks of the Arequipa Basin (South Peru) and implications for the geodynamic evolution of the Central Andes	https://doi.org/10.1016/j.gr.2021.07.018
R31117	Rubino, E. et al.	2021	Sedimentary Geology	422	105969	Detrital zircon U–Pb ages and Hf-isotopes from Eocene intermontane basin deposits of the southern Canadian Cordillera	https://doi.org/10.1016/j.sedgeo.2021.105969
R31124	Wang, Q. et al.	2021	Geophysical Res Letters	48	e2021GL094236	Resolving the Paleogeographic Puzzle of the Lhasa Terrane in Southern Tibet	https://doi.org/10.1029/2021GL094236
R31127	Wang, Y. et al.	2021	Geochem Geophys Geosyst	22	e2020gc09622	Prototethyan Accretionary Orogenesis Along the East Gondwana Periphery: New Insights From the Early Paleozoic Igneous and Sedimentary Rocks in the Sibumasu	https://doi.org/10.1029/2020GC009622
R31130	Keough, B.M. & Ridgway, K.D.	2021	Tectonics	40	e2021tc6764	Tectonic Growth of the Late Paleozoic-Middle Mesozoic Northwestern Margin of Laurentia and Implications for the Farewell Terrane: Stratigraphic, Structural, and Provenance Records From the Central Alaska Range	https://doi.org/10.1029/2021TC006764
R31135	Chang, R. et al.	2021	Earth-Science Rev	221	103772	Hf isotopic constraints and detrital zircon ages for the Austroalpine basement evolution of Eastern Alps: Review and new data	https://doi.org/10.1016/j.earscirev.2021.103772
R31139	Sun, L. et al.	2021	Precambrian Research	363	106338	Neoproterozoic geodynamics of South China and implications on the Rodinia configuration: The Kunyang Group revisited	https://doi.org/10.1016/j.precamres.2021.106338
R31141	Zeh, A. & Cabral, A.R.	2021	Precambrian Research	364	106343	Combining detrital zircon shape and U–Pb–Hf isotope analyses for provenance studies – An example from the Aquiri region, Amazon Craton, Brazil	https://doi.org/10.1016/j.precamres.2021.106343
R31143	Thomas, W.A. et al.	2021	Geosphere	17	1214–1247	Detrital-zircon analyses, provenance, and late Paleozoic sediment dispersal in the context of tectonic evolution of the Ouachita orogen	https://doi.org/10.1130/GES02288.1
R31144	Teles, G.S. et al.	2022	Geoscience Frontiers	13	101252	The Paleoarchean Northern Mundo Novo Greenstone Belt, São Francisco Craton: Geochemistry, U–Pb–Hf–O in zircon and pyrite δ34S-Δ33S-Δ36S signatures	https://doi.org/10.1016/j.gsf.2021.101252
R31155	Cai, F. et al.	2021	Tectonics	40	e2021tc6762	Configuration and timing of collision between Arabia and Eurasia in the Zagros collision zone, Fars, southern Iran	https://doi.org/10.1029/2021TC006762
R31158	Accotto, C. et al.	2021	Precambrian Research	365	106366	Systematics of detrital zircon U–Pb ages from Cambrian–Lower Devonian rocks of northern Morocco with implications for the northern Gondwanan passive margin	https://doi.org/10.1016/j.precamres.2021.106366
R31159	Wei, Y. et al.	2022	Gondwana Research	101	278–294	Reconstructing the Lancang Terrane (SW Yunnan) and implications for early Paleozoic Proto-Tethys evolution at the northern margin of Gondwana	https://doi.org/10.1016/j.gr.2021.08.009
R31162	Huang, Y. et al.	2021	Precambrian Research	365	106382	Early Neoproterozoic tectonic evolution of northern Yangtze Block: Insights from sedimentary sequences from the Dahongshan area	https://doi.org/10.1016/j.precamres.2021.106382
R31172	Athira, P.G. et al.	2021	Precambrian Research	364	106342	Beach placers of southwestern India: An archive of Precambrian supercontinent growth histories	https://doi.org/10.1016/j.precamres.2021.106342
R31180	Li, Q. et al.	2021	Earth-Science Rev	221	103789	Detrital zircon Usingle bondPb age distributions and Hf isotopic constraints of the Ailaoshan-Song Ma Suture Zone and their paleogeographic implications for the Eastern Paleo-Tethys evolution	https://doi.org/10.1016/j.earscirev.2021.103789
R31181	Glazer, A. et al.	2021	Tectonics	40	e2021tc6763	The Kyrenia Terrane (Northern Cyprus): detrital zircon evidence for exotic elements in the southern Neotethys	https://doi.org/10.1029/2021TC006763
R31187	Caylor, E.A. et al.	2021	GSA Bulletin	133	1996–2016	Age and deposition of the Fort Crittenden Formation: A window into Late Cretaceous Laramide and Cenozoic tectonics in southeastern Arizona	https://doi.org/10.1130/B35808.1
R31188	Liu, Q. et al.	2021	Intl J Earth Science	110	1883–1898	Provenance and tectonic implications of early Paleozoic sedimentary rocks in the Central Altyn Tagh terrane, southeast of the Tarim craton	https://doi.org/10.1007/s00531-021-02030-y
R31190	Wang, Z. et al.	2022	Gondwana Research	105	416–431	Linking ∼1.4–0.8 Ga volcano-sedimentary records in eastern Central Asian orogenic belt with southern Laurentia in supercontinent cycles	https://doi.org/10.1016/j.gr.2021.09.019
R31193	Li, Z. et al.	2021	Geological Journal	56	5600–5620	Depositional age and provenance analysis of the Wufoshan Group in the southern North China Craton: Constraints from detrital zircon U–Pb geochronology and Hf isotopes	https://doi.org/10.1002/gj.4261
R31200	Smirnova, Y.N. et al.	2021	Stratigraphy Geo Correl	29	1–7	Age and Provenance of the Daur Series Sedimentary Rocks (Riphean), Argun Continental Massif: Results of U–Th–Pb and Lu–Hf Isotope Studies of Detrital Zircons	https://doi.org/10.1134/S0869593821010081
R31202	Weng, K. et al.	2021	J Geo Society London	178	jgs2020–132	Carboniferous sedimentary provenance and tectonic setting in the Darbut region of Western Junggar (NW China): evidence from mineralogy, geochemistry and detrital zircon U–Pb dating	https://doi.org/10.1144/jgs2020-132
R31206	Plange, K.M. et al.	2021	Lithosphere	2021	3358149	U-Pb Geochronology and Hf Isotope Geochemistry of the Turtleback Complex and East Sound Group, San Juan Islands, Northwestern North American Cordillera	https://doi.org/10.2113/2021/3358149
R31211	Wang, M. et al.	2022	Gondwana Research	105	185–200	Tracing tectonic processes from oceanic subduction to continental collision through detrital zircon U-Pb and Lu-Hf isotope data: An example from the Chinese West Tianshan Orogen	https://doi.org/10.1016/j.gr.2021.09.006
R31214	Yang, W. et al.	2021	Sedimentary Geology	424	106002	Provenance of upper Permian–Triassic sediments in the south of North China: Implications for the Qinling orogeny and basin evolution	https://doi.org/10.1016/j.sedgeo.2021.106002
R31227	Yang, Z. et al.	2021	Precambrian Research	366	106420	Building the Proterozoic basement of the western Xing’an-Airgin Sum Block in the eastern Central Asian Orogenic Belt and its implications for the Nuna breakup and Rodinia assembly	https://doi.org/10.1016/j.precamres.2021.106420
R31233	Wang, Y. et al.	2021	Tectonics	40	e2020tc6611	Detrital zircon U-Pb age distribution and Hf isotopic constraints from the terrigenous sediments of the Song Chay suture zone (NE Vietnam) and their paleogeographic implications on the eastern Paleo-Tethys evolution	https://doi.org/10.1029/2020TC006611
R31241	Azor, A. et al.	2021	Precambrian Research	361	106251	Transcurrent displacement of the Cadomian magmatic arc	https://doi.org/10.1016/j.precamres.2021.106251
R31242	Siegesmund, S. et al.	2021	Intl J Earth Science	110	1321–1348	The birth of the Alps: Ediacaran to Paleozoic accretionary processes and crustal growth along the northern Gondwana margin	https://doi.org/10.1007/s00531-021-02019-7
R31247	Chen R. et al.	2021	J Asian Earth Sci	215	104799	Late Paleozoic provenance shift in the east-central Ordos Basin: Implications for the tectonic evolution of the north China Craton	https://doi.org/10.1016/j.jseaes.2021.104799
R31248	Rapela, C.W. et al.	2021	Gondwana Research	96	1–21	The Devonian accretionary orogen of the North Patagonian cordillera	https://doi.org/10.1016/j.gr.2021.04.004
R31255	Song, D. et al.	2021	Geophysical Res Letters	48	e2021gl94276	Closure of the Paleo-Asian Ocean in the Middle-Late Triassic (Ladinian-Carnian): Evidence From Provenance Analysis of Retroarc Sediments	https://doi.org/10.1029/2021GL094276
R31261	Xi, W. et al.	2021	Frontiers in Earth Sci	8	664361	Geochronological Constraint on the Evolution of the Aktyuz Terrane, Kyrgyz North Tianshan, and the Fate of the Taldybulak Levoberezhny Gold Deposit	https://doi.org/10.3389/feart.2021.664361
R31263	Meng, Z. et al.	2021	Palaeogeo Palaeoclim Palaeoeco	570	110367	Late Triassic rifting and volcanism on the northeastern Indian margin: A new phase of Neo-Tethyan seafloor spreading and its paleogeographic implications	https://doi.org/10.1016/j.palaeo.2021.110367
R31264	Falco, J.I. et al.	2021	J South Amer Earth Sci	109	103287	A multi-proxy study of the Cerro Piche Graben - A Lower Jurassic basin in the central North Patagonian Massif, Argentina	https://doi.org/10.1016/j.jsames.2021.103287
R31279	Brennan, D.T.	2021	Precambrian Research	367	106445	Detrital zircon U–Pb and Hf signatures of Paleo-Mesoproterozoic strata in the Priest River region, northwestern USA: A record of Laurentia assembly and Nuna tenure	https://doi.org/10.1016/j.precamres.2021.106445
R31281	Yu, H.C. et al.	2022	Gondwana Research	103	426–444	Revisiting Phanerozoic evolution of the Qinling Orogen (East Tethys) with perspectives of detrital zircon	https://doi.org/10.1016/j.gr.2021.10.022
R31288	Vilela, F.T. et al.	2021	J South Amer Earth Sci	112	103614	Diamictitic iron formation (DIF) deposits of the Neoproterozoic Nova Aurora Iron District (Macaúbas Group, Southeast Brazil)	https://doi.org/10.1016/j.jsames.2021.103614
R31289	Chowdhury, P. et al.	2021	PNAS	118	e2105746118	Magmatic thickening of crust in non–plate tectonic settings initiated the subaerial rise of Earth’s first continents 3.3 to 3.2 billion years ago	https://doi.org/10.1073/pnas.2105746118
R31291	Hu, W. et al.	2021	J Asian Earth Sci	232	104978	Provenance of late Paleozoic sedimentary rocks in eastern Kazakhstan: Implications for the collision of the Siberian margin with the Kazakhstan collage	https://doi.org/10.1016/j.jseaes.2021.104978
R31298	Super, S.C.	2021	Univ of Calgary	Thesis	Master	Provenance of Late Cretaceous to Paleogene rocks of the Alberta Foreland Basin: Rethinking retro-arc drainage systems in the Canadian Cordillera	http://dx.doi.org/10.11575/PRISM/38895
R31301	Papapavlou, K. et al.	2021	J Geo Society London	178	jgs2020–169	Tectonic significance of a supra-ophiolitic sedimentary cover succession, Unst, Shetland, Scottish Caledonides: insights from the U–Pb–Hf detrital zircon record	https://doi.org/10.1144/jgs2020-169
R31302	Wang, H. et al.	2022	Geochim Cosmochim Acta	320	79–104	Archean crustal growth and reworking revealed by combined U-Pb-Hf-O isotope and trace element data of detrital zircons from ancient and modern river sediments of the eastern Kaapvaal Craton	https://doi.org/10.1016/j.gca.2021.12.025
R31304	Drollner, M. et al.	2022	Terra Nova	34	458–464	A persistent Hadean–Eoarchean protocrust in the western Yilgarn Craton, Western Australia	https://doi.org/10.1111/ter.12610
R31305	Nunoo, S. et al.	2022	J African Earth Sci	186	104444	Geology, zircon U–Pb dating and εHf data for the Julie greenstone belt and associated rocks in NW Ghana: Implications for Birimian-to-Tarkwaian correlation and crustal evolution	https://doi.org/10.1016/j.jafrearsci.2021.104444
R31317	Zeh, A. & Wilson, A.H.	2022	Precambrian Research	368	106500	U-Pb-Hf isotopes and shape parameters of zircon from the Mozaan Group (South Africa) with implications for depositional ages, provenance and Witwatersrand – Pongola Supergroup correlations	https://doi.org/10.1016/j.precamres.2021.106500
R31324	Tang, H. et al.	2022	Precambrian Research	375	106650	Neoproterozoic and early Paleozoic metamorphism recorded in gneisses from the East Kunlun Orogenic belt	https://doi.org/10.1016/j.precamres.2022.106650
R31325	Liu, H. et al.	2022	Earth & Planetary Sci Lett	578	117298	Zircon isotope–trace element compositions track Paleozoic–Mesozoic slab dynamics and terrane accretion in Southeast Asia	https://doi.org/10.1016/j.epsl.2021.117298
R31327	Katuru, V.P.	2021	Univ of Adelaide	Thesis	PhD	Tectonic and Isotopic evolution of the Dharwar Craton, India	https://hdl.handle.net/2440/133494
R31328	Xiao, C.H.	2022	J Asian Earth Sci	224	105026	Provenance and tectonic significance of Lower Triassic clastic sedimentary rocks of the West Qinling Orogenic Belt, Central China	https://doi.org/10.1016/j.jseaes.2021.105026
R31331	Ndonfack, K.I.A. et al.	2022	Precambrian Research	368	106475	Tectonic evolution of Neoproterozoic rocks, eastern Cameroon: Implication for gold mineralization in the Betare Oya and Woumbou–Colomine–Kette districts	https://doi.org/10.1016/j.precamres.2021.106475
R31336	Allred, I.J. & Blum, M.D.	2022	Geosphere	18	350–369	Early Pennsylvanian sediment routing to the Ouachita Basin (southeastern United States) and barriers to transcontinental sediment transport sourced from the Appalachian orogen based on detrital zircon U-Pb and Hf analysis	https://doi.org/10.1130/GES02408.1
R31337	Akdogan, R. et al.	2021	Tectonics	40	e2021tc6824	Provenance of the Paleozoic to Mesozoic siliciclastic rocks of the Istanbul Zone constrains the timing of the Rheic Ocean closure in the Eastern Mediterranean region	https://doi.org/10.1029/2021TC006824
R31339	Liou, P. et al.	2022	Geochim Cosmochim Acta	317	538–551	Zircons underestimate mantle depletion of early Earth	https://doi.org/10.1016/j.gca.2021.11.015
R31342	Papapavlou, K. et al.	2022	Geological Magazine	159	199–211	The Pre-Grenvillian assembly of the southeastern Laurentian margin through the U–Pb–Hf detrital zircon record of Mesoproterozoic supracrustal sequences (Central Grenville Province, Quebec, Canada)	https://doi.org/10.1017/S0016756821001023
R31350	Andersen, T. et al.	2022	Sedimentology	69	2436–2462	Detrital zircon in an active sedimentary recycling system: Challenging the ‘source-to-sink’ approach to zircon-based provenance analysis	https://doi.org/10.1111/sed.12996
R31352	De, S. et al.	2022	Geosystems & Geoenviron	1	100057	Detrital zircon LA-ICPMS U-Pb and Lu-Hf signatures from the Mesoarchean Keonjhar Quartzite: Implications for the nature of Archean continental crust and geodynamics	https://doi.org/10.1016/j.geogeo.2022.100057
R31356	Arnol, J.A. et al.	2022	J South Amer Earth Sci	115	103766	Provenance evolution of the San Juan Precordillera Silurian-Devonian basin (Argentina): Linking with other depocentres in Cuyania terrane	https://doi.org/10.1016/j.jsames.2022.103766
R31357	Gaschnig, R.M. et al.	2022	Precambrian Research	373	106641	History of crustal growth in Africa and the Americas from detrital zircon and Nd isotopes in glacial diamictites	https://doi.org/10.1016/j.precamres.2022.106641
R31359	Vesela, P. et al.	2022	Intl J Earth Science	111	1273–1287	The detrital zircon record of Variscan to post-Variscan tectonosedimentary and magmatic processes in the Tauern Window (Eastern Alps)	https://doi.org/10.1007/s00531-022-02179-0
R31362	Zeh, A. & Kirchenbaur, M.	2022	Precambrian Research	373	106631	Zircon U-Pb-Hf isotope systematics of Limpopo Belt quartzites and igneous rocks, implications for Kaapvaal–Zimbabwe Craton accretion	https://doi.org/10.1016/j.precamres.2022.106631
R31363	Alves, M.I. et al.	2022	J Sedimentary Environ	7	283–303	Platform and back-arc basins during the Gondwana Collage: Andrelândia Group and Paraíba do Sul Complex (Brazil)	https://doi.org/10.1007/s43217-022-00096-5
R31370	Song, Y. et al.	2022	Geoscience Frontiers	13	101377	Syn-rift to post-rift tectonic transition and drainage reorganization in continental rifting basins: Detrital zircon analysis from the Songliao Basin, NE China	https://doi.org/10.1016/j.gsf.2022.101377
R31374	Soejono, I. et al.	2022	Precambrian Research	372	106606	Pre-collisional crustal evolution of the European Variscan periphery: Constraints from detrital zircon U–Pb ages and Hf isotopic record in the Precambrian metasedimentary basement of the Brunovistulian Domain	https://doi.org/10.1016/j.precamres.2022.106606
R31376	Avigad, D. et al.	2022	Gondwana Research	106	379–396	Crustal evolution of Western Europe: Constraints from detrital zircon U-Pb-Hf-O isotopes	https://doi.org/10.1016/j.gr.2022.02.006
R31384	Cui, X. et al.	2022	Geological Journal	57	2094–2109	Detrital zircon provenance of metasedimentary rocks in the Proterozoic Caiziyuan-Tongan accretionary complex: Constraints on crustal and tectonic evolution of the Yangtze Block, South China	https://doi.org/10.1002/gj.4408
R31385	Brustnitsyna, E. et al.	2022	Precambrian Research	371	106580	Age and provenance of the Precambrian Middle Timan clastic succession: Constraints from detrital zircon and rutile studies	https://doi.org/10.1016/j.precamres.2022.106580
R31387	Peng, P. et al.	2022	Precambrian Research	371	106599	Cryogenian accretion of the Northern Arabian-Nubian shield: Integrated evidence from central Eastern Desert Egypt	https://doi.org/10.1016/j.precamres.2022.106599
R31388	Kan, T. et al.	2022	J Asian Earth Sci	228	105145	Provenance of the siliciclastic rocks in the Lower Yangtze region: Implications for Paleozoic tectonic switching of the northeastern South China Block	https://doi.org/10.1016/j.jseaes.2022.105145
R31393	Ren, X. et al.	2022	Geological Journal	57	254–275	Early Cretaceous uplift of the Jiaobei Terrane: Evidence from the detrital zircon and sediment compositions of sandstones in the Jiaodong Peninsula, China	https://doi.org/10.1002/gj.4296
R31397	Ranjan, S. et al.	2022	Precambrian Research	371	106559	Eoarchean to Neoarchean crustal evolution of the Western Dharwar Craton, southern India: Clues from U-Pb-Hf isotope composition of detrital zircon	https://doi.org/10.1016/j.precamres.2022.106559
R31402	Li, X.Y. et al.	2022	J Asian Earth Sci	232	105122	Cambrian–Silurian sediments in the southeastern Qilian Orogen, NE Tibetan Plateau: Constraints on crustal and tectonic evolution of microcontinents in the northern Proto-Tethys Ocean	https://doi.org/10.1016/j.jseaes.2022.105122
R31410	Fenn, K. et al.	2022	Earth-Science Rev	226	103920	The provenance of Danubian loess	https://doi.org/10.1016/j.earscirev.2022.103920
R31411	Zieger, J. et al.	2022	Sedimentology	69	1738–1768	Tracing southern Gondwanan sedimentary paths: A case study of northern Namibian late Palaeozoic sedimentary rocks	https://doi.org/10.1111/sed.12971
R31412	Wang, Y. et al.	2022	J Asian Earth Sci	232	105111	Jurassic subduction of the Paleo-Pacific plate in Southeast Asia: New insights from the igneous and sedimentary rocks in West Borneo	https://doi.org/10.1016/j.jseaes.2022.105111
R31415	Lai, W. et al.	2022	Palaeogeo Palaeoclim Palaeoeco	588	110837	From the southern Gangdese Yeba arc to the Bangong-Nujiang Ocean: Provenance of the Upper Jurassic-Lower Cretaceous Lagongtang Formation (northern Lhasa, Tibet)	https://doi.org/10.1016/j.palaeo.2022.110837
R31420	Konopelko, D. et al.	2022	Intl Geology Review	64	3005–3027	Detrital zircon U-Pb-Hf isotopes and whole-rock geochemistry of Ediacaran - Silurian clastic sediments of the Uzbek Tienshan: sources and tectonic implications	https://doi.org/10.1080/00206814.2021.2010134
R31423	Hantsche, A. et al.	2021	J of Geology	129	673–693	U-Pb and Hf Isotopic Evidence on the Sources and Sinks of Grenvillian Detrital Zircon in Early Laurentia	https://doi.org/10.1086/716965
R31427	Zeng, H. et al.	2022	Intl J Earth Science	111	2633–2656	Field geology and provenance analyses of the Ganqimaodu accretionary complex (Inner Mongolia, China): implications for early Paleozoic tectonic evolution of the southern Central Asian Orogenic Belt	https://doi.org/10.1007/s00531-021-02148-z
R31432	Frimmel, H.E. et al.	2022	Mineralium Deposita	57	1499–1514	Detrital zircon ages from Archaean conglomerates in the Singhbhum Craton, eastern India: implications on economic Au-U potential	https://doi.org/10.1007/s00126-022-01121-3
R31433	Pang, L. et al.	2022	Precambrian Research	376	106682	Provenance and tectonic setting of the Statherian Hangaoshan Group: Implications for evolution of the North China Craton during late Paleoproterozoic	https://doi.org/10.1016/j.precamres.2022.106682
R31434	Li, D. et al.	2022	Minerals	12	596	Timing and Provenance Transition of the Neoproterozoic Wuling Unconformity and Xihuangshan Unconformity of the Yangtze Block: Responses to Peripheral Orogenic Events	https://doi.org/10.3390/min12050596
R31435	Tamehe, L.S. et al.	2022	Precambrian Research	376	106677	Provenance of metasiliciclastic rocks at the northwestern margin of the East Gabonian Block: Implications for deposition of BIFs and crustal evolution in southwestern Cameroon	https://doi.org/10.1016/j.precamres.2022.106677
R31436	Ma, H.T. et al.	2022	Precambrian Research	377	106698	Paleo-Mesoproterozoic magmatic-sedimentary events in eastern Bainaimiao micro-block: Implications for Precambrian tectonic evolution of a fragment from Columbia supercontinent	https://doi.org/10.1016/j.precamres.2022.106698
R31438	Zheng, Y. et al.	2022	Ore Geology Rev	145	104918	Metal endowment and geodynamic evolution of the Late Paleozoic SEDEX deposits in South China: The Yunfu giant iron-sulfide deposit, Yunkai Domain	https://doi.org/10.1016/j.oregeorev.2022.104918
R31439	Huang, B. et al.	2022	Precambrian Research	376	106686	Precambrian tectonic affinity of the Beishan Orogenic Belt: Constraints from Proterozoic metasedimentary rocks	https://doi.org/10.1016/j.precamres.2022.106686
R31441	Luan, J.P. et al.	2022	Geological Magazine	159	389–406	Provenance and depositional history of the Mesozoic Sanjiang Basin (northeastern China): implications for the uplift history of the northeastern Asian continental margin	https://doi.org/10.1017/S0016756821000996
R31442	Morton, D.M.	2022	Univ - Oklahoma State	Thesis	Masters	U-Pb and Hf detrital zircon geochronology and provenance of the Missourian Cottage Grove sandstone, Northern Anadarko basin, Oklahoma	http://dx.doi.org/10.13140/RG.2.2.15240.49920
R31443	Olierook, H.K.H. et al.	2022	Precambrian Research	375	106680	Uncovering the Leichhardt Superbasin and Kalkadoon-Leichhardt Complex in the southern Mount Isa Terrane, Australia	https://doi.org/10.1016/j.precamres.2022.106680
R31445	Wu, G.H. et al.	2022	J Asian Earth Sci	231	105229	Provenance of the early Paleozoic sedimentary succession in the Lancang Block, SW China: Implications for the tectonic evolution of the northern margin of Gondwana	https://doi.org/10.1016/j.jseaes.2022.105229
R31446	Song, Y. et al.	2022	Tectonophysics	832	229357	Provenance of Early Late Ordovician marine carbonate red beds in the Tarim Block and implication for tectonic evolution of northern Gondwana	https://doi.org/10.1016/j.tecto.2022.229357
R31448	Sun, F. et al.	2022	Minerals	12	510	Reappraising the Provenance of Early Neoproterozoic Strata in the Southern–Southeastern North China Craton and Its Implication for Paleogeographic Reconstruction	https://doi.org/10.3390/min12050510
R31450	Liu, Y. et al.	2022	J Asian Earth Sci	232	105226	Evolution of the Paleo-Tethys Ocean: Constraints from detrital zircons of the Paleozoic to Triassic clastic rocks in the Qiangtang terrane, Tibetan Plateau	https://doi.org/10.1016/j.jseaes.2022.105226
R31452	Finney, S.C. & Gaucher, C.	2022	J of Geology	130	1–22	Hf isotopes in detrital zircon point to a Mesoproterozoic orogenic belt bordering the western margin of the Río de la Plata Craton	https://doi.org/10.1086/717889
R31469	Tian, Z.D. et al.	2022	Precambrian Research	377	106738	Late Neoproterozoic-early Paleozoic tectonic evolution and paleogeographic reconstruction of the eastern Tibetan Plateau: A perspective from detrital zircon U–Pb-Hf isotopic evidence	https://doi.org/10.1016/j.precamres.2022.106738
R31470	Santiago, R. et al.	2022	J South Amer Earth Sci	116	103861	Detrital zircon U–Pb and Lu–Hf constraints on the age, provenance and tectonic setting of arc-related high-grade units of the transition zone of the Aracuai and Ribeira orogens (SE Brazil)	https://doi.org/10.1016/j.jsames.2022.103861
R31475	Jiang, W. et al.	2022	Precambrian Research	377	106725	Where did the Kontum Massif in central Vietnam come from?	https://doi.org/10.1016/j.precamres.2022.106725
R31476	Strachan, R.A. et al.	2021	J Geo Society London	178	jgs2020–241	Evidence from the U–Pb–Hf signatures of detrital zircons for a Baltican provenance for basal Old Red Sandstone successions, northern Scottish Caledonides	https://doi.org/10.1144/jgs2020-241
R31481	Malkowski, M.A. et al.	2022	The Depositional Record	8	1008–1030	Continental shelves as detrital mixers: U-Pb and Lu-Hf detrital zircon provenance of the Pleistocene–Holocene Bering Sea and its margins	https://doi.org/10.1002/dep2.203
R31483	Yu, H. et al.	2022	Minerals	12	792	Geochronology and Zircon Hf Isotope of the Paleoproterozoic Gaixian Formation in the Southeastern Liaodong Peninsula: Implication for the Tectonic Evolution of the Jiao-Liao-Ji Belt	https://doi.org/10.3390/min12070792
R31498	Zhang, P. et al.	2022	Geological Journal	57	3829–3850	Detrital zircon U–Pb geochronology and Hf isotopes of Mesozoic through Cenozoic sandstones from the southern Junggar Basin, NW China: Implications for the provenances and uranium source	https://doi.org/10.1002/gj.4518
R31499	Ma, C. et al.	2023	GSA Bulletin	135	643-662	Crustal growth/reworking and stabilization of the western Superior Province: Insights from a Neoarchean gneiss complex of the Winnipeg River terrane	https://doi.org/10.1130/B36441.1
R31508	Chen, J. & Li, B.	2021	Arab J Geosciences	14	2729	Affinity and Precambrian evolution of the South Kunlun Belt, NW China: evidence from detrital zircon U–Pb geochronology and Hf isotopes	https://doi.org/10.1007/s12517-021-09008-9
R31510	Sun, L. et al.	2022	Precambrian Research	378	106779	Geochemical and detrital zircon age constraints on Meso- to Neoproterozoic sedimentary basins in the southern Yangtze Block: Implications on Proterozoic geodynamics of South China and Rodinia configuration	https://doi.org/10.1016/j.precamres.2022.106779
R31515	Najman, Y. et al.	2022	Tectonics	41	e2021tc7057	The timing of collision between Asia and the West Burma Terrane, and the development of the Indo-Burman Ranges	https://doi.org/10.1029/2021TC007057
R31516	de Oliveira, J.R. et al.	2022	J South Amer Earth Sci	116	103843	The Cerro Uyarani Metamorphic Complex on the Bolivian Altiplano: New constraints on the tectonic evolution of the Central Andean basement between ∼1.8 and 1.0 Ga	https://doi.org/10.1016/j.jsames.2022.103843
R31518	Kwayisi, D. et al.	2022	Gondwana Research	109	183–204	Provenance and depositional setting of the Buem structural unit (Ghana): Implications for the paleogeographic reconstruction of the West African and Amazonian cratons in Rodinia	https://doi.org/10.1016/j.gr.2022.04.020
R31522	Rizzi, M.A.M. et al.	2022	Sedimentary Geology	428	106061	Andean fingerprint on placer sands from the southern Brazilian coast	https://doi.org/10.1016/j.sedgeo.2021.106061
R31524	Zhang, P.C. et al.	2022	Minerals	12	903	Timing, Provenance, and Tectonic Implications of Ore-Hosting Metasedimentary Rocks in the Giant Liba Gold Deposit, West Qinling Belt, China	https://doi.org/10.3390/min12070903
R31525	Liu, Z. et al.	2022	Minerals	12	905	Constraints on Sandstone-Type Uranium Deposits by the Tectonic Uplift and Denudation Process in the Eastern Junggar Basin, Northwest China: Evidence from Apatite Fission Track and Detrital Zircon U-Pb Ages	https://doi.org/10.3390/min12070905
R31529	Costa, R.L. et al.	2021	J African Earth Sci	179	104205	Tectonic evolution of an Early Cryogenian late- magmatic basin in central Madagascar	https://doi.org/10.1016/j.jafrearsci.2021.104205
R31531	Mohammadi, A. et al.	2022	Amer J Science	322	561–592	From Gondwana rifting to Alpine orogeny: Detrital zircon geochronologic and provenance signals from the Kopet Dagh Basin (NE Iran)	http://dx.doi.org/10.2475/04.2022.02
R31533	Zaika, V.A. & Sorokin, A.A.	2021	Geotectonics	55	779–794	Age and Sources of Metasedimentary Rocks of the Galam Terrane in the Mongol–Okhotsk Fold Belt: Results of U–Pb Age and Lu–Hf Isotope Data from Detrital Zircons	https://doi.org/10.1134/S001685212106008X
R31535	Zong, S. et al.	2021	Intl Geology Review	63	866–881	Grenville-age metamorphism in the Larsemann Hills: P-T evolution of the felsic orthogneiss in the Broknes Peninsula, East Antarctica	https://doi.org/10.1080/00206814.2020.1734973
R31543	Safonova, I. et al.	2022	Gondwana Research	111	35–52	Sandstones of the Itmurundy accretionary complex, central Kazakhstan, as archives of arc magmatism and subduction erosion: Evidence from U-Pb zircon ages, geochemistry and Hf-Nd isotopes	https://doi.org/10.1016/j.gr.2022.06.018
R31546	Kaur, P. et al.	2022	Precambrian Research	379	106800	Detrital zircon U-Pb-Hf isotope record of conglomerates in the southern Aravalli orogen, NW India: Implications for stratigraphy, provenance and Archean to Paleoproterozoic crustal evolution	https://doi.org/10.1016/j.precamres.2022.106800
R31551	Zhou, G. et al.	2022	Geology	50	1156–1160	New constraints on the source of loess from U/Th-Pb geochronology of detrital multi-minerals	https://doi.org/10.1130/G50075.1
R31552	Vezinet, A. et al.	2022	Precambrian Research	379	106789	Zircon geochronology and Hf–O isotopes of the Nulliak supracrustal assemblage (Saglek Block–Canada): Constraints on deposition age and setting, metamorphic age and environments of zircon crystallization	https://doi.org/10.1016/j.precamres.2022.106789
R31553	Strong, J.W.D. et al.	2022	Precambrian Research	379	106802	Eo-Paleoarchean detrital zircon in the Winnipeg River terrane, Western Superior Province: Provenance and implications	https://doi.org/10.1016/j.precamres.2022.106802
R31561	Wang, L. et al.	2022	Sedimentary Geology	439	106221	Mid-cretaceous drainage reorganization and exorheic to endorheic transition in Southeast Tibet	https://doi.org/10.1016/j.sedgeo.2022.106221
R31566	Rainbird, R.H.; Davis, W.J.	2022	J Geo Society London	179	jgs2022–062	On the Statherian-Calymmian paleogeography of northwestern Laurentia	https://doi.org/10.1144/jgs2022-062
R31569	van Drecht, L.H. et al.	2022	Geosphere	18	1538–1562	Development of the Whitehorse trough as a strike-slip basin during Early to Middle Jurassic arc-continent collision in the Canadian Cordillera	https://doi.org/10.1130/GES02510.1
R31571	Silva-Lara, H. et al.	2022	Intl J Earth Science	111	2283–2316	Reassessing the polyphase Neoproterozoic evolution of the Punta del Este Terrane, Dom Feliciano Belt, Uruguay	https://doi.org/10.1007/s00531-022-02230-0
R31575	Yao, W. et al.	2022	Precambrian Research	379	106809	Position of South China and Indochina along northern Gondwana margin during the Ediacaran–Silurian period	https://doi.org/10.1016/j.precamres.2022.106809
R31577	Zieger-Hofmann, M. et al.	2022	Earth-Science Rev	233	104159	Correlation of neoproterozoic diamictites in southern Namibia	https://doi.org/10.1016/j.earscirev.2022.104159
R31584	Peng, S. et al	2023	GSA Bulletin	135	1127-1138	Initial opening of the Neotethyan Ocean in SE Asia: Constraints from Triassic magmatism and sedimentation	https://doi.org/10.1130/B36431.1
R31588	Liu, M. et al.	2022	Tectonophysics	840	229550	Episodic provenance changes in Middle Permian to Middle Jurassic foreland sediments in southeastern Central Asian Orogenic Belt: Implications for collisional orogenesis in accretionary orogens	https://doi.org/10.1016/j.tecto.2022.229550
R31589	Chen, G. et al.	2022	Earth-Science Rev	233	104167	Detrital zircon geochronology and related evidence from clastic sediments in the Kyrenia Range, N Cyprus: Implications for the Mesozoic-Cenozoic erosional history and tectonics of southern Anatolia	https://doi.org/10.1016/j.earscirev.2022.104167
R31593	Athira, PG et al.	2023	GSA Bulletin	135	1297-1309	Tracing remnants of Ediacaran S-type granitoids from beach placers in SE Madagascar	https://doi.org/10.1130/B36176.1
R31606	Drollner, M. et al.	2023	Basin Research	35	363–386	Reorganization of continent-scale sediment routing based on detrital zircon and rutile multi-proxy analysis	https://doi.org/10.1111/bre.12715
R31615	Shi, M. et al.	2022	J Asian Earth Sci	239	105408	Newly discovered ca. 1.6 Ga K-bentonite layers from the Lakharpata Group in Nepal Lesser Himalaya: Implications for basin evolution during the Columbia breakup	https://doi.org/10.1016/j.jseaes.2022.105408
R31616	Liu, X. et al.	2022	J Asian Earth Sci	239	105407	Provenance and metamorphism of the Mesoproterozoic Baoyintu Group: Implication for the interaction between the western Central Asian Orogenic Belt and the North China Craton	https://doi.org/10.1016/j.jseaes.2022.105407
R31618	Wu, Z. et al.	2022	Precambrian Research	381	106847	New detrital zircon geochronological results from the Meso-Neoproterozoic sandstones in the southern-eastern Liaoning region, North China craton, and their paleogeographic implications	https://doi.org/10.1016/j.precamres.2022.106847
R31621	Koffi, A.Y. et al.	2022	Precambrian Research	382	106875	Archean to Paleoproterozoic crustal evolution in the Sassandra-Cavally domain (Côte d’Ivoire, West Africa): Insights from Hf and U-Pb zircon analyses	https://doi.org/10.1016/j.precamres.2022.106875
R31625	Beranek, L.P. et al.	2022	Marine Petroleum Geology	146	105960	Late Jurassic syn-rift deposition in the Flemish Pass basin, offshore Newfoundland: Evidence for Tithonian magmatism and Appalachian-Variscan sediment sources from quantitative mineral and detrital zircon U–Pb-Hf isotope studies of Mizzen discovery strata	https://doi.org/10.1016/j.marpetgeo.2022.105960
R31626	Leon, S. et al.	2023	Intl Geology Review	65	in–press	New petrochronological evidence for magmatic activity at the Central American arc at ∼100-84 Ma	https://doi.org/10.1080/00206814.2022.2129476
R31628	Petry, T.S. et al.	2022	Precambrian Research	381	106860	U-Pb and Lu-Hf zircon data of the grenvilian arc-related Zambue, Fingoe and Cazula supracrustal complexes, Southern Irumide Belt, NW Mozambique	https://doi.org/10.1016/j.precamres.2022.106860
R31639	Wang, R. et al.	2023	GSA Bulletin	135	1449-1466	Mid−late Neoproterozoic tectonic evolution of the northern margin of the Yangtze Block, South China, as constrained from the detrital zircon record	https://doi.org/10.1130/B36419.1
R31641	Shan, H. et al.	2022	Earth & Planetary Sci Lett	600	117874	Subduction initiation of the Proto-Tethys Ocean that facilitated climate change and biodiversification	https://doi.org/10.1016/j.epsl.2022.117874
R31644	Tan, Z. et al.	2022	Communications Earth & Environ	3	259	Final closure of the Paleo Asian Ocean basin in the early Triassic	https://doi.org/10.1038/s43247-022-00578-4
R31648	Ravindran, A. et al.	2023	Chemical Geology	615	121196	Formation of Paleo- to Meso-Archean continental crust in the western Dharwar Craton, India: Constraints from Usingle bondPb zircon ages and Hf-Pb-Sr isotopes of granitoids and sedimentary rocks	https://doi.org/10.1016/j.chemgeo.2022.121196
R31652	Habib, U. et al.	2023	Australian J Earth Sci	70	175-188	Provenance of lower Paleozoic sedimentary rocks in Tasmania and Waratah Bay, southern Victoria: constraints from detrital zircon hafnium isotopes and trace-element geochemistry	https://doi.org/10.1080/08120099.2023.2137847
R31656	Witt, C. et al.	2023	GSA Bulletin	135	2141-2154	Geodynamic controls in the southernmost Northern Andes magmatic arc: Trace elements and Hf-O isotopic systematics in forearc detrital zircon	https://doi.org/10.1130/B36510.1
R31659	Guo, Q.Q. et al.	2023	GSA Bulletin	135	1734-1746	Termination of the Paleo-Asian Ocean in the Beishan orogen, NW China: Constraints from detrital zircon U-Pb age and Hf isotope analysis of turbidites	https://doi.org/10.1130/B36455.1
R31660	Li, N. et al.	2022	Episodes	1	22043	Provenance of Late Triassic–Early Jurassic forearc basin in southern Tibet and its tectonic significance	https://doi.org/10.18814/epiiugs/2022/022043
R31663	Sezine, E.D. et al.	2022	Precambrian Research	383	106910	Geochronological and geochemical constraints for the metavolcanosedimentary succession of the Nyong Complex, northwestern margin of the Congo craton: Implications for depositional age and tectonic setting of associated banded iron formations	https://doi.org/10.1016/j.precamres.2022.106910
R31667	Feng, D. et al.	2023	Gondwana Research	115	1–16	Tracing tectonic processes from Proto- to Paleo-Tethys in the East Kunlun Orogen by detrital zircons	https://doi.org/10.1016/j.gr.2022.11.003
R31668	Wang, W. et al.	2023	Geochim Cosmochim Acta	341	90–104	Crustal evolution and tectonomagmatic history of the Indian Shield at the periphery of supercontinents	https://doi.org/10.1016/j.gca.2022.10.040
R31677	Tedeschi, M. et al.	2023	Geoscience Frontiers	14	101515	Unravelling the protracted U-Pb zircon geochronological record of high to ultrahigh temperature metamorphic rocks: implications for provenance investigations	https://doi.org/10.1016/j.gsf.2022.101515
R31682	Gou, X. et al.	2022	Arab J Geosciences	15	1769	U–Pb geochronology and Hf isotope characterization of detrital zircons from Nanhua System of northeastern Guangxi and their constraints on the southwestern suture zone between Yangtze and Cathaysia blocks, South China	https://doi.org/10.1007/s12517-022-11047-9
R31684	Zaika, V.A. et al.	2022	Russian J Pacific Geology	16	300–316	Taking a Fresh Look at the Stratigraphy of the Selemdzha and Tokur Terranes of the Mongol–Okhotsk Belt: The Results of U–Pb, Lu–Hf, and Sm–Nd Isotope Studies	https://doi.org/10.1134/S181971402204008X
R31686	Chen, N.H.C.; Zhao, G.	2023	Precambrian Research	384	106946	Detrital zircons from Paleoproterozoic (meta-)sedimentary rocks on the northern margin of the North China Craton and tectonic implications	https://doi.org/10.1016/j.precamres.2022.106946
R31690	Orejana, D. et al.	2023	Geoscience Frontiers	14	101525	Nature and evolution of the lower crust under central Spain: Inferences from granulite xenoliths (Calatrava Volcanic Field–Spanish Central System)	https://doi.org/10.1016/j.gsf.2022.101525
R31692	Quiroz-Valle, F.R. et al.	2023	Gondwana Research	115	128–154	Paleovolcanology, geochemistry, and zircon U-Pb-Hf isotopes of the volcano-sedimentary sequences from the Ediacaran Campo Alegre-Corupá Basin, southern Brazil: Linking volcanism and tectonics during Western Gondwana consolidation	https://doi.org/10.1016/j.gr.2022.12.003
R31693	Karaoui, A. et al.	2023	Precambrian Research	384	106935	Coupled U-Hf isotopes and trace elements of detrital zircon grains from the lower Ediacaran turbidites in the Skoura inlier (Central High Atlas, Morocco): Implications for crustal evolution of the north-western Gondwana margin	https://doi.org/10.1016/j.precamres.2022.106935
R31699	Yu, W. et al.	2023	Ore Geology Rev	153	105272	U-Pb detrital zircon ages and Hf isotope from Sardinia and Adria Cretaceous bauxite (Italy): Constraints on the Alpine Tethys paleogeography and tectonic evolution	https://doi.org/10.1016/j.oregeorev.2022.105272
R31701	Allred, I.; Blum, M.	2022	J Sedimentary Research	92	919–933	Demarcation of Early Pennsylvanian paleovalleys in depozones of the Appalachian foreland-basin system based on detrital-zircon U-Pb and Hf analysis	https://doi.org/10.2110/jsr.2021.128
R31705	Pointon, M.A. et al.	2023	Geosciences	13	10	A Multi-proxy Provenance Study of Late Carboniferous to Middle Jurassic Sandstones in the Eastern Sverdrup Basin and Its Bearing on Arctic Palaeogeographic Reconstructions	https://doi.org/10.3390/geosciences13010010
R31706	Poujol, M. et al.	2023	Comptes Rendus Geoscience	355	1–25	Insights on the Permian tuff beds from the Saint-Affrique Basin (Massif Central, France): an integrated geochemical and geochronological study	https://doi.org/10.5802/crgeos.184
R31710	Ballouard, C. et al.	2018	Intl J Earth Science	107	2317–2336	Multiple crust reworking in the French Armorican Variscan belt: implication for the genesis of uranium-fertile leucogranites	https://doi.org/10.1007/s00531-018-1600-3
R31717	Qian, S. et al.	2021	Geology	49	1332–1336	First identification of a Cathaysian continental fragment beneath the Gagua Ridge, Philippine Sea, and its tectonic implications	https://doi.org/10.1130/G48956.1
R31736	Culshaw, N. et al.	2023	Precambrian Research	386	106963	Crustal evolution of the Laurentian continental margin from the Paleo- through Mesoproterozic: A zircon U–Pb and Hf transect through the western Grenville Province, Ontario, Canada	https://doi.org/10.1016/j.precamres.2023.106963
R31737	Smith, T.M. et al.	2023	Geosphere	19	471-492	Identifying sources of non-unique detrital age distributions through integrated provenance analysis: An example from the Paleozoic Central Colorado Trough	https://doi.org/10.1130/GES02541.1
R31753	Gao, M.H. et al.	2022	Communications Earth & Environ	3	283	Himalayan zircons resurface in Sumatran arc volcanoes through sediment recycling	https://doi.org/10.1038/s43247-022-00611-6
R31756	Kaur, P. et al.	2023	Gondwana Research	117	23-40	Stenian sediments (<1065 Ma) and Tonian A- and I-type magmatism (1000–970 Ma) along the western margin of the central Aravalli orogen, NW India: Petrogenetic and geodynamic implications	https://doi.org/10.1016/j.gr.2023.01.006
R31757	Lajoinie, M.F. et al.	2023	J South Amer Earth Sci	123	104221	The El Cortijo Formation: Ocean Plate Stratigraphy in the Tandilia Belt Paleoproterozoic basement (Argentina). Insights into subduction-accretion processes in the southern sector of the Río de la Plata Craton	https://doi.org/10.1016/j.jsames.2023.104221
R31759	Botero-Garcia, M. et al.	2023	J South Amer Earth Sci	123	104231	Caribbean–South America interactions since the Late Cretaceous: Insights from zircon U–Pb and Lu–Hf isotopic data in sedimentary sequences of the northwestern Andes	https://doi.org/10.1016/j.jsames.2023.104231
R31761	Riley, T.R. et al.	2023	Tectonics	42	e2022tc7578	Evolution of an Accretionary Complex (LeMay Group) and Terrane Translation in the Antarctic Peninsula	https://doi.org/10.1029/2022TC007578
R31762	Zhu, M. et al.	2023	GSA Bulletin	in-press	in-press	Large-scale Permo-Triassic back-arc extensions of the Mongol- Okhotsk Ocean	https://doi.org/10.1130/B36644.1
R31765	Davis W.J. et al.	2015	Precambrian Research	269	296-310	Characterization of the Paleoproterozoic Hottah terrane, Wopmay Orogen using multi-isotopic (U-Pb, Hf and O) detrital zircon analyses: An evaluation of linkages to northwest Laurentian Paleoproterozoic domains	https://doi.org/10.1016/j.precamres.2015.08.012
R31776	Zhu, Z. et al.	2023	Geochim Cosmochim Acta	346	133-148	Evolution of the preserved European continental crust, constrained by U-Pb, O and Hf isotopic analyses of river detrital zircons	https://doi.org/10.1016/j.gca.2023.02.005
R31777	Arnol, J.A. et al.	2023	J South Amer Earth Sci	124	104245	New insights on the interpretation of the provenance and evolution of the Silurian units in the central Precordillera, Argentina	https://doi.org/10.1016/j.jsames.2023.104245
R31778	Zhang, X. et al.	2023	Lithos	442–443	107089	Time to reconsider the enigmatic tail of eastern Paleo-Tethys: New insights from Borneo	https://doi.org/10.1016/j.lithos.2023.107089
R31781	Jodder, J. et al.	2023	Precambrian Research	388	106997	Geochronology of the Daitari Greenstone Belt, Singhbhum Craton, India	https://doi.org/10.1016/j.precamres.2023.106997

## Sheet: Samples
Ref-Sample Key	Published Sample_ID	Country/Small Region	Large Regions	Continent	Major Geographic-Geologic Description	Minor Geologic-Geographic Unit	Locality	Latitude	Longitude	Est. Strat. Age (Ma)	Class-1 Rock Type	Class-2 Rock Type	Class-3 Rock Type	Mafic/felsic	Sample	Converted Ref-Sample	12 x 12 grid Index	12 x 12 grid wt. (calc)	Lu-Hf Record Count	Lead_Author	Year	Journal	Vol.	Pages / Art. No.	210086 records
R10002-S00003	JH	Western Australia	Western Australia	Australia_Papua	Yilgarn Craton	Narryer Gneiss Complex	Jack Hills	-26.0647	116.817	3300	detrital	meta_sedimentary	meta-conglomerate	N.A.	JH	R10002-S00003	15.396	0.418495	96	Kemp, AIS et al.	2010	Earth & Planetary Sci Lett	296	45–56
R10005-S00006	FC-ANU-RSES	Western Australia	Western Australia	Australia_Papua	Yilgarn Craton	Narryer Gneiss Complex	Jack Hills	-26.0647	116.817	3300	detrital	meta_sedimentary	meta-conglomerate	N.A.	FC-ANU-RSES	R10005-S00006	15.396	0.418495	91	Harrison, TM et al.	2005	Science	310	1947–1950
R10039-S00343	08YR10-1	China-Western	Western China	Asia	Himalaya Mountains	Lhasa Terrrane	SW Xungba	31.7803	82.1528	300	detrital	siliciclastic	greywacke	N.A.	08YR10-1	R10039-S00343	20.362	0.215341	86	Zhu, DC et al.	2011	Geology	39	727–730
R10039-S00344	GB-12	China-Western	Western China	Asia	Himalaya Mountains	Western Qiangtang	NW Rongma	33.4947	85.7642	465	detrital	meta_sedimentary	quartzite	N.A.	GB-12	R10039-S00344	20.365	0.215341	58	Zhu, DC et al.	2011	Geology	39	727–730
R10039-S00345	GBJD	China-Western	Western China	Asia	Himalaya Mountains	Laigu Formation	Gongbo Gyamda	29.8891	93.4482	300	detrital	meta_sedimentary	quartzite	N.A.	GBJD	R10039-S00345	19.373	0.170636	98	Zhu, DC et al.	2011	Geology	39	727–730
R10039-S00346	MB07	China-Western	Western China	Asia	Himalaya Mountains	Lhasa Terrrane	NW Songdo	30.0836	92.2678	300	detrital	meta_sedimentary	quartzite	N.A.	MB07	R10039-S00346	20.372	0.188445	83	Zhu, DC et al.	2011	Geology	39	727–730
R10039-S00347	NX1-5	China-Western	Western China	Asia	Himalaya Mountains	Laga Formation	SW Coqen	30.762	85.5872	300	detrital	siliciclastic	siltstone	N.A.	NX1-5	R10039-S00347	20.365	0.215341	36	Zhu, DC et al.	2011	Geology	39	727–730
R10039-S00348	SL-5	China-Western	Western China	Asia	Himalaya Mountains	Jilong Formation	Selong	28.6423	85.8311	300	detrital	siliciclastic	sandstone	N.A.	SL-5	R10039-S00348	19.365	0.170636	62	Zhu, DC et al.	2011	Geology	39	727–730
R10039-S00349	XM01	China-Western	Western China	Asia	Himalaya Mountains	Feldspathic Sandstone	NE Xainza	31	88.764	300	detrital	siliciclastic	sandstone	N.A.	XM01	R10039-S00349	20.368	0.215341	61	Zhu, DC et al.	2011	Geology	39	727–730
R10047-S00389	13B	Indonesia-Timor	Southeast Asia	Asia	Java Arc & West Sulawesi Arc	Cijengkol Formation	Banten	-6.867	106.113	30	detrital	siliciclastic	sandstone	N.A.	13B	R10047-S00389	16.386	4.38794	40	Clements, B et al.	2012	GSA Special Papers	487	37–61
R10047-S00390	22D	Indonesia-Timor	Southeast Asia	Asia	Java Arc & West Sulawesi Arc	Cikalong Formation	West Java	-6.86	107.373	30	detrital	siliciclastic	sandstone	N.A.	22D	R10047-S00390	16.387	4.38794	57	Clements, B et al.	2012	GSA Special Papers	487	37–61
R10047-S00391	28A	Indonesia-Timor	Southeast Asia	Asia	Java Arc & West Sulawesi Arc	Ciletuh Formation	West Java	-7.2428	106.388	43	detrital	siliciclastic	sandstone	N.A.	28A	R10047-S00391	16.386	4.38794	55	Clements, B et al.	2012	GSA Special Papers	487	37–61
R10047-S00392	2C	Indonesia-Timor	Southeast Asia	Asia	Java Arc & West Sulawesi Arc	Bayah Formation	West Java	-6.9033	106.797	36	detrital	siliciclastic	sandstone	N.A.	2C	R10047-S00392	16.386	4.38794	52	Clements, B et al.	2012	GSA Special Papers	487	37–61
R10047-S00393	30A	Indonesia-Timor	Southeast Asia	Asia	Java Arc & West Sulawesi Arc	Ciletuh Formation	West Java	-7.1852	106.435	43	detrital	siliciclastic	sandstone	N.A.	30A	R10047-S00393	16.386	4.38794	19	Clements, B et al.	2012	GSA Special Papers	487	37–61
R10047-S00394	4B	Indonesia-Timor	Southeast Asia	Asia	Java Arc & West Sulawesi Arc	Bayah Formation	Banten	-6.9545	106.24	30	detrital	siliciclastic	sandstone	N.A.	4B	R10047-S00394	16.386	4.38794	40	Clements, B et al.	2012	GSA Special Papers	487	37–61
R10047-S00395	8A	Indonesia-Timor	Southeast Asia	Asia	Java Arc & West Sulawesi Arc	Ciemas Formation	West Java	-7.1866	106.404	5	detrital	siliciclastic	sandstone	N.A.	8A	R10047-S00395	16.386	4.38794	47	Clements, B et al.	2012	GSA Special Papers	487	37–61
R10052-S00438	01KL111	Western USA	USA_Western	N_America	North American Cordillera	Idaho Batholith	Elk City	45.7828	-115.317		igneous	intrusive	granodiorite	felsic	01KL111	R10052-S00438	21.164	0.606422	3	Gaschnig, RM et al.	2012	GSA Bulletin	125	73–88
R10052-S00439	01RL600	Western USA	USA_Western	N_America	North American Cordillera	Idaho Batholith	Bitterroot Lobe	46.6639	-115.859		igneous	intrusive	diorite	mafic	01RL600	R10052-S00439	21.164	0.606422	1	Gaschnig, RM et al.	2012	GSA Bulletin	125	73–88
R10052-S00442	06RMG02	Western USA	USA_Western	N_America	North American Cordillera	Idaho Batholith	Bitterroot Lobe	46.3793	-115.713		igneous	intrusive	granodiorite	felsic	06RMG02	R10052-S00442	21.164	0.606422	1	Gaschnig, RM et al.	2012	GSA Bulletin	125	73–88
R10052-S00443	06RMG03	Western USA	USA_Western	N_America	North American Cordillera	Idaho Batholith	Bitterroot Lobe	46.2865	-115.384		igneous	intrusive	granodiorite	felsic	06RMG03	R10052-S00443	21.164	0.606422	1	Gaschnig, RM et al.	2012	GSA Bulletin	125	73–88
R10052-S00445	06RMG08	Western USA	USA_Western	N_America	North American Cordillera	Idaho Batholith	Bitterroot Lobe	46.4593	-115.038		igneous	intrusive	granodiorite	felsic	06RMG08	R10052-S00445	21.164	0.606422	2	Gaschnig, RM et al.	2012	GSA Bulletin	125	73–88
R10052-S00446	06RMG09	Western USA	USA_Western	N_America	North American Cordillera	Idaho Batholith	Bitterroot Lobe	46.3587	-115.285		igneous	intrusive	granodiorite	felsic	06RMG09	R10052-S00446	21.164	0.606422	4	Gaschnig, RM et al.	2012	GSA Bulletin	125	73–88
R10052-S00447	07RMG10	Western USA	USA_Western	N_America	North American Cordillera	Idaho Batholith	Elk City	45.6949	-115.233		igneous	intrusive	granodiorite	felsic	07RMG10	R10052-S00447	21.164	0.606422	1	Gaschnig, RM et al.	2012	GSA Bulletin	125	73–88
R10052-S00448	07RMG13	Western USA	USA_Western	N_America	North American Cordillera	Idaho Batholith	Northern Atlanta Lobe	45.5398	-115.462		igneous	intrusive	granite	felsic	07RMG13	R10052-S00448	21.164	0.606422	8	Gaschnig, RM et al.	2012	GSA Bulletin	125	73–88
R10052-S00449	07RMG25	Western USA	USA_Western	N_America	North American Cordillera	Idaho Batholith	Southern Atlanta Lobe	43.7805	-115.493		igneous	intrusive	granodiorite	felsic	07RMG25	R10052-S00449	21.164	0.606422	3	Gaschnig, RM et al.	2012	GSA Bulletin	125	73–88
R10052-S00450	07RMG28	Western USA	USA_Western	N_America	North American Cordillera	Idaho Batholith	Southern Atlanta Lobe	43.7525	-115.244		igneous	intrusive	granodiorite	felsic	07RMG28	R10052-S00450	21.164	0.606422	2	Gaschnig, RM et al.	2012	GSA Bulletin	125	73–88
R10052-S00451	07RMG29	Western USA	USA_Western	N_America	North American Cordillera	Idaho Batholith	Southern Atlanta Lobe	43.684	-115.279		igneous	intrusive	granodiorite	felsic	07RMG29	R10052-S00451	21.164	0.606422	11	Gaschnig, RM et al.	2012	GSA Bulletin	125	73–88
R10052-S00453	07RMG36	Western USA	USA_Western	N_America	North American Cordillera	Idaho Batholith	Southern Atlanta Lobe	43.5912	-114.958		igneous	intrusive	tonalite	felsic	07RMG36	R10052-S00453	21.165	0.606422	1	Gaschnig, RM et al.	2012	GSA Bulletin	125	73–88
R10052-S00454	07RMG38	Western USA	USA_Western	N_America	North American Cordillera	Idaho Batholith	Southern Atlanta Lobe	43.3977	-114.573		igneous	intrusive	tonalite	felsic	07RMG38	R10052-S00454	21.165	0.606422	6	Gaschnig, RM et al.	2012	GSA Bulletin	125	73–88
R10052-S00455	07RMG43	Western USA	USA_Western	N_America	North American Cordillera	Idaho Batholith	Southern Atlanta Lobe	44.1722	-115.244		igneous	intrusive	granite	felsic	07RMG43	R10052-S00455	21.164	0.606422	6	Gaschnig, RM et al.	2012	GSA Bulletin	125	73–88
R10052-S00457	07RMG46	Western USA	USA_Western	N_America	North American Cordillera	Idaho Batholith	Southern Atlanta Lobe	44.0504	-115.891		igneous	intrusive	granodiorite	felsic	07RMG46	R10052-S00457	21.164	0.606422	3	Gaschnig, RM et al.	2012	GSA Bulletin	125	73–88
R10052-S00458	07RMG66	Western USA	USA_Western	N_America	North American Cordillera	Idaho Batholith	Bitterroot Lobe	46.4269	-115.29		igneous	intrusive	granodiorite	felsic	07RMG66	R10052-S00458	21.164	0.606422	1	Gaschnig, RM et al.	2012	GSA Bulletin	125	73–88
R10052-S00459	07RMG70	Western USA	USA_Western	N_America	North American Cordillera	Idaho Batholith	Bitterroot Lobe	46.4459	-114.731		igneous	intrusive	granite	felsic	07RMG70	R10052-S00459	21.165	0.606422	6	Gaschnig, RM et al.	2012	GSA Bulletin	125	73–88
R10052-S00460	08RMG21	Western USA	USA_Western	N_America	North American Cordillera	Idaho Batholith	Southern Atlanta Lobe	43.4867	-115.941		igneous	intrusive	granodiorite	felsic	08RMG21	R10052-S00460	21.164	0.606422	9	Gaschnig, RM et al.	2012	GSA Bulletin	125	73–88
R10052-S00462	10NB356	Western USA	USA_Western	N_America	North American Cordillera	Idaho Batholith	Northern Atlanta Lobe	44.9627	-115.503		igneous	intrusive	granite	felsic	10NB356	R10052-S00462	21.164	0.606422	6	Gaschnig, RM et al.	2012	GSA Bulletin	125	73–88
R10052-S00464	10RL889	Western USA	USA_Western	N_America	North American Cordillera	Idaho Batholith	Northern Atlanta Lobe	44.9022	-115.335		igneous	intrusive	granodiorite	felsic	10RL889	R10052-S00464	21.164	0.606422	1	Gaschnig, RM et al.	2012	GSA Bulletin	125	73–88
R10052-S00466	98IB13	Western USA	USA_Western	N_America	North American Cordillera	Idaho Batholith	Bitterroot Lobe	46.1469	-114.501		igneous	intrusive	quartz monzodiorite	felsic	98IB13	R10052-S00466	21.165	0.606422	3	Gaschnig, RM et al.	2012	GSA Bulletin	125	73–88
R10052-S00467	98IB34	Western USA	USA_Western	N_America	North American Cordillera	Idaho Batholith	Northern Atlanta Lobe	45.6269	-116.021		igneous	intrusive	tonalite	felsic	98IB34	R10052-S00467	21.163	0.606422	1	Gaschnig, RM et al.	2012	GSA Bulletin	125	73–88
R10052-S00469	98IB6	Western USA	USA_Western	N_America	North American Cordillera	Idaho Batholith	Bitterroot Lobe	46.4219	-115.147		igneous	intrusive	quartz monzodiorite	felsic	98IB6	R10052-S00469	21.164	0.606422	3	Gaschnig, RM et al.	2012	GSA Bulletin	125	73–88
R10052-S00470	98IB68	Western USA	USA_Western	N_America	North American Cordillera	Idaho Batholith	Southern Atlanta Lobe	44.2678	-114.756		igneous	intrusive	tonalite	felsic	98IB68	R10052-S00470	21.165	0.606422	1	Gaschnig, RM et al.	2012	GSA Bulletin	125	73–88
R10053-S00473	41819	Western USA	USA_Western	N_America	Mojave Crustal Province	Big Bear Group	Eagle Mountains	33.7646	-115.475		igneous	meta_igneous	orthogneiss	felsic	41819	R10053-S00473	20.164	0.478787	186	Wooden, J et al.	2012	Lithosphere	5	17–28
R10053-S00474	4187	Western USA	USA_Western	N_America	Mojave Crustal Province	Big Bear Group	Eagle Mountains	33.7754	-115.46		igneous	meta_igneous	orthogneiss	felsic	4187	R10053-S00474	20.164	0.478787	347	Wooden, J et al.	2012	Lithosphere	5	17–28
R10053-S00475	JW89147	Western USA	USA_Western	N_America	Mojave Crustal Province	Pinto Mountain Group	Dog Wash	34.085	-115.976		igneous	meta_igneous	orthogneiss	felsic	JW89147	R10053-S00475	20.164	0.478787	166	Wooden, J et al.	2012	Lithosphere	5	17–28
R10053-S00476	JW89149	Western USA	USA_Western	N_America	Mojave Crustal Province	Pinto Mountain Group	Dog Wash	34.073	-115.979		igneous	meta_igneous	orthogneiss	felsic	JW89149	R10053-S00476	20.164	0.478787	141	Wooden, J et al.	2012	Lithosphere	5	17–28
R10060-S00506	09LV26	Northern Canada	Canada_Northern	N_America	North American Cordillera	Alexander Terrane	Saint Elias Mountains	61.0901	-139.682	385	detrital	siliciclastic	sandstone	N.A.	09LV26	R10060-S00506	22.14	0.46393	16	Beranek, LP et al.	2013	Lithosphere	5	163–168
R10060-S00507	09VL40	Northern Canada	Canada_Northern	N_America	North American Cordillera	Alexander Terrane	Saint Elias Mountains	60.1737	-138.029	385	detrital	siliciclastic	sandstone	N.A.	09VL40	R10060-S00507	22.141	0.46393	47	Beranek, LP et al.	2013	Lithosphere	5	163–168
R10060-S00508	09VL42	Northern Canada	Canada_Northern	N_America	North American Cordillera	Alexander Terrane	Saint Elias Mountains	60.1733	-138.03	385	detrital	siliciclastic	sandstone	N.A.	09VL42	R10060-S00508	22.141	0.46393	33	Beranek, LP et al.	2013	Lithosphere	5	163–168
R10060-S00511	27LB09	Western Canada	Canada_Western	N_America	North American Cordillera	Alexander Terrane	Saint Elias Mountains	59.3806	-137.028	385	detrital	siliciclastic	sandstone	N.A.	27LB09	R10060-S00511	22.142	0.46393	34	Beranek, LP et al.	2013	Lithosphere	5	163–168
R10060-S00512	28LB09	Western Canada	Canada_Western	N_America	North American Cordillera	Alexander Terrane	Saint Elias Mountains	59.9396	-138.317	385	detrital	carbonate	limestone	N.A.	28LB09	R10060-S00512	22.141	0.46393	42	Beranek, LP et al.	2013	Lithosphere	5	163–168
R10070-S00629	MM11	Chile	SW South America	S_America	Andean Arc	Abanico-Farellones Formation	Jeria	-34	-70		igneous	intrusive	granodiorite	felsic	MM11	R10070-S00629	14.21	0.744053	11	Munoz, M et al.	2013	Geology	41	931–934
R10070-S00630	MM12	Chile	SW South America	S_America	Andean Arc	Abanico-Farellones Formation	Cruz de Piedra	-34.1833	-69.9167		igneous	intrusive	monzonite	felsic	MM12	R10070-S00630	14.21	0.744053	12	Munoz, M et al.	2013	Geology	41	931–934
R10070-S00631	MM15	Chile	SW South America	S_America	Andean Arc	Abanico-Farellones Formation	Cerro Catedral	-34.1833	-70.1		igneous	intrusive	granodiorite	felsic	MM15	R10070-S00631	14.209	0.744053	9	Munoz, M et al.	2013	Geology	41	931–934
R10070-S00632	MM7	Chile	SW South America	S_America	Andean Arc	Abanico-Farellones Formation	Rio Negro	-34.0167	-69.9333		igneous	intrusive	diorite	mafic	MM7	R10070-S00632	14.21	0.744053	10	Munoz, M et al.	2013	Geology	41	931–934
R10070-S00633	MT1	Chile	SW South America	S_America	Andean Arc	Abanico-Farellones Formation	Cerro Minero	-34.0833	-70.4833		igneous	intrusive	pyroxenite	ultramafic	MT1	R10070-S00633	14.209	0.744053	8	Munoz, M et al.	2013	Geology	41	931–934
R10080-S00772	CX013-1	China-Eastern	Eastern China	Asia	Sanjiang Belt	Yunxian Section	Yunxian	24.4925	100.3		igneous	intrusive	granite	felsic	CX013-1	R10080-S00772	19.38	0.116468	15	Yang, TN et al.	2014	GSA Bulletin	126	1654–1682
R10080-S00773	CX013-11	China-Eastern	Eastern China	Asia	Sanjiang Belt	Yunxian Section	Yunxian	24.4925	100.3		igneous	extrusive	tuff (bedded ash)	N.A.	CX013-11	R10080-S00773	19.38	0.116468	13	Yang, TN et al.	2014	GSA Bulletin	126	1654–1682
R10080-S00774	CX013-3	China-Eastern	Eastern China	Asia	Sanjiang Belt	Yunxian Section	Yunxian	24.4925	100.3		igneous	extrusive	ignimbrite	felsic	CX013-3	R10080-S00774	19.38	0.116468	6	Yang, TN et al.	2014	GSA Bulletin	126	1654–1682
R10080-S00775	CX014-1	China-Eastern	Eastern China	Asia	Sanjiang Belt	Yunxian Section	Yunxian	24.4861	100.389		igneous	extrusive	rhyolite	felsic	CX014-1	R10080-S00775	19.38	0.116468	10	Yang, TN et al.	2014	GSA Bulletin	126	1654–1682
R10080-S00778	CX016-14	China-Western	Western China	Asia	Sanjiang Belt	Yunxian Section	Yunxian	24.3456	99.9411		igneous	intrusive	granite	felsic	CX016-14	R10080-S00778	19.379	0.116468	13	Yang, TN et al.	2014	GSA Bulletin	126	1654–1682
R10080-S00779	CX025-1	China-Western	Western China	Asia	Sanjiang Belt	Litang-Mangkang Section	Batang	29.7556	98.9596		igneous	extrusive	andesite	mafic	CX025-1	R10080-S00779	19.378	0.116468	31	Yang, TN et al.	2014	GSA Bulletin	126	1654–1682
R10080-S00780	CX027-2	China-Western	Western China	Asia	Sanjiang Belt	Litang-Mangkang Section	Batang	29.7391	98.9145		igneous	extrusive	dacite	felsic	CX027-2	R10080-S00780	19.378	0.116468	24	Yang, TN et al.	2014	GSA Bulletin	126	1654–1682
R10080-S00781	CX028-11	China-Western	Western China	Asia	Sanjiang Belt	Litang-Mangkang Section	Batang	29.6857	98.9125		igneous	extrusive	dacite	felsic	CX028-11	R10080-S00781	19.378	0.116468	118	Yang, TN et al.	2014	GSA Bulletin	126	1654–1682
R10080-S00782	CX034-1	China-Western	Western China	Asia	Sanjiang Belt	Litang-Mangkang Section	Markam	29.6059	98.3455		igneous	extrusive	dacite	felsic	CX034-1	R10080-S00782	19.378	0.116468	29	Yang, TN et al.	2014	GSA Bulletin	126	1654–1682
R10081-S00784	BDM-01	Brazil-Amazonian	Amazonian Brazil	S_America	Paraguay Belt	Diamantino Formation	Diamantino	-14.3964	-56.4054	525	detrital	siliciclastic	sandstone	N.A.	BDM-01	R10081-S00784	16.223	3.11273	41	McGee, B et al.	2014	GSA Bulletin	127	76–86
R10081-S00785	BRZ-01	Brazil-Amazonian	Amazonian Brazil	S_America	Paraguay Belt	Raizama Formation	Nobres	-14.6965	-56.3028	635	detrital	siliciclastic	sandstone	N.A.	BRZ-01	R10081-S00785	16.223	3.11273	32	McGee, B et al.	2014	GSA Bulletin	127	76–86
R10081-S00786	BRZ-02	Brazil-Amazonian	Amazonian Brazil	S_America	Paraguay Belt	Raizama Formation	Diamantino	-14.3964	-56.4054	635	detrital	siliciclastic	sandstone	N.A.	BRZ-02	R10081-S00786	16.223	3.11273	45	McGee, B et al.	2014	GSA Bulletin	127	76–86
R10081-S00787	BRZ-15	Brazil-Amazonian	Amazonian Brazil	S_America	Paraguay Belt	Raizama Formation	Nobres - Diamantino	-14.5663	-55.6252	635	detrital	siliciclastic	sandstone	N.A.	BRZ-15	R10081-S00787	16.224	3.11273	35	McGee, B et al.	2014	GSA Bulletin	127	76–86
R10081-S00788	BSA-07	Brazil-Amazonian	Amazonian Brazil	S_America	Paraguay Belt	Serra Azul Formation	Nobres - Diamantino	-14.5663	-55.6252	610	detrital	siliciclastic	diamictite	N.A.	BSA-07	R10081-S00788	16.224	3.11273	23	McGee, B et al.	2014	GSA Bulletin	127	76–86
R10081-S00789	BSA-20	Brazil-Amazonian	Amazonian Brazil	S_America	Paraguay Belt	Serra Azul Formation	Planalto da Serra	-14.6526	-54.7946	610	detrital	siliciclastic	diamictite	N.A.	BSA-20	R10081-S00789	16.225	3.11273	40	McGee, B et al.	2014	GSA Bulletin	127	76–86
R10081-S00790	BST-24	Brazil-Amazonian	Amazonian Brazil	S_America	Paraguay Belt	Sepotuba Formation	Planalto da Serra	-14.6526	-54.7946	610	detrital	siliciclastic	sandstone	N.A.	BST-24	R10081-S00790	16.225	3.11273	38	McGee, B et al.	2014	GSA Bulletin	127	76–86
R10088-S00851	PAL01	Portugal	Western Europe	Europe	SW Iberia	Ossa-Morena Zone	Portalegre	39.0656	-7.04347		igneous	intrusive	syenite	felsic	PAL01	R10088-S00851	20.272	0.473147	20	Díez-Fernández, R et al.	2015	Lithosphere	7	73–90
R10088-S00852	PAL02	Portugal	Western Europe	Europe	SW Iberia	Ossa-Morena Zone	Portalegre	39.1066	-7.2465		igneous	intrusive	syenite	felsic	PAL02	R10088-S00852	20.272	0.473147	20	Díez-Fernández, R et al.	2015	Lithosphere	7	73–90
R10088-S00853	PAL03	Portugal	Western Europe	Europe	SW Iberia	Ossa-Morena Zone	Portalegre	38.8684	-7.21211		igneous	intrusive	syenite	felsic	PAL03	R10088-S00853	20.272	0.473147	11	Díez-Fernández, R et al.	2015	Lithosphere	7	73–90
R10089-S00854	11K101	China-Western	Western China	Asia	Northern Tarim Craton	Kuruktag Block	Xinjiang	41.5288	86.5979		igneous	intrusive	tonalite	felsic	11K101	R10089-S00854	20.366	0.215341	10	Ge, R et al.	2015	GSA Bulletin	127	781–803
R10089-S00855	11k106	China-Western	Western China	Asia	Northern Tarim Craton	Kuruktag Block	Xinjiang	41.4951	86.7299		igneous	intrusive	granodiorite	felsic	11k106	R10089-S00855	20.366	0.215341	10	Ge, R et al.	2015	GSA Bulletin	127	781–803
R10089-S00856	11k86	China-Western	Western China	Asia	Northern Tarim Craton	Kuruktag Block	Xinjiang	41.631	86.353		igneous	intrusive	monzogranite	felsic	11k86	R10089-S00856	20.366	0.215341	16	Ge, R et al.	2015	GSA Bulletin	127	781–803
R10089-S00857	11k88	China-Western	Western China	Asia	Northern Tarim Craton	Kuruktag Block	Xinjiang	41.6316	86.4143		igneous	intrusive	monzogranite	felsic	11k88	R10089-S00857	20.366	0.215341	34	Ge, R et al.	2015	GSA Bulletin	127	781–803
R10089-S00858	12K49	China-Western	Western China	Asia	Northern Tarim Craton	Kuruktag Block	Xinjiang	41.4552	86.8239		igneous	intrusive	granodiorite	felsic	12K49	R10089-S00858	20.366	0.215341	34	Ge, R et al.	2015	GSA Bulletin	127	781–803
R10089-S00859	12K92	China-Western	Western China	Asia	Northern Tarim Craton	Kuruktag Block	Xinjiang	41.5306	86.8036		igneous	intrusive	trondhjemite	felsic	12K92	R10089-S00859	20.366	0.215341	24	Ge, R et al.	2015	GSA Bulletin	127	781–803
R10090-S00860	N20	Eastern Australia	Eastern Australia	Australia_Papua	Coolac Serpentinite Belt	Coolac Complex	New South Wales	-34.8856	148.135		igneous	intrusive	plagiogranite	felsic	N20	R10090-S00860	14.428	1.97977	11	Belousova, EA et al.	2015	Geology	43	119–122
R10090-S00861	N238	Eastern Australia	Eastern Australia	Australia_Papua	Coolac Serpentinite Belt	Coolac Complex	New South Wales	-34.9823	148.135		igneous	intrusive	leucogabbro	mafic	N238	R10090-S00861	14.428	1.97977	17	Belousova, EA et al.	2015	Geology	43	119–122
R10090-S00863	ML101A	Eastern Australia	Eastern Australia	Australia_Papua	Coolac Serpentinite Belt	Tumut Ophiolite	Mary Mine	-34.9945	148.249		igneous	intrusive	chromitite	N.A.	ML101A	R10090-S00863	14.428	1.97977	2	Belousova, EA et al.	2015	Geology	43	119–122
R10090-S00864	ML104	Eastern Australia	Eastern Australia	Australia_Papua	Coolac Serpentinite Belt	Tumut Ophiolite	Mount Lightning	-34.9944	148.257		igneous	intrusive	chromitite	N.A.	ML104	R10090-S00864	14.428	1.97977	5	Belousova, EA et al.	2015	Geology	43	119–122
R10090-S00865	RH106-LA	Eastern Australia	Eastern Australia	Australia_Papua	Coolac Serpentinite Belt	Tumut Ophiolite	Mount Lightning	-35.0958	148.302		igneous	intrusive	rodingite	N.A.	RH106-LA	R10090-S00865	14.428	1.97977	2	Belousova, EA et al.	2015	Geology	43	119–122
R10090-S00867	TC12-BG01	Eastern Australia	Eastern Australia	Australia_Papua	Coolac Serpentinite Belt	Coolac Complex	Browngrow Creek	-35.1961	148.358	385	detrital	siliciclastic	sandstone	N.A.	TC12-BG01	R10090-S00867	14.428	1.97977	10	Belousova, EA et al.	2015	Geology	43	119–122
R10090-S00868	TC12-ML01	Eastern Australia	Eastern Australia	Australia_Papua	Coolac Serpentinite Belt	Coolac Complex	Mount Lightning	-34.9949	148.251	385	detrital	siliciclastic	sandstone	N.A.	TC12-ML01	R10090-S00868	14.428	1.97977	28	Belousova, EA et al.	2015	Geology	43	119–122
R10090-S00869	YG202	Eastern Australia	Eastern Australia	Australia_Papua	Coolac Serpentinite Belt	Tumut Ophiolite	Mount Lightning	-35.0084	148.266		igneous	intrusive	granodiorite	felsic	YG202	R10090-S00869	14.428	1.97977	19	Belousova, EA et al.	2015	Geology	43	119–122
R10095-S00898	P49944	East Antarctica	East Antarctica	Antarctica	Victoria Land	Bonney Pluton	Dry Valleys area	-77.57	161.63		igneous	intrusive	quartz monzodiorite	felsic	P49944	R10095-S00898	11.441	2.63998	10	Hagen-Peter, G et al.	2015	Lithosphere	7	174–188
R10095-S00899	P49945	East Antarctica	East Antarctica	Antarctica	Victoria Land	Valhalla Pluton	Dry Valleys area	-77.56	161.86		igneous	intrusive	granodiorite	felsic	P49945	R10095-S00899	11.441	2.63998	10	Hagen-Peter, G et al.	2015	Lithosphere	7	174–188
R10095-S00900	P62101	East Antarctica	East Antarctica	Antarctica	Victoria Land	Harker Pluton	Dry Valleys area	-77.23	162.07		igneous	intrusive	granite	felsic	P62101	R10095-S00900	11.442	2.63998	11	Hagen-Peter, G et al.	2015	Lithosphere	7	174–188
R10095-S00901	P62293	East Antarctica	East Antarctica	Antarctica	Victoria Land	Brownworth Pluton	Dry Valleys area	-77.37	163.01		igneous	intrusive	granite	felsic	P62293	R10095-S00901	11.443	2.63998	12	Hagen-Peter, G et al.	2015	Lithosphere	7	174–188
R10095-S00902	P62321	East Antarctica	East Antarctica	Antarctica	Victoria Land	Flint Pluton	Dry Valleys area	-77.53	162.96		igneous	intrusive	diorite	mafic	P62321	R10095-S00902	11.442	2.63998	12	Hagen-Peter, G et al.	2015	Lithosphere	7	174–188
R10095-S00903	P62324	East Antarctica	East Antarctica	Antarctica	Victoria Land	Denton Pluton	Dry Valleys area	-77.54	162.9		igneous	intrusive	diorite	mafic	P62324	R10095-S00903	11.442	2.63998	12	Hagen-Peter, G et al.	2015	Lithosphere	7	174–188
R10095-S00904	P62325	East Antarctica	East Antarctica	Antarctica	Victoria Land	Coleman Pluton	Dry Valleys area	-77.54	163.27		igneous	meta_igneous	orthogneiss	felsic	P62325	R10095-S00904	11.443	2.63998	5	Hagen-Peter, G et al.	2015	Lithosphere	7	174–188
R10095-S00905	P64403	East Antarctica	East Antarctica	Antarctica	Victoria Land	Unassigned Pluton	Dry Valleys area	-77.33	162.82		igneous	intrusive	gabbro	mafic	P64403	R10095-S00905	11.442	2.63998	10	Hagen-Peter, G et al.	2015	Lithosphere	7	174–188
R10095-S00906	P64422	East Antarctica	East Antarctica	Antarctica	Victoria Land	Brownworth Pluton	Dry Valleys area	-77.48	162.82		igneous	intrusive	diorite	mafic	P64422	R10095-S00906	11.442	2.63998	12	Hagen-Peter, G et al.	2015	Lithosphere	7	174–188
R10095-S00907	P64424	East Antarctica	East Antarctica	Antarctica	Victoria Land	Unassigned Pluton	Dry Valleys area	-77.58	162.39		igneous	intrusive	granite	felsic	P64424	R10095-S00907	11.442	2.63998	8	Hagen-Peter, G et al.	2015	Lithosphere	7	174–188
R10095-S00908	P68756	East Antarctica	East Antarctica	Antarctica	Victoria Land	Unassigned Pluton	Dry Valleys area	-76.94	162.33		igneous	intrusive	granite	felsic	P68756	R10095-S00908	11.442	2.63998	10	Hagen-Peter, G et al.	2015	Lithosphere	7	174–188
R10095-S00909	P68758	East Antarctica	East Antarctica	Antarctica	Victoria Land	Unassigned Pluton	Dry Valleys area	-76.94	162.4		igneous	intrusive	granite	felsic	P68758	R10095-S00909	11.442	2.63998	10	Hagen-Peter, G et al.	2015	Lithosphere	7	174–188
R10095-S00910	P68760	East Antarctica	East Antarctica	Antarctica	Victoria Land	Discovery Pluton	Dry Valleys area	-76.93	162.47		igneous	intrusive	granite	felsic	P68760	R10095-S00910	11.442	2.63998	10	Hagen-Peter, G et al.	2015	Lithosphere	7	174–188
R10095-S00911	P68766	East Antarctica	East Antarctica	Antarctica	Victoria Land	Lion Island Pluton	Dry Valleys area	-76.86	162.55		igneous	intrusive	granite	felsic	P68766	R10095-S00911	11.442	2.63998	8	Hagen-Peter, G et al.	2015	Lithosphere	7	174–188
R10095-S00912	P68770	East Antarctica	East Antarctica	Antarctica	Victoria Land	Discovery Pluton	Dry Valleys area	-76.89	162.25		igneous	intrusive	granite	felsic	P68770	R10095-S00912	11.442	2.63998	10	Hagen-Peter, G et al.	2015	Lithosphere	7	174–188
R10095-S00913	P68775	East Antarctica	East Antarctica	Antarctica	Victoria Land	Gonville & Caius Plutons	Dry Valleys area	-76.94	162.16		igneous	intrusive	granite	felsic	P68775	R10095-S00913	11.442	2.63998	12	Hagen-Peter, G et al.	2015	Lithosphere	7	174–188
R10095-S00914	P68782	East Antarctica	East Antarctica	Antarctica	Victoria Land	Discovery Pluton	Dry Valleys area	-76.9	162.39		igneous	intrusive	granite	felsic	P68782	R10095-S00914	11.442	2.63998	9	Hagen-Peter, G et al.	2015	Lithosphere	7	174–188
R10095-S00915	P68787	East Antarctica	East Antarctica	Antarctica	Victoria Land	Discovery Pluton	Dry Valleys area	-76.87	162.35		igneous	intrusive	hbl. monzodiorite	felsic	P68787	R10095-S00915	11.442	2.63998	12	Hagen-Peter, G et al.	2015	Lithosphere	7	174–188
R10095-S00916	P68796	East Antarctica	East Antarctica	Antarctica	Victoria Land	Mount Perseverance	Dry Valleys area	-76.8	162.16		igneous	intrusive	granite	felsic	P68796	R10095-S00916	11.442	2.63998	12	Hagen-Peter, G et al.	2015	Lithosphere	7	174–188
R10095-S00917	P68802	East Antarctica	East Antarctica	Antarctica	Victoria Land	Lion Island Pluton	Dry Valleys area	-76.81	162.44		igneous	intrusive	granite	felsic	P68802	R10095-S00917	11.442	2.63998	10	Hagen-Peter, G et al.	2015	Lithosphere	7	174–188
R10095-S00918	P68826	East Antarctica	East Antarctica	Antarctica	Victoria Land	Darkowski Pluton	Dry Valleys area	-77.88	162.64		igneous	intrusive	granite	felsic	P68826	R10095-S00918	11.442	2.63998	12	Hagen-Peter, G et al.	2015	Lithosphere	7	174–188
R10095-S00919	P68843	East Antarctica	East Antarctica	Antarctica	Victoria Land	Gonville & Caius Pluton	Dry Valleys area	-76.95	162.29		igneous	intrusive	granite	felsic	P68843	R10095-S00919	11.442	2.63998	10	Hagen-Peter, G et al.	2015	Lithosphere	7	174–188
R10095-S00920	P68844	East Antarctica	East Antarctica	Antarctica	Victoria Land	Gonville & Caius Pluton	Dry Valleys area	-76.95	162.27		igneous	intrusive	granite	felsic	P68844	R10095-S00920	11.442	2.63998	11	Hagen-Peter, G et al.	2015	Lithosphere	7	174–188
R10095-S00921	P68845	East Antarctica	East Antarctica	Antarctica	Victoria Land	Gonville & Caius Pluton	Dry Valleys area	-76.95	162.25		igneous	intrusive	granite	felsic	P68845	R10095-S00921	11.442	2.63998	12	Hagen-Peter, G et al.	2015	Lithosphere	7	174–188
R10095-S00922	P68851	East Antarctica	East Antarctica	Antarctica	Victoria Land	Unassigned Pluton	Dry Valleys area	-76.9	162.2		igneous	intrusive	granite	felsic	P68851	R10095-S00922	11.442	2.63998	10	Hagen-Peter, G et al.	2015	Lithosphere	7	174–188
R10095-S00923	P68860	East Antarctica	East Antarctica	Antarctica	Victoria Land	Discovery Pluton	Dry Valleys area	-76.88	162.48		igneous	intrusive	tonalite	felsic	P68860	R10095-S00923	11.442	2.63998	10	Hagen-Peter, G et al.	2015	Lithosphere	7	174–188
R10095-S00924	P68861	East Antarctica	East Antarctica	Antarctica	Victoria Land	Discovery Pluton	Dry Valleys area	-76.88	162.48		igneous	intrusive	diorite	mafic	P68861	R10095-S00924	11.442	2.63998	12	Hagen-Peter, G et al.	2015	Lithosphere	7	174–188
R10095-S00925	P68878	East Antarctica	East Antarctica	Antarctica	Victoria Land	Mount Perseverance	Dry Valleys area	-76.8	162.14		igneous	intrusive	diorite	mafic	P68878	R10095-S00925	11.442	2.63998	10	Hagen-Peter, G et al.	2015	Lithosphere	7	174–188
R10095-S00926	RG11-224	East Antarctica	East Antarctica	Antarctica	Victoria Land	Lama Pluton	Dry Valleys area	-78.08	163.87		igneous	intrusive	diorite	mafic	RG11-224	R10095-S00926	10.443	1.87497	10	Hagen-Peter, G et al.	2015	Lithosphere	7	174–188
R10095-S00927	RG11-233	East Antarctica	East Antarctica	Antarctica	Victoria Land	Lama Pluton	Dry Valleys area	-78.07	163.9		igneous	intrusive	diorite	mafic	RG11-233	R10095-S00927	10.443	1.87497	8	Hagen-Peter, G et al.	2015	Lithosphere	7	174–188
R10095-S00928	RG11-234	East Antarctica	East Antarctica	Antarctica	Victoria Land	Lama Pluton	Dry Valleys area	-78.06	163.85		igneous	intrusive	diorite	mafic	RG11-234	R10095-S00928	10.443	1.87497	8	Hagen-Peter, G et al.	2015	Lithosphere	7	174–188
R10096-S00929	CP1-5	Western Pacific	Western Pacific	Australian shelves	Antarctic Ocean	Macquarie Island Sandstone	NW Macquarie Island Coast	-54.5701	158.856	25	detrital	siliciclastic	sandstone	N.A.	CP1-5	R10096-S00929	12.438	10	24	Portner, RA et al.	2011	Lithos	126	355–368
R10096-S00930	DLP1B-5A	Western Pacific	Western Pacific	Australian shelves	Antarctic Ocean	Macquarie Island Sandstone	W. Central Macquarie Island coastal escarpment	-54.6507	158.827	25	detrital	siliciclastic	sandstone	N.A.	DLP1B-5A	R10096-S00930	12.438	10	19	Portner, RA et al.	2011	Lithos	126	355–368
R10096-S00931	MACA	Western Pacific	Western Pacific	Australian shelves	Waiau River	Waiau River	N. Macquarie Island Plateau	-54.5093	158.907	0	detrital	modern_sediment	sand (lake)	N.A.	MACA	R10096-S00931	12.438	10	30	Portner, RA et al.	2011	Lithos	126	355–368
R10096-S00932	MM1-1	Western Pacific	Western Pacific	Australian shelves	Antarctic Ocean	Macquarie Island Sandstone	Eastern Central Macquarie Island coastal escarpment	-54.6988	158.856	25	detrital	siliciclastic	sandstone	N.A.	MM1-1	R10096-S00932	12.438	10	13	Portner, RA et al.	2011	Lithos	126	355–368
R10096-S00933	MP1-4	Western Pacific	Western Pacific	Australian shelves	Antarctic Ocean	Macquarie Island Sandstone	NW Macquarie Island Coast	-54.5594	158.86	25	detrital	siliciclastic	sandstone	N.A.	MP1-4	R10096-S00933	12.438	10	14	Portner, RA et al.	2011	Lithos	126	355–368
R10096-S00934	MW6-2	Western Pacific	Western Pacific	Australian shelves	Antarctic Ocean	Macquarie Island Sandstone	W. Central Macquarie Island coastal escarpment	-54.6395	158.832	25	detrital	siliciclastic	sandstone	N.A.	MW6-2	R10096-S00934	12.438	10	21	Portner, RA et al.	2011	Lithos	126	355–368
R10096-S00935	SW2-2	Western Pacific	Western Pacific	Australian shelves	Antarctic Ocean	Macquarie Island Sandstone	SW Macquarie Island coast	-54.7662	158.781	25	detrital	siliciclastic	sandstone	N.A.	SW2-2	R10096-S00935	12.438	10	1	Portner, RA et al.	2011	Lithos	126	355–368
R10112-S01028	Padaung1	Myanmar	Southeast Asia	Asia	Central Myanmar Basin	Padaung Formation	Sagaing	22.1028	94.9791	25	detrital	siliciclastic	sandstone	N.A.	Padaung1	R10112-S01028	19.374	0.170636	21	Robinson, RAJ et al.	2014	Gondwana Research	26	112–121
R10112-S01030	Padaung3	Myanmar	Southeast Asia	Asia	Central Myanmar Basin	Padaung Formation	Sagaing	22.1073	94.9774	28	detrital	siliciclastic	sandstone	N.A.	Padaung3	R10112-S01030	19.374	0.170636	11	Robinson, RAJ et al.	2014	Gondwana Research	26	112–121
R10112-S01031	Pondaung1	Myanmar	Southeast Asia	Asia	Central Myanmar Basin	Pondaung Formation	Sagaing	22.9888	95.8812	40	detrital	siliciclastic	sandstone	N.A.	Pondaung1	R10112-S01031	19.375	0.170636	18	Robinson, RAJ et al.	2014	Gondwana Research	26	112–121
R10112-S01032	Pondaung2	Myanmar	Southeast Asia	Asia	Central Myanmar Basin	Pondaung Formation	Sagaing	22.9905	95.8863	40	detrital	siliciclastic	sandstone	N.A.	Pondaung2	R10112-S01032	19.375	0.170636	19	Robinson, RAJ et al.	2014	Gondwana Research	26	112–121
R10112-S01033	Shwetaung	Myanmar	Southeast Asia	Asia	Central Myanmar Basin	Shwetaung Formation	Sagaing	21.6663	95.7818	20	detrital	siliciclastic	sandstone	N.A.	Shwetaung	R10112-S01033	19.375	0.170636	17	Robinson, RAJ et al.	2014	Gondwana Research	26	112–121
R10112-S01034	Taungtalon	Myanmar	Southeast Asia	Asia	Central Myanmar Basin	Taungtalon Formation	Mandalay	21.6405	95.8031	15	detrital	siliciclastic	sandstone	N.A.	Taungtalon	R10112-S01034	19.375	0.170636	30	Robinson, RAJ et al.	2014	Gondwana Research	26	112–121
R10113-S01035	XZ0701	China-Western	Western China	Asia	Qiangtang Terrane	Wenquan Quartzite	Nima County	31.1261	85.9587	500	detrital	meta_sedimentary	quartzite	N.A.	XZ0701	R10113-S01035	20.365	0.215341	84	Dong, CY et al.	2011	Science China: Earth Sci	54	1034–1042
R10114-S01036	NML05	China-Western	Western China	Asia	Alpine-Himalayan Belt	Lhasa Terrane	Southern Tibet	30.0847	89.1167		igneous	intrusive	granite	felsic	NML05	R10114-S01036	20.369	0.215341	671	Zhu, DC et al.	2011	Earth & Planetary Sci Lett	301	241–255
R10114-S01037	NML06	China-Western	Western China	Asia	Alpine-Himalayan Belt	Lhasa Terrane	Southern Tibet	30.109	89.1577		igneous	intrusive	granite	felsic	NML06	R10114-S01037	20.369	0.215341	365	Zhu, DC et al.	2011	Earth & Planetary Sci Lett	301	241–255
R10115-S01038	070330-lnt	Russia-Far East	Russia_Far East	Asia	Greater Russian Rivers	Lena River	Lena River Mouth	62.295	130.088	0	detrital	modern_sediment	sand (river)	N.A.	070330-lnt	R10115-S01038	22.41	4.74222	30	Wang, CY et al.	2011	Geochim Cosmochim Acta	75	1308–1345
R10115-S01040	DNt	Russia-Europe	Eastern Europe	Europe	Greater Russian Rivers	Don River	Don River Mouth	47.2365	40.0072	0	detrital	modern_sediment	sand (river)	N.A.	DNt	R10115-S01040	21.32	7.14956	14	Wang, CY et al.	2011	Geochim Cosmochim Acta	75	1308–1345
R10115-S01041	070725-sey	Russia-Central Siberia	Russia_Central Siberia	Asia	Greater Russian Rivers	Yenisey River	Yenisey River Mouth	69.787	85.042	0	detrital	modern_sediment	sand (river)	N.A.	070725-sey	R10115-S01041	23.365	5.10397	21	Wang, CY et al.	2011	Geochim Cosmochim Acta	75	1308–1345
R10115-S01042	070725-VGt	Russia-Europe	Eastern Europe	Europe	Greater Russian Rivers	Volga River	Volga River Mouth	48.498	44.713	0	detrital	modern_sediment	sand (river)	N.A.	070725-VGt	R10115-S01042	21.324	7.14956	92	Wang, CY et al.	2011	Geochim Cosmochim Acta	75	1308–1345
R10115-S01043	090715-p11	Russia-Europe	Eastern Europe	Europe	Greater Russian Rivers	Pechora River	Pechora River Mouth	65.577	44.46	0	detrital	modern_sediment	sand (river)	N.A.	090715-p11	R10115-S01043	22.324	2.82988	22	Wang, CY et al.	2011	Geochim Cosmochim Acta	75	1308–1345
R10118-S01046	LD	China-Western	Western China	Asia	Central Asian Orogenic Belt	Luodong Intrusion	Xinjiang	40.5572	91.3711		igneous	intrusive	gabbro	mafic	LD	R10118-S01046	20.371	0.188445	20	Han, C et al.	2013	J of Geosciences	58	233–250
R10118-S01047	PS10	China-Western	Western China	Asia	Central Asian Orogenic Belt	Poshi Intrusion	Xinjiang	40.5772	91.5033		igneous	intrusive	gabbro	mafic	PS10	R10118-S01047	20.371	0.188445	20	Han, C et al.	2013	J of Geosciences	58	233–250
R10118-S01048	XS	China-Western	Western China	Asia	Central Asian Orogenic Belt	Xiangshan Intrusion	Xinjiang	42.3078	94.5625		igneous	intrusive	gabbro	mafic	XS	R10118-S01048	21.374	0.765184	20	Han, C et al.	2013	J of Geosciences	58	233–250
R10119-S01049	GO-GT	China-Western	Western China	Asia	Tarim Craton	Daxigou Complex	Xinjiang	41.2167	87.5028		igneous	intrusive	syenogranite	felsic	GO-GT	R10119-S01049	20.367	0.215341	19	Yuan, Q et al.	2014	J of Geosciences	59	275–291
R10124-S01074	CAP-08-08	Brazil-Southeast	Eastern South America	S_America	Dom Feliciano Belt	Capivarita Anorthosite Unit	Porteirinha Farm 1	-30.3099	-52.4089		igneous	meta_igneous	amphibolite	mafic	CAP-08-08	R10124-S01074	14.227	3.37353	3	Chemale, F et al.	2011	Precambrian Research	186	117–126
R10124-S01075	CAP-09-08	Brazil-Southeast	Eastern South America	S_America	Dom Feliciano Belt	Capivarita Anorthosite Unit	Porteirinha Farm 2	-30.31	-52.409		igneous	meta_igneous	meta-gabbro	mafic	CAP-09-08	R10124-S01075	14.227	3.37353	6	Chemale, F et al.	2011	Precambrian Research	186	117–126
R10124-S01076	CAP-10-08	Brazil-Southeast	Eastern South America	S_America	Dom Feliciano Belt	Capivarita Anorthosite Unit	Santo Antonio Farm	-30.3397	-52.4307		igneous	intrusive	anorthosite	felsic	CAP-10-08	R10124-S01076	14.227	3.37353	6	Chemale, F et al.	2011	Precambrian Research	186	117–126
R10131-S01115	LW10	Zambia	Southern Africa	Africa	Irumide Belt	Bangweulu Block	Katambala	-11.1352	32.3463		igneous	meta_igneous	orthogneiss	felsic	LW10	R10131-S01115	16.312	0.919096	14	de Waele, B et al.	2009	Amer J Science	309	132–187
R10131-S01117	MH9	Zambia	Southern Africa	Africa	Irumide Belt	Bangweulu Block	Mpunde	-14.1685	28.3297		igneous	intrusive	granite	felsic	MH9	R10131-S01117	16.308	0.919096	8	de Waele, B et al.	2009	Amer J Science	309	132–187
R10131-S01120	ML2	Zambia	Southern Africa	Africa	Irumide Belt	Bangweulu Block	Chale	-10.4796	32.4367		igneous	meta_igneous	orthogneiss	felsic	ML2	R10131-S01120	16.312	0.919096	10	de Waele, B et al.	2009	Amer J Science	309	132–187
R10131-S01127	ISK1	Zambia	Southern Africa	Africa	Irumide Belt	Bangweulu Block	Isoka	-10.2443	32.8449		igneous	meta_igneous	granitic gneiss	felsic	ISK1	R10131-S01127	16.312	0.919096	8	de Waele, B et al.	2009	Amer J Science	309	132–187
R10131-S01131	KN1	Zambia	Southern Africa	Africa	Irumide Belt	Bangweulu Block	Kanona	-12.9652	30.6258		igneous	meta_igneous	orthogneiss	felsic	KN1	R10131-S01131	16.31	0.919096	1	de Waele, B et al.	2009	Amer J Science	309	132–187
R10131-S01132	KN2a	Zambia	Southern Africa	Africa	Irumide Belt	Bangweulu Block	Kanona	-13.0991	30.8204		igneous	intrusive	granite	felsic	KN2a	R10131-S01132	16.31	0.919096	8	de Waele, B et al.	2009	Amer J Science	309	132–187
R10131-S01138	MK3	Zambia	Southern Africa	Africa	Irumide Belt	Bangweulu Block	Kabwe	-13.9367	29.149		igneous	meta_igneous	granitic gneiss	felsic	MK3	R10131-S01138	16.309	0.919096	8	de Waele, B et al.	2009	Amer J Science	309	132–187
R10131-S01142	ND2	Zambia	Southern Africa	Africa	Irumide Belt	Bangweulu Block	Chisenga	-13.4149	29.8912		igneous	meta_igneous	orthogneiss	felsic	ND2	R10131-S01142	16.309	0.919096	8	de Waele, B et al.	2009	Amer J Science	309	132–187
R10131-S01143	ND4	Zambia	Southern Africa	Africa	Irumide Belt	Bangweulu Block	Chisenga	-13.3736	29.9484		igneous	intrusive	granodiorite	felsic	ND4	R10131-S01143	16.309	0.919096	10	de Waele, B et al.	2009	Amer J Science	309	132–187
R10131-S01147	SER62	Zambia	Southern Africa	Africa	Irumide Belt	Bangweulu Block	Mutoweka	-13.3121	30.3506		igneous	meta_igneous	orthogneiss	felsic	SER62	R10131-S01147	16.31	0.919096	8	de Waele, B et al.	2009	Amer J Science	309	132–187
R10131-S01148	SER63	Zambia	Southern Africa	Africa	Irumide Belt	Bangweulu Block	Chintankwa	-13.3319	30.3927		igneous	meta_igneous	orthogneiss	felsic	SER63	R10131-S01148	16.31	0.919096	12	de Waele, B et al.	2009	Amer J Science	309	132–187
R10131-S01150	SQG2	Zambia	Southern Africa	Africa	Irumide Belt	Bangweulu Block	Serenje	-13.2148	30.2486		igneous	intrusive	granite	felsic	SQG2	R10131-S01150	16.31	0.919096	12	de Waele, B et al.	2009	Amer J Science	309	132–187
R10131-S01153	ZM36	Zambia	Southern Africa	Africa	Irumide Belt	Bangweulu Block	Chimutanda	-12.6259	31.0434		igneous	intrusive	granite	felsic	ZM36	R10131-S01153	16.311	0.919096	12	de Waele, B et al.	2009	Amer J Science	309	132–187
R10133-S01156	H3-7	China-Eastern	Eastern China	Asia	North China Craton	Ordos Block	Ordos	39.5	110		igneous	meta_igneous	orthogneiss	felsic	H3-7	R10133-S01156	20.39	0.103699	13	Wan, Y et al.	2013	Amer J Science	313	683–711
R10133-S01157	LT1-11	China-Eastern	Eastern China	Asia	North China Craton	Ordos Block	Mizhi	37.81	110.11		igneous	meta_igneous	orthogneiss	felsic	LT1-11	R10133-S01157	20.39	0.103699	10	Wan, Y et al.	2013	Amer J Science	313	683–711
R10133-S01158	QS1-18	China-Eastern	Eastern China	Asia	North China Craton	Ordos Block	Qingyang	36.15	108		igneous	meta_igneous	orthogneiss	felsic	QS1-18	R10133-S01158	20.388	0.103699	17	Wan, Y et al.	2013	Amer J Science	313	683–711
R10133-S01159	QT1-12b	China-Eastern	Eastern China	Asia	North China Craton	Ordos Block	Koukou Taolegai	38.85	107.15		igneous	meta_igneous	orthogneiss	felsic	QT1-12b	R10133-S01159	20.387	0.188445	14	Wan, Y et al.	2013	Amer J Science	313	683–711
R10133-S01160	S2-5	China-Eastern	Eastern China	Asia	North China Craton	Ordos Block	Dongsheng	39.97	110.03		igneous	meta_igneous	orthogneiss	felsic	S2-5	R10133-S01160	20.39	0.103699	21	Wan, Y et al.	2013	Amer J Science	313	683–711
R10134-S01161	1232	China-Eastern	Eastern China	Asia	South China Craton	Cathaysia Block	Xiatanjialong	27.2006	112.98		igneous	intrusive	granite	felsic	1232	R10134-S01161	19.392	0.231472	22	Shu, LS et al.	2014	Amer J Science	314	154–186
R10134-S01162	1234	China-Eastern	Eastern China	Asia	South China Craton	Cathaysia Block	Xiatanjialong	27.2007	112.981		igneous	intrusive	granite	felsic	1234	R10134-S01162	19.392	0.231472	22	Shu, LS et al.	2014	Amer J Science	314	154–186
R10134-S01163	958	China-Eastern	Eastern China	Asia	South China Craton	Cathaysia Block	Shi Zhangxia	25.824	114.414		igneous	intrusive	granite	felsic	958	R10134-S01163	19.394	0.231472	17	Shu, LS et al.	2014	Amer J Science	314	154–186
R10134-S01164	973	China-Eastern	Eastern China	Asia	South China Craton	Cathaysia Block	Hongjia	27.1853	116.72		igneous	intrusive	granite	felsic	973	R10134-S01164	19.396	0.231472	20	Shu, LS et al.	2014	Amer J Science	314	154–186
R10135-S01165	101348	Western Australia	Western Australia	Australia_Papua	Yilgarn Craton	Kurnalpi Terrane	SW Australia	-29.7827	121.91		igneous	intrusive	monzogranite	felsic	101348	R10135-S01165	15.401	0.580426	6	Wyche, S et al.	2012	Australian J Earth Sci	59	657–670
R10135-S01166	101381	Western Australia	Western Australia	Australia_Papua	Yilgarn Craton	Kurnalpi Terrane	SW Australia	-29.7398	121.973		igneous	intrusive	monzogranite	felsic	101381	R10135-S01166	15.401	0.580426	8	Wyche, S et al.	2012	Australian J Earth Sci	59	657–670
R10135-S01167	104940A	Western Australia	Western Australia	Australia_Papua	Yilgarn Craton	Kurnalpi Terrane	SW Australia	-30.9668	122.067		igneous	meta_igneous	meta-dacite	felsic	104940A	R10135-S01167	14.402	0.617637	35	Wyche, S et al.	2012	Australian J Earth Sci	59	657–670
R10135-S01168	112117	Western Australia	Western Australia	Australia_Papua	Yilgarn Craton	Youanmi Terrane	SW Australia	-29.669	120.561		igneous	intrusive	monzogranite	felsic	112117	R10135-S01168	15.4	0.580426	6	Wyche, S et al.	2012	Australian J Earth Sci	59	657–670
R10135-S01169	142859	Western Australia	Western Australia	Australia_Papua	Yilgarn Craton	Youanmi Terrane	SW Australia	-27.8318	120.284		igneous	intrusive	dolerite	mafic	142859	R10135-S01169	15.4	0.580426	27	Wyche, S et al.	2012	Australian J Earth Sci	59	657–670
R10135-S01170	142915	Western Australia	Western Australia	Australia_Papua	Yilgarn Craton	Youanmi Terrane	SW Australia	-29.9606	119.446		igneous	intrusive	monzogranite	felsic	142915	R10135-S01170	15.399	0.418495	25	Wyche, S et al.	2012	Australian J Earth Sci	59	657–670
R10135-S01171	142919	Western Australia	Western Australia	Australia_Papua	Yilgarn Craton	Youanmi Terrane	SW Australia	-29.9267	119.264		igneous	intrusive	monzogranite	felsic	142919	R10135-S01171	15.399	0.418495	8	Wyche, S et al.	2012	Australian J Earth Sci	59	657–670
R10135-S01172	142994	Western Australia	Western Australia	Australia_Papua	Yilgarn Craton	Youanmi Terrane	SW Australia	-29.926	120.549		igneous	intrusive	monzogranite	felsic	142994	R10135-S01172	15.4	0.580426	7	Wyche, S et al.	2012	Australian J Earth Sci	59	657–670
R10135-S01173	168902	Western Australia	Western Australia	Australia_Papua	Yilgarn Craton	Youanmi Terrane	SW Australia	-29.8364	120.115		igneous	intrusive	syenogranite	felsic	168902	R10135-S01173	15.4	0.580426	5	Wyche, S et al.	2012	Australian J Earth Sci	59	657–670
R10135-S01174	168959	Western Australia	Western Australia	Australia_Papua	Yilgarn Craton	Youanmi Terrane	SW Australia	-30.2183	119.392		igneous	intrusive	granophyre	felsic	168959	R10135-S01174	14.399	0.617637	14	Wyche, S et al.	2012	Australian J Earth Sci	59	657–670
R10135-S01175	168960	Western Australia	Western Australia	Australia_Papua	Yilgarn Craton	Youanmi Terrane	SW Australia	-30.1797	119.292		igneous	meta_igneous	meta-volcanic	N.A.	168960	R10135-S01175	14.399	0.617637	11	Wyche, S et al.	2012	Australian J Earth Sci	59	657–670
R10135-S01176	168961	Western Australia	Western Australia	Australia_Papua	Yilgarn Craton	Youanmi Terrane	SW Australia	-30.1314	119.289		igneous	extrusive	rhyolite	felsic	168961	R10135-S01176	14.399	0.617637	11	Wyche, S et al.	2012	Australian J Earth Sci	59	657–670
R10135-S01177	168962	Western Australia	Western Australia	Australia_Papua	Yilgarn Craton	Youanmi Terrane	SW Australia	-29.8718	119.187	2600	detrital	meta_sedimentary	meta-sandstone	N.A.	168962	R10135-S01177	15.399	0.418495	8	Wyche, S et al.	2012	Australian J Earth Sci	59	657–670
R10135-S01178	177932	Western Australia	Western Australia	Australia_Papua	Yilgarn Craton	Youanmi Terrane	SW Australia	-27.4304	119.601		igneous	meta_igneous	meta-granodiorite	felsic	177932	R10135-S01178	15.399	0.418495	9	Wyche, S et al.	2012	Australian J Earth Sci	59	657–670
R10135-S01179	178059	Western Australia	Western Australia	Australia_Papua	Yilgarn Craton	Youanmi Terrane	SW Australia	-27.6018	119.93		igneous	intrusive	monzogranite	felsic	178059	R10135-S01179	15.399	0.418495	7	Wyche, S et al.	2012	Australian J Earth Sci	59	657–670
R10135-S01180	178122	Western Australia	Western Australia	Australia_Papua	Yilgarn Craton	Burtville Terrane	SW Australia	-28.0455	123.49		igneous	meta_igneous	meta-rhyolite	felsic	178122	R10135-S01180	15.403	0.580426	6	Wyche, S et al.	2012	Australian J Earth Sci	59	657–670
R10135-S01181	179239	Western Australia	Western Australia	Australia_Papua	Yilgarn Craton	Youanmi Terrane	SW Australia	-27.3864	119.561		igneous	extrusive	rhyolite	felsic	179239	R10135-S01181	15.399	0.418495	5	Wyche, S et al.	2012	Australian J Earth Sci	59	657–670
R10135-S01182	179435	Western Australia	Western Australia	Australia_Papua	Yilgarn Craton	Burtville Terrane	SW Australia	-28.0817	123.123		igneous	intrusive	granodiorite	felsic	179435	R10135-S01182	15.403	0.580426	9	Wyche, S et al.	2012	Australian J Earth Sci	59	657–670
R10135-S01183	179448	Western Australia	Western Australia	Australia_Papua	Yilgarn Craton	Burtville Terrane	SW Australia	-27.7589	123.372		igneous	meta_igneous	meta-monzogranite	felsic	179448	R10135-S01183	15.403	0.580426	8	Wyche, S et al.	2012	Australian J Earth Sci	59	657–670
R10135-S01184	179449	Western Australia	Western Australia	Australia_Papua	Yilgarn Craton	Burtville Terrane	SW Australia	-27.9925	123.425		igneous	intrusive	monzogranite	felsic	179449	R10135-S01184	15.403	0.580426	9	Wyche, S et al.	2012	Australian J Earth Sci	59	657–670
R10135-S01185	179450	Western Australia	Western Australia	Australia_Papua	Yilgarn Craton	Yamarna Terrane	SW Australia	-28.0237	123.877		igneous	meta_igneous	meta-granite	felsic	179450	R10135-S01185	15.403	0.580426	6	Wyche, S et al.	2012	Australian J Earth Sci	59	657–670
R10135-S01186	182308	Western Australia	Western Australia	Australia_Papua	Yilgarn Craton	Youanmi Terrane	SW Australia	-32.373	120.752		igneous	meta_igneous	meta-granite	felsic	182308	R10135-S01186	14.4	0.617637	4	Wyche, S et al.	2012	Australian J Earth Sci	59	657–670
R10135-S01187	183150	Western Australia	Western Australia	Australia_Papua	Yilgarn Craton	Yamarna Terrane	SW Australia	-28.1591	123.691		igneous	extrusive	dacite	felsic	183150	R10135-S01187	15.403	0.580426	15	Wyche, S et al.	2012	Australian J Earth Sci	59	657–670
R10135-S01188	185968	Western Australia	Western Australia	Australia_Papua	Yilgarn Craton	Burtville Terrane	SW Australia	-28.3864	123.23		igneous	meta_igneous	meta-gabbro	mafic	185968	R10135-S01188	15.403	0.580426	7	Wyche, S et al.	2012	Australian J Earth Sci	59	657–670
R10135-S01189	185976	Western Australia	Western Australia	Australia_Papua	Yilgarn Craton	Burtville Terrane	SW Australia	-27.7564	123.302		igneous	meta_igneous	meta-gabbro	mafic	185976	R10135-S01189	15.403	0.580426	7	Wyche, S et al.	2012	Australian J Earth Sci	59	657–670
R10135-S01190	185992	Western Australia	Western Australia	Australia_Papua	Yilgarn Craton	Youanmi Terrane	SW Australia	-30.0559	119.365		igneous	intrusive	monzogranite	felsic	185992	R10135-S01190	14.399	0.617637	14	Wyche, S et al.	2012	Australian J Earth Sci	59	657–670
R10135-S01191	193360	Western Australia	Western Australia	Australia_Papua	Yilgarn Craton	Burtville Terrane	SW Australia	-29.3342	123.224		igneous	meta_igneous	orthogneiss	felsic	193360	R10135-S01191	15.403	0.580426	7	Wyche, S et al.	2012	Australian J Earth Sci	59	657–670
R10135-S01192	193410	Western Australia	Western Australia	Australia_Papua	Yilgarn Craton	Burtville Terrane	SW Australia	-29.2348	123.318		igneous	meta_igneous	meta-monzogranite	felsic	193410	R10135-S01192	15.403	0.580426	8	Wyche, S et al.	2012	Australian J Earth Sci	59	657–670
R10135-S01193	93901	Western Australia	Western Australia	Australia_Papua	Yilgarn Craton	Kalgoorlie Terrane	SW Australia	-30.2501	121.367		igneous	intrusive	granodiorite	felsic	93901	R10135-S01193	14.401	0.617637	7	Wyche, S et al.	2012	Australian J Earth Sci	59	657–670
R10135-S01194	98255	Western Australia	Western Australia	Australia_Papua	Yilgarn Craton	Kalgoorlie Terrane	SW Australia	-30.2204	120.943		igneous	intrusive	monzogranite	felsic	98255	R10135-S01194	14.4	0.617637	7	Wyche, S et al.	2012	Australian J Earth Sci	59	657–670
R10135-S01195	98256	Western Australia	Western Australia	Australia_Papua	Yilgarn Craton	Kalgoorlie Terrane	SW Australia	-30.2282	120.921		igneous	intrusive	syenogranite	felsic	98256	R10135-S01195	14.4	0.617637	6	Wyche, S et al.	2012	Australian J Earth Sci	59	657–670
R10135-S01196	98258	Western Australia	Western Australia	Australia_Papua	Yilgarn Craton	Kalgoorlie Terrane	SW Australia	-30.3498	120.857		igneous	intrusive	monzogranite	felsic	98258	R10135-S01196	14.4	0.617637	7	Wyche, S et al.	2012	Australian J Earth Sci	59	657–670
R10135-S01197	98267	Western Australia	Western Australia	Australia_Papua	Yilgarn Craton	Kalgoorlie Terrane	SW Australia	-30.2954	120.794		igneous	intrusive	monzogranite	felsic	98267	R10135-S01197	14.4	0.617637	8	Wyche, S et al.	2012	Australian J Earth Sci	59	657–670
R10135-S01198	98268	Western Australia	Western Australia	Australia_Papua	Yilgarn Craton	Kalgoorlie Terrane	SW Australia	-30.2184	120.818		igneous	intrusive	monzogranite	felsic	98268	R10135-S01198	14.4	0.617637	7	Wyche, S et al.	2012	Australian J Earth Sci	59	657–670
R10138-S01203	02ch31	Chile	SW South America	S_America	Pacific Convergent Margin	Eastern Series Unit	Constitucion	-35.4183	-72.325	300	detrital	meta_sedimentary	meta-greywacke	N.A.	02ch31	R10138-S01203	14.207	4.84703	24	Willner, AP et al.	2008	Chemical Geology	253	114–129
R10138-S01204	02ch38	Chile	SW South America	S_America	Pacific Convergent Margin	Agua Dulce Metaturbidites	Canela	-31.5203	-71.5723	300	detrital	meta_sedimentary	meta-greywacke	N.A.	02ch38	R10138-S01204	14.208	0.744053	26	Willner, AP et al.	2008	Chemical Geology	253	114–129
R10138-S01205	06ch11	Chile	SW South America	S_America	Pacific Convergent Margin	Western Series Unit	Pichilemu	-34.57	-72.0481	300	detrital	meta_sedimentary	meta-greywacke	N.A.	06ch11	R10138-S01205	14.207	4.84703	23	Willner, AP et al.	2008	Chemical Geology	253	114–129
R10138-S01206	06ch18	Argentina	SW South America	S_America	Pacific Convergent Margin	Guarguaraz Complex	Refugio Don Domingo	-33.3837	-69.45	300	detrital	meta_sedimentary	micaschist	N.A.	06ch18	R10138-S01206	14.21	0.744053	21	Willner, AP et al.	2008	Chemical Geology	253	114–129
R10138-S01207	06ch52a	Chile	SW South America	S_America	Pacific Convergent Margin	Huentelauquen Formation	Huentelauquen	-31.5847	-71.532	300	detrital	siliciclastic	conglomerate	N.A.	06ch52a	R10138-S01207	14.208	0.744053	5	Willner, AP et al.	2008	Chemical Geology	253	114–129
R10138-S01208	06ch53a	Chile	SW South America	S_America	Pacific Convergent Margin	Huentelauquen Formation	Mantos de Hornillo	-31.1537	-71.663	300	detrital	siliciclastic	conglomerate	N.A.	06ch53a	R10138-S01208	14.208	0.744053	9	Willner, AP et al.	2008	Chemical Geology	253	114–129
R10138-S01209	06ch54	Chile	SW South America	S_America	Pacific Convergent Margin	Coapa Metamorphic Complex	Punitaqui	-30.9707	-71.6513	300	detrital	meta_sedimentary	meta-greywacke	N.A.	06ch54	R10138-S01209	14.208	0.744053	25	Willner, AP et al.	2008	Chemical Geology	253	114–129
R10140-S01212	AL07-12A	China-Eastern	Eastern China	Asia	Red River Shear Zone	Ailao Shan Biotite Gneiss	Jiasazhen	23.985	101.652	25	detrital	meta_sedimentary	biotite gneiss	N.A.	AL07-12A	R10140-S01212	19.381	0.116468	32	Lin, TH et al.	2012	Chemical Geology	291	23–37
R10140-S01213	AL07-24-26	China-Eastern	Eastern China	Asia	Red River Shear Zone	Ailao Shan Biotite Gneiss	Yuanjiang	23.581	101.988	25	detrital	meta_sedimentary	biotite gneiss	N.A.	AL07-24-26	R10140-S01213	19.381	0.116468	70	Lin, TH et al.	2012	Chemical Geology	291	23–37
R10140-S01214	DS07-08	China-Eastern	Eastern China	Asia	Red River Shear Zone	Diancang Shan Gneiss	Dali	25.632	100.076		igneous	meta_igneous	orthogneiss	felsic	DS07-08	R10140-S01214	19.38	0.116468	26	Lin, TH et al.	2012	Chemical Geology	291	23–37
R10140-S01215	DS07-10	China-Eastern	Eastern China	Asia	Red River Shear Zone	Diancang Shan Gneiss	Dali	25.651	100.075		igneous	meta_igneous	orthogneiss	felsic	DS07-10	R10140-S01215	19.38	0.116468	24	Lin, TH et al.	2012	Chemical Geology	291	23–37
R10140-S01216	DS07-16	China-Eastern	Eastern China	Asia	Red River Shear Zone	Diancang Shan Gneiss	Dali	25.5714	100.184		igneous	meta_igneous	orthogneiss	felsic	DS07-16	R10140-S01216	19.38	0.116468	33	Lin, TH et al.	2012	Chemical Geology	291	23–37
R10140-S01217	DS07-19A	China-Eastern	Eastern China	Asia	Red River Shear Zone	Diancang Shan Gneiss	Dali	25.5732	100.159		igneous	meta_igneous	orthogneiss	felsic	DS07-19A	R10140-S01217	19.38	0.116468	26	Lin, TH et al.	2012	Chemical Geology	291	23–37
R10140-S01218	DS07-20	China-Eastern	Eastern China	Asia	Red River Shear Zone	Diancang Shan Gneiss	Dali	25.5701	100.142		igneous	meta_igneous	orthogneiss	felsic	DS07-20	R10140-S01218	19.38	0.116468	38	Lin, TH et al.	2012	Chemical Geology	291	23–37
R10144-S01253	DDH	China-Eastern	Eastern China	Asia	Yangtze Basin: Yangtze west of Zhenjiang	Yangtze River System	Daduhe	29.5544	103.762	0	detrital	modern_sediment	sand (river)	N.A.	DDH	R10144-S01253	19.383	0.116468	30	He, M et al.	2013	Chemical Geology	360	186–203
R10144-S01256	GJ	China-Eastern	Eastern China	Asia	Yangtze Basin: Yangtze west of Zhenjiang	Yangtze River System	Ganjiang	28.6494	115.856	0	detrital	modern_sediment	sand (river)	N.A.	GJ	R10144-S01256	19.395	0.231472	60	He, M et al.	2013	Chemical Geology	360	186–203
R10144-S01257	HJ	China-Eastern	Eastern China	Asia	Yangtze Basin: Yangtze west of Zhenjiang	Yangtze River System	Hanjiang	30.3926	113.433	0	detrital	modern_sediment	sand (river)	N.A.	HJ	R10144-S01257	20.393	0.103699	65	He, M et al.	2013	Chemical Geology	360	186–203
R10144-S01258	HK	China-Eastern	Eastern China	Asia	Yangtze Basin: Yangtze west of Zhenjiang	Yangtze River System	Hukou	29.7998	116.302	0	detrital	modern_sediment	sand (river)	N.A.	HK	R10144-S01258	19.396	0.231472	73	He, M et al.	2013	Chemical Geology	360	186–203
R10144-S01260	MJ1	China-Eastern	Eastern China	Asia	Yangtze Basin: Yangtze west of Zhenjiang	Yangtze River System	Minjiang-1	29.6244	103.755	0	detrital	modern_sediment	sand (river)	N.A.	MJ1	R10144-S01260	19.383	0.116468	83	He, M et al.	2013	Chemical Geology	360	186–203
R10144-S01262	NJ	China-Eastern	Eastern China	Asia	Yangtze Basin: Yangtze west of Zhenjiang	Yangtze River System	Nanjing	32.1132	118.745	0	detrital	modern_sediment	sand (river)	N.A.	NJ	R10144-S01262	20.398	0.103699	45	He, M et al.	2013	Chemical Geology	360	186–203
R10144-S01268	WJ	China-Eastern	Eastern China	Asia	Yangtze Basin: Yangtze west of Zhenjiang	Yangtze River System	Wujiang	29.6058	107.392	0	detrital	modern_sediment	sand (river)	N.A.	WJ	R10144-S01268	19.387	0.116468	84	He, M et al.	2013	Chemical Geology	360	186–203
R10144-S01270	YB	China-Eastern	Eastern China	Asia	Yangtze Basin: Yangtze west of Zhenjiang	Yangtze River System	Yibin	28.7802	104.692	0	detrital	modern_sediment	sand (river)	N.A.	YB	R10144-S01270	19.384	0.116468	85	He, M et al.	2013	Chemical Geology	360	186–203
R10144-S01271	YC	China-Eastern	Eastern China	Asia	Yangtze Basin: Yangtze west of Zhenjiang	Yangtze River System	Yichang	30.6638	111.312	0	detrital	modern_sediment	sand (river)	N.A.	YC	R10144-S01271	20.391	0.103699	73	He, M et al.	2013	Chemical Geology	360	186–203
R10144-S01273	YY1	China-Eastern	Eastern China	Asia	Yangtze Basin: Yangtze west of Zhenjiang	Yangtze River System	Yueyang-1	29.5473	112.919	0	detrital	modern_sediment	sand (river)	N.A.	YY1	R10144-S01273	19.392	0.231472	53	He, M et al.	2013	Chemical Geology	360	186–203
R10148-S01297	10356	Northern Canada	Canada_Northern	N_America	Rae Craton	Penrhyn Group	Melville Peninsula	67.5994	-81.469	1900	detrital	meta_sedimentary	meta-sandstone	N.A.	10356	R10148-S01297	23.198	2.21912	64	Partin, CA et al.	2014	Earth & Planetary Sci Lett	388	123–133
R10148-S01298	10371	Northern Canada	Canada_Northern	N_America	Trans-Hudson Orogeny	Longstaff Bluff Formation	Baffin Island	68.5849	-71.0857	1900	detrital	meta_sedimentary	meta-psammite	N.A.	10371	R10148-S01298	23.208	2.21912	74	Partin, CA et al.	2014	Earth & Planetary Sci Lett	388	123–133
R10150-S01314	7233	China-Eastern	Eastern China	Asia	North China Craton	NCC Magmatic Rocks	Baotou	40.8067	109.619		igneous	intrusive	granite	felsic	7233	R10150-S01314	20.389	0.103699	15	Zhang, SH et al.	2014	Earth-Science Rev	131	49–87
R10150-S01341	HPQ020817	China-Eastern	Eastern China	Asia	North China Craton	NCC Magmatic Rocks	Pingquan	40.9397	118.407		igneous	intrusive	diorite	mafic	HPQ020817	R10150-S01341	20.398	0.103699	16	Zhang, SH et al.	2014	Earth-Science Rev	131	49–87
R10150-S01342	LLX020811	China-Eastern	Eastern China	Asia	North China Craton	NCC Magmatic Rocks	Lingyuan	40.9978	119.297		igneous	intrusive	porphyry	felsic	LLX020811	R10150-S01342	20.399	0.103699	15	Zhang, SH et al.	2014	Earth-Science Rev	131	49–87
R10150-S01343	SGD-1	China-Eastern	Eastern China	Asia	North China Craton	NCC Magmatic Rocks	Miyun	40.4761	117.121		igneous	intrusive	quartz monzodiorite	felsic	SGD-1	R10150-S01343	20.397	0.103699	15	Zhang, SH et al.	2014	Earth-Science Rev	131	49–87
R10152-S01345	Asafors	Sweden	Scandinavia	Europe	Fennoscandian Shield	Sveconorwegian Middle Tectonic Level	Basseberg	57.47	13.886		igneous	meta_igneous	orthogneiss	felsic	Asafors	R10152-S01345	22.293	1.01421	12	Petersson, A et al.	2015	Geo Soc London Spec Pub	389	281–303
R10152-S01346	FHM	Sweden	Scandinavia	Europe	Fennoscandian Shield	Sveconorwegian Lower Tectonic Level	Markaryd	56.5274	13.5542		igneous	meta_igneous	orthogneiss	felsic	FHM	R10152-S01346	22.293	1.01421	47	Petersson, A et al.	2015	Geo Soc London Spec Pub	389	281–303
R10152-S01347	Hinneryd	Sweden	Scandinavia	Europe	Fennoscandian Shield	Sveconorwegian Lower Tectonic Level	Hunsberg	56.777	13.4005		igneous	meta_igneous	orthogneiss	felsic	Hinneryd	R10152-S01347	22.293	1.01421	12	Petersson, A et al.	2015	Geo Soc London Spec Pub	389	281–303
R10152-S01348	IML	Sweden	Scandinavia	Europe	Fennoscandian Shield	Sveconorwegian Lower Tectonic Level	Kvibille	56.78	12.834		igneous	meta_igneous	orthogneiss	felsic	IML	R10152-S01348	22.292	1.01421	12	Petersson, A et al.	2015	Geo Soc London Spec Pub	389	281–303
R10152-S01349	JAN	Sweden	Scandinavia	Europe	Fennoscandian Shield	Sveconorwegian Lower Tectonic Level	Iangaryd	57.0478	13.2998		igneous	meta_igneous	orthogneiss	felsic	JAN	R10152-S01349	22.293	1.01421	11	Petersson, A et al.	2015	Geo Soc London Spec Pub	389	281–303
R10152-S01350	MEK	Sweden	Scandinavia	Europe	Fennoscandian Shield	Sveconorwegian Lower Tectonic Level	Sporda	57.0307	13.6289		igneous	meta_igneous	meta-granite	felsic	MEK	R10152-S01350	22.293	1.01421	12	Petersson, A et al.	2015	Geo Soc London Spec Pub	389	281–303
R10152-S01351	MGO	Sweden	Scandinavia	Europe	Fennoscandian Shield	Sveconorwegian Upper Tectonic Level	Beden	55.5356	13.6041		igneous	intrusive	quartz monzonite	felsic	MGO	R10152-S01351	22.293	1.01421	12	Petersson, A et al.	2015	Geo Soc London Spec Pub	389	281–303
R10152-S01352	TJGR	Sweden	Scandinavia	Europe	Fennoscandian Shield	Sveconorwegian Lower Tectonic Level	Bjorshult	57.1807	12.886		igneous	meta_igneous	meta-granite	felsic	TJGR	R10152-S01352	22.292	1.01421	13	Petersson, A et al.	2015	Geo Soc London Spec Pub	389	281–303
R10152-S01353	UJB	Sweden	Scandinavia	Europe	Fennoscandian Shield	Sveconorwegian Upper Tectonic Level	Grevback	58.3492	14.3242		igneous	intrusive	granite	felsic	UJB	R10152-S01353	22.294	1.01421	10	Petersson, A et al.	2015	Geo Soc London Spec Pub	389	281–303
R10154-S01439	40529Y003	China-Western	Western China	Asia	Yangtze Basin: Yangtze west of Zhenjiang	Yangtze River System	Yangtze First Bend	26.87	99.965	0	detrital	modern_sediment	sand (river)	N.A.	40529Y003	R10154-S01439	19.379	0.116468	87	Hoang, LV et al.	2009	Geochem Geophys Geosyst	10	Q11008
R10154-S01440	4V-316	Vietnam	Southeast Asia	Asia	Southern Yangtze Craton	Yen Bai Sandstone	Yen Bai Basin	21.6945	104.847	7	detrital	siliciclastic	sandstone	N.A.	4V-316	R10154-S01440	19.384	0.116468	90	Hoang, LV et al.	2009	Geochem Geophys Geosyst	10	Q11008
R10154-S01441	4V-415	Vietnam	Southeast Asia	Asia	Southern Yangtze Craton	Lao Cai Sandstone	Lao Cai	22.4857	103.976	15	detrital	siliciclastic	sandstone	N.A.	4V-415	R10154-S01441	19.383	0.116468	89	Hoang, LV et al.	2009	Geochem Geophys Geosyst	10	Q11008
R10154-S01442	4V-58	Vietnam	Southeast Asia	Asia	Southern Yangtze Craton	Na Duong Sandstone	Na Duong	21.6972	106.98	7	detrital	siliciclastic	sandstone	N.A.	4V-58	R10154-S01442	19.386	0.116468	97	Hoang, LV et al.	2009	Geochem Geophys Geosyst	10	Q11008
R10154-S01443	RR-47-47A	Vietnam	Southeast Asia	Asia	Southern Yangtze Craton	Lo River Sandstone	Lo River Basin	21.5089	105.309	7	detrital	siliciclastic	sandstone	N.A.	RR-47-47A	R10154-S01443	19.385	0.116468	63	Hoang, LV et al.	2009	Geochem Geophys Geosyst	10	Q11008
R10154-S01444	RS0701	Vietnam	Southeast Asia	Asia	Song Hong River System	Song Hong River	Song Hong at Yen Bai	22.17	104.352	0	detrital	modern_sediment	sand (river)	N.A.	RS0701	R10154-S01444	19.384	0.116468	78	Hoang, LV et al.	2009	Geochem Geophys Geosyst	10	Q11008
R10154-S01445	RS0702	Vietnam	Southeast Asia	Asia	Song Hong River System	Song Hong River	Song Lo Basin	21.6802	104.922	0	detrital	modern_sediment	sand (river)	N.A.	RS0702	R10154-S01445	19.384	0.116468	91	Hoang, LV et al.	2009	Geochem Geophys Geosyst	10	Q11008
R10154-S01446	VN05060801	Vietnam	Southeast Asia	Asia	Song Hong River System	Song Hong River	Red River at Lao Cai	22.5029	103.97	0	detrital	modern_sediment	sand (river)	N.A.	VN05060801	R10154-S01446	19.383	0.116468	72	Hoang, LV et al.	2009	Geochem Geophys Geosyst	10	Q11008
R10154-S01447	VN05061101	Vietnam	Southeast Asia	Asia	Song Hong River System	Song Hong River	Da River	20.9035	105.352	0	detrital	modern_sediment	sand (river)	N.A.	VN05061101	R10154-S01447	19.385	0.116468	84	Hoang, LV et al.	2009	Geochem Geophys Geosyst	10	Q11008
R10154-S01448	VN07060501	Vietnam	Southeast Asia	Asia	Song Hong River System	Song Hong River	Lo River	21.9497	105.156	0	detrital	modern_sediment	sand (river)	N.A.	VN07060501	R10154-S01448	19.385	0.116468	80	Hoang, LV et al.	2009	Geochem Geophys Geosyst	10	Q11008
R10157-S01455	AMZ8	Brazil-Amazonian	Amazonian Brazil	S_America	Amazon Basin: North Delta	Amazon River	Santana	-0.07116	-51.1341	0	detrital	modern_sediment	sand (river)	N.A.	AMZ8	R10157-S01455	17.228	2.4099	229	Iizuka, T et al.	2010	Geochim Cosmochim Acta	74	2450–2472
R10157-S01456	CNG2	Congo	Central Africa	Africa	Congo Basin: Congo Delta	Congo River	Kinshasa	-4.28556	15.4581	0	detrital	modern_sediment	sand (river)	N.A.	CNG2	R10157-S01456	17.295	2.20367	207	Iizuka, T et al.	2010	Geochim Cosmochim Acta	74	2450–2472
R10157-S01457	MP1	Western USA	USA_Western	N_America	Mississippi Basin: Mississippi Delta	Mississippi River	Louisiana	30.4944	-91.1925	0	detrital	modern_sediment	sand (river)	N.A.	MP1	R10157-S01457	20.188	0.646024	397	Iizuka, T et al.	2010	Geochim Cosmochim Acta	74	2450–2472
R10157-S01458	YZ1	China-Eastern	Eastern China	Asia	Yangtze Basin: Yangtze west of Zhenjiang	Yangtze River	Nanjing	32.0881	118.723	0	detrital	modern_sediment	sand (river)	N.A.	YZ1	R10157-S01458	20.398	0.103699	155	Iizuka, T et al.	2010	Geochim Cosmochim Acta	74	2450–2472
R10158-S01459	RSES51	Western Australia	Western Australia	Australia_Papua	Yilgarn Craton	Narryer Gneiss Complex	Jack Hills	-26.1833	116.967	2900	detrital	meta_sedimentary	meta-conglomerate	N.A.	RSES51	R10158-S01459	15.396	0.418495	128	Bell, EA et al.	2011	Geochim Cosmochim Acta	75	4816–4829
R10159-S01460	CNG2	Congo	Central Africa	Africa	Congo Basin: Congo Delta	Congo River	Kinshasa	-4.28556	15.4581	0	detrital	modern_sediment	sand (river)	N.A.	CNG2	R10159-S01460	17.295	2.20367	133	Iizuka, T et al.	2013	Geochim Cosmochim Acta	107	96–120
R10159-S01461	NGR1	Nigeria	Western Africa	Africa	Niger Basin: Niger Delta	Niger River	Oko	6.13511	6.75477	0	detrital	modern_sediment	sand (river)	N.A.	NGR1	R10159-S01461	18.286	2.9765	50	Iizuka, T et al.	2013	Geochim Cosmochim Acta	107	96–120
R10159-S01462	NIL	Egypt	Northern Africa	Africa	Nile Basin: Nile Delta Site 2	Nile River	Cairo	30.0356	31.2278	0	detrital	modern_sediment	sand (river)	N.A.	NIL	R10159-S01462	20.311	0.229523	110	Iizuka, T et al.	2013	Geochim Cosmochim Acta	107	96–120
R10159-S01463	ORG2	South Africa	Southern Africa	Africa	Orange River System	Orange River	Grootderm	-28.5069	16.6188	0	detrital	modern_sediment	sand (river)	N.A.	ORG2	R10159-S01463	15.296	0.281719	77	Iizuka, T et al.	2013	Geochim Cosmochim Acta	107	96–120
R10159-S01464	ZMB2	Mozambique	Southern Africa	Africa	Zambezi Basin: Zambezi Delta	Zambezi River	Chimuara	-17.8092	35.3952	0	detrital	modern_sediment	sand (river)	N.A.	ZMB2	R10159-S01464	16.315	0.919096	73	Iizuka, T et al.	2013	Geochim Cosmochim Acta	107	96–120
R10164-S01477	UMSH1	Egypt	Northern Africa	Africa	Arabian–Nubian Shield	El Shalul Pluton	Eastern Desert	25.525	33.6667		igneous	meta_igneous	orthogneiss	felsic	UMSH1	R10164-S01477	19.313	0.510877	20	Ali, K et al.	2012	Geological Magazine	149	783–797
R10164-S01478	UMSH6	Egypt	Northern Africa	Africa	Arabian–Nubian Shield	El Shalul Pluton	Eastern Desert	25.5367	33.6747		igneous	meta_igneous	orthogneiss	felsic	UMSH6	R10164-S01478	19.313	0.510877	22	Ali, K et al.	2012	Geological Magazine	149	783–797
R10172-S01512	CM10	Taiwan	Eastern Asia	Asia	Intra-oceanic Luzon Arc	Chimei Igneous Complex	Ruisui	23.4909	121.45		igneous	extrusive	andesite	mafic	CM10	R10172-S01512	19.401	2.5616	37	Shao, WY et al.	2015	Geology	43	479–482
R10172-S01513	CM1	Taiwan	Eastern Asia	Asia	Intra-oceanic Luzon Arc	Chimei Igneous Complex	Ruisui	23.4913	121.44		igneous	extrusive	andesite	mafic	CM1	R10172-S01513	19.401	2.5616	46	Shao, WY et al.	2015	Geology	43	479–482
R10172-S01514	CM17	Taiwan	Eastern Asia	Asia	Intra-oceanic Luzon Arc	Chimei Igneous Complex	Ruisui	23.4896	121.46		igneous	extrusive	andesite	mafic	CM17	R10172-S01514	19.401	2.5616	52	Shao, WY et al.	2015	Geology	43	479–482
R10172-S01515	CM20	Taiwan	Eastern Asia	Asia	Intra-oceanic Luzon Arc	Chimei Igneous Complex	Ruisui	23.4831	121.458		igneous	extrusive	andesite	mafic	CM20	R10172-S01515	19.401	2.5616	47	Shao, WY et al.	2015	Geology	43	479–482
R10172-S01516	CM24	Taiwan	Eastern Asia	Asia	Intra-oceanic Luzon Arc	Chimei Igneous Complex	Ruisui	23.4727	121.476		igneous	extrusive	andesite	mafic	CM24	R10172-S01516	19.401	2.5616	47	Shao, WY et al.	2015	Geology	43	479–482
R10172-S01517	CM6	Taiwan	Eastern Asia	Asia	Intra-oceanic Luzon Arc	Chimei Igneous Complex	Ruisui	23.4952	121.448		igneous	extrusive	andesite	mafic	CM6	R10172-S01517	19.401	2.5616	39	Shao, WY et al.	2015	Geology	43	479–482
R10173-S01518	2006MHS	Mongolia	Eastern Asia	Asia	Central Asian Orogenic Belt	Hongshan Granite	Hongshan	42.2966	118.999		igneous	intrusive	granite	felsic	2006MHS	R10173-S01518	21.398	0.435404	15	Shi, Y et al.	2010	Gondwana Research	17	632–641
R10175-S01527	HSS08	China-Western	Western China	Asia	Central Asian Altaids	Hongshishan Complex	Beishan	40.9197	92.0398		igneous	intrusive	gabbro	mafic	HSS08	R10175-S01527	20.372	0.188445	19	Ao, SJ et al.	2010	Gondwana Research	18	466–478
R10178-S01544	08WY-2	China-Eastern	Eastern China	Asia	Yangtze Craton	Cathaysia Block Amphibolites	Yangjiapai	27.6661	115.813		igneous	meta_igneous	amphibolite	mafic	08WY-2	R10178-S01544	19.395	0.231472	10	Li, LM et al.	2011	Gondwana Research	19	191–201
R10178-S01545	08WY-58	China-Eastern	Eastern China	Asia	Yangtze Craton	Cathaysia Block Amphibolites	Yangdunxiang	26.9851	117.848		igneous	meta_igneous	amphibolite	mafic	08WY-58	R10178-S01545	19.397	0.231472	17	Li, LM et al.	2011	Gondwana Research	19	191–201
R10178-S01546	08WY-88	China-Eastern	Eastern China	Asia	Yangtze Craton	Cathaysia Block Amphibolites	Ningdu	26.4595	115.996		igneous	meta_igneous	amphibolite	mafic	08WY-88	R10178-S01546	19.395	0.231472	10	Li, LM et al.	2011	Gondwana Research	19	191–201
R10181-S01551	06ST01	China-Eastern	Eastern China	Asia	North China Craton	Caiyuanzi Basalt	Liaodong Peninsula	39.9986	123.088		igneous	extrusive	basalt	mafic	06ST01	R10181-S01551	20.403	0.103699	27	Zhang, HF et al.	2011	Gondwana Research	19	446–459
R10181-S01552	06ST02	China-Eastern	Eastern China	Asia	North China Craton	Liaodong Basalt	Liaodong Peninsula	40.0122	123.142		igneous	extrusive	basalt	mafic	06ST02	R10181-S01552	20.403	0.103699	70	Zhang, HF et al.	2011	Gondwana Research	19	446–459
R10184-S01564	Cc02	China-Eastern	Eastern China	Asia	North China Craton	Hongqiyingzi Complex	Zhenanpucun	41.1214	115.902		igneous	meta_igneous	orthogneiss	felsic	Cc02	R10184-S01564	20.395	0.103699	25	Wang, F et al.	2011	Gondwana Research	20	122–136
R10184-S01566	Hq12	China-Eastern	Eastern China	Asia	North China Craton	Hongqiyingzi Complex	Jimagoucun	41.0394	115.239		igneous	meta_igneous	orthogneiss	felsic	Hq12	R10184-S01566	20.395	0.103699	35	Wang, F et al.	2011	Gondwana Research	20	122–136
R10184-S01567	Hq13	China-Eastern	Eastern China	Asia	North China Craton	Hongqiyingzi Complex	Wangmaoyingcun	41.0311	115.196		igneous	meta_igneous	orthogneiss	felsic	Hq13	R10184-S01567	20.395	0.103699	25	Wang, F et al.	2011	Gondwana Research	20	122–136
R10184-S01568	Hq14	China-Eastern	Eastern China	Asia	North China Craton	Hongqiyingzi Complex	Donghongqiyingcun	41.0056	115.191		igneous	meta_igneous	orthogneiss	felsic	Hq14	R10184-S01568	20.395	0.103699	15	Wang, F et al.	2011	Gondwana Research	20	122–136
R10185-S01574	09DF-18	China-Eastern	Eastern China	Asia	North China Craton	Dengfeng Complex	Jinjiamen	34.4655	112.807		igneous	meta_igneous	amphibolite	mafic	09DF-18	R10185-S01574	20.392	0.103699	13	Diwu, C et al.	2011	Gondwana Research	20	149–170
R10185-S01575	09DF-19	China-Eastern	Eastern China	Asia	North China Craton	Dengfeng Complex	Qinyanggou	34.4657	112.808		igneous	meta_igneous	meta-diorite	felsic	09DF-19	R10185-S01575	20.392	0.103699	9	Diwu, C et al.	2011	Gondwana Research	20	149–170
R10185-S01576	DF07-07	China-Eastern	Eastern China	Asia	North China Craton	Dengfeng Complex	Jinyaocun	34.4567	112.879	2480	detrital	meta_sedimentary	meta-sedimentary	N.A.	DF07-07	R10185-S01576	20.392	0.103699	13	Diwu, C et al.	2011	Gondwana Research	20	149–170
R10185-S01577	DF07-08	China-Eastern	Eastern China	Asia	North China Craton	Dengfeng Complex	Hejiagou	34.467	112.817		igneous	meta_igneous	orthogneiss	felsic	DF07-08	R10185-S01577	20.392	0.103699	9	Diwu, C et al.	2011	Gondwana Research	20	149–170
R10185-S01579	DF07-24	China-Eastern	Eastern China	Asia	North China Craton	Dengfeng Complex	Hujiagou	34.462	112.807		igneous	meta_igneous	orthogneiss	felsic	DF07-24	R10185-S01579	20.392	0.103699	19	Diwu, C et al.	2011	Gondwana Research	20	149–170
R10186-S01580	1A	Korea	Eastern Asia	Asia	North China Craton	Sariwon Sill	Sangsong-ni	38.4167	126.033		igneous	intrusive	dolerite	mafic	1A	R10186-S01580	20.406	1.25224	3	Peng, P et al.	2011	Gondwana Research	20	243–254
R10187-S01581	NZ-409	New Zealand	New Zealand	Australia_Papua	South Island	Junction Formation	Takaka River	-40.9202	172.816	525	detrital	siliciclastic	sandstone	N.A.	NZ-409	R10187-S01581	14.452	10	18	Nebel-Jacobsen, Y et al.	2011	Gondwana Research	20	427–442
R10187-S01582	NZ-502	New Zealand	New Zealand	Australia_Papua	South Island	Greenland Group	Barrytown	-42.3002	171.285	485	detrital	siliciclastic	sandstone	N.A.	NZ-502	R10187-S01582	13.451	10	3	Nebel-Jacobsen, Y et al.	2011	Gondwana Research	20	427–442
R10187-S01583	NZ-514	New Zealand	New Zealand	Australia_Papua	South Island	Douglas Formation	Cobb River	-41.0872	172.561	455	detrital	siliciclastic	sandstone	N.A.	NZ-514	R10187-S01583	14.452	10	6	Nebel-Jacobsen, Y et al.	2011	Gondwana Research	20	427–442
R10187-S01584	NZ-516	New Zealand	New Zealand	Australia_Papua	South Island	Roaring Lion Formation	Cobb Lake	-41.0561	172.519	485	detrital	siliciclastic	sandstone	N.A.	NZ-516	R10187-S01584	14.452	10	7	Nebel-Jacobsen, Y et al.	2011	Gondwana Research	20	427–442
R10187-S01585	NZ-518	New Zealand	New Zealand	Australia_Papua	South Island	Mount Benson Formation	Mount Benson	-41.076	172.564	500	detrital	siliciclastic	sandstone	N.A.	NZ-518	R10187-S01585	14.452	10	6	Nebel-Jacobsen, Y et al.	2011	Gondwana Research	20	427–442
R10190-S01644	BSQ-V	China-Western	Western China	Asia	Central Asian Orogenic Belt	Baishiquan Complex	No. Central China	41.818	94.862		igneous	intrusive	gabbro	mafic	BSQ-V	R10190-S01644	20.374	0.188445	57	Su, BX et al.	2011	Gondwana Research	20	516–531
R10190-S01645	HSX	China-Western	Western China	Asia	Central Asian Orogenic Belt	Tianshan Formation	No. Central China	42.673	95.249		igneous	intrusive	gabbro	mafic	HSX	R10190-S01645	21.375	0.765184	112	Su, BX et al.	2011	Gondwana Research	20	516–531
R10190-S01646	PY	China-Western	Western China	Asia	Central Asian Orogenic Belt	Tianshan Formation	No. Central China	40.462	91.5112		igneous	intrusive	granite	felsic	PY	R10190-S01646	20.371	0.188445	62	Su, BX et al.	2011	Gondwana Research	20	516–531
R10190-S01647	SH-11	China-Western	Western China	Asia	Central Asian Orogenic Belt	Sidingheishan Complex	No. Central China	42.485	95.75		igneous	intrusive	granite	felsic	SH-11	R10190-S01647	21.375	0.765184	15	Su, BX et al.	2011	Gondwana Research	20	516–531
R10190-S01648	SH-R	China-Western	Western China	Asia	Central Asian Orogenic Belt	Sidingheishan Complex	No. Central China	42.485	95.752		igneous	intrusive	granite	felsic	SH-R	R10190-S01648	21.375	0.765184	12	Su, BX et al.	2011	Gondwana Research	20	516–531
R10190-S01649	SH-V	China-Western	Western China	Asia	Central Asian Orogenic Belt	Sidingheishan Complex	No. Central China	42.485	95.754		igneous	intrusive	gabbro	mafic	SH-V	R10190-S01649	21.375	0.765184	44	Su, BX et al.	2011	Gondwana Research	20	516–531
R10191-S01650	XJ40	China-Western	Western China	Asia	Central Asian Orogenic Belt	Xingxingxia Granodiorite	Xingxingxia Mountain	41.8768	95.3053		igneous	intrusive	granodiorite	felsic	XJ40	R10191-S01650	20.375	0.188445	21	Lei, RX et al.	2011	Gondwana Research	20	582–593
R10192-S01651	08QD	China-Eastern	Eastern China	Asia	Indochina Block	Daping Pluton	Yaojiazai	22.9039	103.086		igneous	intrusive	gabbro	mafic	08QD	R10192-S01651	19.383	0.116468	10	Qi, X et al.	2012	Gondwana Research	21	180–193
R10192-S01652	09QD1	China-Eastern	Eastern China	Asia	Indochina Block	Daping Pluton	Yaojiazai	22.9039	103.086		igneous	intrusive	granodiorite	felsic	09QD1	R10192-S01652	19.383	0.116468	19	Qi, X et al.	2012	Gondwana Research	21	180–193
R10199-S01681	M1	Morocco	Sahara	Africa	Moroccan Anti-Atlas belt	Tata Formation Base	Waginkhte	30.3902	-7.0851	530	detrital	siliciclastic	arkose	N.A.	M1	R10199-S01681	20.272	0.473147	108	Avigad, D et al.	2012	Gondwana Research	21	690–703
R10199-S01682	M2	Morocco	Sahara	Africa	Moroccan Anti-Atlas belt	Tata Formation Base	Waginkhte	30.392	-7.0853	530	detrital	siliciclastic	arkose	N.A.	M2	R10199-S01682	20.272	0.473147	97	Avigad, D et al.	2012	Gondwana Research	21	690–703
R10199-S01683	M4	Morocco	Sahara	Africa	Moroccan Anti-Atlas belt	Gres de Tabanit Formation	Zaouiet Sidi Blal	30.4903	-6.9115	510	detrital	siliciclastic	sandstone	N.A.	M4	R10199-S01683	20.273	0.473147	96	Avigad, D et al.	2012	Gondwana Research	21	690–703
R10199-S01684	M5	Morocco	Sahara	Africa	Moroccan Anti-Atlas belt	Schistes a Paradoxides Formation	Imskerne	31.18	-7.4305	510	detrital	siliciclastic	siltstone	N.A.	M5	R10199-S01684	20.272	0.473147	109	Avigad, D et al.	2012	Gondwana Research	21	690–703
R10199-S01685	S14	Italy	Western Europe	Europe	SW Sardinia Island	Cabitza Unit	SW Sardinia	39.3707	8.59352	510	detrital	siliciclastic	sandstone	N.A.	S14	R10199-S01685	20.288	10	22	Avigad, D et al.	2012	Gondwana Research	21	690–703
R10201-S01694	12	Russia-Central Siberia	Russia_Central Siberia	Asia	Siberian Craton	Sharyzhalgay Uplift	SW Lake Baikal	51.745	103.928		igneous	meta_igneous	granulite	N.A.	12	R10201-S01694	21.383	0.765184	10	Turkina, OM et al.	2012	Gondwana Research	21	801–817
R10201-S01696	279	Russia-Central Siberia	Russia_Central Siberia	Asia	Siberian Craton	Sharyzhalgay Uplift	SW Lake Baikal	51.755	104.037		igneous	meta_igneous	granulite	N.A.	279	R10201-S01696	21.384	0.765184	10	Turkina, OM et al.	2012	Gondwana Research	21	801–817
R10202-S01697	Ind-1	India	Southern Asia	Asia	Southern Granulite Terrain	Achankovil Shear Zone	Keezhayikonam	8.70111	76.9056		igneous	intrusive	charnockite	felsic	Ind-1	R10202-S01697	18.356	0.575164	10	Kröner, A et al.	2012	Gondwana Research	21	876–886
R10202-S01698	Ind-2	India	Southern Asia	Asia	Southern Granulite Terrain	Achankovil Shear Zone	Punalur	9.03788	76.9067		igneous	meta_igneous	orthogneiss	felsic	Ind-2	R10202-S01698	18.356	0.575164	10	Kröner, A et al.	2012	Gondwana Research	21	876–886
R10203-S01699	KG1	Kyrgyzstan	Central Asia	Asia	Central Asia Orogenic Belt	Kemin Complex	Kemin Village	42.6928	75.8819		igneous	meta_igneous	orthogneiss	felsic	KG1	R10203-S01699	21.355	0.414807	10	Kröner, A et al.	2012	Gondwana Research	21	901–927
R10203-S01702	KG3-5	Kyrgyzstan	Central Asia	Asia	Central Asia Orogenic Belt	Aktyuz Complex	Aktyuz Village	42.8819	76.1347		igneous	meta_igneous	orthogneiss	felsic	KG3-5	R10203-S01702	21.356	0.414807	29	Kröner, A et al.	2012	Gondwana Research	21	901–927
R10205-S01715	RCH	India	Southern Asia	Asia	Sausar Mobile Belt	Northern Domain	Bichhiya	22.5	80.75		igneous	intrusive	charnockite	felsic	RCH	R10205-S01715	19.36	0.500021	28	Bhowmik, SK et al.	2012	Gondwana Research	22	54–72
R10208-S01730	08TC01-01	China-Eastern	Eastern China	Asia	Yangtze Craton	Tongchang Dioritic Pluton	Sanjiacun	27.8447	100.762		igneous	intrusive	granodiorite	felsic	08TC01-01	R10208-S01730	19.38	0.116468	21	Wang, W et al.	2012	Gondwana Research	22	699–716
R10208-S01731	08TC01-02-03	China-Eastern	Eastern China	Asia	Yangtze Craton	Tongchang Dioritic Pluton	Sanjiacun	27.8447	100.762		igneous	intrusive	diorite	mafic	08TC01-02-03	R10208-S01731	19.38	0.116468	54	Wang, W et al.	2012	Gondwana Research	22	699–716
R10212-S01754	KG14	Kyrgyzstan	Central Asia	Asia	Central Asian Orogenic Belt	Koshokbulak Complex	Kochkorka	42.3056	75.8847		igneous	meta_igneous	orthogneiss	felsic	KG14	R10212-S01754	21.355	0.414807	10	Kröner, A et al.	2013	Gondwana Research	23	272–295
R10212-S01755	KG15	Kyrgyzstan	Central Asia	Asia	Central Asian Orogenic Belt	Taralgha Complex	Kochkorka	42.2969	75.8758		igneous	intrusive	diorite	mafic	KG15	R10212-S01755	21.355	0.414807	11	Kröner, A et al.	2013	Gondwana Research	23	272–295
R10212-S01768	T5-140	Kyrgyzstan	Central Asia	Asia	Central Asian Orogenic Belt	Karajilga Complex	Talas	42.5032	72.4367		igneous	intrusive	granite	felsic	T5-140	R10212-S01768	21.352	0.414807	10	Kröner, A et al.	2013	Gondwana Research	23	272–295
R10214-S01771	SA09-16	India	Southern Asia	Asia	Palghat-Cauvery Suture Zone	Sittampundi Complex	Sittampundi	11.2273	77.9166		igneous	intrusive	anorthosite	felsic	SA09-16	R10214-S01771	18.357	0.575164	39	Mohan, MR et al.	2013	Gondwana Research	23	539–557
R10216-S01773	RK-19	India	Southern Asia	Asia	Jasrapur–Singhana Shear Zone	Khetri Complex	Gothra	28.0648	75.7871	1800	detrital	meta_sedimentary	quartzite	N.A.	RK-19	R10216-S01773	19.355	0.500021	121	Kaur, P et al.	2013	Gondwana Research	23	1040–1052
R10218-S01783	R.2204.1	West Antarctica	West Antarctica	Antarctica	Ellsworth-Whitmore Block	Regionally Anomalous Formation	Stewart Hills	-84.1991	-86.049	440	detrital	siliciclastic	sandstone	N.A.	R.2204.1	R10218-S01783	10.193	4.58852	19	Flowerdew, MJ et al.	2007	GSA Bulletin	119	275–288
R10218-S01784	R.2245.4	West Antarctica	West Antarctica	Antarctica	Ellsworth-Whitmore Block	Mount Woollard Paragneiss	Mount Woollard	-80.5482	-96.7107	440	detrital	meta_sedimentary	paragneiss	N.A.	R.2245.4	R10218-S01784	10.183	6.24988	9	Flowerdew, MJ et al.	2007	GSA Bulletin	119	275–288
R10218-S01785	R.6208.2	West Antarctica	West Antarctica	Antarctica	Ellsworth-Whitmore Block	Frasier Ridge Formation	Frasier Ridge	-79.3499	-86.1506	440	detrital	meta_sedimentary	quartzite	N.A.	R.6208.2	R10218-S01785	10.193	4.58852	36	Flowerdew, MJ et al.	2007	GSA Bulletin	119	275–288
R10218-S01786	R.6758.4	West Antarctica	West Antarctica	Antarctica	Ellsworth-Whitmore Block	Mount Twiss Formation	Mount Twiss	-79.3832	-85.6002	440	detrital	meta_sedimentary	quartzite	N.A.	R.6758.4	R10218-S01786	10.194	4.58852	40	Flowerdew, MJ et al.	2007	GSA Bulletin	119	275–288
R10218-S01787	R.6781.8A	West Antarctica	West Antarctica	Antarctica	Ellsworth-Whitmore Block	Mount Wyatt Earp Formation	Mount Wyatt Earp	-77.5662	-86.4169	440	detrital	meta_sedimentary	quartzite	N.A.	R.6781.8A	R10218-S01787	11.193	1.66692	69	Flowerdew, MJ et al.	2007	GSA Bulletin	119	275–288
R10218-S01788	R.2247.3	West Antarctica	West Antarctica	Antarctica	Ellsworth-Whitmore Block	Whitmore Mountain Arkose	Whitmore Mountains	-82.4568	-103.765	440	detrital	siliciclastic	arkose	N.A.	R.2247.3	R10218-S01788	10.176	6.24988	35	Flowerdew, MJ et al.	2007	GSA Bulletin	119	275–288
R10219-S01790	AY09-08-08-3	China-Western	Western China	Asia	Brahmaputra River	Yalu River System	Lhasa River Tributary	29.4426	90.9315	0	detrital	modern_sediment	sand (river)	N.A.	AY09-08-08-3	R10219-S01790	19.37	0.170636	53	Zhang, JY et al.	2012	GSA Bulletin	124	1449–1473
R10219-S01791	AY09-08-08-7	China-Western	Western China	Asia	Brahmaputra River	Yalu River System	Yalu River at Quxu	29.3193	90.6864	0	detrital	modern_sediment	sand (river)	N.A.	AY09-08-08-7	R10219-S01791	19.37	0.170636	53	Zhang, JY et al.	2012	GSA Bulletin	124	1449–1473
R10219-S01792	AY09-10-08-1	China-Western	Western China	Asia	Brahmaputra River	Yalu River System	Zedong Tributary	29.2837	91.8158	0	detrital	modern_sediment	sand (river)	N.A.	AY09-10-08-1	R10219-S01792	19.371	0.170636	62	Zhang, JY et al.	2012	GSA Bulletin	124	1449–1473
R10219-S01793	AY09-10-08-12	China-Western	Western China	Asia	Brahmaputra River	Yalu River System	Yalu River at Gyaca	29.0747	92.7748	0	detrital	modern_sediment	sand (river)	N.A.	AY09-10-08-12	R10219-S01793	19.372	0.170636	44	Zhang, JY et al.	2012	GSA Bulletin	124	1449–1473
R10219-S01794	AY09-11-08-1	China-Western	Western China	Asia	Brahmaputra River	Yalu River System	Langxian Tributary	29.141	93.135	0	detrital	modern_sediment	sand (river)	N.A.	AY09-11-08-1	R10219-S01794	19.373	0.170636	82	Zhang, JY et al.	2012	GSA Bulletin	124	1449–1473
R10219-S01795	AY09-11-08-6	China-Western	Western China	Asia	Brahmaputra River	Yalu River System	Nyingoh River Tributary	29.4333	94.4543	0	detrital	modern_sediment	sand (river)	N.A.	AY09-11-08-6	R10219-S01795	19.374	0.170636	15	Zhang, JY et al.	2012	GSA Bulletin	124	1449–1473
R10219-S01796	AY09-12-08-1	China-Western	Western China	Asia	Brahmaputra River	Yalu River System	Layue Qu Tributary	29.9888	94.875	0	detrital	modern_sediment	sand (river)	N.A.	AY09-12-08-1	R10219-S01796	19.374	0.170636	42	Zhang, JY et al.	2012	GSA Bulletin	124	1449–1473
R10219-S01797	AY09-12-08-3	China-Western	Western China	Asia	Brahmaputra River	Yalu River System	Parlung River Tributary	29.9084	95.4606	0	detrital	modern_sediment	sand (river)	N.A.	AY09-12-08-3	R10219-S01797	19.375	0.170636	77	Zhang, JY et al.	2012	GSA Bulletin	124	1449–1473
R10219-S01799	DJG0803	China-Western	Western China	Asia	Brahmaputra River	Yalu River System	Men Qu Tributary	29.5434	84.6179	0	detrital	modern_sediment	sand (river)	N.A.	DJG0803	R10219-S01799	19.364	0.170636	65	Zhang, JY et al.	2012	GSA Bulletin	124	1449–1473
R10219-S01800	DJG0804	China-Western	Western China	Asia	Brahmaputra River	Yalu River System	Yalu River at Saga	29.323	85.2424	0	detrital	modern_sediment	sand (river)	N.A.	DJG0804	R10219-S01800	19.365	0.170636	19	Zhang, JY et al.	2012	GSA Bulletin	124	1449–1473
R10220-S01801	70813	China-Eastern	Eastern China	Asia	Central Asian Orogenic Belt	Bainaimiao Arc	Bainaimiao	42.2374	112.578		igneous	intrusive	quartz diorite	felsic	70813	R10220-S01801	21.392	0.435404	17	Zhang, SH et al.	2014	GSA Bulletin	126	1275–1300
R10220-S01802	7130	China-Eastern	Eastern China	Asia	Central Asian Orogenic Belt	Bainaimiao Arc	Bayan Obo	41.8965	110.207		igneous	intrusive	quartz diorite	felsic	7130	R10220-S01802	20.39	0.103699	20	Zhang, SH et al.	2014	GSA Bulletin	126	1275–1300
R10220-S01803	8404	China-Eastern	Eastern China	Asia	Central Asian Orogenic Belt	Bainaimiao Arc	Bainaimiao	42.2804	112.721		igneous	intrusive	quartz diorite	felsic	8404	R10220-S01803	21.392	0.435404	15	Zhang, SH et al.	2014	GSA Bulletin	126	1275–1300
R10220-S01804	8406	China-Eastern	Eastern China	Asia	Central Asian Orogenic Belt	Bainaimiao Arc	Bainaimiao	42.2929	112.722		igneous	intrusive	granite	felsic	8406	R10220-S01804	21.392	0.435404	10	Zhang, SH et al.	2014	GSA Bulletin	126	1275–1300
R10220-S01805	8409	China-Eastern	Eastern China	Asia	Central Asian Orogenic Belt	Bainaimiao Arc	Bainaimiao	42.2132	112.61		igneous	intrusive	quartz diorite	felsic	8409	R10220-S01805	21.392	0.435404	15	Zhang, SH et al.	2014	GSA Bulletin	126	1275–1300
R10220-S01806	8411	China-Eastern	Eastern China	Asia	Central Asian Orogenic Belt	Bainaimiao Arc	Bainaimiao	42.2163	112.552	420	detrital	meta_sedimentary	schist	N.A.	8411	R10220-S01806	21.392	0.435404	35	Zhang, SH et al.	2014	GSA Bulletin	126	1275–1300
R10220-S01807	8413	China-Eastern	Eastern China	Asia	Central Asian Orogenic Belt	Bainaimiao Arc	Bainaimiao	42.2234	112.532		igneous	intrusive	tonalite	felsic	8413	R10220-S01807	21.392	0.435404	15	Zhang, SH et al.	2014	GSA Bulletin	126	1275–1300
R10220-S01808	8417	China-Eastern	Eastern China	Asia	Central Asian Orogenic Belt	Bainaimiao Arc	Bainaimiao	42.2379	112.559		igneous	intrusive	tonalite	felsic	8417	R10220-S01808	21.392	0.435404	16	Zhang, SH et al.	2014	GSA Bulletin	126	1275–1300
R10220-S01809	8429	China-Eastern	Eastern China	Asia	Central Asian Orogenic Belt	Bainaimiao Arc	Bainaimiao	42.2703	112.63		igneous	intrusive	tonalite	felsic	8429	R10220-S01809	21.392	0.435404	14	Zhang, SH et al.	2014	GSA Bulletin	126	1275–1300
R10220-S01810	8432	China-Eastern	Eastern China	Asia	Central Asian Orogenic Belt	Bainaimiao Arc	Bainaimiao	42.285	112.624		igneous	intrusive	diorite	mafic	8432	R10220-S01810	21.392	0.435404	12	Zhang, SH et al.	2014	GSA Bulletin	126	1275–1300
R10220-S01811	8480	China-Eastern	Eastern China	Asia	Central Asian Orogenic Belt	Bainaimiao Arc	Bayan Obo	41.8111	110.61		igneous	intrusive	quartz diorite	felsic	8480	R10220-S01811	20.39	0.103699	15	Zhang, SH et al.	2014	GSA Bulletin	126	1275–1300
R10220-S01812	8487	China-Eastern	Eastern China	Asia	Central Asian Orogenic Belt	Bainaimiao Arc	Bayan Obo	41.8215	110.79		igneous	intrusive	granite	felsic	8487	R10220-S01812	20.39	0.103699	12	Zhang, SH et al.	2014	GSA Bulletin	126	1275–1300
R10220-S01813	8500	China-Eastern	Eastern China	Asia	Central Asian Orogenic Belt	Bainaimiao Arc	Bayan Obo	41.9869	110.118		igneous	intrusive	tonalite	felsic	8500	R10220-S01813	20.39	0.103699	15	Zhang, SH et al.	2014	GSA Bulletin	126	1275–1300
R10220-S01814	8502	China-Eastern	Eastern China	Asia	Central Asian Orogenic Belt	Bainaimiao Arc	Bayan Obo	41.9979	110.12		igneous	intrusive	tonalite	felsic	8502	R10220-S01814	20.39	0.103699	15	Zhang, SH et al.	2014	GSA Bulletin	126	1275–1300
R10220-S01815	8504	China-Eastern	Eastern China	Asia	Central Asian Orogenic Belt	Bainaimiao Arc	Bayan Obo	42.0002	110.164		igneous	intrusive	tonalite	felsic	8504	R10220-S01815	21.39	0.435404	15	Zhang, SH et al.	2014	GSA Bulletin	126	1275–1300
R10220-S01816	8505	China-Eastern	Eastern China	Asia	Central Asian Orogenic Belt	Bainaimiao Arc	Bayan Obo	41.9974	110.182		igneous	extrusive	dacite	felsic	8505	R10220-S01816	20.39	0.103699	21	Zhang, SH et al.	2014	GSA Bulletin	126	1275–1300
R10220-S01817	8515	China-Eastern	Eastern China	Asia	Central Asian Orogenic Belt	Bainaimiao Arc	Bayan Obo	41.8378	110.57		igneous	intrusive	tonalite	felsic	8515	R10220-S01817	20.39	0.103699	14	Zhang, SH et al.	2014	GSA Bulletin	126	1275–1300
R10220-S01818	8556	China-Eastern	Eastern China	Asia	Central Asian Orogenic Belt	Bainaimiao Arc	Bayan Obo	41.9923	109.901		igneous	extrusive	dacite	felsic	8556	R10220-S01818	20.389	0.103699	12	Zhang, SH et al.	2014	GSA Bulletin	126	1275–1300
R10220-S01819	8557	China-Eastern	Eastern China	Asia	Central Asian Orogenic Belt	Bainaimiao Arc	Bayan Obo	41.9983	109.903		igneous	intrusive	quartz diorite	felsic	8557	R10220-S01819	20.389	0.103699	14	Zhang, SH et al.	2014	GSA Bulletin	126	1275–1300
R10220-S01821	9225	China-Eastern	Eastern China	Asia	Central Asian Orogenic Belt	Bainaimiao Arc	Bayan Obo	41.8747	110.45	420	detrital	meta_sedimentary	meta-sandstone	N.A.	9225	R10220-S01821	20.39	0.103699	60	Zhang, SH et al.	2014	GSA Bulletin	126	1275–1300
R10220-S01822	9226	China-Eastern	Eastern China	Asia	Central Asian Orogenic Belt	Bainaimiao Arc	Bayan Obo	41.8741	110.459	420	detrital	meta_sedimentary	meta-sandstone	N.A.	9226	R10220-S01822	20.39	0.103699	56	Zhang, SH et al.	2014	GSA Bulletin	126	1275–1300
R10220-S01823	9341	China-Eastern	Eastern China	Asia	Central Asian Orogenic Belt	Bainaimiao Arc	Gongzhuling	43.4602	124.995		igneous	intrusive	tonalite	felsic	9341	R10220-S01823	21.404	0.435404	15	Zhang, SH et al.	2014	GSA Bulletin	126	1275–1300
R10220-S01824	9344	China-Eastern	Eastern China	Asia	Central Asian Orogenic Belt	Bainaimiao Arc	Gongzhuling	43.4607	124.938		igneous	intrusive	quartz diorite	felsic	9344	R10220-S01824	21.404	0.435404	15	Zhang, SH et al.	2014	GSA Bulletin	126	1275–1300
R10224-S01892	11XL29	China-Eastern	Eastern China	Asia	Central Asian Orogenic Belt	Erdaojing Subduction-Accretion Complex	Xilinhot	43.4003	116.881	265	detrital	siliciclastic	sandstone (volcaniclastic)	N.A.	11XL29	R10224-S01892	21.396	0.435404	19	Eizenhöfer, PR et al.	2015	GSA Bulletin	127	1422–1436
R10224-S01893	11XL37	China-Eastern	Eastern China	Asia	Central Asian Orogenic Belt	Baolidao Arc	Xilinhot	44.0774	116.527	265	detrital	siliciclastic	sandstone (volcaniclastic)	N.A.	11XL37	R10224-S01893	21.396	0.435404	30	Eizenhöfer, PR et al.	2015	GSA Bulletin	127	1422–1436
R10224-S01894	11XL41	China-Eastern	Eastern China	Asia	Central Asian Orogenic Belt	Baolidao Arc	Xilinhot	44.2761	116.624	265	detrital	siliciclastic	sandstone (volcaniclastic)	N.A.	11XL41	R10224-S01894	21.396	0.435404	29	Eizenhöfer, PR et al.	2015	GSA Bulletin	127	1422–1436
R10224-S01895	11XL42	China-Eastern	Eastern China	Asia	Central Asian Orogenic Belt	Hegenshan Ophiolite Complex	East Ujimqin	45.8561	116.338	265	detrital	siliciclastic	sandstone (volcaniclastic)	N.A.	11XL42	R10224-S01895	21.396	0.435404	30	Eizenhöfer, PR et al.	2015	GSA Bulletin	127	1422–1436
R10224-S01896	11XL45	China-Eastern	Eastern China	Asia	Central Asian Orogenic Belt	Baolidao Arc	Xilinhot	44.1764	116.141	265	detrital	siliciclastic	sandstone (volcaniclastic)	N.A.	11XL45	R10224-S01896	21.396	0.435404	29	Eizenhöfer, PR et al.	2015	GSA Bulletin	127	1422–1436
R10224-S01897	12XL14	China-Eastern	Eastern China	Asia	Central Asian Orogenic Belt	Mongolian Arc	East Ujimqin	45.5861	116.699	365	detrital	siliciclastic	sandstone (volcaniclastic)	N.A.	12XL14	R10224-S01897	21.396	0.435404	29	Eizenhöfer, PR et al.	2015	GSA Bulletin	127	1422–1436
R10224-S01898	12XL15	China-Eastern	Eastern China	Asia	Central Asian Orogenic Belt	Mongolian Arc	East Ujimqin	45.5419	116.573	365	detrital	siliciclastic	sandstone (volcaniclastic)	N.A.	12XL15	R10224-S01898	21.396	0.435404	56	Eizenhöfer, PR et al.	2015	GSA Bulletin	127	1422–1436
R10224-S01899	12XL16	China-Eastern	Eastern China	Asia	Central Asian Orogenic Belt	Hegenshan Ophiolite Complex	East Ujimqin	45.3633	116.83	265	detrital	siliciclastic	sandstone (volcaniclastic)	N.A.	12XL16	R10224-S01899	21.396	0.435404	30	Eizenhöfer, PR et al.	2015	GSA Bulletin	127	1422–1436
R10224-S01900	12XL17	China-Eastern	Eastern China	Asia	Central Asian Orogenic Belt	Hegenshan Ophiolite Complex	East Ujimqin	45.64	117.091	265	detrital	siliciclastic	sandstone (volcaniclastic)	N.A.	12XL17	R10224-S01900	21.397	0.435404	57	Eizenhöfer, PR et al.	2015	GSA Bulletin	127	1422–1436
R10224-S01901	12XL18	China-Eastern	Eastern China	Asia	Central Asian Orogenic Belt	Hegenshan Ophiolite Complex	East Ujimqin	45.685	117.141	265	detrital	siliciclastic	sandstone (volcaniclastic)	N.A.	12XL18	R10224-S01901	21.397	0.435404	29	Eizenhöfer, PR et al.	2015	GSA Bulletin	127	1422–1436
R10224-S01902	12XL19	China-Eastern	Eastern China	Asia	Central Asian Orogenic Belt	Hegenshan Ophiolite Complex	East Ujimqin	45.0425	117.246	265	detrital	siliciclastic	sandstone (volcaniclastic)	N.A.	12XL19	R10224-S01902	21.397	0.435404	49	Eizenhöfer, PR et al.	2015	GSA Bulletin	127	1422–1436
R10224-S01903	12XL21	China-Eastern	Eastern China	Asia	Central Asian Orogenic Belt	Baolidao Arc	West Ujimqin	44.8992	117.756	260	detrital	siliciclastic	sandstone (volcaniclastic)	N.A.	12XL21	R10224-S01903	21.397	0.435404	59	Eizenhöfer, PR et al.	2015	GSA Bulletin	127	1422–1436
R10224-S01904	12XL24	China-Eastern	Eastern China	Asia	Central Asian Orogenic Belt	Erdaojing Subduction-Accretion Complex	Xilinhot	44.1364	117.566	240	detrital	siliciclastic	sandstone (volcaniclastic)	N.A.	12XL24	R10224-S01904	21.397	0.435404	57	Eizenhöfer, PR et al.	2015	GSA Bulletin	127	1422–1436
R10225-S01905	13H99R	Western USA	USA_Western	N_America	Mojave-Yavapai Province	Tuna Pluton	Upper Granite Gorge	36.1444	-112.255		igneous	intrusive	granite	felsic	13H99R	R10225-S01905	20.167	0.478787	13	Holland, ME et al.	2015	GSA Bulletin	127	1391–1410
R10225-S01906	K05-100	Western USA	USA_Western	N_America	Mojave-Yavapai Province	Tuna Pluton	Upper Granite Gorge	36.1437	-112.276		igneous	intrusive	granite	felsic	K05-100	R10225-S01906	20.167	0.478787	89	Holland, ME et al.	2015	GSA Bulletin	127	1391–1410
R10225-S01907	K05-113	Western USA	USA_Western	N_America	Mojave-Yavapai Province	Walthenberg Canyon Block	Upper Granite Gorge	36.2271	-112.423		igneous	meta_igneous	orthogneiss	felsic	K05-113	R10225-S01907	20.167	0.478787	81	Holland, ME et al.	2015	GSA Bulletin	127	1391–1410
R10225-S01908	K06-107	Western USA	USA_Western	N_America	Mojave-Yavapai Province	Ruby Pluton	Upper Granite Gorge	36.2151	-112.334		igneous	intrusive	granite	felsic	K06-107	R10225-S01908	20.167	0.478787	26	Holland, ME et al.	2015	GSA Bulletin	127	1391–1410
R10225-S01909	K06-228	Western USA	USA_Western	N_America	Mojave-Yavapai Province	Diamond Creek Pluton	Lower Granite Gorge	35.7525	-113.548		igneous	intrusive	granite	felsic	K06-228	R10225-S01909	20.166	0.478787	10	Holland, ME et al.	2015	GSA Bulletin	127	1391–1410
R10225-S01910	K06-238	Western USA	USA_Western	N_America	Mojave-Yavapai Province	Gneiss Canyon Shear Zone	Lower Granite Gorge	35.7969	-113.548		igneous	meta_igneous	orthogneiss	felsic	K06-238	R10225-S01910	20.166	0.478787	21	Holland, ME et al.	2015	GSA Bulletin	127	1391–1410
R10225-S01911	K06-245	Western USA	USA_Western	N_America	Mojave-Yavapai Province	Spencer Canyon Block	Lower Granite Gorge	35.8211	-113.629		igneous	intrusive	granite	felsic	K06-245	R10225-S01911	20.166	0.478787	59	Holland, ME et al.	2015	GSA Bulletin	127	1391–1410
R10225-S01912	K12-115L	Western USA	USA_Western	N_America	Mojave-Yavapai Province	Walthenberg Canyon Block	Upper Granite Gorge	36.2037	-112.426		igneous	meta_igneous	orthogneiss	felsic	K12-115L	R10225-S01912	20.167	0.478787	10	Holland, ME et al.	2015	GSA Bulletin	127	1391–1410
R10225-S01913	K12-81L	Western USA	USA_Western	N_America	Mojave-Yavapai Province	Grapevine Camp Pluton	Upper Granite Gorge	36.0545	-111.996		igneous	intrusive	granite	felsic	K12-81L	R10225-S01913	20.168	0.478787	4	Holland, ME et al.	2015	GSA Bulletin	127	1391–1410
R10225-S01914	K12-85	Western USA	USA_Western	N_America	Mojave-Yavapai Province	Zoroaster Pluton	Upper Granite Gorge	36.0892	-112.06		igneous	intrusive	granite	felsic	K12-85	R10225-S01914	20.167	0.478787	16	Holland, ME et al.	2015	GSA Bulletin	127	1391–1410
R10225-S01915	K12-90	Western USA	USA_Western	N_America	Mojave-Yavapai Province	Horn Creek Pluton	Upper Granite Gorge	36.102	-112.137		igneous	intrusive	granite	felsic	K12-90	R10225-S01915	20.167	0.478787	24	Holland, ME et al.	2015	GSA Bulletin	127	1391–1410
R10225-S01916	K12-91	Western USA	USA_Western	N_America	Mojave-Yavapai Province	Trinity Creek Block	Upper Granite Gorge	36.1062	-112.154		igneous	meta_igneous	orthogneiss	felsic	K12-91	R10225-S01916	20.167	0.478787	21	Holland, ME et al.	2015	GSA Bulletin	127	1391–1410
R10225-S01917	K12-96	Western USA	USA_Western	N_America	Mojave-Yavapai Province	Boucher Pluton	Upper Granite Gorge	36.1095	-112.227		igneous	intrusive	granite	felsic	K12-96	R10225-S01917	20.167	0.478787	18	Holland, ME et al.	2015	GSA Bulletin	127	1391–1410
R10227-S01956	21223	West Antarctica	West Antarctica	Antarctica	Marie Byrd Land	Ford Ranges	Scott Nunataks	-77.2333	-154.2		igneous	meta_igneous	orthogneiss	felsic	21223	R10227-S01956	11.125	10	22	Yackymchuk, C et al.	2015	GSA Bulletin	127	1464–1484
R10227-S01958	51225-LA	West Antarctica	West Antarctica	Antarctica	Marie Byrd Land	Ford Ranges	Chester Mountains	-76.6667	-145.583		igneous	intrusive	granodiorite	felsic	51225-LA	R10227-S01958	11.134	1.70946	17	Yackymchuk, C et al.	2015	GSA Bulletin	127	1464–1484
R10227-S01961	912-2A	West Antarctica	West Antarctica	Antarctica	Marie Byrd Land	Ford Ranges	Asman Ridge	-77.1667	-144.8		igneous	intrusive	granodiorite	felsic	912-2A	R10227-S01961	11.135	1.70946	14	Yackymchuk, C et al.	2015	GSA Bulletin	127	1464–1484
R10227-S01962	9N27-4	West Antarctica	West Antarctica	Antarctica	Marie Byrd Land	Ford Ranges	Mount Ralph	-76.9667	-144.533		igneous	intrusive	granodiorite	felsic	9N27-4	R10227-S01962	11.135	1.70946	15	Yackymchuk, C et al.	2015	GSA Bulletin	127	1464–1484
R10227-S01963	Y1-AE035	West Antarctica	West Antarctica	Antarctica	Marie Byrd Land	Ford Ranges	Mount Avers	-76.4658	-145.272		igneous	intrusive	granite	felsic	Y1-AE035	R10227-S01963	11.134	1.70946	9	Yackymchuk, C et al.	2015	GSA Bulletin	127	1464–1484
R10227-S01964	Y1-IG071-73-LA	West Antarctica	West Antarctica	Antarctica	Marie Byrd Land	Ford Ranges	Mount Iphigene	-76.5113	-145.806		igneous	meta_igneous	migmatite-leucosome	felsic	Y1-IG071-73-LA	R10227-S01964	11.134	1.70946	40	Yackymchuk, C et al.	2015	GSA Bulletin	127	1464–1484
R10227-S01966	Y2-GP091	West Antarctica	West Antarctica	Antarctica	Marie Byrd Land	Ford Ranges	Greer Peak	-76.7762	-144.427		igneous	intrusive	granodiorite	felsic	Y2-GP091	R10227-S01966	11.135	1.70946	12	Yackymchuk, C et al.	2015	GSA Bulletin	127	1464–1484
R10227-S01967	Y2-JU096-LA	West Antarctica	West Antarctica	Antarctica	Marie Byrd Land	Ford Ranges	Mount June	-76.2518	-145.275		igneous	intrusive	granodiorite	felsic	Y2-JU096-LA	R10227-S01967	11.134	1.70946	18	Yackymchuk, C et al.	2015	GSA Bulletin	127	1464–1484
R10227-S01969	Y2-MD092	West Antarctica	West Antarctica	Antarctica	Marie Byrd Land	Ford Ranges	Mount Dolber	-77.0703	-145.751	500	detrital	meta_sedimentary	meta-turbidite	N.A.	Y2-MD092	R10227-S01969	11.134	1.70946	49	Yackymchuk, C et al.	2015	GSA Bulletin	127	1464–1484
R10227-S01970	Y2-MP098	West Antarctica	West Antarctica	Antarctica	Marie Byrd Land	Ford Ranges	Mount Passel	-76.8975	-144.867	500	detrital	meta_sedimentary	meta-turbidite	N.A.	Y2-MP098	R10227-S01970	11.135	1.70946	45	Yackymchuk, C et al.	2015	GSA Bulletin	127	1464–1484
R10229-S01978	07D048	China-Eastern	Eastern China	Asia	North China Craton	Weichang Volcanic Rocks	Youfang	42.0397	117.888		igneous	extrusive	andesite	mafic	07D048	R10229-S01978	21.397	0.435404	16	Ye, H et al.	2014	Intl Geology Review	56	1630–1657
R10229-S01979	8012	China-Eastern	Eastern China	Asia	North China Craton	Chengde Sediments	Chengde	40.7833	118.201	240	detrital	siliciclastic	cobble	N.A.	8012	R10229-S01979	20.398	0.103699	15	Ye, H et al.	2014	Intl Geology Review	56	1630–1657
[truncated: 6,721 more rows]

## Sheet: Rock_Types
Rock_Type_3	MF_Class	Rock_Type_1
adakite	mafic	igneous
agglomerate	N.A.	igneous
albitite	felsic	igneous
alkali feldspar	felsic	igneous
[truncated: 259 more rows]

[truncated: 4 more sheets: Lu-Hf_Data, Countries, Grids_12x12, Journals]
