# Supplementary material for: Enhanced U-Pb detrital zircon, Lu-Hf zircon, δ18O zircon, and Sm-Nd whole rock global databases
Source: Sci Data. 2024 Jan 9;11:56. doi: 10.1038/s41597-023-02902-9 (PMC10776700; doi:10.1038/s41597-023-02902-9)
Supplement: Supplementary file 5 — DB5 - Sm-Nd whole rock database [file 41597_2023_2902_MOESM5_ESM.xlsx]

## Sheet: References
Ref No.	Lead_Author	Year	Journal	Volume	Pages/ Article	Title	Web Link
131	De Waele, B et al.	2006	Precambrian Research	148	225–256	Isotopic and geochemical evidence of proterozoic episodic crustal reworking within the irumide belt of south-central Africa, the southern metacratonic boundary of an Archaean Bangweulu Craton	http://dx.doi.org/10.1016/j.precamres.2006.05.006
132	Zhao, JH et al.	2013	Amer J Science	313	540–583	Neoproterozoic tonalite and trondhjemite in the Huangling complex, South China: Crustal growth and reworking in a continental arc environment	http://dx.doi.org/10.2475/06.2013.02
139	Ferriere, L et al.	2010	Chemical Geology	275	254–261	Single crystal U–Pb zircon age and Sr–Nd isotopic composition of impactites from the Bosumtwi impact structure, Ghana: Comparison with country rocks and Ivory Coast tektites	http://dx.doi.org/10.1016/j.chemgeo.2010.05.016
143	Rao, NVC et al.	2013	Chemical Geology	353	48–64	Mesoproterozoic U–Pb ages, trace element and Sr–Nd isotopic composition of perovskite from kimberlites of the Eastern Dharwar craton, southern India: Distinct mantle sources and a widespread 1.1 Ga tectonomagmatic event	http://dx.doi.org/10.1016/j.chemgeo.2012.04.023
201	Turkina, OM et al.	2012	Gondwana Research	21	801–817	U–Pb (SHRIMP II), Lu–Hf isotope and trace element geochemistry of zircons from high-grade metamorphic rocks of the Irkut terrane, Sharyzhalgay Uplift: Implications for the Neoarchaean evolution of the Siberian Craton	http://dx.doi.org/10.1016/j.gr.2011.09.012
203	Kröner, A et al.	2012	Gondwana Research	21	901–927	Zircon and muscovite ages, geochemistry, and Nd–Hf isotopes for the Aktyuz metamorphic terrane: Evidence for an Early Ordovician collisional belt in the northern Tianshan of Kyrgyzstan	http://dx.doi.org/10.1016/j.gr.2011.05.010
210	Li, SQ et al.	2012	Gondwana Research	22	943–955	Late Mesozoic tectonic evolution of the Songliao basin, NE China: Evidence from detrital zircon ages and Sr–Nd isotopes	http://dx.doi.org/10.1016/j.gr.2012.04.002
212	Kröner, A et al.	2013	Gondwana Research	23	272–295	Mesoproterozoic (Grenville-age) terranes in the Kyrgyz North Tianshan: Zircon ages and Nd–Hf isotopic constraints on the origin and evolution of basement blocks in the southern Central Asian Orogen	http://dx.doi.org/10.1016/j.gr.2012.05.004
221	Wodicka, N et al.	2014	GSA Bulletin	126	1625–1653	Did a proto-ocean basin form along the southeastern Rae cratonic margin? Evidence from U-Pb geochronology, geochemistry (Sm-Nd and whole-rock), and stratigraphy of the Paleoproterozoic Piling Group, northern Canada	http://dx.doi.org/10.1130/B31028.1
238	Tahiri, A et al.	2010	J African Earth Sci	57	1–13	Geochronological data on the Rabat–Tiflet granitoids: Their bearing on the tectonics of the Moroccan Variscides	http://dx.doi.org/10.1016/j.jafrearsci.2009.07.005
241	Grantham, GH et al.	2011	J African Earth Sci	59	74–100	New SHRIMP, Rb/Sr and Sm/Nd isotope and whole rock chemical data from central Mozambique and western Dronning Maud Land, Antarctica: Implications for the nature of the eastern margin of the Kalahari Craton and the amalgamation of Gondwana	http://dx.doi.org/10.1016/j.jafrearsci.2010.08.005
248	Kwekam, M et al.	2013	J African Earth Sci	84	70–88	The Pan-African Kekem gabbro-norite (West-Cameroon), U–Pb zircon age, geochemistry and Sr–Nd isotopes: Geodynamical implication for the evolution of the Central African fold belt	http://dx.doi.org/10.1016/j.jafrearsci.2013.03.010
260	Zhou, JL et al.	2015	J African Earth Sci	106	75–86	Age and geochemistry of Early Cambrian post-collisional granites from the Ambatondrazaka area in east-central Madagascar	http://dx.doi.org/10.1016/j.jafrearsci.2015.02.012
261	Nie, J et al.	2012	Earth-Science Rev	110	111–126	Integrated provenance analysis of a convergent retroarc foreland system: U–Pb ages, heavy minerals, Nd isotopes, and sandstone compositions of the Middle Magdalena Valley basin, northern Andes, Colombia	http://dx.doi.org/10.1016/j.earscirev.2011.11.002
273	Zhang, CL et al.	2012	J Asian Earth Sci	47	5–20	Precambrian evolution and cratonization of the Tarim Block, NW China: Petrology, geochemistry, Nd-isotopes and U–Pb zircon geochronology from Archaean gabbro-TTG–potassic granite suite and Paleoproterozoic metamorphic belt	http://dx.doi.org/10.1016/j.jseaes.2011.05.018
277	Yang, C et al.	2013	J Asian Earth Sci	72	178–189	Delineation of the ca. 2.7 Ga TTG gneisses in the Zanhuang Complex, North China Craton and its geological implications	http://dx.doi.org/10.1016/j.jseaes.2012.09.031
287	Hollanda, MHBM et al.	2011	J South Amer Earth Sci	32	287–300	Long-lived Paleoproterozoic granitic magmatism in the Seridó-Jaguaribe domain, Borborema Province-NE Brazil	http://dx.doi.org/10.1016/j.jsames.2011.02.008
295	Zhao, JH et al.	2010	Lithos	120	439–452	Neoproterozoic crustal growth and reworking of the Northwestern Yangtze Block: Constraints from the Xixiang dioritic intrusion, South China	http://dx.doi.org/10.1016/j.lithos.2010.09.005
304	Zhai, QG et al.	2013	Lithos	168	186–199	The Carboniferous ophiolite in the middle of the Qiangtang terrane, Northern Tibet: SHRIMP U–Pb dating, geochemical and Sr–Nd–Hf isotopic characteristics	http://dx.doi.org/10.1016/j.lithos.2013.02.005
313	Szilas, K et al.	2015	Mineralogical Mag	79	857–876	Nd-Hf isotope and trace element systematics of Mesoarchaean amphibolites, inner Ameralik Fjord, southern West Greenland	http://dx.doi.org/10.1180/minmag.2015.079.4.02
342	Fraser, G et al.	2010	Precambrian Research	179	1–21	Discovery of early Mesoarchean crust in the eastern Gawler Craton, South Australia	http://dx.doi.org/10.1016/j.precamres.2010.02.008
343	Jiang, N et al.	2010	Precambrian Research	179	37–49	~2.7 Ga crust growth in the North China Craton	http://dx.doi.org/10.1016/j.precamres.2010.02.010
347	Will, TM et al.	2010	Precambrian Research	180	85–112	Geochemical and isotopic constraints on the tectonic and crustal evolution of the Shackleton Range, East Antarctica, and correlation with other Gondwana crustal segments	http://dx.doi.org/10.1016/j.precamres.2010.03.005
387	Song, S et al.	2010	Precambrian Research	183	805–816	Tracing the 850-Ma continental flood basalts from a piece of subducted continental crust in the North Qaidam UHPM belt, NW China	http://dx.doi.org/10.1016/j.precamres.2010.09.008
390	Howard, KE et al.	2011	Precambrian Research	184	43–62	U–Pb, Lu–Hf and Sm–Nd isotopic constraints on provenance and depositional timing of metasedimentary rocks in the western Gawler Craton: Implications for Proterozoic reconstruction models	http://dx.doi.org/10.1016/j.precamres.2010.10.002
404	Peng, P et al.	2011	Precambrian Research	187	165–180	Halaqin volcano-sedimentary succession in the central-northern margin of the North China Craton: Products of Late Paleoproterozoic ridge subduction	http://dx.doi.org/10.1016/j.precamres.2011.03.006
407	Kirkland, CL et al.	2011	Precambrian Research	187	223–247	On the edge: U–Pb, Lu–Hf, and Sm–Nd data suggests reworking of the Yilgarn craton margin during formation of the Albany-Fraser Orogen	http://dx.doi.org/10.1016/j.precamres.2011.03.002
418	Bea, F et al.	2011	Precambrian Research	189	328–346	SHRIMP dating and Nd isotope geology of the Archean terranes of the Uweinat-Kamil inlier, Egypt–Sudan–Libya	http://dx.doi.org/10.1016/j.precamres.2011.07.017
423	Qiu, XF et al.	2011	Precambrian Research	191	101–119	Recognition of Grenvillian volcanic suite in the Shennongjia region and its tectonic significance for the South China Craton	http://dx.doi.org/10.1016/j.precamres.2011.09.011
434	Seixas, LAR et al.	2012	Precambrian Research	196	61–80	Geochemistry, Nd isotopes and U–Pb geochronology of a 2350 Ma TTG suite, Minas Gerais, Brazil: Implications for the crustal evolution of the southern São Francisco craton	http://dx.doi.org/10.1016/j.precamres.2011.11.002
439	Wu, Y et al.	2012	Precambrian Research	200	26–37	Geochemistry and zircon U–Pb geochronology of Paleoproterozoic arc related granitoid in the Northwestern Yangtze Block and its geological implications	http://dx.doi.org/10.1016/j.precamres.2011.12.015
450	Zhang, SH et al.	2012	Precambrian Research	206	52–71	U–Pb geochronology and geochemistry of the bedrocks and moraine sediments from the Windmill Islands: Implications for Proterozoic evolution of East Antarctica	http://dx.doi.org/10.1016/j.precamres.2012.02.019
451	Grew, ES et al.	2012	Precambrian Research	206	87–108	New constraints from U–Pb, Lu–Hf and Sm–Nd isotopic data on the timing of sedimentation and felsic magmatism in the Larsemann Hills, Prydz Bay, East Antarctica	http://dx.doi.org/10.1016/j.precamres.2012.02.016
458	Szilas, K et al.	2012	Precambrian Research	208	90–123	Complex calc-alkaline volcanism recorded in Mesoarchaean supracrustal belts north of Frederikshåb Isblink, southern West Greenland: Implications for subduction zone processes in the early Earth	http://dx.doi.org/10.1016/j.precamres.2012.03.013
471	Xia, Y et al.	2012	Precambrian Research	216	177–207	Paleoproterozoic S- and A-type granites in southwestern Zhejiang: Magmatism, metamorphism and implications for the crustal evolution of the Cathaysia basement	http://dx.doi.org/10.1016/j.precamres.2012.07.001
480	Mukasa, SB et al.	2013	Precambrian Research	224	268–286	Geochronological constraints on the magmatic and tectonic development of the Pongola Supergroup (Central Region), South Africa	http://dx.doi.org/10.1016/j.precamres.2012.09.015
483	Wan, Y et al.	2012	Precambrian Research	222	265–289	Zircon ages and geochemistry of late Neoarchean syenogranites	http://dx.doi.org/10.1016/j.precamres.2011.05.001
486	Zhang, SH et al.	2012	Precambrian Research	222	339–367	Mid-Mesoproterozoic bimodal magmatic rocks in the northern North China Craton: Implications for magmatism related to breakup of the Columbia supercontinent	http://dx.doi.org/10.1016/j.precamres.2011.06.003
489	Yu, JH et al.	2012	Precambrian Research	222	424–449	U–Pb geochronology and Hf–Nd isotopic geochemistry of the Badu Complex, Southeastern China: Implications for the Precambrian crustal evolution and paleogeography of the Cathaysia Block	http://dx.doi.org/10.1016/j.precamres.2011.07.014
491	Satkoski, AM et al.	2013	Precambrian Research	224	36–50	Geochemical and Hf–Nd isotopic constraints on the crustal evolution of Archean rocks from the Minnesota River Valley, USA	http://dx.doi.org/10.1016/j.precamres.2012.09.003
493	Wang, W et al.	2013	Precambrian Research	224	94–109	Geochemistry of ~2.7 Ga basalts from Taishan area: Constraints on the evolution of early Neoarchean granite-greenstone belt in western Shandong Province, China	http://dx.doi.org/10.1016/j.precamres.2012.09.009
499	Tapsoba, B et al.	2013	Precambrian Research	224	364–396	Chemical and Sr–Nd isotopic compositions and zircon U–Pb ages of the Birimian granitoids from NE Burkina Faso, West African Craton: Implications on the geodynamic setting and crustal evolution	http://dx.doi.org/10.1016/j.precamres.2012.09.013
507	Jayananda, M et al.	2013	Precambrian Research	227	55–76	Neoarchean greenstone volcanism and continental growth, Dharwar craton, southern India: Constraints from SIMS U–Pb zircon geochronology and Nd isotopes	http://dx.doi.org/10.1016/j.precamres.2012.05.002
515	Peng, T et al.	2013	Precambrian Research	228	233–249	Neoarchean siliceous high-Mg basalt (SHMB) from the Taishan granite–greenstone terrane, Eastern North China Craton: Petrogenesis and tectonic implications	http://dx.doi.org/10.1016/j.precamres.2013.01.017
516	Heilimo, E et al.	2013	Precambrian Research	228	250–266	Neoarchean crustal recycling and mantle metasomatism: Hf–Nd–Pb–O isotope evidence from sanukitoids of the Fennoscandian shield	http://dx.doi.org/10.1016/j.precamres.2012.01.015
520	Ma, X et al.	2013	Precambrian Research	230	61–78	Zircon U–Pb ages, trace elements and Nd–Hf isotopic geochemistry of Guyang sanukitoids and related rocks: Implications for the Archean crustal evolution of the Yinshan Block, North China Craton	http://dx.doi.org/10.1016/j.precamres.2013.02.001
530	Frimmel, HE et al.	2013	Precambrian Research	231	218–235	A new lithostratigraphic subdivision and geodynamic model for the Pan-African western Saldania Belt, South Africa	http://dx.doi.org/10.1016/j.precamres.2013.03.014
540	Zhao, JH et al.	2013	Precambrian Research	233	93–107	Neoproterozoic high-K granites produced by melting of newly formed maficcrust in the Huangling region, South China	http://dx.doi.org/10.1016/j.precamres.2013.04.011
546	Huang, XL et al.	2013	Precambrian Research	233	337–357	Episodic crustal growth in the southern segment of the Trans-North China Orogen across the Archean-Proterozoic boundary	http://dx.doi.org/10.1016/j.precamres.2013.05.016
548	Kamei, A et al.	2013	Precambrian Research	234	47–62	Late Proterozoic juvenile arc metatonalite and adakitic intrusions in the Sør Rondane Mountains, eastern Dronning Maud Land, Antarctica	http://dx.doi.org/10.1016/j.precamres.2012.09.026
555	Kröner, A et al.	2013	Precambrian Research	234	288–321	Age, Nd–Hf isotopes, and geochemistry of the Vijayan Complex of eastern and southern Sri Lanka: A Grenville-age magmatic arc of unknown derivation	http://dx.doi.org/10.1016/j.precamres.2012.11.001
597	Wang, B et al.	2014	Precambrian Research	242	58–81	Early Neoproterozoic crustal evolution in northern Yili Block: Insights from migmatite, orthogneiss and leucogranite of the Wenquan metamorphic complex in the NW Chinese Tianshan	http://dx.doi.org/10.1016/j.precamres.2013.12.006
599	Montero, P et al.	2014	Precambrian Research	242	112–137	Timing of Archean crust formation and cratonization in the Awsard-Tichla zone of the NW Reguibat Rise, West African Craton: A SHRIMP, Nd–Sr isotopes, and geochemical reconnaissance study	http://dx.doi.org/10.1016/j.precamres.2013.12.013
600	Chen, WT et al.	2014	Precambrian Research	242	138–153	Grenvillian intra-plate mafic magmatism in the southwestern Yangtze Block, SW China	http://dx.doi.org/10.1016/j.precamres.2013.12.019
607	Avila, CA et al.	2014	Precambrian Research	243	221–251	Rhyacian evolution of subvolcanic and metasedimentary rocks of the southern segment of the Mineiro belt, São Francisco Craton, Brazil	http://dx.doi.org/10.1016/j.precamres.2013.12.028
608	Fuck, RA et al.	2014	Precambrian Research	244	53–74	Paleoproterozoic crust-formation and reworking events in the Tocantins Province, central Brazil: A contribution for Atlantica supercontinent reconstruction	http://dx.doi.org/10.1016/j.precamres.2013.12.003
612	Hanski, EJ et al.	2014	Precambrian Research	245	51–65	New isotopic and geochemical data from the Palaeoproterozoic Pechenga Greenstone Belt, NW Russia: Implication for basin development and duration of the volcanism	http://dx.doi.org/10.1016/j.precamres.2014.01.008
615	Cuadros, FA et al.	2014	Precambrian Research	245	186–206	Mesoproterozoic crust in the San Lucas Range (Colombia): An insight into the crustal evolution of the northern Andes	http://dx.doi.org/10.1016/j.precamres.2014.02.010
621	Dey, S et al.	2014	Precambrian Research	246	64–90	Origin and evolution of granitoids associated with the Kadiri greenstone belt, eastern Dharwar craton: A history of orogenic to anorogenic magmatism	http://dx.doi.org/10.1016/j.precamres.2014.02.007
624	Parks, J et al.	2014	Precambrian Research	246	160–179	Meso- and Neoarchean evolution of the Island Lake greenstone belt and the northwestern Superior Province: Evidence from lithogeochemistry, Nd isotope data, and U–Pb zircon geochronology	http://dx.doi.org/10.1016/j.precamres.2014.02.016
630	Szilas, K et al.	2014	Precambrian Research	247	208–222	The Neoarchaean Storø Supracrustal Belt, Nuuk region, southern West Greenland: An arc-related basin with continent-derived sedimentation	http://dx.doi.org/10.1016/j.precamres.2014.04.010
659	Naidoo, T et al.	2013	Sedimentary Geology	294	164–178	The evolution of Gondwana: U–Pb, Sm–Nd, Pb–Pb and geochemical data from Neoproterozoic to Early Palaeozoic successions of the Kango Inlier (Saldania Belt, South Africa)	http://dx.doi.org/10.1016/j.sedgeo.2013.05.014
667	Teixeira, W et al.	2015	Precambrian Research	256	148–169	A juvenile accretion episode (2.35–2.32 Ga) in the Mineiro belt and its role to the Minas accretionary orogeny: Zircon U–Pb–Hf and geochemical evidences	http://dx.doi.org/10.1016/j.precamres.2014.11.009
676	Mikhalsky, EV et al.	2015	Precambrian Research	258	171–185	The geological composition of the hidden Wilhelm II Land in East Antarctica: SHRIMP zircon, Nd isotopic and geochemical studies with implications for Proterozoic supercontinent reconstructions	http://dx.doi.org/10.1016/j.precamres.2014.12.011
678	Gürsu, S et al.	2015	Precambrian Research	258	208–233	Neoproterozoic continental arc volcanism at the northern edge of the Arabian Plate, SE Turkey	http://dx.doi.org/10.1016/j.precamres.2014.12.017
681	Khudoley, A et al.	2015	Precambrian Research	259	78–94	Proterozoic supercontinental restorations: Constraints from provenance studies of Mesoproterozoic to Cambrian clastic rocks, eastern Siberian Craton	http://dx.doi.org/10.1016/j.precamres.2014.10.003
693	Lahtinen, R et al.	2015	Precambrian Research	261	127–165	Archean–Proterozoic collision boundary in central Fennoscandia: Revisited	http://dx.doi.org/10.1016/j.precamres.2015.02.012
726	Leat, PT et al.	2009	Antarctic Science	21	633–641	Zircon U-Pb dating of Mesozoic volcanic and tectonic events in north-west Palmer Land and south-west Graham Land, Antarctica	http://dx.doi.org/10.1017/S0954102009990320
741	Kovach, V et al.	2013	J Asian Earth Sci	62	18–36	Zircon ages and Hf isotopic constraints on sources of clastic metasediments of the Slyudyansky high-grade complex, southeastern Siberia: Implication for continental growth and evolution of the Central Asian Orogenic Belt	http://dx.doi.org/10.1016/j.jseaes.2011.08.008
810	David, J et al.	2009	GSA Bulletin	121	150–163	U-Pb ages (3.8-2.7 Ga) and Nd isotope data from the newly identified Eoarchean Nuvvuagittuq supracrustal belt, Superior Craton, Canada	http://dx.doi.org/10.1130/B26369.1
824	Bream, BR et al.	2004	GSA Memoirs	197	459–475	Detrital zircon ages and Nd isotopic data from the southern Appalachian crystalline core, Georgia, South Carolina, North Carolina, and Tennessee: New provenance constraints for part of the Laurentian margin	http://dx.doi.org/10.1130/0-8137-1197-5.459
835	Ross, GM et al.	2005	GSA Bulletin	117	747–763	Evolution of the Cordilleran orogen (southwestern Alberta, Canada) inferred from detrital mineral geochronology, geochemistry, and Nd isotopes in the foreland basin	http://dx.doi.org/10.1130/B25564.1
845	Amato, JM et al.	2009	GSA Bulletin	121	1219–1235	Late Proterozoic–Paleozoic evolution of the Arctic Alaska–Chukotka terrane based on U-Pb igneous and detrital zircon ages: Implications for Neoproterozoic paleogeographic reconstructions	http://dx.doi.org/10.1130/B26510.1
882	Carson, CJ	2013	Australian J Earth Sci	60	175–196	The Victoria and Birrindudu Basins, Victoria River region, Northern Territory, Australia: A SHRIMP U-Pb detrital zircon and Sm-Nd study	http://dx.doi.org/10.1080/08120099.2013.772920
885	Holm, DK et al.	2005	GSA Bulletin	117	259–275	U-Pb zircon geochronology of Paleoproterozoic plutons from the northern Midcontinent, USA; evidence for subduction flip and continued convergence after Geon 18 Penokean orogenesis	http://dx.doi.org/10.1130/B25395.1
979	Peucat, JJ et al.	2003	J African Earth Sci	37	229–239	U–Pb zircon (TIMS and SIMS) and Sm–Nd whole-rock geochronology of the Gour Oumelalen granulitic basement, Hoggar massif, Tuareg shield, Algeria	http://dx.doi.org/10.1016/j.jafrearsci.2003.03.001
1035	de Sousa, IMC et al.	2016	Precambrian Research	273	129–150	Crustal evolution of the northern Brasília Belt basement, central Brazil: A Rhyacian orogeny coeval with a pre-Rodinia supercontinent assembly	http://dx.doi.org/10.1016/j.precamres.2015.12.007
1041	Cioffi, CR et al.	2016	Precambrian Research	275	176–196	Paleoproterozoic continental crust generation events at 2.15 and 2.08 Ga in the basement of the southern Brasília Orogen, SE Brazil	http://dx.doi.org/10.1016/j.precamres.2016.01.007
1047	Westin, A et al.	2016	Precambrian Research	276	178–193	A paleoproterozoic intra-arc basin associated with a juvenile source in the Southern Brasilia Orogen: Application of U–Pb and Hf–Nd isotopic analyses to provenance studies of complex areas	http://dx.doi.org/10.1016/j.precamres.2016.02.004
1073	Liu, X et al.	2006	Precambrian Research	145	131–154	Late Pan-African granitoids from the Grove Mountains, East Antarctica: Age, origin and tectonic implications	http://dx.doi.org/10.1016/j.precamres.2005.11.017
1106	Jayananda, M et al.	2015	Precambrian Research	268	295–322	Paleo- to Mesoarchean TTG accretion and continental growth in the western Dharwar craton, Southern India: Constraints from SHRIMP U–Pb zircon geochronology, whole-rock geochemistry and Nd–Sr isotopes	http://dx.doi.org/10.1016/j.precamres.2015.07.015
1112	da Rosa-Costa, LT et al.	2006	Gondwana Research	10	277–300	Zircon geochronology and Sm–Nd isotopic study: Further constraints for the Archean and Paleoproterozoic geodynamical evolution of the southeastern Guiana Shield, north of Amazonian Craton, Brazil	http://dx.doi.org/10.1016/j.gr.2006.02.012
1132	Pankhurst, RJ et al.	1998	J Geophysical Research	103	2529–2547	Geochronology and geochemistry of pre-Jurassic superterranes in Marie Byrd Land, Antarctica	http://dx.doi.org/10.1029/97JB02605
1136	Corvino, AF & Henjes-Kunst, F	2007	Terra Antartica	14	13–30	A Record of 2.5 and 1.1 Billion Year Old Crust in the Lawrence Hills, Antarctic Southern Prince Charles Mountains	http://www.mna.unisi.it/english/Publications/TAP/TA_pdfs/Volume_14/TA_14_013_Corvino_HenjesKunst.pdf
1207	Dahlquist, JA et al.	2013	Gondwana Research	23	1617–1630	Hf and Nd isotopes in Early Ordovician to Early Carboniferous granites as monitors of crustal growth in the Proto-Andean margin of Gondwana	http://dx.doi.org/10.1016/j.gr.2012.08.013
1239	Kröner, A et al.	2013	Earth & Planetary Sci Lett	381	188–197	Generation of early Archaean felsic greenstone volcanic rocks through crustal melting in the Kaapvaal, craton, southern Africa	http://dx.doi.org/10.1016/j.epsl.2013.08.029
1302	Samson, SD et al.	2003	Earth & Planetary Sci Lett	208	165–180	U-Pb geochronology and Hf-Nd isotope compositions of the oldest Neoproterozoic crust within the Cadomian orogen: new evidence for a unique juvenile terrane	http://dx.doi.org/10.1016/S0012-821X(03)00045-1
1306	Hartlaub, RP et al.	2005	Precambrian Research	141	137–153	Ancient (Meso- to Paleoarchean) crust in the Rae Province, Canada: Evidence from Sm–Nd and U–Pb constraints	http://dx.doi.org/10.1016/j.precamres.2005.09.001
1320	Cordani, UG et al.	2005	Geo Soc London Spec Pub	246	329–346	Geochronology of Proterozoic basement inliers in the Colombian Andes: tectonic history of remnants of a fragmented Grenville belt	http://dx.doi.org/10.1144/GSL.SP.2005.246.01.13
1334	Gasquet, D et al.	2003	Precambrian Research	127	329–354	Structure, Sr–Nd isotope geochemistry and zircon U–Pb geochronology of the granitoids of the Dabakala area (Côte d’Ivoire): evidence for a 2.3 Ga crustal growth event in the Palaeoproterozoic of West Africa	http://dx.doi.org/10.1016/S0301-9268(03)00209-2
1351	Liu, X et al.	2016	Precambrian Research	284	30–48	Early Mesoproterozoic arc magmatism followed by early Neoproterozoic granulite facies metamorphism with a near-isobaric cooling path at Mount Brown, Princess Elizabeth Land, East Antarctica	http://dx.doi.org/10.1016/j.precamres.2016.08.003
1420	Konopelko, D et al.	2015	J Asian Earth Sci	113	711–727	Permian age of orogenic thickening and crustal melting in the Garm Block, South Tien Shan, Tajikistan	http://dx.doi.org/10.1016/j.jseaes.2015.09.004
1437	Potrel, A et al.	1998	Precambrian Research	90	107–117	Archean crustal evolution of the West African Craton: example of the Amsaga Area (Reguibat Rise). U-Pb and Sm-Nd evidence for crustal growth and recycling	http://dx.doi.org/10.1016/S0301-9268(98)00044-8
1486	Wang, B et al.	2012	J Asian Earth Sci	49	40–53	Middle-Late Ordovician arc-type plutonism in the NW Chinese Tianshan: Implication for the accretion of the Kazakhstan continent in Central Asia	http://dx.doi.org/10.1016/j.jseaes.2011.11.005
1540	Turkina, OM et al.	2014	Russian Geology Geophys	55	1249–1263	The U–Pb age and Lu–Hf isotope composition of detrital zircon from metasedimentary rocks of the Onot greenstone belt (Sharyzhalgay uplift, southern Siberian craton)	http://dx.doi.org/10.1016/j.rgg.2014.10.001
1621	Bogina, MM et al.	2015	Intl Geology Review	57	1433–1445	Early Palaeoproterozoic volcanism of the Karelian Craton: age, sources, and geodynamic setting	http://dx.doi.org/10.1080/00206814.2014.931783
1816	Tong, Y et al.	2014	Amer J Science	314	80–109	Post-accretionary permian granitoids in the Chinese Altai orogen: Geochronology, petrogenesis and tectonic implications	http://dx.doi.org/10.2475/01.2014.03
1908	Claesson, S et al.	2001	Tectonophysics	339	1–18	Isotopic evidence for Palaeoproterozoic accretion in the basement of the East European Craton	http://dx.doi.org/10.1016/S0040-1951(01)00031-2
2109	Penaye, J et al.	2006	J African Earth Sci	44	530–542	Evolution of the Mayo Kebbi region as revealed by zircon dating: An early (ca. 740 Ma) Pan-African magmatic arc in southwestern Chad	http://dx.doi.org/10.1016/j.jafrearsci.2005.11.018
2142	Isseini, M et al.	2012	Lithos	153	39–52	A-type granites from the Pan-African orogenic belt in south-western Chad constrained using geochemistry, Sr–Nd isotopes and U–Pb geochronology	http://dx.doi.org/10.1016/j.lithos.2012.07.014
2154	Escayola, MP et al.	2007	Geology	35	495–498	Neoproterozoic backarc basin: Sensitive high-resolution ion microprobe U-Pb and Sm-Nd isotopic evidence from the Eastern Pampean Ranges, Argentina	http://dx.doi.org/10.1130/G23549A.1
2228	Payolla, BL et al.	2002	Precambrian Research	119	141–169	Geological evolution of the basement rocks in the east-central part of the Rondônia Tin Province, SW Amazonian craton, Brazil: U–Pb and Sm–Nd isotopic constraints	http://dx.doi.org/10.1016/S0301-9268(02)00121-3
2230	Pinho, MASB et al.	2003	Precambrian Research	126	1–25	U–Pb and Sm–Nd evidence for 1.76–1.77 Ga magmatism in the Moriru region, Mato Grosso, Brazil: implications for province boundaries in the SW Amazon Craton	http://dx.doi.org/10.1016/S0301-9268(03)00126-8
2231	Geraldes, MC et al.	2001	Precambrian Research	111	91–128	Proterozoic geologic evolution of the SW part of the Amazonian Craton in Mato Grosso state, Brazil	http://dx.doi.org/10.1016/S0301-9268(01)00158-9
2267	Yin, J et al.	2017	Gondwana Research	43	55–73	Late Silurian–early Devonian adakitic granodiorite, A-type and I-type granites in NW Junggar, NW China: Partial melting of mafic lower crust and implications for slab roll-back	http://dx.doi.org/10.1016/j.gr.2015.06.016
2307	Agbossoumonde, Y et al.	2007	Gondwana Research	12	476–488	Petrological and geochronological constraints on the origin of the Palimé-Amlamé granitoids (South Togo, West Africa): A segment of the West African Craton Paleoproterozoic margin reactivated during the Pan-African collision	http://dx.doi.org/doi:10.1016/j.gr.2007.01.004
2315	Klein, EL et al.	2005	Gondwana Research	8	177–186	Paleoproterozoic crustal evolution of the São Luis Craton, Brazil: Evidence from zircon geochronology and Sm-Nd isotopes	http://dx.doi.org/10.1016/S1342-937X(05)71116-3
2316	Klein, EL et al.	2005	Precambrian Research	141	83–105	The Gurupi Belt, northern Brazil: Lithostrathigraphy, geochronology, and geodynamic evolution	http://dx.doi.org/10.1016/j.precamres.2005.08.003
2357	Dia, A et al.	1997	J African Earth Sci	24	197–213	Isotopic constraints on the age and formation of a Paleoproterozoic volcanic arc complex in the Kedougou Inlier, eastern Senegal, West Africa	http://dx.doi.org/10.1016/S0899-5362(97)00038-9
2358	Doumbia, S et al.	1998	Precambrian Research	87	33–63	Petrogenesis of juvenile-type Birimian (Paleoproterozoic) granitoids in central Côte d’Ivoire, West Africa: geochemistry and geochronology	http://dx.doi.org/10.1016/S0301-9268(97)00201-5
2450	Turkina, OM & Kapitonov, IN	2017	Russian Geology Geophys	58	149–164	Lu–Hf isotope composition of zircon as an indicator of the sources for Paleoproterozoic collisional granites (Sharyzhalgai uplift, Siberian craton)	http://dx.doi.org/10.1016/j.rgg.201.0.001
2546	Manjate, VA	2017	J African Earth Sci	131	98–104	U-Pb zircon geochronology and Sr-Nd isotopic composition of the Inchope orthogneiss in Mozambique: Age constraints and petrogenetic implications	http://dx.doi.org/10.1016/j.jafrearsci.2017.03.027
2567	Moreno, JA et al.	2017	Precambrian Research	294	322–343	Geochronological and geochemical evidences for extension-related Neoarchean granitoids in the southern São Francisco Craton, Brazil	http://dx.doi.org/10.1016/j.precamres.2017.04.011
2576	Mtoro, M et al.	2009	Precambrian Research	174	241–257	Geochemistry and geochronology of the bimodal volcanic rocks of the Suguti area in the southern part of the Musoma-Mara Greenstone Belt, Northern Tanzania	https://doi.org/10.1016/j.precamres.2009.07.006
2590	Lan, C et al.	2017	Precambrian Research	297	77–100	Depositional age and protoliths of the Paleoproterozoic upper Taihua Group in the Wuyang area in the southern margin of the North China Craton: New insights into stratigraphic subdivision and tectonic setting	http://dx.doi.org/10.1016/j.precamres.2017.05.014
2660	Kröner, A et al.	2015	Gondwana Research	27	1392–1406	Zircon ages and Nd–Hf isotopes in UHT granulites of the Ider Complex: a cratonic terrane within the Central Asian Orogenic Belt in NW Mongolia	http://dx.doi.org/10.1016/j.gr.2014.03.005
2722	Gürsu, S et al.	2018	Gondwana Research	54	205–216	Nd, Pb, Hf isotope characteristics and provenance of glacial granitic pebbles from Late Ordovician diamictites in the Taurides, S Turkey	https://doi.org/10.1016/j.gr.2017.11.003
2723	Dolgopolova, A et al.	2017	Gondwana Research	47	76–109	Geodynamic evolution of the western Tien Shan, Uzbekistan: Insights from U-Pb SHRIMP geochronology and Sr-Nd-Pb-Hf isotope mapping of granitoids	https://doi.org/10.1016/j.gr.2016.10.022
2774	Abdulzahra, IK et al.	2018	Chemie der Erde	78	215–227	Petrogenesis and geochronology of Mishao peraluminous I-type granites, Shalair valley area, NE Iraq.	https://doi.org/10.1016/j.chemer.2018.01.003
2780	Barbey, P et al.	2018	Precambrian Research	305	91–110	The Marbat metamorphic core-complex (Southern Arabian Peninsula): Reassessment of the evolution of a Neoproterozoic island-arc from petrological, geochemical and U-Pb zircon data.	https://doi.org/10.1016/j.precamres.2017.12.013
2784	Card, CD et al.	2018	Precambrian Research	307	51–65	Characterising the southern part of the Hearne Province: A forgotten part of Canada’s shield revisited.	https://doi.org/10.1016/j.precamres.2018.01.002
2787	Cheng, Z et al.	2018	Intl Geology Review	60	1–20	Carboniferous porphyry Cu–Au deposits in the Almalyk orefield, Uzbekistan: the Sarycheku and Kalmakyr examples.	https://doi.org/10.1080/00206814.2017.1309996
2790	Cox, GM et al.	2019	Geoscience Frontiers	10	1981–1992	Late Neoproterozoic adakitic magmatism of the eastern Arabian Nubian Shield.	https://doi.org/10.1016/j.gsf.2017.12.006
2810	Zhu, DC et al.	2012	Chemical Geology	328	290–308	Cambrian bimodal volcanism in the Lhasa Terrane, southern Tibet: Record of an early Paleozoic Andean-type magmatic arc in the Australian proto-Tethyan margin	http://dx.doi.org/10.1016/j.chemgeo.2011.12.024
2819	Honarmand, M et al.	2018	Gondwana Research	57	48–76	Zircon U-Pb-Hf isotopes, bulk-rock geochemistry and Sr-Nd-Pb isotopes from late Neoproterozoic basement in the Mahneshan area, NW Iran: Implications for Ediacaran active continental margin along the northern Gondwana and constraints on the late Oligocene crustal anatexis.	https://doi.org/10.1016/j.gr.2017.12.009
2835	Mandl, M et al.	2018	Lithos	296	412–430	Pre-Alpine evolution of the Seckau Complex (Austroalpine basement/Eastern Alps): Constraints from in-situ LA-ICP-MS UPb zircon geochronology.	https://doi.org/10.1016/j.lithos.2017.11.022
2844	Nouri, F et al.	2018	Lithos	314	274–292	Zircon U-Pb dating, geochemistry and evolution of the Late Eocene Saveh magmatic complex, central Iran: Partial melts of sub-continental lithospheric mantle and magmatic differentiation.	https://doi.org/10.1016/j.lithos.2018.06.013
2853	da Silva Veras, R et al.	2018	J South Amer Earth Sci	86	384–409	Paleoproterozoic basement of Içana Domain, Rio Negro Province, northwestern Amazonian Craton: Geology, geochemistry and geochronology (U-Pb and Sm-Nd).	https://doi.org/10.1016/j.jsames.2018.07.003
2861	Schwark, L et al.	2018	Lithos	310	314–331	Generation of syntectonic calc-alkaline, magnesian granites through remelting of pre-tectonic igneous sources – U-Pb zircon ages and Sr, Nd and Pb isotope data from the Donkerhoek granite (southern Damara orogen, Namibia).	https://doi.org/10.1016/j.lithos.2018.04.020
2862	Sepidbar, F et al.	2018	Gondwana Research	57	141–156	Identification of Eocene-Oligocene magmatic pulses associated with flare-up in east Iran: Timing and sources.	https://doi.org/10.1016/j.gr.2018.01.008
2863	Zu, B et al.	2018	Ore Geology Rev	101	54–73	Age and petrogenesis of the Andagul granodiorite and its implications on gold mineralization of the Kassan region, western Kyrgyzstan Tian Shan.	https://doi.org/10.1016/j.oregeorev.2018.07.007
2866	Shellnutt, JG et al.	2018	Lithos	304	450–467	The origin of Late Ediacaran post-collisional granites near the Chad Lineament, Saharan Metacraton, South-Central Chad.	https://doi.org/10.1016/j.lithos.2018.02.020
2868	Stark, JC et al.	2018	Precambrian Research	310	76–92	In situ U-Pb geochronology and geochemistry of a 1.13?Ga mafic dyke suite at Bunger Hills, East Antarctica: The end of the Albany-Fraser Orogeny.	https://doi.org/10.1016/j.precamres.2018.02.023
2889	Halla, J	2005	Lithos	79	161–178	Late Archean high-Mg granitoids (sanukitoids) in the Southern Karelian craton, Eastern Finland.	https://doi.org/10.1016/j.lithos.2004.05.007
2890	Kapyaho, A et al.	2006	Precambrian Research	146	95–119	Growth of Archaean crust in the Kuhmo district, Eastern Finland: U–Pb and Sm–Nd isotope constraints on plutonic rocks.	https://doi.org/10.1016/j.precamres.2006.01.006
2891	Kovalenko, A et al.	2005	Lithos	79	147–160	Petrogenetic constraints for the genesis of Archaean sanukitoid suites: geochemistry and isotopic evidence from Karelia, Baltic Shield.	https://doi.org/10.1016/j.lithos.2004.05.006
2892	Anand, R and Balakrishnan, S	2010	J Asian Earth Sci	39	1–11	Pb, Sr and Nd isotope systematics of metavolcanic rocks of the Hutti greenstone belt, Eastern Dharwar craton: Constraints on age, duration of volcanism and evolution of mantle sources during Late Archean	http://dx.doi.org/10.1016/j.jseaes.2010.02.010
2893	Anani, C et al.	2012	Intl J Geosciences	3	463–468	Preserved Sm-Nd Isotopic Composition as Useful Provenance Indicators in Neoproterozoic Sandstones in the Voltaian Basin, Ghana	http://dx.doi.org/10.4236/ijg.2012.33049
2894	Bagas, L et al.	2010	Precambrian Research	177	212–226	Collision-related granitic magmatism in the Granites–Tanami Orogen, Western Australia	http://dx.doi.org/10.1016/j.precamres.2009.12.002
2895	Bright, RM et al.	2014	Lithosphere	6	135–156	U-Pb geochronology of 1.1 Ga diabase in the southwestern United States: Testing models for the origin of a post-Grenville large igneous province	http://dx.doi.org/10.1130/L335.1
2896	Buchanan, PC et al.	2004	Lithos	75	373–388	Rb–Sr and Sm–Nd isotopic compositions of the Rooiberg Group, South Africa: early Bushveld-related volcanism	http://dx.doi.org/10.1016/j.lithos.2004.03.007
2897	Caxito, FDA et al.	2014	Gondwana Research	26	741–754	Detrital zircon (U–Pb) and Sm–Nd isotope studies of the provenance and tectonic setting of basins related to collisional orogens: The case of the Rio Preto fold belt on the northwest Sao Francisco Craton margin, NE Brazil	http://dx.doi.org/10.1016/j.gr.2013.07.007
2898	Chakraborty, PP et al.	2012	Precambrian Research	200	129–148	Regressive depositional architecture on a Mesoproterozoic siliciclastic ramp: Sequence stratigraphic and Nd isotopic evidences from Bhalukona Formation, Singhora Group, Chhattisgarh Supergroup, central India	http://dx.doi.org/10.1016/j.precamres.2012.01.004
2899	Chalapathi-Roa, NV et al.	2012	Geo Soc London Spec Pub	365	185–195	Mesoproterozoic emplacement and enriched mantle derivation of the Racherla alkali syenite, Palaeo-Mesoproterozoic Cuddapah Basin, southern India: insights from in situ Sr–Nd isotopic analysis on apatite	http://dx.doi.org/10.1144/SP365.10
2900	Cox, GM et al.	2012	Gondwana Research	21	341–352	Ediacaran terrane accretion within the Arabian–Nubian Shield	http://dx.doi.org/10.1016/j.gr.2011.02.011
2901	Daly, JS and McLelland, JM	1991	Geology	19	119–122	Juvenile Middle Proterozoic crust in the Adirondack Highlands, Grenville province, northeastern North America	http://geology.gsapubs.org/content/19/2/119.short
2902	Dantas, EL et al.	2013	Precambrian Research	227	120–156	Crustal growth in the 3.4–2.7 Ga São José de Campestre Massif, Borborema Province, NE Brazil	http://dx.doi.org/10.1016/j.precamres.2012.08.006
2903	Dey, S et al.	2012	J Asian Earth Sci	45	40–56	Geochemical and Nd isotope constraints on petrogenesis of granitoids from NW part of the eastern Dharwar craton: Possible implications for late Archaean crustal accretion	http://dx.doi.org/10.1016/j.jseaes.2011.09.013
2904	Donskaya, TV et al.	2008	Petrology	16	422–447	Petrogenesis and Age of the Felsic Volcanic Rocks from the North Baikal Volcanoplutonic Belt, Siberian Craton	http://link.springer.com/article/10.1134/S0869591108050020
2905	Ennih, N and Liégeois, JP	2008	Geo Soc London Spec Pub	297	1–17	The boundaries of the West African craton, with special reference to the basement of the Moroccan metacratonic Anti-Atlas belt	http://dx.doi.org/10.1144/SP297.1
2906	Frost, CD	1993	Geology	21	351–354	Nd isotopic evidence for the antiquity of the Wyoming province	http://geology.gsapubs.org/content/21/4/351.short
2907	Garzanti, E et al.	2013	Geochem Geophys Geosyst	14	292–316	Weathering geochemistry and Sr-Nd fingerprints of equatorial upper Nile and Congo muds	http://dx.doi.org/10.1002/ggge.20060
2908	Gruau, G et al.	1990	Contrib Mineral Petrol	104	27–34	Anomalous Sm-Nd ages for the early Archean Onverwacht Group Volcanics	http://dx.doi.org/10.1007/BF00310643
2909	Harris, C et al.	2002	South African J Geology	105	205–226	Petrogenesis of the Mesozoic Sistefjell syenite intrusion, Dronning Maud Land, Antarctica and surrounding low-d18O lavas	http://dx.doi.org/10.2113/1050205
2910	Hauff, F et al.	2000	Earth & Planetary Sci Lett	174	247–263	Large volume recycling of oceanic lithosphere over short time scales: geochemical constraints from the Caribbean Large Igneous Province	http://dx.doi.org/10.1016/S0012-821X(99)00272-1
2911	Heinonen, JS and Luttinen, AV	2008	Lithos	105	347–364	Jurassic dikes of Vestfjella, western Dronning Maud Land, Antarctica: geochemical tracing of ferropicrite sources	http://dx.doi.org/10.1016/j.lithos.2008.05.010
2912	Heinonen, JS et al.	2010	Chemical Geology	277	227–244	Isotopic (Sr, Nd, Pb, and Os) composition of highly magnesian dikes of Vestfjella, western Dronning Maud Land, Antarctica: A key to the origins of the Jurassic Karoo large igneous province?	http://dx.doi.org/10.1016/j.chemgeo.2010.08.004
2913	Huang, XL et al.	2012	Lithos	134	236–252	Geochronology and petrogenesis of gray gneisses from the Taihua Complex at Xiong'er in the southern segment of the Trans-North China Orogen: Implications for tectonic transformation in the Early Paleoproterozoic	http://dx.doi.org/10.1016/j.lithos.2012.01.004
2914	Jacobs, J et al.	1998	J of Geology	106	385–406	Continuation of the Mozambique Belt into East Antarctica: Grenville-Age Metamorphism and Polyphase Pan-African High-Grade Events in Central Dronning Maud Land	http://www.jstor.org/stable/10.1086/516031
2915	Jiang, SY et al.	2000	Geology	28	751–754	Sm-Nd Dating of the Giant Sullivan Pb-Zn-Ag Deposit, British Columbia	http://geology.gsapubs.org/content/28/8/751.short
2916	Johnson, CM and Winter, BL	1999	GSA Bulletin	111	1723–1738	Provenance analysis of lower Paleozoic cratonic quartz arenites of the North American midcontinent region: U-Pb and Sm-Nd isotope geochemistry	http://dx.doi.org/10.1130/0016-7606(1999)111<1723:PAOLPC>2.3.CO;2
2917	Khanna, TC et al.	2014	Geochim Cosmochim Acta	127	10–24	Hafnium–neodymium isotope systematics of the 2.7 Ga Gadwal greenstone terrane, Eastern Dharwar craton, India: Implications for the evolution of the Archean depleted mantle	http://dx.doi.org/10.1016/j.gca.2013.11.024
2918	Klein, EL et al.	2012	Precambrian Research	220	192–216	Diversity of Rhyacian granitoids in the basement of the Neoproterozoic-Early Cambrian Gurupi Belt, northern Brazil: Geochemistry, U–Pb zircon geochronology, and Nd isotope constraints on the Paleoproterozoic magmatic and crustal evolution	http://dx.doi.org/10.1016/j.precamres.2012.08.007
2919	Kröner, A et al.	1994	Geologische Rundschau	83	357–376	Geochronology and Nd-Sr systematics of Lusatian granitoids: significance for the evolution of the Variscan orogen in east-central Europe	http://link.springer.com/article/10.1007/BF00210551
2920	Lahtinen, R et al.	2015	Precambrian Research	256	102–119	New geochronological and Sm–Nd constraints across the Pajala shearzone of northern Fennoscandia: Reactivation of a Paleoproterozoicsuture	http://dx.doi.org/10.1016/j.precamres.2014.11.006
2921	Lambeck, A et al.	2010	Mineralium Deposita	45	497–515	Typecasting prospective Au-bearing sedimentary lithologies using sedimentary geochemistry and Nd isotopes in poorly exposed Proterozoic basins of the Tanami region, Northern Australia	http://link.springer.com/article/10.1007/s00126-010-0281-z
2922	Li, B et al.	2013	Precambrian Research	224	570–587	Back-arc and post-collisional volcanism in the Palaeoproterozoic Granites-Tanami Orogen Australia	http://dx.doi.org/10.1016/j.precamres.2012.11.002
2923	Liégeois, JP and Stern, RJ	2010	J African Earth Sci	57	31–40	Sr–Nd isotopes and geochemistry of granite-gneiss complexes from the Meatiq and Hafafit domes, Eastern Desert, Egypt: No evidence for pre-Neoproterozoic crust	http://dx.doi.org/10.1016/j.jafrearsci.2009.07.006
2924	Linnemann, U et al.	2012	Earth-Science Rev	112	126–154	The Cambrian to Devonian odyssey of the Brabant Massif within Avalonia: A review with new zircon ages, geochemistry, Sm–Nd isotopes, stratigraphy and palaeogeography	http://dx.doi.org/10.1016/j.earscirev.2012.02.007
2925	Liu, S et al.	2010	Lithos	114	423–436	Zircon U–Pb age and Sr–Nd–Hf isotope geochemistry of Permian granodiorite and associated gabbro in the Songliao Block, NE China and implications for growth of juvenile crust	http://dx.doi.org/10.1016/j.lithos.2009.10.009
2927	Long, X et al.	2012	Gondwana Research	22	554–566	Geochemistry and Nd isotopic composition of the Early Paleozoic flysch sequence in the Chinese Altai, Central Asia: Evidence for a northward-derived mafic source and insight into Nd model ages in accretionary orogen	http://dx.doi.org/10.1016/j.gr.2011.04.009
2929	Mahlen, NJ et al.	2007	Geochem Geophys Geosyst	9	Q01002	An investigation of dissolution methods for Lu-Hf and Sm-Nd isotope studies in zircon- and garnet-bearing whole-rock samples	http://dx.doi.org/10.1029/2007GC001605
2930	Manya, S et al.	2012	Tanzania J Science	38	71–84	Mg-rich metabasalts from the Southern Musoma –Mara greenstone belt: Possible evidence for mantle plume activity in the Tanzania craton?	http://www.ajol.info/index.php/tjs/article/view/79850
2931	Messo, CW et al.	2012	J Geological Research	2012	603971	Geochemistry of the Neoarchaean Volcanic Rocks of the Kilimafedha Greenstone Belt, Northeastern Tanzania	http://dx.doi.org/10.1155/2012/603971
2932	Moghazi, AKM et al.	2012	Lithos	154	147–165	Geochemistry, geochronology, and Sr–Nd isotopes of the Late Neoproterozoic Wadi Kid volcano-sedimentary rocks, Southern Sinai, Egypt: Implications for tectonic setting and crustal evolution	http://dx.doi.org/10.1016/j.lithos.2012.07.003
2933	Mohan, MR et al.	2013	Precambrian Research	227	204–226	Subduction related tectonic evolution of the Neoarchean eastern Dharwar Craton, southern India: New geochemical and isotopic constraints	http://dx.doi.org/10.1016/j.precamres.2012.06.012
2934	Möller, A et al.	1998	J of Petrology	39	749–783	Crustal Age Domains and the Evolution of the Continental Crust in the Mozambique Belt of Tanzania: Combined Sm–Nd, Rb–Sr, and Pb–Pb Isotopic Evidence	http://dx.doi.org/10.1093/petroj/39.4.749
2935	Orozco-Esquivel, MT et al.	2002	J Volcan Geotherm Res	118	37–56	Origin of rhyolitic lavas in the Mesa Central, Mexico, by crustal melting related to extension	http://dx.doi.org/10.1016/S0377-0273(02)00249-4
2936	Peng, P et al.	2012	Lithos	148	27–44	Genesis of the Hengling magmatic belt in the North China Craton: Implications for Paleoproterozoic tectonics	http://dx.doi.org/10.1016/j.lithos.2012.05.021
2937	Pimentel, MM and Botelho, NF	2001	Anais Academia Brasil Ciencias	73	263–276	Sr and Nd isotopic characteristics of 1.77-1.58 Ga rift-related granites and volcanics of the Goiás tin province, Central Brazil	http://dx.doi.org/10.1590/S0001-37652001000200010
2938	Rodriguez-Vargas, A et al.	2005	Lithos	82	471–484	Mantle diversity beneath the Colombian Andes, Northern Volcanic Zone: Constraints from Sr and Nd isotopes	http://dx.doi.org/10.1016/j.lithos.2004.09.027
2939	Royse, KR et al.	1999	Canadian J Earth Sci	36	985–997	Country-rock contamination of marginal mafic granulites bordering the Nain Plutonic Suite: implications for mobilization of Sr during highgrade contact metamorphism	http://dx.doi.org/10.1139/e99-021
2940	Rudnick, RL	1990	Chemical Geology	83	195–208	Nd and Sr isotopic compositions of lower-crustal xenoliths from north Queensland, Australia: Implications for Nd model ages and crustal growth processes	http://dx.doi.org/10.1016/0009-2541(90)90280-K
2941	Sandeman, HA et al.	2013	Precambrian Research	232	119–139	The Paleoproterozoic Kaminak dykes, Hearne craton, western Churchill Province, Nunavut, Canada: Preliminary constraints on their age and petrogenesis	http://dx.doi.org/10.1016/j.precamres.2012.06.002
2942	Schmitz, MD et al.	2004	Geology	32	405–408	Decoupling of the Lu-Hf and Sm-Nd isotope systems during the evolution of granulitic lower crust beneath southern Africa	http://dx.doi.org/10.1130/G20241.1
2943	Schoene, B et al.	2009	Terra Nova	21	219–228	Sm–Nd isotopic mapping of lithospheric growth and stabilization in the eastern Kaapvaal craton	http://dx.doi.org/10.1111/j.1365-3121.2009.00877.x
2944	Shang, CK et al.	2004	J African Earth Sci	40	61–79	TTG magmatism in the Congo craton; a view from major and trace element geochemistry, Rb–Sr and Sm–Nd systematics: case of the Sangmelima region, Ntem complex, southern Cameroon	http://dx.doi.org/10.1016/j.jafrearsci.2004.07.005
2945	Tchameni, R et al.	2001	Lithos	57	23–42	Crustal origin of Early Proterozoic syenites in the Congo Craton (Ntem Complex), South Cameroon	http://dx.doi.org/10.1016/S0024-4937(00)00072-4
2946	Tchouankoue, JP et al.	2012	Open Geology Journal	6	72–84	Petrology, Geochemistry, and Geodynamic Implications of Basaltic Dyke Swarms from the Southern Continental Part of the Cameroon Volcanic Line, Central Africa	http://dx.doi.org/10.2174/1874262901206010072
2947	Tessalina, SG et al.	2010	Nature Geoscience	3	214–217	Influence of Hadean crust evident in basalts and cherts from the Pilbara Craton	http://dx.doi.org/10.1038/ngeo772
2948	Turner, S et al.	1993	Geochim Cosmochim Acta	57	1837–1856	Sm-Nd isotopic evidence for the provenance of sediments from the Adelaide Fold Belt and southeastern Australia with implications for episodic crustal addition	http://dx.doi.org/10.1016/0016-7037(93)90116-E
2949	VanWyck, N and Johnson, CM	1997	GSA Bulletin	109	799–808	Common lead, Sm-Nd, and U-Pb constraints on petrogenesis, crustal architecture, and tectonic setting of the Penokean orogeny (Paleoproterozoic) in Wisconsin	http://dx.doi.org/10.1130/0016-7606(1997)109<0799:CLSNAU>2.3.CO;2
2950	Viehmann, S et al.	2014	Geology	42	115–118	Decoupled Hf-Nd isotopes in Neoarchean seawater reveal weathering of emerged continents	http://dx.doi.org/10.1130/G35014.1
2951	Villaseca, C et al.	2014	Precambrian Research	245	131–145	Contrasting chemical and isotopic signatures from eoproterozoic metasedimentary rocks in the Central Iberian Zone (Spain) of pre-Variscan Europe: Implications for terrane analysis and Early Ordovician magmatic belts	http://dx.doi.org/10.1016/j.precamres.2014.02.006
2952	Wan, Y et al.	2014	Precambrian Research	247	45–63	Early Neoarchean (∼2.7 Ga) tectono-thermal events in the North China Craton: A synthesis	http://dx.doi.org/10.1016/j.precamres.2014.03.019
2953	Wareham, CD et al.	1998	J of Geology	106	647–660	Pb, Nd, and Sr Isotope Mapping of Grenville-Age Crustal Provinces in Rodinia	http://dx.doi.org/10.1086/516051
2954	Yu, S et al.	2012	Gondwana Research	21	167–179	Geochemistry and zircon U–Pb ages of adakitic rocks from the Dulan area of the North Qaidam UHP terrane, north Tibet: Constraints on the timing and nature of regional tectonothermal events associated with collisional orogeny	http://dx.doi.org/10.1016/j.gr.2011.07.024
2955	Zeh, A et al.	2004	J of Petrology	45	949–973	Polymetamorphism in the NE Shackleton Range, Antarctica: Constraints from Petrology and U-Pb, Sm-Nd, Rb-Sr TIMS and in situ U-Pb LA-PIMMS Dating	http://dx.doi.org/10.1093/petrology/egg117
2956	Zeng, L et al.	2005	Geology	33	53–56	Nd isotope disequilibrium during crustal anatexis: A record from the Goat Range migmatite complex, southern Sierra Nevada batholith, California	http://dx.doi.org/10.1130/G20831.1
2957	Zhang, CL et al.	2013	Lithos	179	263–274	The Fuchuan ophiolite in Jiangnan Orogen: Geochemistry, zircon U–Pb geochronology, Hf isotope and implications for the Neoproterozoic assembly of South China	http://dx.doi.org/10.1016/j.lithos.2013.08.015
2958	Zhang,X et al.	2012	J Geo Society London	169	337–351	Carboniferous appinitic intrusions from the northern North China craton: geochemistry, petrogenesis and tectonic implications	http://dx.doi.org/10.1144/0016-76492011-062
2961	Lotout, C et al.	2018	Lithos	308	381–394	Timing and duration of Variscan high-pressure metamorphism in the French Massif Central: A multimethod geochronological study from the Najac Massif.	https://doi.org/10.1016/j.lithos.2018.03.022
2962	Klein, EL et al.	2018	J Geo Survey Brazil	1	31–42	The Novo Progresso Formation, Tapajós Gold Province, Amazonian Craton: zircon U-Pb and Lu-Hf constraints on the maximum depositional age, reconnaissance provenance study, and tectonic implications.	https://doi.org/10.29396/jgsb.2018.v1.n1.3
2964	Fritschle, T et al.	2018	GSA Bulletin	130	1918–1939	Peri-Gondwanan Ordovician arc magmatism in southeastern Ireland and the Isle of Man: Constraints on the timing of Caledonian deformation in Ganderia.	https://doi.org/10.1130/B31949.1
2965	Gifford, JN et al.	2018	Precambrian Research	315	264–281	Extending the realm of Archean crust in the Great Falls tectonic zone: Evidence from the Little Rocky Mountains, Montana.	https://doi.org/10.1016/j.precamres.2018.07.021
2966	Babinski, M et al.	2018	J South Amer Earth Sci	85	6–42	Comparing two arms of an orogenic belt during Gondwana amalgamation: Age and provenance of the Cuiabá Group, northern Paraguay Belt, Brazil.	https://doi.org/10.1016/j.jsames.2018.04.009
2967	Paula-Santos, GM & Babinski, M	2018	Brazilian J Geology	48	51–74	Sedimentary provenance in the southern sector of the São Francisco Basin, SE Brazil.	http://dx.doi.org/10.1590/2317-4889201820170061
2968	Chen, BY et al.	2018	Lithos	308	329–345	Source characteristics and tectonic setting of mafic–ultramafic intrusions in North Xinjiang, NW China: Insights from the petrology and geochemistry of the Lubei mafic–ultramafic intrusion.	https://doi.org/10.1016/j.lithos.2018.03.016
2973	Singletary, SJ et al.	2003	Precambrian Research	121	47–71	Geochronology of basement rocks in the Kalahari Desert, Botswana, and implications for regional Proterozoic tectonics.	https://doi.org/10.1016/S0301-9268(02)00201-2
2978	Liao, JP et al.	2018	J Asian Earth Sci	167	103–129	Petrogenesis of Mid-Eocene granites in South Sakhalin, Russian Far East: Juvenile crustal growth and comparison with granitic magmatism in Hokkaido and Sikhote-Alin.	https://doi.org/10.1016/j.jseaes.2018.05.020
2980	Koreshkova, M et al.	2017	J of Petrology	58	1567–1589	Geochronology of Metamorphic Events in the Lower Crust beneath NW Russia: a Xenolith Hf Isotope Study.	https://doi.org/10.1093/petrology/egx065
2984	Yeshanew, FG et al.	2017	J Geo Society London	174	142–156	Zircon U–Pb ages, d18O and whole-rock Nd isotopic compositions of the Dire Dawa Precambrian basement, eastern Ethiopia: implications for the assembly of Gondwana.	http://dx.doi.org/10.1144/jgs2016-017
2988	Zhang, LY et al.	2014	Lithos	190	328–348	Age and geochemistry of western Hoh-Xil–Songpan-Ganzi granitoids, northern Tibet: Implications for the Mesozoic closure of the Paleo-Tethys ocean.	http://dx.doi.org/10.1016/j.lithos.2013.12.019
2995	Shellnutt, JG et al.	2016	Geochem Geophys Geosyst	17	2803–2824	Late Cretaceous intraplate silicic volcanic rocks from the Lake Chad region: An extension of the Cameroon volcanic line?	http://dx.doi.org/10.1002/2016GC006298
2996	Siegesmund, S et al.	2018	Intl J Earth Science	107	2293–2315	Provenance of Austroalpine basement metasediments: tightening up Early Palaeozoic connections between peri-Gondwanan domains of central Europe and Northern Africa.	https://doi.org/10.1007/s00531-018-1599-5
3005	Weber, B et al.	2016	J Nat Gas Sci Engineer	31	459–473	Age and provenance of Late Miocene-Early Pliocene sedimentary rocks from the Patao high hydrocarbon reservoir offshore NE Venezuela – U-Pb detrital zircon age, Sm-Nd isotope, and biostratigraphic data.	https://doi.org/10.1016/j.jngse.2016.03.058
3008	Yeshanew, FG et al.	2015	Precambrian Research	267	106–120	Zircon U–Pb geochronology and Nd isotope systematics of the Abas terrane, Yemen: Implications for Neoproterozoic crust reworking events.	http://dx.doi.org/10.1016/j.precamres.2015.05.037
3009	Ali, KA et al.	2014	Lithos	206	348–360	U–Pb zircon geochronology and Nd–Hf–O isotopic systematics of the Neoproterozoic Hadb adh Dayheen ring complex, Central Arabian Shield, Saudi Arabia.	https://doi.org/10.1016/j.lithos.2014.07.030
3011	Tkacheva, DA et al.	2018	Geochemistry International	56	628–650	Age and Geochemistry of the Cape Burks Gabbroids (Russkaya Station Area, West Antarctica).	https://doi.org/10.1134/S001670291807011X
3014	Hu, X et al.	2014	J Asian Earth Sci	90	88–100	A porphyry-skarn metallogenic system in the Lesser Xing’an Range, NE China: Implications from U–Pb and Re–Os geochronology and Sr–Nd–Hf isotopes of the Luming Mo and Xulaojiugou Pb–Zn deposits.	http://dx.doi.org/10.1016/j.jseaes.2014.04.020
3015	Koornneef, JM et al.	2017	Nature Communications	8	648:1–8	Archaean and Proterozoic diamond growth from contrasting styles of large-scale magmatism.	https://doi.org/10.1038/s41467-017-00564-x
3016	de Oliveira, CG et al.	2016	Ore Geology Rev	72	1–21	The Chapada Cu–Au deposit, Mara Rosa magmatic arc, Central Brazil: Constraints on the metallogenesis of a Neoproterozoic large porphyry-type deposit.	http://dx.doi.org/10.1016/j.oregeorev.2015.06.021
3020	Li, W et al.	2018	Precambrian Research	317	57–76	Geochronology, geochemistry and Nd–Hf isotopes of the Xiaokouzi granite from the Helanshan Complex: Constraints on the Paleoproterozoic evolution of the Khondalite Belt, North China Craton.	https://doi.org/10.1016/j.precamres.2018.08.021
3023	Morrissey, LJ et al.	2019	Geoscience Frontiers	10	175–194	Magmatism and metamorphism at ca. 1.45 Ga in the northern Gawler Craton: the Australian record of rifting within Nuna (Columbia).	https://doi.org/10.1016/j.gsf.2018.07.006
3024	Collett, S et al.	2018	Lithos	304	74–94	Combined Lu-Hf and Sm-Nd geochronology of the Mariánské Lázne Complex: New constraints on the timing of eclogite- and granulite-facies metamorphism.	https://doi.org/10.1016/j.lithos.2018.02.007
3039	Puchtel, IS et al.	2016	Geochem Geophys Geosyst	17	2168–2193	The coupled 182W-142Nd record of early terrestrial mantle differentiation.	https://doi.org/10.1002/2016GC006324
3047	Leal, RE et al.	2018	J South Amer Earth Sci	85	278–297	Orosirian magmatic episodes in the erepecuru-trombetas domain (southeastern Guyana shield): Implications for the crustal evolution of the Amazonian craton.	https://doi.org/10.1016/j.jsames.2018.04.011
3053	Pamoukaghlian, K et al.	2017	J South Amer Earth Sci	79	443–458	U-Pb age constraints for the La Tuna Granite and Montevideo Formation (Paleoproterozoic, Uruguay): Unravelling the structure of the Río de la Plata Craton.	Https://doi.org/10.1016/j.jsames.2017.09.004
3056	Degler, R et al.	2018	Precambrian Research	317	179–195	Rhyacian-Orosirian isotopic records from the basement of the Araçuaí-Ribeira orogenic system (SE Brazil): Links in the Congo-São Francisco palaeocontinent.	https://doi.org/10.1016/j.precamres.2018.08.018
3058	Johnson, TA et al.	2018	Earth & Planetary Sci Lett	501	152–164	Constraints on the timing and duration of orogenic events by combined Lu–Hf and Sm–Nd geochronology: An example from the Grenville orogeny.	https://doi.org/10.1016/j.epsl.2018.08.030
3060	Agbossoumonde, Y et al.	2013	J African Earth Sci	82	88–99	Geochemistry and Sm–Nd isotopic composition of the Agou Igneous Complex (AIC) from the Pan-African orogen in southern Togo, West Africa: Geotectonic implications.	http://dx.doi.org/10.1016/j.jafrearsci.2013.02.007
3061	Andersen, T & Laajoki, K	2003	Precambrian Research	126	95–122	Provenance characteristics of Mesoproterozoic metasedimentary rocks from Telemark, South Norway: a Nd-isotope mass-balance model.	https://doi.org/10.1016/S0301-9268(03)00174-8
3062	Arakawa, Y et al.	2000	Tectonophysics	328	183–204	Crustal development of the Hida belt, Japan: Evidence from Nd–Sr isotopic and chemical characteristics of igneous and metamorphic rocks.	https://doi.org/10.1016/S0040-1951(00)00183-9
3063	Austrheim, H et al.	2003	Precambrian Research	120	149–175	The Proterozoic Hustad igneous complex: a low strain enclave with a key to the history of the Western Gneiss Region of Norway.	https://doi.org/10.1016/S0301-9268(02)00167-5
3064	Ayer, JA & Dostal, J	2000	Canadian J Earth Sci	37	1677–1689	Nd and Pb isotopes from the Lake of the Woods greenstone belt, northwestern Ontario: implications for mantle evolution and the formation of crust in the southern Superior Province.	https://doi.org/10.1139/e00-067
3065	Babinski, M et al.	1996	Geology	24	439–442	Juvenile accretion at 750-700 Ma in southern Brazil.	https://pubs.geoscienceworld.org/gsa/geology/article-abstract/24/5/439/198796
3066	Badger, RL et al.	2010	GSA Memoirs	206	397–415	Stratigraphy and geochemistry of the Catoctin volcanics: Implications for mantle evolution during the breakup of Rodinia.	https://doi.org/10.1130/2010.1206(17)
3067	Bagdonas, DA et al.	2016	Amer Mineralogist	101	1332–1347	The origin of extensive Neoarchean high-silica batholiths and the nature of intrusive complements to silicic ignimbrites: Insights from the Wyoming batholith, U.S.A.	https://doi.org/10.2138/am-2016-5512
3068	Baidada, B et al.	2017	J African Earth Sci	127	99–112	Geochemistry and Sm–Nd isotopic composition of the Imiter Pan-African granitoids (Saghro massif, eastern Anti-Atlas, Morocco): Geotectonic implications.	https://doi.org/10.1016/j.jafrearsci.2016.08.016
3069	Barnes, MA et al.	2002	Precambrian Research	119	9–43	Architecture of a 1.38–1.34 Ga granite–rhyolite complex as revealed by geochronology and isotopic and elemental geochemistry of subsurface samples from west Texas, USA.	https://doi.org/10.1016/S0301-9268(02)00116-X
3070	Basta, FF et al.	2011	J African Earth Sci	59	227–242	Neoproterozoic contaminated MORB of Wadi Ghadir ophiolite, NE Africa: Geochemical and Nd and Sr isotopic constraints.	https://doi.org/10.1016/j.jafrearsci.2010.10.008
3071	Beakhouse, GP & McNutt, RH	1991	Precambrian Research	49	141–165	Contrasting types of Late Archean plutonic rocks in northwestern Ontario: implications for crustal evolution in the Superior Province.	https://doi.org/10.1016/0301-9268(91)90060-N
3072	Bedard, LP & Ludden, JN	1997	Canadian J Earth Sci	34	286–298	Nd-isotope evolution of Archaean plutonic rocks in southeastern Superior Province.	https://doi.org/10.1139/e17-026
3073	Bennett, VC et al.	1993	Earth & Planetary Sci Lett	119	299–317	Nd isotopic evidence for transient, highly depleted mantle reservoirs in the early history of the Earth.	https://doi.org/10.1016/0012-821X(93)90140-5
3074	Bennett, VC & DePaolo, DJ	1987	GSA Bulletin	99	674–685	Proterozoic crustal history of the western United States as determined by neodymium isotopic mapping.	https://pubs.geoscienceworld.org/gsa/gsabulletin/article-abstract/99/5/674/203256
3075	Black, LP & McCulloch, MT	1990	Geochim Cosmochim Acta	54	183–196	Isotopic evidence for the dependence of recurrent felsic magmatism on new crust formation: An example from the Georgetown region of Northeastern Australia.	https://doi.org/10.1016/0016-7037(90)90206-Z
3076	Blein, O et al.	2003	Precambrian Research	120	193–217	Geochemistry of the granulitic Bondy gneiss complex: a 1.4 Ga arc in the Central Metasedimentary Belt, Grenville Province, Canada.	https://doi.org/10.1016/S0301-9268(02)00112-2
3077	Blewett, RS et al.	1998	Precambrian Research	89	101–127	U-Pb zircon and Sm-Nd geochronology of the Mesoproterozoic of North Queensland: implications for a Rodinian connection with the Belt supergroup of North America.	https://doi.org/10.1016/S0301-9268(98)00030-8
3078	Bogdanova, SV et al.	2013	Lithos	174	196–216	Late Palaeoproterozoic mafic dyking in the Ukrainian Shield of Volgo-Sarmatia caused by rotation during the assembly of supercontinent Columbia (Nuna).	https://doi.org/10.1016/j.lithos.2012.11.002
3079	Bowring, SA & Housh, T	1995	Science	269	1535–1540	The Earth's early evolution.	http://dx.doi.org/10.1126/science.7667634
3080	Champion, DC & Sheraton, JW	1997	Precambrian Research	83	109–132	Geochemistry and Nd isotope systematics of Archaean granites of the Eastern Goldfields, Yilgarn Craton, Australia: implications for crustal growth processes.	https://doi.org/10.1016/S0301-9268(97)00007-7
3081	Brewer, TS et al.	1998	Precambrian Research	92	297–315	Contrasting magmatic arcs in the Palaeoproterozoic of the south-western Baltic Shield.	https://doi.org/10.1016/S0301-9268(98)00079-5
3082	Brewer, TS & Menuge, JF	1998	Chemical Geology	145	1–16	Metamorphic overprinting of Sm-Nd isotopic systems in volcanic rocks: the Telemark supergroup, southern Norway.	https://doi.org/10.1016/S0009-2541(97)00114-9
3083	Kroner, A et al.	2000	Amer J Science	300	251–288	Age and magmatic history of the Antananarivo Block, central Madagascar, as derived from zircon geochronology and Nd isotopic systematics.	https://doi.org/10.2475/ajs.300.4.251
3084	Brocker, M et al.	2014	Lithos	198	234–248	Unraveling protolith ages of meta-gabbros from Samos and the Attic–Cycladic Crystalline Belt, Greece: Results of a U–Pb zircon and Sr–Nd whole rock study.	https://doi.org/10.1016/j.lithos.2014.03.029
3085	Bustamante, C et al.	2016	Lithos	277	199–209	Geochemistry and isotopic signatures of Paleogene plutonic and detrital rocks of the Northern Andes of Colombia: A record of post-collisional arc magmatism.	https://doi.org/10.1016/j.lithos.2016.11.025
3086	Bustamante, C et al.	2016	GSA Bulletin	128	1762–1779	Late Jurassic to Early Cretaceous plutonism in the Colombian Andes: A record of long-term arc maturity.	https://doi.org/10.1130/B31307.1
3087	Campanha, et al.	2015	Precambrian Research	266	530–550	Geochemistry and age of mafic rocks from the Votuverava Group, southern Ribeira Belt, Brazil: Evidence for 1490 Ma oceanic back-arc magmatism.	https://doi.org/10.1016/j.precamres.2015.05.026
3088	Carvalho, BB et al.	2014	Lithos	205	39–59	Geochemical and Sr–Nd–Pb isotope constraints on the petrogenesis of the K-rich Pedra Branca Syenite: Implications for the Neoproterozoic post-collisional magmatism in SE Brazil.	https://doi.org/10.1016/j.lithos.2014.06.016
3089	Caxito, FDA et al.	2014	J South Amer Earth Sci	51	12–27	The Afeicao augen-gneiss Suite and the record of the Cariris Velhos Orogeny (1000–960 Ma) within the Riacho do Pontal fold belt, NE Brazil.	https://doi.org/10.1016/j.jsames.2013.12.012
3091	Chen, CH et al.	1990	Chemical Geology	88	317–332	Sm-Nd isotopic geochemistry of sediments from Taiwan and implications for the tectonic evolution of southeast China.	https://doi.org/10.1016/0009-2541(90)90096-P
3092	Chen, B et al.	2000	Tectonophysics	328	157–182	Two contrasting paleozoic magmatic belts in northern Inner Mongolia, China: petrogenesis and tectonic implications.	https://doi.org/10.1016/S0040-1951(00)00182-7
3093	Chen, X et al.	2013	Lithos	168	48–66	Island arc-type bimodal magmatism in the eastern Tianshan Belt, Northwest China: Geochemistry, zircon U–Pb geochronology and implications for the Paleozoic crustal evolution in Central Asia.	http://dx.doi.org/10.1016/j.lithos.2012.10.006
3094	Chen, B & Jahn, BM	2002	Geological Magazine	139	1–13	Geochemical and isotopic studies of the sedimentary and granitic rocks of the Altai orogen of northwest China and their tectonic implications.	http://dx.doi.org/10.1017/S0016756801006100
3095	Cheong, CS et al.	2000	Precambrian Research	102	207–220	Pb and Nd isotopic constraints on Paleoproterozoic crustal evolution of the northeastern Yeongnam massif, South Korea.	https://doi.org/10.1016/S0301-9268(00)00066-8
3096	Cliff, RA et al.	1998	Precambrian Research	91	401–418	Geochronological studies of Proterozoic crustal evolution in the northern Outer Hebrides.	https://doi.org/10.1016/S0301-9268(98)00060-6
3097	Coish, RA	1997	GSA Memoirs	191	129–145	Rift and ocean floor volcanism from the Late Proterozoic and early Paleozoic of the Vermont Appalachians.	https://doi.org/10.1130/0-8137-1191-6.129
3098	Condie, KC et al.	1999	Chemical Geology	156	95–133	Geochemistry, Nd and Sr isotopes, and U/Pb Zircon ages of Granitoid and Metasedimentary Xenoliths from the Navajo Volcanic Field, Four Corners area, Southwestern United States.	https://doi.org/10.1016/S0009-2541(98)00176-4
3099	Huang, X et al.	1986	Geochim Cosmochim Acta	50	625–631	Sm-Nd isotope study of early Archean rocks, Qianan, Hebei Province, China.	https://doi.org/10.1016/0016-7037(86)90111-0
3100	Daly, JS et al.	2006	Geo Soc London Memoir	32	579–598	The Lapland-Kola orogen: Palaeoproterozoic collision and accretion of the northern Fennoscandian lithosphere.	https://doi.org/10.1144/GSL.MEM.2006.032.01.35
3101	Dantas, EL et al.	2004	Precambrian Research	130	113–137	The 3.4–3.5 Ga Sao Jose do Campestre massif, NE Brazil: remnants of the oldest crust in South America.	https://doi.org/10.1016/j.precamres.2003.11.002
3102	Laux, JH et al.	2004	J South Amer Earth Sci	16	599–614	Mafic magmatism associated with the Goias magmatic arc in the Anicuns region, Goias, central Brazil: Sm–Nd isotopes and new ID-TIMS and SHIMP U–Pb data.	https://doi.org/10.1016/j.jsames.2003.11.001
3103	Davies, G et al.	1985	Earth & Planetary Sci Lett	75	1–12	Upper crustal recycling in southern Britain: evidence from Nd and Sr isotopes.	https://doi.org/10.1016/0012-821X(85)90045-7
3104	De, SK et al.	2000	Precambrian Research	102	221–249	Geochemical and Nd-Pb-O isotope systematics of granites from the Taltson Magmatic Zone, NE Alberta: implications for early Proterozoic tectonics in western Laurentia.	https://doi.org/10.1016/S0301-9268(00)00068-1
3105	de Souza, ZS et al.	2016	J South Amer Earth Sci	68	68–96	Generation of continental crust in the northern part of the Borborema Province, northeastern Brazil, from Archaean to Neoproterozoic.	https://doi.org/10.1016/j.jsames.2015.10.006
3107	Armendariz, M et al.	2008	Tectonophysics	461	395–413	Genesis and evolution of a syn-orogenic basin in transpression: Insights from petrography, geochemistry and Sm–Nd systematics in the Variscan Pedroches basin (Mississippian, SW Iberia).	https://doi.org/10.1016/j.tecto.2008.02.007
3108	de Souza, ZS et al.	2001	Precambrian Research	109	293–315	Nd, Pb and Sr isotopes in the Identidade Belt, an Archaean greenstone belt of the Rio Maria region (Carajás Province, Brazil): implications for the Archaean geodynamic evolution of the Amazonian Craton.	https://doi.org/10.1016/S0301-9268(01)00164-4
3109	Debruyne, D et al.	2014	J African Earth Sci	100	145–163	Geochemistry and isotopic evolution of the central African Domes, Bangweulu and Irumide regions: evidence for cryptic Archean sources and a Paleoproterozoic continental arc.	http://dx.doi.org/10.1016/j.jafrearsci.2014.06.013
3110	Dia, A et al.	1990	Canadian J Earth Sci	27	758–766	Sm–Nd and trace-element characterization of shales from the Abitibi Belt, Labrador Trough, and Appalachian Belt: consequences for crustal evolution through time.	https://doi.org/10.1139/e90-077
3111	Dia, A et al.	1990	Earth & Planetary Sci Lett	98	74–89	The development of continental crust through geological time: the South African case.	https://doi.org/10.1016/0012-821X(90)90089-G
3112	Frost, CD et al.	1998	Precambrian Research	89	145–173	The Late Archean history of the Wyoming province as recorded by granitic magmatism in the Wind River Range, Wyoming.	https://doi.org/10.1016/S0301-9268(97)00082-X
3113	Dickin, AP & Higgins, MD	1992	Geology	20	137–140	Sm/Nd evidence for a major 1.5 Ga crust-forming event in the central Grenville province.	https://pubs.geoscienceworld.org/gsa/geology/article-abstract/20/2/137/205642
3114	Eisele, J & Isachsen, CE	2001	Amer J Science	301	773–797	Crustal Growth in Southern Arizona: U-Pb Geochronologic and Sm-Nd Isotopic Evidence for Addition of the Paleoproterozoic Cochise Block to the Mazatzal Province.	https://doi.org/10.2475/ajs.301.9.773
3115	Eliwa, HA et al.	2014	Gondwana Research	25	1570–1598	SIMS zircon U–Pb and mica K–Ar geochronology, and Sr–Nd isotope geochemistry of Neoproterozoic granitoids and their bearing on the evolution of the north Eastern Desert, Egypt.	https://doi.org/10.1016/j.gr.2013.06.006
3116	Florisbal, LM et al.	2012	Lithos	153	53–71	Petrogenesis of syntectonic granites emplaced at the transition from thrusting to transcurrent tectonics in post-collisional setting: Whole-rock and Sr–Nd–Pb isotope geochemistry in the Neoproterozoic Quatro Ilhas and Mariscal Granites, Southern Brazil.	https://doi.org/10.1016/j.lithos.2012.04.031
3117	Fan, HP et al.	2013	Lithos	168	85–98	Ca. 1.5 Ga mafic magmatism in South China during the break-up of the supercontinent Nuna/Columbia: The Zhuqing Fe–Ti–V oxide ore-bearing mafic intrusions in western Yangtze Block.	https://doi.org/10.1016/j.lithos.2013.02.004
3118	Fetter, AH et al.	2003	Gondwana Research	6	265–273	Evidence for Neoproterozoic Continental Arc Magmatism in the Santa Quitéria Batholith of Ceara State, NW Borborema Province, NE Brazil: Implications for the Assembly of West Gondwana.	https://doi.org/10.1016/S1342-937X(05)70975-8
3119	Frost, BR et al.	1998	Precambrian Research	89	1–23	Evidence for extensive Proterozoic remobilization of the Aldan shield and implications for Proterozoic plate tectonic reconstructions of Siberia and Laurentia.	https://doi.org/10.1016/S0301-9268(97)00074-0
3120	Gao, S et al.	1999	Geochim Cosmochim Acta	63	2071–2088	Contrasting geochemical and Sm-Nd isotopic compositions of Archean metasediments from the Kongling high-grade terrain of the Yangtze craton: evidence for cratonic evolution and redistribution of REE during crustal anatexis.	https://doi.org/10.1016/S0016-7037(99)00153-2
3121	Gilbert, JS et al.	1994	Chemical Geology	111	207–226	The origin of Pyrenean Hercynian volcanic rocks (France-Spain): REE and Sm-Nd isotope constraints.	https://doi.org/10.1016/0009-2541(94)90090-6
3122	Gladkochub, DP et al.	2009	Geo Soc London Spec Pub	323	127–143	Palaeoproterozoic to Eoarchaean crustal growth in southern Siberia: a Nd-isotope synthesis.	https://doi.org/10.1144/SP323.6
3123	Gonzales, DA & Van Schmus, WR	2007	Precambrian Research	154	31–70	Proterozoic history and crustal evolution in southwestern Colorado: Insight from U/Pb and Sm/Nd data.	https://doi.org/10.1016/j.precamres.2006.12.001
3124	Goodge, JW et al.	2012	J of Petrology	53	2027–2065	Temporal, Isotopic and Spatial Relations of Early Paleozoic Gondwana-Margin Arc Magmatism, Central Transantarctic Mountains, Antarctica.	https://doi.org/10.1093/petrology/egs043
3125	Griffin, TJ et al.	2000	Precambrian Research	101	1–23	Tectonic implications of Palaeoproterozoic post-collisional, high-K felsic igneous rocks from the Kimberley region of northwestern Australia.	https://doi.org/10.1016/S0301-9268(99)00084-4
3126	Gruau, G et al.	1987	Earth & Planetary Sci Lett	85	105–116	Age of the Archean Talga-Talga Subgroup, Pilbara Block, Western Australia, and early evolution of the mantle: new Sm-Nd isotopic evidence.	https://doi.org/10.1016/0012-821X(87)90025-2
3127	Guimaraes, IP et al.	2011	J South Amer Earth Sci	31	383–396	U–Pb SHRIMP data constraints on calc-alkaline granitoids with 1.3–1.6 Ga Nd TDM model ages from the central domain of the Borborema province, NE Brazil.	https://doi.org/10.1016/j.jsames.2011.03.001
3128	Guo, QQ et al.	2017	Lithos	278	84–96	Petrogenesis and tectonic implications of Late Devonian arc volcanic rocks in southern Beishan orogen, NW China: Geochemical and Nd-Sr-Hf isotopic constraints.	https://doi.org/10.1016/j.lithos.2017.01.017
3129	Hahn, K et al.	2013	Precambrian Research	232	209–225	Sequence stratigraphy, provenance, C and O isotopic composition, and correlation of the late Paleoproterozoic–early Mesoproterozoic upper Hornby Bay and lower Dismal Lakes groups, NWT and Nunavut.	https://doi.org/10.1016/j.precamres.2012.06.001
3130	Ciborowski, TJR et al.	2017	Precambrian Research	294	189–213	A mantle plume origin for the Palaeoproterozoic Circum-Superior Large Igneous Province.	https://doi.org/10.1016/j.precamres.2017.03.001
3131	Hartmann, LA et al.	2002	Intl Geology Review	44	528–543	Two Paleoproterozoic Orogenies in the Evolution of the Tandilia Belt, Buenos Aires, as Evidenced by Zircon U-Pb SHRIMP Geochronology.	https://doi.org/10.2747/0020-6814.44.6.528
3132	He, Y et al.	2013	Lithos	156	204–217	Sr-Nd-Pb isotopic compositions of Early Cretaceous granitoids from the Dabie orogen: Constraints on the recycled lower continental crust.	https://doi.org/10.1016/j.lithos.2012.10.011
3133	Helmy, HM et al.	2014	Lithos	198	263–280	Petrology and Sm–Nd dating of the Genina Gharbia Alaskan-type complex (Egypt): Insights into deep levels of Neoproterozoic island arcs.	https://doi.org/10.1016/j.lithos.2014.03.028
3134	Helo, C et al.	2006	Chemical Geology	227	236–257	Geochemical signature of Paleozoic accretionary complexes of the Central Asian Orogenic Belt in South Mongolia: Constraints on arc environments and crustal growth.	https://doi.org/10.1016/j.chemgeo.2005.10.003
3135	Henry, P et al.	2000	Tectonophysics	322	135–151	Nd isotopic evidence for Early to Late Archean (3.4–2.7 Ga) crustal growth in the Western Superior Province (Ontario, Canada).	https://doi.org/10.1016/S0040-1951(00)00060-3
3136	Hoffmann, JE et al.	2014	Earth & Planetary Sci Lett	388	374–386	Constraining the process of Eoarchean TTG formation in the Itsaq Gneiss Complex, southern West Greenland.	http://dx.doi.org/10.1016/j.epsl.2013.11.050
3137	Hu, et al.	2000	Tectonophysics	328	15–51	Crustal evolution and Phanerozoic crustal growth in northern Xinjiang: Nd isotopic evidence. Part I. Isotopic characterization of basement rocks.	https://doi.org/10.1016/S0040-1951(00)00176-1
3138	Jahn, BM et al.	2001	Lithos	59	171–198	Highly evolved juvenile granites with tetrad REE patterns: the Woduhe and Baerzhe granites from the Great Xing'an Mountains in NE China.	https://doi.org/10.1016/S0024-4937(01)00066-4
3139	Huhma, H	1987	Precambrian Research	35	127–143	Provenance of early proterozoic and archaean metasediments in Finland: a Sm-Nd isotopic study.	https://doi.org/10.1016/0301-9268(87)90049-0
3140	Huhma, H	1986	Geo Survey Finland Spec Paper	337	1–48	Sm-Nd, U-Pb and Pb-Pb isotopic evidence for the origin of the Early Proterozoic Svecokarelian crust in Finland.	http://tupa.gtk.fi/julkaisu/bulletin/bt_337.pdf
3141	Huhma, H et al.	2012	Geo Survey Finland Spec Paper	54	176–213	The Archaean of the Karelia Province in Finland.	http://tupa.gtk.fi/julkaisu/specialpaper/sp_054.pdf
3142	Iriondo, A et al.	2004	GSA Bulletin	116	154–170	Isotopic, geochemical, and temporal characterization of Proterozoic basement rocks in the Quitovac region, northwestern Sonora, Mexico: Implications for the reconstruction of the southwestern margin of Laurentia.	http://dx.doi.org/10.1130/B25138.1
3143	Janasi, VdA	2002	Precambrian Research	119	301–327	Elemental and Sr–Nd isotope geochemistry of two Neoproterozoic mangerite suites in SE Brazil: implications for the origin of the mangerite–charnockite–granite series.	https://doi.org/10.1016/S0301-9268(02)00127-4
3144	Jahn, BM et al.	1988	Precambrian Research	38	381–403	Archean crustal evolution in China: The Taishan complex, and evidence for juvenile crustal addition from long-term depleted mantle.	https://doi.org/10.1016/0301-9268(88)90035-6
3148	Tazzo-Rangel, MD et al.	2019	Intl Geology Review	61	1557–1593	Multiple metamorphic events in the Palaeozoic Merida Andes basement, Venezuela: insights from U–Pb geochronology and Hf–Nd isotope systematics.	https://doi.org/10.1080/00206814.2018.1522520
3150	Ovchinnikova, RO et al.	2019	J Asian Earth Sci	172	393–408	Provenance and tectonic implications of Cambrian sedimentary rocks in the Bureya Massif, Central Asian Orogenic Belt, Russia.	https://doi.org/10.1016/j.jseaes.2018.10.001
3151	Jiang, SH et al.	2016	Lithos	261	322–339	Zircon U–Pb ages and Sr–Nd–Hf isotopes of the highly fractionated granite with tetrad REE patterns in the Shamai tungsten deposit in eastern Inner Mongolia, China: Implications for the timing of mineralization and ore genesis.	http://dx.doi.org/10.1016/j.lithos.2015.12.021
3152	Kerr, A & Fryer, BJ	1994	Earth & Planetary Sci Lett	125	71–88	The importance of late- and post-orogenic crustal growth in the early Proterozoic: evidence from Sm-Nd isotopic studies of igneous rocks in the Makkovik Province, Canada.	https://doi.org/10.1016/0012-821X(94)90207-0
3155	Gong, M et al.	2018	Lithos	308	412–427	Zircon Hf-O isotopic constraints on the origin of Late Mesozoic felsic volcanic rocks from the Great Xing'an Range, NE China.	https://doi.org/10.1016/j.lithos.2018.03.023
3156	Wang, X et al.	2018	Lithos	308	278–293	Permo-Triassic arc-like granitoids along the northern Lancangjiang zone, eastern Tibet: Age, geochemistry, Sr–Nd–Hf isotopes, and tectonic implications.	https://doi.org/10.1016/j.lithos.2018.03.008
3157	Kay, A et al.	2017	Amer J Science	317	413–448	Geochemical evidence for a Ganderian arc/back-arc remnant in the Nashoba Terrane, SE New England, USA.	https://doi.org/10.2475/04.2017.01
3158	Norman, DI et al.	1987	Canadian J Earth Sci	24	830–839	Geochemical and Sr and Nd isotopic constraints on the origin of late Proterozoic volcanics and associated tin-bearing granites from the Franklin Mountains, west Texas.	https://doi.org/10.1139/e87-081
3159	McNicoll, VJ et al.	2000	Canadian J Earth Sci	37	1575–1596	Taltson basement gneissic rocks: U-Pb and Nd isotopic constraints on the basement to the Paleoproterozoic Taltson magmatic zone, northeastern Alberta.	https://doi.org/10.1139/e00-034
3160	Kleinhanns, IC et al.	2015	Lithos	212	321–337	Mode and timing of granitoid magmatism in the Vastervik area (SE Sweden, Baltic Shield): Sr–Nd isotope and SIMS U–Pb age constraints.	https://doi.org/10.1016/j.lithos.2014.10.013
3161	Kroner, A et al.	2001	Precambrian Research	109	257–291	Single zircon ages, PT evolution and Nd isotopic systematics of high-grade gneisses in southern Malawi and their bearing on the evolution of the Mozambique belt in southeastern Africa.	https://doi.org/10.1016/S0301-9268(01)00150-4
3162	Ohlander, B et al.	1999	Precambrian Research	93	105–117	Sm–Nd isotope evidence of a collisional event in the Precambrian of northern Sweden.	https://doi.org/10.1016/S0301-9268(98)00100-4
3163	Kruk, NN	2015	Russian Geology Geophys	56	1097–1113	Continental crust of Gorny Altai: stages of formation and evolution; indicative role of granitoids.	https://doi.org/10.1016/j.rgg.2015.07.001
3164	Zhao, KD et al.	2012	Gondwana Research	22	310–324	Mineral chemistry, trace elements and Sr–Nd–Hf isotope geochemistry and petrogenesis of Cailing and Furong granites and mafic enclaves from the Qitianling batholith in the Shi-Hang zone, South China.	https://doi.org/10.1016/j.gr.2011.09.010
3165	Kumpulainen, RA et al.	1996	Economic Geology	91	1009–1021	Stratigraphy, age, and Sm-Nd isotope systematics of the country rocks to Zn-Pb sulfide deposits, Ammeberg District, Sweden.	https://doi.org/10.2113/gsecongeo.91.6.1009
3166	Kuster, D & Liegeois, JP	2001	Precambrian Research	109	1–23	Sr, Nd isotopes and geochemistry of the Bayuda Desert high-grade metamorphic basement (Sudan): an early Pan-African oceanic convergent margin, not the edge of the East Saharan ghost craton?	https://doi.org/10.1016/S0301-9268(00)00147-9
3167	Lacerda-Filho, JV et al.	2016	J South Amer Earth Sci	65	122–141	Palaeoproterozoic tectonic evolution of the Alto Terere Group, southernmost Amazonian Craton, based on field mapping, zircon dating and rock geochemistry.	https://doi.org/10.1016/j.jsames.2015.11.001
3168	Lahtinen, R & Huhma, H	1997	Precambrian Research	82	13–34	Isotopic and geochemical constraints on the evolution of the 1.93-1.79 Ga Svecofennian crust and mantle in Finland.	https://doi.org/10.1016/S0301-9268(96)00062-9
3169	Lauri, LS et al.	2006	Lithos	86	137–166	Petrogenesis of silicic magmatism related to the ~2.44 Ga rifting of Archean crust in Koillismaa, eastern Finland.	https://doi.org/10.1016/j.lithos.2005.03.016
3170	Johansson, A & Halenius, U	2013	Intl Geology Review	55	131–157	Palaeoproterozoic mafic intrusions along the Avesta–Osthammar belt, east-central Sweden: mineralogy, geochemistry, and magmatic evolution.	https://doi.org/10.1080/00206814.2012.684455
3171	Liegeois, JP et al.	1996	Precambrian Research	80	281–301	The Neoproterozoic Pan-African basement from the Alpine Lower Danubian nappe system (South Carpathians, Romania).	https://doi.org/10.1016/S0301-9268(96)00019-8
3172	Liu, S et al.	2004	Precambrian Research	130	229–249	Archean geodynamics in the Central Zone, North China Craton: constraints from geochemistry of two contrasting series of granitoids in the Fuping and Wutai complexes.	https://doi.org/10.1016/j.precamres.2003.12.001
3173	Liu, C et al.	2014	Lithos	208	104–117	2.2 Ga magnesian andesites, Nb-enriched basalt-andesites, and adakitic rocks in the Lüliang Complex: Evidence for early Paleoproterozoic subduction in the North China Craton.	https://doi.org/10.1016/j.lithos.2014.08.025
3174	Liu, S et al.	2002	Precambrian Research	117	41–56	Geological and isotopic geochemical constraints on the evolution of the Fuping Complex, North China Craton.	https://doi.org/10.1016/S0301-9268(02)00063-3
3175	Wu, F et al.	2005	J Asian Earth Sci	24	523–545	Nd isotopic constraints on crustal formation in the North China Craton.	https://doi.org/10.1016/j.jseaes.2003.10.011
3176	Ma, X et al.	2014	Intl Geology Review	56	1521–1540	Petrogenesis and geodynamic significance of the late Palaeozoic Dongwanzi Complex, North China Craton: constraints from petrological, geochemical, and Os-Nd-Sr isotopic data.	https://doi.org/10.1080/00206814.2014.948082
3177	Macambira, MJB et al.	2009	J South Amer Earth Sci	27	235–246	Crustal growth of the central-eastern Paleoproterozoic domain, SW Amazonian craton: Juvenile accretion vs. reworking.	https://doi.org/10.1016/j.jsames.2009.02.001
3178	Mansfeld, J	2001	Tectonophysics	339	135–151	Age and eNd constraints on the Palaeoproterozoic tectonic evolution in the Baltic-Sea region.	https://doi.org/10.1016/S0040-1951(01)00036-1
3179	Manya, S	2014	J African Earth Sci	100	401–408	Geochemistry of the Palaeoproterozoic gabbros and granodiorites of the Saza area in the Lupa Goldfield, southwestern Tanzania.	https://doi.org/10.1016/j.jafrearsci.2014.07.016
3180	Manya, S & Maboko, MAH	2008	J African Earth Sci	52	152–160	Geochemistry of the Neoarchaean mafic volcanic rocks of the Geita area, NW Tanzania: Implications for stratigraphical relationships in the Sukumaland greenstone belt.	https://doi.org/10.1016/j.jafrearsci.2008.06.003
3181	Mark, G	2001	Precambrian Research	105	17–35	Nd isotope and petrogenetic constraints for the origin of the Mount Angelay igneous complex: implications for the origin of intrusions in the Cloncurry district, NE Australia.	https://doi.org/10.1016/S0301-9268(00)00101-7
3182	Martil, MMD et al.	2017	Lithos	274	39–52	Pre-collisional, Tonian (ca. 790 Ma) continental arc magmatism in southern Mantiqueira Province, Brazil: Geochemical and isotopic constraints from the Várzea do Capivarita Complex.	https://doi.org/10.1016/j.lithos.2016.11.011
3183	Maurice, C et al.	2009	Precambrian Research	168	45–65	Evidence for a widespread mafic cover sequence and its implications for continental growth in the Northeastern Superior Province.	https://doi.org/10.1016/j.precamres.2008.04.010
3184	McLennan, SM et al.	1995	Geochim Cosmochim Acta	59	1153–1177	Early Proterozoic crustal evolution: Geochemical and NdPb isotopic evidence from metasedimentary rocks, southwestern North America.	https://doi.org/10.1016/0016-7037(95)00032-U
3185	Medlin, CC et al.	2015	J of Petrology	56	493–525	Petrogenesis of the A-type, Mesoproterozoic Intra-caldera Rheomorphic Kathleen Ignimbrite and Comagmatic Rowland Suite Intrusions, West Musgrave Province, Central Australia: Products of Extreme Fractional Crystallization in a Failed Rift Setting.	https://doi.org/10.1093/petrology/egv007
3186	Mellqvist, C et al.	1999	Precambrian Research	96	225–243	The Archaean–Proterozoic Palaeoboundary in the Luleå area, northern Sweden: field and isotope geochemical evidence for a sharp terrane boundary.	https://doi.org/10.1016/S0301-9268(99)00011-X
3187	Mingram et al.	2004	Intl J Earth Science	93	706–727	Zircon ages, geochemistry, and Nd isotopic systematics of pre-Variscan orthogneisses from the Erzgebirge, Saxony (Germany), and geodynamic interpretation.	https://doi.org/10.1007/s00531-004-0414-7
3188	Moghadam, HS et al.	2012	Island Arc	21	202–214	Hf–Nd isotope constraints on the origin of Dehshir Ophiolite, Central Iran.	https://doi.org/10.1111/j.1440-1738.2012.00815.x
3189	Moorbath, S et al.	1997	Chemical Geology	135	213–231	Extreme Nd-isotope heterogeneity in the early Archaean — fact or fiction? Case histories from northern Canada and West Greenland.	https://doi.org/10.1016/S0009-2541(96)00117-9
3190	Morris, PA & Kirkland, CL	2014	Lithos	190	403–419	Melting of a subduction-modified mantle source: A case study from the Archean Marda Volcanic Complex, central Yilgarn Craton, Western Australia.	https://doi.org/10.1016/j.lithos.2013.11.016
3191	Moyen, JF et al.	2017	Lithos	277	154–177	Collision vs. subduction-related magmatism: Two contrasting ways of granite formation and implications for crustal growth.	https://doi.org/10.1016/j.lithos.2016.09.018
3192	Mukherjee, R et al.	2012	Lithos	155	392–409	The 3.1 Ga Nuggihalli chromite deposits, Western Dharwar craton (India): Geochemical and isotopic constraints on mantle sources, crustal evolution and implications for supercontinent formation and ore mineralization.	https://doi.org/10.1016/j.lithos.2012.10.001
3193	ONeill, J & Carlson, RW	2017	Science	355	1199–1202	Building Archean cratons from Hadean mafic crust.	https://doi.org/10.1126/science.aah3823
3194	Ostendorp, J et al.	2014	Lithos	192	21–38	Syn-orogenic high-temperature crustal melting: Geochronological and Nd–Sr–Pb isotope constraints from basement-derived granites (Central Damara Orogen, Namibia).	https://doi.org/10.1016/j.lithos.2014.01.007
3195	Palheta, ESDM et al.	2009	Revista Brasileira de Geo	39	647–657	Granitoides proterozoicos como marcadores da evolucao geotectonica da regiao nordeste do Para, Brasil.	http://www.ppegeo.igc.usp.br/index.php/rbg/article/view/7722
3196	Paul, A et al.	2014	Gondwana Research	25	1614–1626	Petrogenesis of synorogenic high-temperature leucogranites (Damara orogen, Namibia): Constraints from U–Pb monazite ages and Nd, Sr and Pb isotopes.	https://doi.org/10.1016/j.gr.2013.06.008
3197	Pankhurst, RJ et al.	2014	J Geo Society London	171	313–328	The Gondwana connections of northern Patagonia.	https://doi.org/10.1144/jgs2013-081
3198	Parada, MA et al.	1999	Lithos	46	505–521	Multiple sources for the Coastal Batholith of central Chile (31–34°S): geochemical and Sr–Nd isotopic evidence and tectonic implications.	https://doi.org/10.1016/S0024-4937(98)00080-2
3199	Patchett, PJ et al.	1987	Precambrian Research	35	145–160	Origin of continental crust of 1.9-1.7 ga age: nd isotopes in the svecofennian orogenic terrains of Sweden.	https://doi.org/10.1016/0301-9268(87)90050-7
3201	Ball, TT & Farmer, GL	1991	Geology	19	360–363	Identification of 2.0 to 2.4 Ga Nd model age crustal material in the Cheyenne belt, southeastern Wyoming: Implications for Proterozoic accretionary tectonics at the southern margin of the Wyoming craton.	https://pubs.geoscienceworld.org/gsa/geology/article-abstract/19/4/360/198096
3202	Barovich, KM et al.	1989	GSA Bulletin	101	333–338	Nd isotopes and the origin of 1.9-1.7 Ga Penokean continental crust of the Lake Superior region.	https://pubs.geoscienceworld.org/gsa/gsabulletin/article-abstract/101/3/333/182265
3203	Bohm, CO et al.	2000	Geology	28	75–78	Discovery of pre-3.5 Ga exotic crust at the northwestern Superior Province margin, Manitoba.	https://pubs.geoscienceworld.org/gsa/geology/article-abstract/28/1/75/187949
3204	Dickin, AP	2000	Canadian J Earth Sci	37	165–181	Crustal formation in the Grenville Province: Nd-isotope evidence.	https://doi.org/10.1139/e99-039
3205	Dickin, AP	2004	GSA Memoirs	197	495–503	Mesoproterozoic and Paleoproterozoic crustal growth in the eastern Grenville Province: Nd isotope evidence from the Long Range inlier of the Appalachian orogen.	https://doi.org/10.1130/0-8137-1197-5.495
3206	Martin, C & Dickin, AP	2005	Canadian J Earth Sci	42	1643–1652	Styles of Proterozoic crustal growth on the southeast margin of Laurentia: evidence from the central Grenville Province northwest of Lac St.-Jean, Quebec.	https://doi.org/10.1139/e05-052
3207	Nutman, AP et al.	1993	Tectonics	12	971–981	Large-scale crustal structure of the Northwestern Yilgarn Craton, western Australia: Evidence from Nd isotopic data and zircon geochronology.	https://doi.org/10.1029/93TC00377
3208	Boher, M et al.	1992	J Geophysical Research	97	345–369	Crustal growth in West Africa at 2.1 Ga.	https://doi.org/10.1029/91JB01640
3209	Brewer, TS et al.	2002	J Geo Society London	159	129–144	Geochemistry of late Mesoproterozoic volcanism in southwestern Scandinavia: implications for Sveconorwegian/Grenvillian plate tectonic models.	https://doi.org/10.1144/0016-764901-044
3210	McNutt, RH & Dickin, AP	2012	Terra Nova	24	7–15	A comparison of Nd model ages and U–Pb zircon ages of Grenville granitoids: constraints on the evolution of the Laurentian margin from 1.5 to 1.0 Ga.	https://doi.org/10.1111/j.1365-3121.2011.01031.x
3211	Darbyshire, DPF & Shepherd, TJ	1994	J Geo Society London	151	795–802	Nd and Sr isotope constraints on the origin of the Cornubian batholith, SW England.	https://doi.org/10.1144/gsjgs.151.5.0795
3212	Farmer, GL & DePaolo, DJ	1983	J Geophysical Research	88	3379–3401	Origin of Mesozoic and Tertiary granite in the western United States and implications for Pre-Mesozoic crustal structure: 1. Nd and Sr isotopic studies in the geocline of the Northern Great Basin.	https://doi.org/10.1029/JB088iB04p03379
3213	Hemond, C et al.	1993	J Geophysical Research	98	15833–15850	The heterogeneous Iceland plume: Nd-Sr-O isotopes and trace element constraints.	https://doi.org/10.1029/93JB01093
3214	Kroner, A & Hegner, E	1998	J Geo Society London	155	711–724	Geochemistry, single zircon ages and Sm–Nd systematics of granitoid rocks from the Gory Sowie (Owl Mts), Polish West Sudetes: evidence for earlyarc-related plutonism.	https://doi.org/10.1144/gsjgs.155.4.0711
3215	Collerson, KD et al.	1991	Nature	349	209–214	Evidence for extreme mantle fractionation in early Archaean ultramafic rocks from northern Labrador.	https://doi.org/10.1038/349209a0
3216	DePaolo, DJ	1981	Nature	291	193–196	Neodymium isotopes in the Colorado Front Range and crust–mantle evolution in the Proterozoic.	https://doi.org/10.1038/291193a0
3217	Harris, NBW et al.	1984	Nature	309	773–776	Crustal evolution in north-east and east Africa from model Nd ages.	https://doi.org/10.1038/309773a0
3218	Pimentel, MM et al.	1997	Precambrian Research	81	299–310	The Mara Rosa Arch in the Tocantins Province: further evidence for Neoproterozoic crustal accretion in Central Brazil.	https://doi.org/10.1016/S0301-9268(96)00039-3
3219	Pin, C et al.	2002	Tectonophysics	352	133–151	Late Neoproterozoic crustal growth in the European Variscides: Nd isotope and geochemical evidence from the Sierra de Córdoba Andesites (Ossa-Morena Zone, Southern Spain).	https://doi.org/10.1016/S0040-1951(02)00193-2
3220	Ranta, JP et al.	2015	Precambrian Research	266	246–259	U–Pb and Sm–Nd isotopic constraints on the evolution of the Paleoproterozoic Perapohja Belt, northern Finland.	https://doi.org/10.1016/j.precamres.2015.05.018
3221	Reid, DL	1997	J African Earth Sci	24	621–633	Sm-Nd age and REE geochemistry of Proterozoic arc-related igneous rocks in the Richtersveld subprovince, Namaqua Mobile Belt, Southern Africa.	https://doi.org/10.1016/S0899-5362(97)00084-5
3222	Samsonov, AV et al.	1996	Precambrian Research	78	65–78	Evolution of the Archaean Aulian Gneiss Complex, Middle Dnieper gneiss-greenstone terrain, Ukrainian Shield: SHRIMP U-Pb zircon evidence.	https://doi.org/10.1016/0301-9268(95)00069-0
3223	Sandeman, HA et al.	2004	Precambrian Research	134	113–141	Neoarchaean volcanic rocks, Central Hearne supracrustal belt, Western Churchill Province, Canada: geochemical and isotopic evidence supporting intra-oceanic, supra-subduction zone extension.	https://doi.org/10.1016/j.precamres.2004.03.014
3224	Sandeman, HA et al.	2004	Precambrian Research	134	143–167	Whole-rock and Nd isotopic geochemistry of Neoarchaean granitoids and their bearing on the evolution of the Central Hearne supracrustal belt, Western Churchill Province, Canada.	https://doi.org/10.1016/j.precamres.2004.05.005
3225	Santos, JOS et al.	2000	Gondwana Research	3	453–488	A New Understanding of the Provinces of the Amazon Craton Based on Integration of Field Mapping and U-Pb and Sm-Nd Geochronology.	https://doi.org/10.1016/S1342-937X(05)70755-3
3226	Zhang, SH et al.	2016	Lithos	240	382–401	Different sources involved in generation of continental arc volcanism: The Carboniferous–Permian volcanic rocks in the northern margin of the North China block.	https://doi.org/10.1016/j.lithos.2015.11.027
3227	Zhao, JX & McCulloch, MT	1995	Precambrian Research	71	265–299	Geochemical and Nd isotopic systematics of granites from the Arunta Inlier, central Australia: implications for Proterozoic crustal evolution.	https://doi.org/10.1016/0301-9268(94)00065-Y
3228	Scandolara, JE et al.	2013	J South Amer Earth Sci	46	35–62	Geochemistry of Jamari complex, central-eastern Rondônia: Andean-type magmatic arc and Paleoproterozoic crustal growth of the southwestern Amazonian Craton, Brazil.	https://doi.org/10.1016/j.jsames.2013.04.002
3229	Scharer, U	1991	Earth & Planetary Sci Lett	102	110–133	Rapid continental crust formation at 1.7 Ga from a reservoir with chondritic isotope signatures, eastern Labrador.	https://doi.org/10.1016/0012-821X(91)90002-Y
3230	Sengupta, S et al.	1996	Precambrian Research	77	17–22	Mesoarchaean crustal history of the eastern Indian Craton: Sm-Nd and U-Pb isotopic evidence.	https://doi.org/10.1016/0301-9268(95)00042-9
3231	Sheppard, S et al.	2004	Precambrian Research	128	257–277	A 2005–1970 Ma Andean-type batholith in the southern Gascoyne Complex, Western Australia.	https://doi.org/10.1016/j.precamres.2003.09.003
3232	Simon et al.	2017	Lithos	274	397–411	Geochemical and Nd-Sr-Pb isotope characteristics of synorogenic lower crust-derived granodiorites (Central Damara orogen, Namibia).	https://doi.org/10.1016/j.lithos.2016.12.033
3233	Skar, O	2002	Precambrian Research	116	265–283	U–Pb geochronology and geochemistry of early Proterozoic rocks of the tectonic basement windows in central Nordland, Caledonides of north-central Norway.	https://doi.org/10.1016/S0301-9268(02)00026-8
3234	Smith, AD & Ludden, JN	1989	Earth & Planetary Sci Lett	93	14–22	Nd isotopic evolution of the Precambrian mantle.	https://doi.org/10.1016/0012-821X(89)90180-5
3235	Stern, RA et al.	1995	Geochim Cosmochim Acta	59	3131–3154	Geochemistry of 1.9 Ga MORB- and OIB-like basalts from the Amisk collage, Flin Flon Belt, Canada: Evidence for an intra-oceanic origin.	https://doi.org/10.1016/0016-7037(95)00202-B
3236	Stevenson, RK et al.	2006	Precambrian Research	145	229–242	Crustal evolution of the western Minto Block, northern Superior Province, Canada.	https://doi.org/10.1016/j.precamres.2005.12.004
3237	Zhai, QG et al.	2012	Lithos	174	28–43	SHRIMP zircon U–Pb geochronology, geochemistry and Sr–Nd–Hf isotopic compositions of a mafic dyke swarm in the Qiangtang terrane, northern Tibet and geodynamic implications.	https://doi.org/10.1016/j.lithos.2012.10.018
3238	Wu, FY et al.	2005	Chemical Geology	221	127–156	Geochronology, petrogenesis and tectonic implications of Jurassic granites in the Liaodong Peninsula, NE China.	https://doi.org/10.1016/j.chemgeo.2005.04.010
3239	Sun, M et al.	1993	Precambrian Research	62	171–190	Petrochemistry and Sr, Pb and Nd isotopic geochemistry of the paleoproterozoic Kuandian complex, the eastern Liaoning province, China.	https://doi.org/10.1016/0301-9268(93)90099-N
3240	Sun, SS et al.	1995	Precambrian Research	71	301–314	Nd isotope study of granites from the Arunta Inlier, central Australia: constraints on geological models and limitation of the method.	https://doi.org/10.1016/0301-9268(94)00066-Z
3241	Swain, G et al.	2005	Precambrian Research	141	106–136	Provenance and tectonic development of the late Archaean Gawler Craton, Australia; U–Pb zircon, geochemical and Sm–Nd isotopic implications.	https://doi.org/10.1016/j.precamres.2005.08.004
3242	Swain, G et al.	2008	Precambrian Research	166	283–296	Petrogenesis of the St Peter Suite, southern Australia: Arc magmatism and Proterozoic crustal growth of the South Australian Craton.	https://doi.org/10.1016/j.precamres.2007.07.028
3243	Szilas, K et al.	2016	Chemie der Erde	76	543–554	Combined bulk-rock Hf- and Nd-isotope compositions of Mesoarchaean metavolcanic rocks from the Ivisaartoq Supracrustal Belt, SW Greenland: Deviations from the mantle array caused by crustal recycling.	https://doi.org/10.1016/j.chemer.2016.09.004
3244	Tchameni, R et al.	2000	J African Earth Sci	30	133–147	Neoarchæan crustal evolution in the Congo Craton: evidence from K rich granitoids of the Ntem Complex, southern Cameroon.	https://doi.org/10.1016/S0899-5362(00)00012-9
3245	Teixeira, W et al.	1996	Precambrian Research	78	151–164	Pb, Sr and Nd isotope constraints on the Archaean evolution of gneissic-granitoid complexes in the southern Sao Francisco Craton, Brazil.	https://doi.org/10.1016/0301-9268(95)00075-5
3246	Foden, J et al.	1995	Precambrian Research	71	207–227	Metamorphic events in the eastern Arunta Inlier, Part 2. Nd-Sr-Ar isotopic constraints.	https://doi.org/10.1016/0301-9268(94)00062-V
3247	Theriault, RJ & Ermanovics, I	1997	Precambrian Research	81	15–35	Sm-Nd isotopic and geochemical characterisation of the Paleoproterozoic Torngat orogen, Labrador, Canada.	https://doi.org/10.1016/S0301-9268(96)00021-6
3248	Zhao, JX et al.	1997	Precambrian Research	81	37–66	Geochemical and Sr-Nd isotopic study of charnockites and related rocks in the northern Prince Charles Mountains, East Antarctica: implications for charnockite petrogenesis and proterozoic crustal evolution.	https://doi.org/10.1016/S0301-9268(96)00022-8
3249	Timmerman, MJ & Daly, JS	1995	Precambrian Research	72	97–107	Sm-Nd evidence for late Archaean crust formation in the Lapland-Kola Mobile Belt, Kola Peninsula, Russia and Norway.	https://doi.org/10.1016/0301-9268(94)00045-S
3250	Tomlinson, KY et al.	2004	Precambrian Research	132	245–274	Basement terrane correlations and crustal recycling in the western Superior Province: Nd isotopic character of granitoid and felsic volcanic rocks in the Wabigoon subprovince, N. Ontario, Canada.	https://doi.org/10.1016/j.precamres.2003.12.017
3251	Tomson, JK et al.	2013	Precambrian Research	227	295–315	Geochemistry and neodymium model ages of Precambrian charnockites, Southern Granulite Terrain, India: Constraints on terrain assembly.	https://doi.org/10.1016/j.precamres.2012.06.014
3252	Toteu, SF et al.	1994	Precambrian Research	67	321–347	U-Pb and Sm-Nd edvidence for Eburnian and Pan-African high-grade metamorphism in cratonic rocks of southern Cameroon.	https://doi.org/10.1016/0301-9268(94)90014-0
3253	Toteu, SF et al.	2001	Precambrian Research	108	45–73	New U–Pb and Sm–Nd data from north-central Cameroon and its bearing on the pre-Pan African history of central Africa.	https://doi.org/10.1016/S0301-9268(00)00149-2
3254	Turkina, OM et al.	2007	Russian Geology Geophys	48	61–70	Precambrian terranes in the southwestern framing of the Siberian craton: isotopic provinces, stages of crustal evolution and accretion-collision events.	https://doi.org/10.1016/j.rgg.2006.12.007
3255	Tyler, IM et al.	1992	Precambrian Research	54	211–229	Isotope and rare earth element evidence for a late archaean terrane boundary in the southeastern pilbara craton, western Australia.	https://doi.org/10.1016/0301-9268(92)90071-U
3256	Valbracht et al.	1994	Chemical Geology	112	21–37	Sm-Nd isotope systematics of 1.9-1.8-Ga granites from western Bergslagen, Sweden: inferences on a 2.1-2.0-Ga crustal precursor.	https://doi.org/10.1016/0009-2541(94)90102-3
3257	Valladares, CS et al.	2017	J South Amer Earth Sci	80	95–106	Genesis and evolution of a Paleoproterozoic basement inlier within West Gondwana addressed by Sm-Nd isotopic geochemistry and Zr saturation thermometry.	https://doi.org/10.1016/j.jsames.2017.09.005
3258	Borst, AM et al.	2019	Lithos	324	74–88	Dating agpaitic rocks: A multi-system (U/Pb, Sm/Nd, Rb/Sr and 40Ar/39Ar) isotopic study of layered nepheline syenites from the Ilimaussaq complex, Greenland.	https://doi.org/10.1016/j.lithos.2018.10.037
3259	Wan, Y et al.	2005	J Asian Earth Sci	24	563–575	Geochemical and Nd isotopic compositions of 3.8 Ga meta-quartz dioritic and trondhjemitic rocks from the Anshan area and their geological significance.	https://doi.org/10.1016/j.jseaes.2004.02.009
3260	Wang, Y et al.	2013	Precambrian Research	231	343–371	Geochronological, geochemical and Nd–Hf–Os isotopic fingerprinting of an early Neoproterozoic arc–back-arc system in South China and its accretionary assembly along the margin of Rodinia.	https://doi.org/10.1016/j.precamres.2013.03.020
3261	Wang, XS et al.	2014	Lithos	208	202–219	Petrogenesis of Late Cretaceous I-type granites in the southern Yidun Terrane: New constraints on the Late Mesozoic tectonic evolution of the eastern Tibetan Plateau.	https://doi.org/10.1016/j.lithos.2014.08.016
3262	Sotiriou, P et al.	2019	Lithos	324	1–19	Petrogenesis and geodynamic setting of the Neoarchaean Haines Gabbroic complex and Shebandowan greenstone belt, southwestern Superior Province, Ontario, Canada.	https://doi.org/10.1016/j.lithos.2018.10.028
3263	Luchs, T et al.	2013	Precambrian Research	231	263–276	The lithospheric mantle underneath the Gibeon Kimberlite field (Namibia): A mix of old and young components—Evidence from Lu–Hf and Sm–Nd isotope systematics.	https://doi.org/10.1016/j.precamres.2013.03.006
3264	Whalen, JB et al.	2004	Precambrian Research	132	303–326	Geochemical and isotopic (Nd–O) evidence bearing on the origin of late- to post-orogenic high-K granitoid rocks in the Western Superior Province: implications for late Archean tectonomagmatic processes.	https://doi.org/10.1016/j.precamres.2003.11.007
3265	Whitehouse, MJ et al.	1998	Precambrian Research	91	365–381	Crustal growth and crustal recycling in the Nagssugtoqidian orogen of West Greenland:: Constraints from radiogenic isotope systematics and U–Pb zircon geochronology.	https://doi.org/10.1016/S0301-9268(98)00058-8
3266	Wilson, MR et al.	1985	Earth & Planetary Sci Lett	72	376–388	Granites and early Proterozoic crustal evolution in Sweden: evidence from SmNd, UPb and O isotope systematics.	https://doi.org/10.1016/0012-821X(85)90059-7
3267	Wu, FY et al.	2003	Lithos	67	191–204	Highly fractionated I-type granites in NE China (II): isotopic geochemistry and implications for crustal growth in the Phanerozoic.	https://doi.org/10.1016/S0024-4937(03)00015-X
3268	Zhang, X & Zhang, H	2014	Gondwana Research	25	1554–1569	Geochronological, geochemical, and Sr–Nd–Hf isotopic studies of the Baiyanghe A-type granite porphyry in the Western Junggar: Implications for its petrogenesis and tectonic setting.	https://doi.org/10.1016/j.gr.2013.05.023
3269	Wyborn, LAI et al.	1988	Precambrian Research	40	509–541	Petrology, geochronology and isotope geochemistry of the post-1820 Ma granites of the Mount Isa Inlier: mechanisms for the generation of Proterozoic anorogenic granites.	https://doi.org/10.1016/0301-9268(88)90083-6
3270	Choi, SH et al.	2005	Chemical Geology	221	40–64	Sr–Nd–Pb isotope and trace element systematics of mantle xenoliths from Late Cenozoic alkaline lavas, South Korea.	https://doi.org/10.1016/j.chemgeo.2005.04.008
3271	Xia, Y et al.	2015	Precambrian Research	269	195–216	Neoproterozoic active continental margin of the Cathaysia block: Evidence from geochronology, geochemistry, and Nd–Hf isotopes of igneous complexes.	https://doi.org/10.1016/j.precamres.2015.08.006
3272	Xu, QQ et al.	2013	Earth-Science Rev	126	178–205	Tectonic evolution and continental crust growth of Northern Xinjiang in northwestern China: Remnant ocean model.	https://doi.org/10.1016/j.earscirev.2013.08.005
3273	Yang, H et al.	1998	Precambrian Research	92	37–64	Geochemical and Nd isotopic compositions of the metasedimentary rocks in the La Ronge Domain, Trans-Hudson Orogen, Canada: implications for evolution of the domain.	https://doi.org/10.1016/S0301-9268(98)00067-9
3278	He, J et al.	2018	Lithos	318	314–325	Late Paleozoic post-collisional setting of the North Tianshan, NW China: New insights from geochronology, geochemistry and Sr–Nd isotopic compositions of the Permian Nileke volcanic rocks.	https://doi.org/10.1016/j.lithos.2018.08.013
3279	Gan, C et al.	2018	Lithos	320	236–249	Jurassic metasomatised lithospheric mantle beneath South China and its implications: Geochemical and Sr-Nd isotope evidence from the Late Jurassic shoshonitic rocks.	https://doi.org/10.1016/j.lithos.2018.09.007
3280	Peucat, JJ et al.	1993	J Metamorphic Geo	11	879–888	Age of younger tonalitic magmatism and granulitic metamorphism in the South Indian transition zone (Krishnagiri area); comparison with older Peninsular gneisses from the Gorur–Hassan area.	https://doi.org/10.1111/j.1525-1314.1993.tb00197.x
3281	Pfander, JA et al.	2002	Contrib Mineral Petrol	143	154–174	Coupled evolution of back-arc and island arc-like mafic crust in the late-Neoproterozoic Agardagh Tes-Chem ophiolite, Central Asia: evidence from trace element and Sr–Nd–Pb isotope data.	https://doi.org/10.1007/s00410-001-0340-7
3282	Piercey, SJ et al.	2004	GSA Bulletin	116	1087–1106	Mid-Paleozoic initiation of the northern Cordilleran marginal backarc basin: Geologic, geochemical, and neodymium isotope evidence from the oldest mafic magmatic rocks in the Yukon-Tanana terrane, Finlayson Lake district, southeast Yukon, Canada.	https://doi.org/10.1130/B25162.1
3283	Ramo, OT et al.	2001	J of Petrology	42	1971–1993	Petrogenesis of the Post-kinematic Magmatism of the Central Finland Granitoid Complex I; Radiogenic Isotope Constraints and Implications for Crustal Evolution.	https://doi.org/10.1093/petrology/42.11.1971
3284	Ratajeski, K et al.	2001	GSA Bulletin	113	1486–1502	Geology and geochemistry of mafic to felsic plutonic rocks in the Cretaceous intrusive suite of Yosemite Valley, California.	https://pubs.geoscienceworld.org/gsa/gsabulletin/article-abstract/113/11/1486/183724
3285	Rohs, CR & Van Schmus, WR	2007	Intl J Earth Science	96	599–611	Isotopic connections between basement rocks exposed in the St. Francois Mountains and the Arbuckle Mountains, southern mid-continent, North America.	https://doi.org/10.1007/s00531-006-0123-5
3286	Tucker-Barrie, C & Shirey, SB	1991	Canadian J Earth Sci	28	58–76	Nd- and Sr-isotope systematics for the Kamiskotia–Montcalm area: implications for the formation of late Archean crust in the western Abitibi Subprovince, Canada.	https://doi.org/10.1139/e91-006
3287	Shen, P et al.	2013	Intl Geology Review	55	1991–2007	Early Carboniferous intra-oceanic arc and back-arc basin system in the West Junggar, NW China.	https://doi.org/10.1080/00206814.2013.810385
3288	Peucat, JJ et al.	1989	J of Geology	97	537–550	Sr, Nd, and Pb Isotopic Systematics in the Archean Low- to High-Grade Transition Zone of Southern India: Syn-Accretion vs. Post-Accretion Granulites.	https://www.jstor.org/stable/30078362
3289	Santos, TJS et al.	2009	Geo Soc London Spec Pub	323	271–282	Evidence for 2.35 to 2.30 Ga juvenile crustal growth in the northwest Borborema Province, NE Brazil.	https://doi.org/10.1144/SP323.13
3290	Stepanova, AV et al.	2014	J of Petrology	55	1719–1751	Palaeoproterozoic Continental MORB-type Tholeiites in the Karelian Craton: Petrology, Geochronology, and Tectonic Setting.	https://doi.org/10.1093/petrology/egu039
3291	Tassinari, CCG et al.	2004	Episodes	27	3–12	The Imataca Complex, NW Amazonian Craton, Venezuela: Crustal evolution and integration of geochronological and petrological cooling histories.	https://doi.org/10.18814/epiiugs/2004/v27i1/002
3292	Wade, BP et al.	2006	J of Geology	114	43–63	Evidence for Early Mesoproterozoic Arc Magmatism in the Musgrave Block, Central Australia: Implications for Proterozoic Crustal Growth and Tectonic Reconstructions of Australia.	https://www.jstor.org/stable/10.1086/498099
3293	Van Kranendonk, MJ et al.	2019	Elsevier	2nd ed.	1–1078	Earth's Oldest Rocks.	https://www.elsevier.com/books/earths-oldest-rocks/van-kranendonk/978-0-444-63901-1
3294	Pe-Piper, G & Piper, DJW	1998	Canadian J Earth Sci	35	201–221	Geochemical evolution of Devonian-Carboniferous igneous rocks of the Magdalen basin, Eastern Canada: Pb- and Nd-isotope evidence for mantle and lower crustal sources.	https://doi.org/10.1139/e97-106
3295	Othman et al.	1984	Nature	307	510–515	Nd—Sr isotopic composition of granulites and constraints on the evolution of the lower continental crust.	https://doi.org/10.1038/307510a0
3296	Owens, BE & Samson, SD	2004	GSA Memoirs	197	601–608	Nd isotopic constraints on the magmatic history of the Goochland terrane, easternmost Grenvillian crust in the southern Appalachians.	https://doi.org/10.1130/0-8137-1197-5.601
3297	Patchett,PJ & Gehrels, G	1998	J of Geology	106	269–280	Continental Influence on Canadian Cordilleran Terranes From Nd Isotopic Study, and Significance For Crustal Growth Processes.	https://doi.org/10.1086/516021
3298	Ramo, OT et al.	2003	Geology	31	335–338	Intermittent 1630–1220 Ma magmatism in central Mazatzal province: New geochronologic piercing points and some tectonic implications.	https://pubs.geoscienceworld.org/gsa/geology/article-abstract/31/4/335/191100
3299	Ramo, OT & Calzia, JP	1998	Geology	26	891–894	Nd isotopic composition of cratonic rocks in the southern Death Valley region: Evidence for a substantial Archean source component in Mojavia.	https://pubs.geoscienceworld.org/gsa/geology/article-abstract/26/10/891/206761
3300	Samson, SD et al.	1989	Nature	337	705–709	Evidence from neodymium isotopes for mantle contributions to Phanerozoic crustal genesis in the Canadian Cordillera.	https://doi.org/10.1038/337705a0
3302	Sivell, WJ & McCulloch, MT	2001	Australian J Earth Sci	48	377–393	Geochemical and Nd-isotopic systematics of the Permo-Triassic Gympie Group, southeast Queensland.	https://doi.org/10.1046/j.1440-0952.2001.00863.x
3303	Stevenson, R	1995	GSA Bulletin	107	1458–1467	Crust and mantle evolution in the Late Archean: Evidence from a Sm-Nd isotopic study of the North Spirit Lake greenstone belt, northwestern Ontario, Canada.	https://pubs.geoscienceworld.org/gsa/gsabulletin/article-abstract/107/12/1458/183004
3304	Wang, T et al.	2013	Intl Geology Review	55	1786–1800	Petrogenesis of adamellites from eastern Shandong Province: geochronological, geochemical, and Sr–Nd–Pb isotopic evidence.	https://doi.org/10.1080/00206814.2013.796077
3305	Cook, YA et al.	2016	Geoscience Frontiers	7	911–926	A primitive mantle source for the Neoarchean mafic rocks from the Tanzania Craton.	http://dx.doi.org/10.1016/j.gsf.2015.11.008
3315	Chauque, FR et al.	2019	J African Earth Sci	150	47–67	Geochronological Systematics for the Chimoio-Macossa Frontal Nappe in Central Mozambique: Implications for the tectonic evolution of the southern part of the Mozambique Belt.	https://doi.org/10.1016/j.jafrearsci.2018.10.013
3317	Martins, G et al.	2009	Gondwana Research	15	71–85	The Algodoes amphibolite–tonalite gneiss sequence, Borborema Province, NE Brazil: Geochemical and geochronological evidence for Palaeoproterozoic accretion of oceanic plateau/back-arc basalts and adakitic plutons.	https://doi.org/10.1016/j.gr.2008.06.002
3319	Santos, LCMdL et al.	2018	Tectonics	37	2727–2743	Accretion Tectonics in Western Gondwana Deduced From Sm-Nd Isotope Mapping of Terranes in the Borborema Province, NE Brazil.	https://doi.org/10.1029/2018TC005130
3320	Nedosekova, IL et al.	2018	Doklady Earth Sci	480	773–777	Sources of Ore Substance of Carbonatite Complexes of the Ural Fold Belt: Rb–Sr and Sm–Nd Isotope Data.	https://doi.org/10.1134/S1028334X18060156
3321	Ayuso, RA & Till, AB	2014	GSA Special Papers	506	133–172	Geochemical and Nd-Sr-Pb isotopic evolution of metabasites from rifting of continental lithosphere, Seward Peninsula, Alaska, and implications for paleogeographic reconstruction.	https://doi.org/10.1130/2014.2506(05)
3324	Zhao, P et al.	2017	J Asian Earth Sci	144	225–242	The Mongol-Okhotsk Ocean subduction-related Permian peraluminous granites in northeastern Mongolia: Constraints from zircon U-Pb ages, whole-rock elemental and Sr-Nd-Hf isotopic compositions.	https://doi.org/10.1016/j.jseaes.2017.03.022
3325	Belkacim, S et al.	2017	J African Earth Sci	127	113–135	The Ediacaran volcanic rocks and associated mafic dykes of the Ouarzazate Group (Anti-Atlas, Morocco): Clinopyroxene composition, whole-rock geochemistry and Sr-Nd isotopes constraints from the Ouzellarh-Siroua salient (Tifnoute valley).	https://doi.org/10.1016/j.jafrearsci.2016.08.002
3326	Yeshanew, FG et al.	2016	J Geo Society London	174	142–156	Zircon U–Pb ages, d18O and whole-rock Nd isotopic compositions of the Dire Dawa Precambrian basement, eastern Ethiopia: implications for the assembly of Gondwana.	https://doi.org/10.1144/jgs2016-017
3327	Moghadam, MC et al.	2018	Chemie der Erde	78	58–77	Petrogenesis of Rabor-Lalehzar magmatic rocks (SE Iran): Constraints from whole rock chemistry and Sr-Nd isotopes.	https://doi.org/10.1016/j.chemer.2017.11.004
3328	Abdulzahra, IK et al.	2017	Comptes Rendus Geoscience	349	53–62	Zircon U–Pb ages and Sr–Nd isotope ratios for the Sirstan granitoid body, NE Iraq: Evidence of magmatic activity in the Middle Cretaceous Period.	https://doi.org/10.1016/j.crte.2017.02.004
3329	Manjate, VA	2017	Geoscience Frontiers	8	1063–1071	Whole-rock geochemical, U-Pb and Sm-Nd isotope characteristics of the Dongueni Mont nepheline syenite intrusion, Mozambique.	https://doi.org/10.1016/j.gsf.2016.10.009
3330	Kaur, P et al.	2017	J Asian Earth Sci	136	68–88	Palaeoproterozoic continental arc magmatism, and Neoproterozoic metamorphism in the Aravalli-Delhi orogenic belt, NW India: New constraints from in situ zircon U-Pb-Hf isotope systematics, monazite dating and whole-rock geochemistry.	https://doi.org/10.1016/j.jseaes.2017.01.024
3331	Chaudhuri, T et al.	2017	Precambrian Research	298	385–402	Geochemistry and Sm-Nd isotopic characteristics of the Paleoarchean Komatiites from Singhbhum Craton, Eastern India and their implications.	https://doi.org/10.1016/j.precamres.2017.06.014
3332	Iaccheri, LM	2019	Lithos	324	733–746	Composite basement along the southern margin of the North Australian Craton: Evidence from in-situ zircon U-Pb-O-Hf and whole-rock Nd isotopic compositions.	https://doi.org/10.1016/j.lithos.2018.11.006
3333	Morino, P et al.	2017	Earth & Planetary Sci Lett	463	136–150	Chemical stratification in the post-magma ocean Earth inferred from coupled 146,147Sm–142,143Nd systematics in ultramafic rocks of the Saglek block (3.25–3.9 Ga; northern Labrador, Canada).	https://doi.org/10.1016/j.epsl.2017.01.044
3334	Sommer, CA et al.	2018	Brazilian J Geology	48	115–126	Pb isotope geochemistry and reappraisal of Sr-Nd isotopes of the Cerro Morado basic magmatism (Ischigualasto-Villa Union Triassic basin, NW Argentina): Implications for the mantle sources.	http://dx.doi.org/10.1590/2317-4889201820170106
3335	Bouloton, J et al.	2019	J African Earth Sci	149	451–464	Petrogenesis of the Early-Triassic quartz-monzodiorite dykes from Central Jebilet (Moroccan Meseta): Trace element and Nd-Sr isotope constraints on magma sources, and inferences on their geodynamic context.	https://doi.org/10.1016/j.jafrearsci.2018.08.023
3336	Mikhalsky, EV et al.	2019	Precambrian Research	329	273–293	Mafic dykes in the Rauer Islands and Vestfold Hills (East Antarctica): a chemical and Nd isotopic comparison.	https://doi.org/10.1016/j.precamres.2018.11.014
3337	Otsuji, N et al.	2016	J Mineral Petrol Sci	111	170–180	Sr and Nd Isotopic evidence in metacarbonate rocks for an extinct Island arc–ocean system in East Antarctica.	https://doi.org/10.2465/jmps.151029a
3339	Craddock, JP et al.	2017	GSA Bulletin	129	118–136	Precise U-Pb zircon ages and geochemistry of Jurassic granites, Ellsworth-Whitmore terrane, central Antarctica.	https://doi.org/10.1130/B31485.1
3340	Theriault, RJ & Ross, GM	1991	Canadian J Earth Sci	28	1140–1147	Nd isotopic evidence for crustal recycling in the ca 2.0 Ga subsurface of western Canada.	https://doi.org/10.1139/e91-104
3341	Riley, TR et al.	2017	J Geo Society London	174	365–376	Early Jurassic magmatism on the Antarctic Peninsula and potential correlation with the Subcordilleran plutonic belt of Patagonia.	https://doi.org/10.1144/jgs2016-053
3343	Jacobs, J et al.	2015	Precambrian Research	265	249–272	Two distinct Late Mesoproterozoic/Early Neoproterozoic basement provinces in central/eastern Dronning Maud Land, East Antarctica: The missing link, 15–21°E.	https://doi.org/10.1016/j.precamres.2015.05.003
3344	Krupchatnikov, VI et al.	2015	Russian Geology Geophys	56	825–843	Early Mesozoic lamproites and monzonitoids of southeastern Gorny Altai: geochemistry, Sr-Nd isotope composition, and sources of melts.	https://doi.org/10.1016/j.rgg.2015.05.002
3345	Srivastava, RK et al.	2016	Intl Geology Review	58	1596–1615	Nd-isotope and geochemistry of an early Palaeoproterozoic high-Si high-Mg boninite–norite suite of rocks in the southern Bastar craton, central India: petrogenesis and tectonic significance.	https://doi.org/10.1080/00206814.2016.1172521
3348	Schmadicke, E et al.	2015	Lithos	238	185–206	Garnet pyroxenite from the Shackleton Range, Antarctica: Intrusion of plume-derived picritic melts in the continental lithosphere during Rodinia breakup?	https://doi.org/10.1016/j.lithos.2015.09.016
3350	Maas, R et al.	2015	Canadian Mineralogist	53	249–272	Isotopic constraints (Pb, Rb-Sr, Sm-Nd) on the sources of early Cambrian Pegmatites with boron and beryllium minerals in the Larsemann hills, Prydz Bay, Antarctica.	https://doi.org/10.3749/canmin.1400081
3351	Estrada, S	2015	Intl J Earth Science	104	1981–2005	Geochemical and Sr–Nd isotope variations within Cretaceous continental flood-basalt suites of the Canadian High Arctic, with a focus on the Hassel Formation basalts of northeast Ellesmere Island.	https://doi.org/10.1007/s00531-014-1066-x
3354	Basto, CF et al.	2019	Precambrian Research	320	213–231	An Ediacaran back-arc basin preserved in the Transversal Zone of the Borborema Province: Evidence from geochemistry, geochronology and isotope systematics of the Ipueirinha Group, NE Brazil.	https://doi.org/10.1016/j.precamres.2018.11.002
3355	Knudsen, TL & Andersen, T	1999	J of Petrology	40	909–933	Petrology and Geochemistry of the Tromoy Gneiss Complex, South Norway, an Alleged Example of Proterozoic Depleted Lower Continental Crust.	https://doi.org/10.1093/petroj/40.6.909
3357	Ivanov, AV et al.	2018	Chemical Geology	483	442–462	Volatile concentrations in olivine-hosted melt inclusions from meimechite and melanephelinite lavas of the Siberian Traps Large Igneous Province: Evidence for flux-related high-Ti, high-Mg magmatism.	https://doi.org/10.1016/j.chemgeo.2018.03.011
3360	Nadermezerji, S et al.	2018	Chemie der Erde	78	299–313	U–Pb geochronology, Sr–Nd isotopic compositions, geochemistry and petrogenesis of Shah Soltan Ali granitoids, Birjand, Eastern Iran.	https://doi.org/10.1016/j.chemer.2018.08.003
3361	Chen, SS et al.	2018	Earth & Planetary Sci Lett	491	21–33	118–115 Ma magmatism in the Tethyan Himalaya igneous province: Constraints on Early Cretaceous rifting of the northern margin of Greater India.	https://doi.org/10.1016/j.epsl.2018.03.034
3362	Tang, Q et al.	2018	Earth & Planetary Sci Lett	502	221–230	Mg–Sr–Nd isotopic constraints on the genesis of the giant Jinchuan Ni–Cu–(PGE) sulfide deposit, NW China.	https://doi.org/10.1016/j.epsl.2018.09.008
3364	Ashwal, LD & Bybee, GM	2017	Earth-Science Rev	173	307–330	Crustal evolution and the temporality of anorthosites.	http://dx.doi.org/10.1016/j.earscirev.2017.09.002
3367	Gao, L et al.	2019	Gondwana Research	65	97–124	Neoarchean crust-mantle interactions in the Yishui Terrane, south-eastern margin of the North China Craton: Constraints from geochemistry and zircon U-Pb-Hf isotopes of metavolcanic rocks and high-K granitoids.	https://doi.org/10.1016/j.gr.2018.10.002
3368	Alexeiev, DV et al.	2019	Gondwana Research	66	93–115	Evolution of Cambrian and Early Ordovician arcs in the Kyrgyz North Tianshan: Insights from U-Pb zircon ages and geochemical data.	https://doi.org/10.1016/j.gr.2018.09.005
3374	Keppie, JD et al.	2018	Tectonophysics	740	1–9	Nd isotopic data indicating Oaxacan source of Ordovician granitoids in the Acatlan Complex, southern Mexico: Paleogeographic implications.	https://doi.org/10.1016/j.tecto.2018.05.004
3375	Dockman, DM et al.	2018	Tectonophysics	742	50–65	Timing and origin of magmatism in the Sverdrup Basin, Northern Canada—Implications for lithospheric evolution in the High Arctic Large Igneous Province (HALIP).	https://doi.org/10.1016/j.tecto.2018.05.010
3378	Cardona, A et al.	2018	Tectonophysics	749	88–103	The Paleogene arcs of the northern Andes of Colombia and Panama: Insights on plate kinematic implications from new and existing geochemical, geochronological and isotopic data.	https://doi.org/10.1016/j.tecto.2018.10.032
3380	John, T et al.	2004	Earth & Planetary Sci Lett	227	441–456	Trace element fractionation during fluid-induced eclogitization in a subducting slab: trace element and Lu–Hf–Sm–Nd isotope systematics.	https://doi.org/10.1016/j.epsl.2004.09.009
3381	Pin, C & Poidevin, JL	1987	Precambrian Research	36	303–312	U-Pb zircon evidence for a pan-african granulite facies metamorphism in the central african republic. a new interpretation of the high-grade series of the northern border of the congo craton.	https://doi.org/10.1016/0301-9268(87)90027-1
3382	Djama, LM et al.	1992	J African Earth Sci	14	227–237	Pb, Sr and Nd isotope study of the basement of the Mayumbian belt (Guena gneisses and Mfoubou granite, Congo): implications for crustal evolution in Central Africa.	https://doi.org/10.1016/0899-5362(92)90100-Q
3383	Tack, L et al.	2001	Precambrian Research	110	277–306	Early Neoproterozoic magmatism (1000–910 Ma) of the Zadinian and Mayumbian Groups (Bas-Congo): onset of Rodinia rifting at the western edge of the Congo craton.	https://doi.org/10.1016/S0301-9268(01)00192-9
3384	Frimmel, HE et al.	2006	J African Earth Sci	46	221–239	Provenance and chemostratigraphy of the Neoproterozoic West Congolian Group in the Democratic Republic of Congo.	https://doi.org/10.1016/j.jafrearsci.2006.04.010
3385	Lan, CY et al.	2003	Precambrian Research	122	7–27	Geochemical and Sr–Nd isotopic constraints from the Kontum massif, central Vietnam on the crustal evolution of the Indochina block.	https://doi.org/10.1016/S0301-9268(02)00205-X
3386	Lan, CY et al.	2000	J Asian Earth Sci	18	267–280	Geochemical and Sr–Nd isotopic characteristics of granitic rocks from northern Vietnam.	https://doi.org/10.1016/S1367-9120(99)00063-2
3387	Anczkiewicz, R et al.	2012	Chemical Geology	318	16–30	Diffusional homogenization of light REE in garnet from the Day Nui Con Voi Massif in N-Vietnam: Implications for Sm–Nd geochronology and timing of metamorphism in the Red River shear zone.	https://doi.org/10.1016/j.chemgeo.2012.04.024
3388	Azzouni-Sekkal, A et al.	2003	J African Earth Sci	37	331–350	The Taourirt magmatic province, a marker of the closing stage of the Pan-African orogeny in the Tuareg Shield: review of available data and Sr–Nd isotope evidence.	https://doi.org/10.1016/j.jafrearsci.2003.07.001
3389	Fourcade, S et al.	2001	Lithos	57	187–216	The origin and geodynamic significance of the Alpine cordierite-bearing granitoids of northern Algeria. A combined petrological, mineralogical, geochemical and isotopic (O, H, Sr, Nd) study.	https://doi.org/10.1016/S0024-4937(01)00034-2
3390	Kuster, D et al.	2008	Precambrian Research	164	16–39	Zircon geochronology and Sr, Nd, Pb isotope geochemistry of granitoids from Bayuda Desert and Sabaloka (Sudan): Evidence for a Bayudian event (920–900 Ma) preceding the Pan-African orogenic cycle (860–590 Ma) at the eastern boundary of the Saharan Metacraton.	https://doi.org/10.1016/j.precamres.2008.03.003
3391	Nelson, BK et al.	1993	J of Geology	101	435–450	Nd- and Sr-Isotope Evidence for Proterozoic and Paleozoic Crustal Evolution in the Brooks Range, Northern Alaska.	https://doi.org/10.1086/648238
3392	Heinhorst, J et al.	2000	Tectonophysics	328	69–87	Paleozoic crustal growth and metallogeny of Central Asia: evidence from magmatic-hydrothermal ore systems of Central Kazakhstan.	https://doi.org/10.1016/S0040-1951(00)00178-5
3393	Kempe, U et al.	2001	Mineralium Deposita	36	379–392	Sm–Nd and Sr isotope systematics of scheelite from the giant Au(–W) deposit Muruntau (Uzbekistan): implications for the age and sources of Au mineralization.	https://doi.org/10.1007/s001260100156
3394	Konopelko, D et al.	2007	Lithos	97	140–160	Hercynian post-collisional A-type granites of the Kokshaal Range, Southern Tien Shan, Kyrgyzstan.	https://doi.org/10.1016/j.lithos.2006.12.005
3395	Weber, B & Kohler, H	1999	Precambrian Research	96	245–262	Sm–Nd, Rb–Sr and U–Pb geochronology of a Grenville Terrane in Southern Mexico: origin and geologic history of the Guichicovi Complex.	https://doi.org/10.1016/S0301-9268(99)00012-1
3396	Schaaf, P et al.	1994	Chemical Geology	118	63–84	Composition and Sm-Nd isotopic data of the lower crust beneath San Luis Potosi, central Mexico: Evidence from a granulite-facies xenolith suite.	https://doi.org/10.1016/0009-2541(94)90170-8
3397	Shatsky, VS et al.	1999	Contrib Mineral Petrol	137	185–205	Geochemistry and age of ultrahigh pressure metamorphic rocks from the Kokchetav massif (Northern Kazakhstan).	https://doi.org/10.1007/s004100050545
3398	Bernard-Griffiths, J et al.	1988	Contrib Mineral Petrol	100	339–348	Origin and evolution of 2 Ga old carbonatite complex (Ihouhaouene, Ahaggar, Algeria): Nd and Sr isotopic evidence.	https://doi.org/10.1007/BF00379743
3399	Bernard-Griffiths, J et al.	1996	J Metamorphic Geo	14	709–724	Geochemistry and isotope (Sr, Nd, O) study of Al–Mg granulites from the In Ouzzal Archaean block (Hoggar, Algeria).	https://doi.org/10.1111/j.1525-1314.1996.00057.x
3400	Nagler, TF & Frei, R	1997	Chemical Geology	138	119–126	True K-feldspar granites in oceanic crust (Masirah ophiolite, Sultanate of Oman): A U-Pb and Sm-Nd isotope study.	https://doi.org/10.1016/S0009-2541(96)00155-6
3403	Van der Lelij, R et al.	2019	Gondwana Research	66	227–245	Multi-proxy isotopic tracing of magmatic sources and crustal recycling in the Palaeozoic to Early Jurassic active margin of North-Western Gondwana.	https://doi.org/10.1016/j.gr.2018.09.007
3404	Nurlu, N et al.	2016	Intl J Earth Science	105	283–314	Implications of Late Cretaceous U–Pb zircon ages of granitic intrusions cutting ophiolitic and volcanogenic rocks for the assembly of the Tauride allochthon in SE Anatolia (Helete area, Kahramanmaras Region, SE Turkey).	https://doi.org/10.1007/s00531-015-1211-1
3407	Riley, TR & Millar, IL	2014	Antarctic Science	26	389–399	Geochemistry of the 1100Ma intrusive rocks from the Ahlmannryggen region, Dronning Maud Land, Antarctica.	https://doi.org/10.1017/S0954102013000916
3410	Qi, L & Zhou, MF	2008	Chemical Geology	248	83–103	Platinum-group elemental and Sr–Nd–Os isotopic geochemistry of Permian Emeishan flood basalts in Guizhou Province, SW China.	https://doi.org/10.1016/j.chemgeo.2007.11.004
3411	Qian, X et al.	2017	Intl J Earth Science	106	1375–1389	Zircon U–Pb geochronology, and elemental and Sr–Nd–Hf–O isotopic geochemistry of post-collisional rhyolite in the Chiang Khong area, NW Thailand and implications for the melting of juvenile crust.	https://doi.org/10.1007/s00531-016-1338-8
3418	Skuzovatov, S et al.	2019	Precambrian Research	321	34–53	Geochemistry, zircon U-Pb and Lu-Hf systematics of high-grade metasedimentary sequences from the South Muya block (northeastern Central Asian Orogenic Belt): Reconnaissance of polymetamorphism and accretion of Neoproterozoic exotic blocks in southern Siberia.	https://doi.org/10.1016/j.precamres.2018.11.022
3500	Dewanr, TJ & Van Schmus, WR	2007	Precambrian Research	157	215–234	U–Pb geochronology of the Wolf River batholith, north-central Wisconsin: Evidence for successive magmatism between 1484 Ma and 1468 Ma	https://doi.org/10.1016/j.precamres.2007.02.018
3501	Van Schmus, WR et al.	2007	Precambrian Research	157	80–105	New insights into the southern margin of the Archean–Proterozoic boundary in the north-central United States based on U–Pb, Sm–Nd, and Ar–Ar geochronology	https://doi.org/10.1016/j.precamres.2007.02.011
3502	Steshenko, EN et al.	2020	Minerals	10	254	The Paleoproterozoic Kandalaksha-Kolvitsa Gabbro-Anorthosite Complex (Fennoscandian Shield): New U–Pb, Sm–Nd, and Nd–Sr (ID-TIMS) Isotope Data on the Age of Formation, Metamorphism, and Geochemical Features of Zircon (LA-ICP-MS)	https://doi.org/10.3390/min10030254
3503	Gorayeb, PSdS et al.	2020	Brazilian J Geology	50	34	Geology, geochronology Pb-Pb, U-Pb-Hf zircon and Sm-Nd TDM of the Uruburetama batholith, Northern Borborema Province: contextualization in the Santa Quitéria Magmatic Arc	https://doi.org/10.1590/2317-4889202020200034
3504	Ivanov, KS et al.	2019	Doklady Earth Sci	484	97–100	Timing of Back–Arc Spreading of the Paleozoic Island Arc of the Urals: Implication of Sm–Nd and U–Pb Dating of Dolerites and the Composition of Inclusions in Zircon	https://doi.org/10.1134/S1028334X19010239
3505	Girei, MB et al.	2020	Mineralium Deposita	57	601–620	Genesis and timing of Mo mineralization in the Mada Ring Complex, north-central Nigeria: insights from whole-rock geochemistry, Nd-Sr isotopes, zircon U-Pb-Hf isotopes, and molybdenite Re-Os systematics	https://doi.org/10.1007/s00126-020-01019-y
3506	Hoffmann, JE et al.	2020	Precambrian Research	351	105970	Hafnium-Neodymium isotope, trace element and U-Pb zircon age constraints on the petrogenesis of the 3.44-3.46 Ga Dwalile greenstone remnant, Ancient Gneiss Complex, Swaziland	https://doi.org/10.1016/j.precamres.2020.105970
3507	Ogasawara, M et al.	2018	Geo Soc London Spec Pub	481	277–298	Origin of the Ordovician Mansehra granite in the NW Himalaya, Pakistan: constraints from Sr–Nd isotopic data, zircon U–Pb age and Hf isotopes	https://doi.org/10.1144/SP481.5
3508	Cheng, Y et al.	2020	Geological Journal	55	845–861	Termination of the Hegenshan Orogen in the Xing'an–Mongolian Orogenic Belt, North China: Geochemical and zircon U–Pb geochronological constraints from Early Permian mafic dykes	https://doi.org/10.1002/gj.3463
3509	Sun, JF et al.	2019	Lithos	334–335	42–57	Tracing magma mixing and crystal–melt segregation in the genesis of syenite with mafic enclaves: Evidence from in situ zircon Hf–O and apatite Sr–Nd isotopes	https://doi.org/10.1016/j.lithos.2019.03.011
3510	Wang, Z et al.	2020	Geological Journal	55	4493–4506	Zircon U–Pb dating, geochemical, and Sr–Nd isotopic characteristics of Duobagou trachyandesite from Dunhuang, NW China: Implications for crust–mantle interaction	https://doi.org/10.1002/gj.3656
3511	Chaves, AdO et al.	2020	Gondwana Research	87	224–237	Petrology, geochemistry and Sm-Nd systematics of the Paleoproterozoic Itaguara retroeclogite from Sao Francisco/Congo Craton: One of the oldest records of the modern-style plate tectonics	https://doi.org/10.1016/j.gr.2020.06.014
3512	Gama, C et al.	2021	J of Iberian Geology	47	189–207	Whole-rock and Sm–Nd isotopic geochemistry of Triassic SW Iberia sandstones: implications for provenance	https://doi.org/10.1007/s41513-020-00149-6
3513	Mukherjee, S et al.	2019	Lithos	350–351	105247	Constraining Paleoproterozoic (∼1.7 Ga) collisional orogenesis between the Eastern Dharwar and Bastar cratons: new Sm-Nd garnet isochron and Th-U-total Pb monazite chemical ages from the Bhopalpatnam orogen, central India	https://doi.org/10.1016/j.lithos.2019.105247
3514	Asadpour, M & Heuss, S	2018	J of Geosciences	28	211–220	Evidence for Pan-African basement in Ghalghachi Leucogranite (west the Urmia Lake) with using U-Pb zircon dating and whole-rock Sm-Nd and Rb-Sr isotopic analyses	https://doi.org/10.22071/GSJ.2018.80138
3515	Pandey, OP et al.	2020	Precambrian Research	347	105853	Geochronology, whole-rock geochemistry and Sr-Nd isotopes of the Bhanupratappur mafic dyke swarm: evidence for a common Paleoproterozoic LIP event at 2.37-2.36 Ga in the Bastar and Dharwar cratons	https://doi.org/10.1016/j.precamres.2020.105853
3516	Ramos, RC et al.	2020	Geoscience Frontiers	11	2287–2296	Sm–Nd systematics of metaultramafic-mafic rocks from the Arroio Grande Ophiolite (Brazil): Insights on the evolution of the South Adamastor paleo-ocean	https://doi.org/10.1016/j.gsf.2020.02.013
3517	de Moraes, JD et al.	2022	Geoscience Frontiers	13	101131	Metamorphic disturbances of magnetite chemistry and the Sm-Nd isotopic system of reworked Archean iron formations from NE Brazil	https://doi.org/10.1016/j.gsf.2020.11.018
3518	Sami, M et al.	2018	Lithos	304–307	329–346	Petrogenesis and geodynamic implications of Ediacaran highly fractionated A-type granitoids in the north ArabianNubian Shield (Egypt): constraints from whole-rock geochemistry and Sr-Nd isotopes	https://doi.org/10.1016/j.lithos.2018.02.015
3519	Liu, XC et al.	2018	Advances in Polar Sci	29	108–117	U-Th-Pb monazite and Sm-Nd dating of high-grade rocks from the Grove Mountains, East Antarctica: further evidence for a Pan-African-aged monometamorphic terrane	https://doi.org/10.13679/j.advps.2018.2.00108
3520	Savko, KA et al.	2021	Precambrian Research	353	106021	A buried Paleoarchean core of the Eastern Sarmatia, Kursk block: U-Pb, Lu-Hf and Sm-Nd isotope mapping and paleotectonic application	https://doi.org/10.1016/j.precamres.2020.106021
3521	Aleman-Gallardo, EA et al.	2019	J South Amer Earth Sci	96	102382	Novillo Metamorphic Complex, Huizachal-Peregrina Anticlinorium, Tamaulipas, Mexico: Characterization and development based on whole-rock geochemistry and Nd-isotopic ratios	https://doi.org/10.1016/j.jsames.2019.102382
3522	Ibanez-Mejia, M et al.	2018	Geochim Cosmochim Acta	235	103–126	Timescales of collisional metamorphism from Sm-Nd, Lu-Hf and U-Pb thermochronology: A case from the Proterozoic Putumayo Orogen of Amazonia	https://doi.org/10.1016/j.gca.2018.05.017
3523	Girei, MB et al.	2019	Lithos	340–341	49–70	Petrogenesis of A-type granites associated with Sn–Nb–Zn mineralization in Ririwai complex, north-Central Nigeria: Constraints from whole-rock Sm-Nd and zircon Lu-Hf isotope systematics	https://doi.org/10.1016/j.lithos.2019.05.003
3524	Bailie, R et al.	2020	Lithos	364–365	105522	Peritectic assemblage entrainment as the main compositional driver in the I-type Vredenburg Granite, north-western Pan-African Saldania Belt, South Africa: A whole-rock chemical perspective	https://doi.org/10.1016/j.lithos.2020.105522
3525	Wang, S et al.	2020	Minerals	10	76	Zircon U–Pb Geochronology, Whole-Rock Geochemistry and Petrogenesis of Biotite Granites in the Gaudeanmus Area, Namibia	https://doi.org/10.3390/min10010076
3526	Yan, H et al.	2019	J Geophysical Research	124	456–475	Arc Andesitic Rocks Derived From Partial Melts of Mélange Diapir in Subduction Zones: Evidence From Whole‐Rock Geochemistry and Sr‐Nd‐Mo Isotopes of the Paleogene Linzizong Volcanic Succession in Southern Tibet	https://doi.org/10.1029/2018JB016545
3527	Popeko, LI et al.	2020	Minerals	10	279	Provenance and Tectonic Implications of Sedimentary Rocks of the Paleozoic Chiron Basin, Eastern Transbaikalia, Russia, Based on Whole-Rock Geochemistry and Detrital Zircon U–Pb Age and Hf Isotopic Data	https://doi.org/10.3390/min10030279
3528	Chugaev, AV et al.	2018	Petrology	26	213–245	Isotopic (Sm–Nd, Pb–Pb, and δ34S) and Geochemical Characteristics of the Metasedimentary Rocks of the Baikal–Patom Belt (Northern Transbaikalia) and Evolution of the Sedimentary Basin in the Neoproterozoic	https://doi.org/10.1134/S0869591118030025
3529	Rojo-Perez, E et al.	2019	Precambrian Research	324	194–207	Contrasting isotopic sources (Sm-Nd) of Late Ediacaran series in the Iberian Massif: Implications for the Central Iberian-Ossa Morena boundary	https://doi.org/10.1016/j.precamres.2019.01.021
3530	Bione, FRA et al.	2019	Brazilian J Geology	49	10	Geochemistry, Sm-Nd isotopes and SHRIMP U-Pb geochronology of the Morro do Coco Granite (RJ, Brazil): another piece of the post-collisional magmatism of the Ribeira Belt	https://doi.org/10.1590/2317-4889201920190010
3531	Ouyang, Y et al.	2019	J Central South Univ	26	3502–3515	Petrogenesis of Middle Triassic andesite in Sayaburi area, Laos: Constraints from whole-rock geochemistry, zircon U−Pb geochronology, and Sr−Nd isotopes	https://doi.org/10.1007/s11771-019-4269-2
3532	Honsberger, IW et al.	2019	Amer J Science	319	287–314	Mafic whole-rock geochemistry and neodymium isotopes, Green Mountain and Rowe/Prospect Rock slices, Vermont Appalachians	https://doi.org/10.2475/04.2019.02
3601	Alexander, EW et al.	2019	J Geophysical Research	124	11038–11054	Hf and Nd Isotopic Constraints on Pre‐ and Syn‐collisional Crustal Thickness of Southern Tibet	https://doi.org/10.1029/2019JB017696
3602	Dew, REC et al.	2018	Data in Brief	21	1794–1809	Data analysis of the U–Pb geochronology and Lu–Hf system in zircon and whole-rock Sr, Sm–Nd and Pb isotopic systems for the granitoids of Thailand	https://doi.org/10.1016/j.lithos.2018.09.019
3603	Anand, SS et al.	2019	Geochem Geophys Geosyst	20	3090–3112	Trace Elements and Sr, Nd Isotope Compositions of Surface Sediments in the Indian Ocean: An Evaluation of Sources and Processes for Sediment Transport and Dispersal	https://doi.org/10.1029/2019GC008332
3604	Azizi, H et al.	2019	Intl Geology Review	61	195–223	Age, geochemistry, and emplacement of the ~40 Ma Baneh granite–appinite complex in a transpressional tectonic regime, Zagros suture zone, northwest Iran	https://doi.org/10.1080/00206814.2017.1422394
3605	Barbosa, N et al.	2019	Precambrian Research	326	399–416	U-Pb geochronology and coupled Hf-Nd-Sr isotopic-chemical constraints of the Cassiterita Orthogneiss (2.47–2.41-Ga) in the Mineiro belt, Sao Francisco craton: Geodynamic fingerprints beyond the Archean-Paleoproterozoic Transition	https://doi.org/10.1016/j.precamres.2018.01.017
3606	Bock, B et al.	2000	J of Geology	108	515–535	Tracing Crustal Evolution in the Southern Central Andes from Late Precambrian to Permian with Geochemical and Nd and Pb Isotope Data	https://doi.org/10.1086/314422
3607	Campbell, RW et al.	2019	Geosphere	15	1262–1290	Early Paleozoic postbreakup magmatism along the Cordilleran margin of western North America: New zircon U-Pb age and whole-rock Nd- and Hf-isotope and lithogeochemical results from the Kechika group, Yukon, Canada	https://doi.org/10.1130 /GES02044.1
3608	Li, XH et al.	2019	Lithos	324–325	280–296	Linking lithospheric thinning and magmatic evolution of late Jurassic to early cretaceous granitoids in the Jiaobei Terrane, southeastern North China Craton	https://doi.org/10.1016/j.lithos.2018.11.022
3609	Chen, Q et al.	2019	Lithos	326–327	1–18	Episodic crustal growth and reworking of the Yudongzi terrane, South China: Constraints from the Archean TTGs and potassic granites and Paleoproterozoic amphibolites	https://doi.org/10.1016/j.lithos.2018.12.005
3610	Baidada, B et al.	2019	J African Earth Sci	150	799–810	SHRIMP U–Pb zircon geochronology of the granitoids of the Imiter Inlier: Constraints on the Pan-African events in the Saghro massif, Anti-Atlas (Morocco)	https://doi.org/10.1016/j.jafrearsci.2018.10.008
3611	De Castro, MP et al.	2019	Precambrian Research	331	105351	An Early Tonian rifting event affecting the São Francisco-Congo paleocontinent recorded by the Lower Macaúbas Group, Araçuaí Orogen, SE Brazil	https://doi.org/10.1016/j.precamres.2019.105351
3612	de Sousa, HP et al.	2019	J South Amer Earth Sci	95	102220	History of volcanism and sedimentation synchronous with plutonism during Rhyacian in Serra das Pipocas Greenstone Belt, Borborema Province, NE Brazil	https://doi.org/10.1016/j.jsames.2019.102220
3613	Dou, J et al.	2019	Lithos	336–337	97–111	Different melting conditions and petrogenesis of peraluminous granites in western Qinling, China, and tectonic implications	https://doi.org/10.1016/j.lithos.2019.04.003
3614	Du, L et al.	2019	Lithos	350–351	105243	Devonian to carboniferous tectonic evolution of the Kangguer Ocean in the Eastern Tianshan, NW China: Insights from three episodes of granitoids	https://doi.org/10.1016/j.lithos.2019.105243
3615	Gao, LE et al.	2019	Lithos	334–335	25–41	Early Paleozoic magmatismalong the northernmargin of East Gondwana	https://doi.org/10.1016/j.lithos.2019.03.007
3616	Gao, X et al.	2019	Intl Geology Review	61	795–820	Nature and origin of Mesozoic granitoids and associated mineralization in the Sanjiang Tethys Orogeny, SW China: the Xiuwacu complex example	https://doi.org/10.1080/00206814.2018.1464405
3617	Dickin, AP; Strong, JWD	2019	Canadian J Earth Sci	56	101–110	Nd isotope mapping of the Grenvillian Allochthon Boundary Thrust in Algonquin Park, Ontario	https://doi.org/10.1139/cjes-2018-0142
3618	Guo, F et al.	2019	Chemical Geology	525	125–142	Nd-Hf-O isotopic evidence for subduction-induced crustal replacement in NE China	https://doi.org/10.1016/j.chemgeo.2019.07.013
3619	Guo, L et al.	2019	Lithos	346–347	105161	Tectonic erosion and crustal relamination during the India-Asian continental collision: Insights from Eocene magmatism in the southeastern Gangdese belt	https://doi.org/10.1016/j.lithos.2019.105161
3620	Hu, JQ et al.	2019	Lithos	344–345	374–392	Generation of coeval metaluminous and muscovite-bearing peraluminous granitoids in the same composite pluton in West Qinling, NE Tibetan Plateau	https://doi.org/10.1016/j.lithos.2019.06.034
3621	Hu, WL et al.	2019	Lithos	344–345	147–158	Late early Cretaceous peraluminous biotite granites along the Bangong–Nujiang suture zone, Central Tibet: Products derived by partial melting of metasedimentary rocks?	https://doi.org/10.1016/j.lithos.2019.06.005
3622	Huang, SF et al.	2019	Lithos	342–343	45–58	Neoproterozoic S-type granites in the western Jiangnan Orogenic Belt, South China: Implications for petrogenesis and geodynamic significance	https://doi.org/10.1016/j.lithos.2019.05.016
3623	Zhao, T et al.	2019	Precambrian Research	324	253–268	Early Paleoproterozoic magmatism in the Yangtze Block: Evidence from zircon U-Pb ages, Sr-Nd-Hf isotopes and geochemistry of ca. 2.3 Ga and 2.1 Ga granitic rocks in the Phan Si Pan Complex, north Vietnam	https://doi.org/10.1016/j.precamres.2019.01.012
3624	Li, JX et al.	2019	Ore Geology Rev	112	103031	Geochronology, geochemistry and Sr–Nd–Hf isotopic compositions of Late Cretaceous–Eocene granites in southern Myanmar: Petrogenetic, tectonic and metallogenic implications	https://doi.org/10.1016/j.oregeorev.2019.103031
3625	Li, Z et al.	2019	Precambrian Research	324	62–85	Neoarchean granitoid gneisses in Eastern Hebei, North China Craton: Revisited	https://doi.org/10.1016/j.precamres.2019.01.020
3626	Liu, H et al.	2019	Intl Geology Review	61	1297–1312	Petrogenesis of Late Silurian volcanism in SW Yunnan (China) and implications for the tectonic reconstruction of northern Gondwana	https://doi.org/10.1080/00206814.2018.1506947
3627	Gaweda, A et al.	2019	Acta Geo Polonica	4	549–570	Continuous magma mixing and cumulate separation in the High Tatra Mountains open system granitoid intrusion, Western Carpathians (Poland/Slovakia): a textural and geochemical study	https://doi.org/10.24425/agp.2019.126447
3628	Liu, XQ et al.	2019	Lithos	350–351	105226	Cambrian mafic and granitic intrusions in the Mazar-Tianshuihai terrane, West Kunlun Orogenic Belt: Constraints on the subduction orientation of the Proto-Tethys Ocean	https://doi.org/10.1016/j.lithos.2019.105226
3629	Lu, L et al.	2019	Lithos	328–329	182–199	Diachronous closure of the Shuanghu Paleo-Tethys Ocean: Constraints from the Late Triassic Tanggula arc-related volcanism in the East Qiangtang subterrane, Central Tibet	https://doi.org/10.1016/j.lithos.2019.01.034
3630	Zhang, L et al.	2019	Gondwana Research	69	177–192	Sediment contribution in post-collisional high Ba-Sr magmatism: Evidence from the Xijing pluton in the Alxa block, NW China	https://doi.org/10.1016/j.gr.2018.12.010
3631	Geng, X et al.	2019	Ore Geology Rev	112	103071	Geochemistry and Sr–Nd–Hf isotopes of granitoids from the Xiaotuergen porphyry Cu deposit, Altay orogenic Belt, Xinjiang, Northwest China: Implications for petrogenesis, tectonic setting, and mineralization	https://doi.org/10.1016/j.oregeorev.2019.103071
3632	Osozawa, S et al.	2019	J Asian Earth Sci	184	103968	Trace elemental and Sr-Nd-Hf isotopic compositions, and U-Pb ages for the Kitakami adakitic plutons: Insights into interactions with the early Cretaceous TRT triple junction offshore Japan	https://doi.org/10.1016/j.jseaes.2019.103968
3633	Qian, X et al.	2019	Lithos	328–329	101–114	Petrogenesis of Permian–Triassic felsic igneous rocks along the Truong Son zone in northern Laos and their Paleotethyan assembly	https://doi.org/10.1016/j.lithos.2019.01.006
3634	Grantham, GH et al.	2019	Precambrian Research	333	105444	The Ediacarian-Cambrian uplift history of western Dronning Maud Land: New 40Ar-39Ar and Sr/Nd data from Sverdrupfjella and Kirwanveggan, the source of the Urfjell Group and tectonic evolution of Dronning Maud Land within the Kuunga Orogeny and Gondwana amalgamation	https://doi.org/10.1016/j.precamres.2019.105444
3635	Ren, L et al.	2019	Lithos	344–345	68–85	Magmatic response to slab tearing and resultant crustal evolution during scissor-like oblique continental collision: Insights from Triassic mafic and felsic intrusions in the Qinling orogen, China	https://doi.org/10.1016/j.lithos.2019.06.015
3636	Sepidbar, F et al.	2019	Ore Geology Rev	104	132–147	Origin, age and petrogenesis of barren (low-grade) granitoids from the Bezenjan-Bardsir magmatic complex, southeast of the Urumieh-Dokhtar magmatic belt, Iran	https://doi.org/10.1016/j.oregeorev.2018.10.008
3637	Zhang, W et al.	2019	Intl Geology Review	61	1909–1926	Pre-Neoproterozoic basement evolution of southwestern Egypt	https://doi.org/10.1080/00206814.2018.1552842
3638	Singh, PK et al.	2019	J Asian Earth Sci	174	263–282	Geochemistry and petrogenesis of sanukitoids and high-K anatectic granites from the Bundelkhand Craton, India: Implications for late-Archean crustal evolution	https://doi.org/10.1016/j.jseaes.2018.12.013
3639	Hattori, K et al.	2019	Canadian J Earth Sci	56	321–334	rovenance and depositional environment of organic-rich calcareous black shale of the Late Ordovician Macasty Formation, western Anticosti Basin, eastern Canada	https://doi.org/10.1139/cjes-2018-0095
3640	Kim, MG et al.	2019	Geological Magazine	156	471–484	The tectonic setting of the eastern margin of the Sino-Korean Block inferred from detrital zircon U–Pb age and Nd isotope composition of the Pyeongan Supergroup (upper Palaeozoic – Lower Triassic), Korea	https://doi.org/10.1017/S0016756817000899
3641	Tretyakov, AA et al.	2019	Precambrian Research	332	105397	Neoproterozoic granitoid magmatism and granulite metamorphism in the Chu-Kendyktas terrane (Southern Kazakhstan, Central Asian Orogenic Belt): Zircon dating, Nd isotopy and tectono-magmatic evolution	https://doi.org/10.1016/j.precamres.2019.105397
3642	Upadhyay, D et al.	2019	Precambrian Research	327	255–272	Formation of Paleoarchean-Mesoarchean Na-rich (TTG) and K-rich granitoid crust of the Singhbhum craton, eastern India: Constraints from major and trace element geochemistry and Sr-Nd-Hf isotope composition	https://doi.org/10.1016/j.precamres.2019.04.009
3643	Wang, XS et al.	2019	J Geophysical Research	124	6409–6427	Late Cretaceous Transtension in the Eastern Tibetan Plateau: Evidence From Postcollisional A‐Type Granite and Syenite in the Changdu Area, China	https://doi.org/10.1029/2018JB017072
3644	Wang, XS et al.	2019	Precambrian Research	321	199–211	From arc accretion to continental collision in the eastern Jiangnan Orogen: Evidence from two phases of S-type granites	https://doi.org/10.1016/j.precamres.2018.12.010
3645	Wang, Y et al.	2021	Lithos	398–399	106336	Southern extension of the Paleotethyan zone in SE Asia: Evidence from the Permo-Triassic granitoids in Malaysia and West Indonesia	https://doi.org/10.1016/j.lithos.2021.106336
3646	Zapata, S et al.	2019	Gondwana Research	66	207–226	Cretaceous extensional and compressional tectonics in the Northwestern Andes, prior to the collision with the Caribbean oceanic plateau	https://doi.org/10.1016/j.gr.2018.10.008
3647	Westin, A et al.	2019	Precambrian Research	320	454–471	The Neoproterozoic southern passive margin of the Sao Francisco craton: Insights on the pre-amalgamation of West Gondwana from U-Pb and Hf-Nd isotopes	https://doi.org/10.1016/j.precamres.2018.11.018
3648	Kuibida, ML et al.	2019	J Asian Earth Sci	175	178–198	Contrasting granitic magmatism of the Kalba fold belt (East Kazakhstan): Evidence for Late Paleozoic post-orogenic events	https://doi.org/10.1016/j.jseaes.2018.08.027
3649	Xiong, F et al.	2019	Precambrian Research	328	235–249	Neoproterozoic I-type and highly fractionated A-type granites in the Yili Block, Central Asian Orogenic Belt: Petrogenesis and tectonic implications	https://doi.org/10.1016/j.precamres.2019.04.017
3650	Xu, C et al.	2019	Geochim Cosmochim Acta	245	222–239	A Paleoproterozoic mantle source modified by subducted sediments under the North China craton	https://doi.org/10.1016/j.gca.2018.10.032
3651	Lima, HM et al.	2019	J South Amer Earth Sci	90	54–69	Isotopic and geochemical characterization of the metavolcano-sedimentary rocks of the Jirau do Ponciano Dome: A structural window to a Paleoproterozoic continental arc root within the Southern Borborema Province, Northeast Brazil	https://doi.org/10.1016/j.jsames.2018.12.002
3652	Yang, ZY et al.	2019	Lithos	350–351	105199	Petrogenesis of Early Cretaceous granites and associated microgranular enclaves in the Xiabie Co area, central Tibet: Crustderived magma mixing and melt extraction	https://doi.org/10.1016/j.lithos.2019.105199
3653	Yu, Y et al.	2019	J Asian Earth Sci	175	230–246	Evolution of the middle Paleozoic magmatism in the Chinese Altai: Constraints on the crustal differentiation at shallow depth in the accretionary orogen	https://doi.org/10.1016/j.jseaes.2018.07.026
3654	Lu, L et al.	2019	J of Petrology	60	827–854	Crustal Thickening of the Central Tibetan Plateau prior to India–Asia Collision: Evidence from Petrology, Geochronology, Geochemistry and Sr–Nd–Hf Isotopes of a K-rich Charnockite–Granite Suite in Eastern Qiangtang	https://doi.org/10.1093/petrology/egz017
3655	Luo, Q et al.	2019	Geological Magazine	156	585–604	Partial melting of oceanic sediments in subduction zones and its contribution to the petrogenesis of peraluminous granites in the Chinese Altai	https://doi.org/10.1017/S0016756817001029
3656	Zhang, YS et al.	2019	Lithos	336–337	242–257	Origin and genesis of Late Jurassic to Early Cretaceous granites of the North Qinling Terrane, China	https://doi.org/10.1016/j.lithos.2019.04.008
3657	Zhao, T et al.	2019	Precambrian Research	324	253–268	Early Paleoproterozoic magmatism in the Yangtze Block: Evidence from zircon U-Pb ages, Sr-Nd-Hf isotopes and geochemistry of ca. 2.3 Ga and 2.1 Ga granitic rocks in the Phan Si Pan Complex, north Vietnam	https://doi.org/10.1016/j.precamres.2019.01.012
3658	Moumblow, RM et al.	2019	Geological Magazine	156	833–848	Nd and Pb isotope mapping of crustal domains within the Makkovik Province, Labrador	https://doi.org/10.1017/S0016756818000195
3659	Zhu, X et al.	2019	Precambrian Research	325	111–131	Early Neoproterozoic gneissic granitoids in the southern Yili Block (NW China): Constraints on microcontinent provenance and assembly in the SW Central Asian Orogenic Belt	https://doi.org/10.1016/j.precamres.2019.02.019
3660	Alsalem, OB et al.	2021	Palaeogeo Palaeoclim Palaeoeco	579	110590	Sandstone petrographic and mudstone REE and Nd-isotopic evidence for Middle Pennsylvanian arrival of Gondwana sediments in the Fort Worth Basin	https://doi.org/10.1016/j.palaeo.2021.110590
3661	Chakraborti, TM et al.	2019	Lithos	330–331	16–34	Evidence of crustal reworking in the Mesoarchean: Insights from geochemical, U-Pb zircon and Nd isotopic study of a 3.08–3.12 Ga ferro-potassic granite-gneiss from north-eastern margin of Singhbhum Craton, India	https://doi.org/10.1016/j.lithos.2019.01.026
3662	Chaudhuri, A et al.	2019	Geological Magazine	158	359–374	Tracing multiple sources of sediments using trace element and Nd isotope geochemistry: provenance of the Mesozoic succession in the Kutch Basin, western India	https://doi.org/10.1017/S0016756820000539
3663	Fernandes, CMD; Juliani, C et al.	2019	Precambrian Research	331	105354	The tectonic controls on the Paleoproterozoic volcanism and the associated metallogeny in the South Amazonian craton, Brazil: Sr–Nd–Pb isotope constraints	https://doi.org/10.1016/j.precamres.2019.105354
3664	Gong, S et al.	2019	J Asian Earth Sci	172	221–242	No plate tectonic shutdown in the early Paleoproterozoic: Constraints from the ca. 2.4 Ga granitoids in the Quanji Massif, NW China	https://doi.org/10.1016/j.jseaes.2018.09.011
3665	Zheng, H et al.	2019	Geological Journal	54	4001–4013	Early Cretaceous arc granitoids from the central Lhasa subterrane: Production of the northward subduction of Yarlung Zangbo Neo‐Tethyan Ocean?	https://doi.org/10.1002/gj.3399
3666	van der Lelij, R et al.	2019	Gondwana Research	66	227–245	Multi-proxy isotopic tracing of magmatic sources and crustal recycling in the Palaeozoic to Early Jurassic active margin of North-Western Gondwana	https://doi.org/10.1016/j.gr.2018.09.007
3667	Khanna, TC et al.	2019	Earth-Science Rev	190	273–309	Evolution of ca. 2.5 Ga Dongargarh volcano-sedimentary Supergroup, Bastar craton, Central India: Constraints from zircon U-Pb geochronology, bulkrock geochemistry and Hf-Nd isotope systematics	https://doi.org/10.1016/j.earscirev.2018.11.014
3668	Lahtinen, R et al.	2019	Bull Geo Society Finland	91	75–100	Geochemical and U-Pb and Sm-Nd isotopic constraints on the evolution of the Paleoproterozoic Ylitornio nappe complex, northern Fennoscandia	https://doi.org/10.17741/bgsf/91.1.003
3669	Ma, L et al.	2019	J Geophysical Research	124	6452–6474	Nature and Evolution of Crust in Southern Lhasa, Tibet: Transformation From Microcontinent to Juvenile Terrane	https://doi.org/10.1029/2018JB017106
3670	Henrique-Pinto, R et al.	2019	Canadian J Earth Sci	56	672–687	Petrography, geochemistry and Nd isotope systematics of metaconglomerates and matrix-rich metasedimentary rocks: Implications for the provenance and tectonic setting of the Labrador Trough, Canada	https://doi.org/10.1139/cjes-2018-0187
3671	Teixeira, MFB et al.	2019	Lithos	332–333	1–22	Petrogenesis of the Paleoproterozoic (Orosirian) A-type granites of Carajás Province, Amazon Craton, Brazil: Combined in situ Hf-O isotopes of zircon	https://doi.org/10.1016/j.lithos.2019.01.024
3672	Saikia, A et al.	2019	Soc Earth Scientists Series	Springer	79–120	Mineral Chemistry, Sr–Nd Isotope Geochemistry and Petrogenesis of the Granites of Bathani Volcano-Sedimentary Sequence from the Northern Fringe of Chotanagpur Granite Gneiss Complex of Eastern India	https://doi.org/10.1007/978-3-319-89698-4_5
3673	Sakyi, PA et al.	2019	Geological Journal	54	3940–3957	Geochemical and Sm–Nd isotopic evidence for the composition of the Palaeoproterozoic crust of the West African Craton in Ghana	https://doi.org/10.1002/gj.3387
3674	Santos, LCMdL et al.	2019	J South Amer Earth Sci	96	102384	Early to late Neoproterozoic subduction-accretion episodes in the Cariris Velhos Belt of the Borborema Province, Brazil: Insights from isotope and whole-rock geochemical data of supracrustal and granitic rocks	https://doi.org/10.1016/j.jsames.2019.102384
3675	Savko, KA et al.	2019	Precambrian Research	322	170–192	2.6 Ga high-Si rhyolites and granites in the Kursk Domain, Eastern Sarmatia: Petrology and application for the Archaean palaeocontinental correlations	https://doi.org/10.1016/j.precamres.2019.01.006
3676	Silva, TR et al.	2019	Intl J Earth Science	108	1095–1120	Geochemical and isotope evidence for mantle‑derived source rock of high‑K calc‑alkaline I‑type granites, Pernambuco–Alagoas Domain, northeastern Brazil	https://doi.org/10.1007/s00531-019-01696-9
3677	Spreafico, RR et al.	2019	J South Amer Earth Sci	95	102296	Tectonic evolution of the Neoarchean Mundo Novo greenstone belt, eastern Sao Francisco Craton, NE Brazil: Petrology, U-Pb geochronology, and Nd and Sr isotopic constraints	https://doi.org/10.1016/j.jsames.2019.102296
3678	Tichomirowa, M et al.	2019	Minerals	9	769	The Chemical Evolution from Older (323–318 Ma) towards Younger Highly Evolved Tin Granites (315–314 Ma)—Sources and Metal Enrichment in Variscan Granites of theWestern Erzgebirge (Central European Variscides, Germany)	https://doi.org/10.3390/min9120769
3679	Tong, X et al.	2019	Precambrian Research	325	172–191	Geochemistry of meta-sedimentary rocks associated with the Neoarchean Dagushan BIF in the Anshan-Benxi area, North China Craton: Implications for their provenance and tectonic setting	https://doi.org/10.1016/j.precamres.2019.02.022
3680	Vautour, S; Dickin, A	2019	Precambrian Research	332	105409	Nd isotope mapping of a Pinwarian-age composite arc belt in the Quebecia terrane of the central Grenville Province, Canada	https://doi.org/10.1016/j.precamres.2019.105409
3681	Zhang, C et al.	2019	Geoscience Frontiers	10	241–251	Impact of residual zircon on Nd-Hf isotope decoupling during sediment recycling in subduction zone	https://doi.org/10.1016/j.gsf.2018.03.015
3682	Zhao, L et al.	2019	J Asian Earth Sci	171	348–362	Generation of Triassic post-collisional granitoids in the Linxi region (Inner Mongolia, NE China) and crustal growth in the eastern Central Asian Orogenic Belt through melting of relict oceanic crust	https://doi.org/10.1016/j.jseaes.2018.08.032
3683	Zhou, Y et al.	2019	Precambrian Research	326	84–104	Petrogenesis of the Neoarchean diorite-granite association in the Wangwushan area, southern North China Craton: Implications for continental crust evolution	https://doi.org/10.1016/j.precamres.2017.12.040
3684	Toksoy-Koksal, F	2019	Geodinamica Acta	31	1–26	On the geodynamics of the Alpine collisional granitoids from Central Anatolia: petrology, age and isotopic characteristics of the granitoids of the Ekecikdag Igneous Association (Aksaray/Turkey)	https://doi.org/10.1080/09853111.2019.1597677
3685	Trubac, J et al.	2019	J of Geosciences	64	271–294	Petrogenesis of fractionated nested granite intrusions: the Sedmihori Composite Stock (Bohemian Massif)	https://doi.org/10.3190/jgeosci.294
3686	Wang, YJ et al.	2019	Precambrian Research	328	217–234	Ca. 1.04 Ga hot Grenville granites in the western Yangtze Block, southwest China	https://doi.org/10.1016/j.precamres.2019.04.024
3687	Yousuf, I et al.	2019	J Earth Syst Sci	128	227	Geochemistry and petrogenesis of acidic volcanics from Betul–Chhindwara Belt, Central Indian Tectonic Zone (CITZ), central India	https://doi.org/10.1007/s12040-019-1255-x
3688	Zhu, RZ et al.	2019	GSA Bulletin	131	1224–1238	Petrogenesis of high-K calc-alkaline granodiorite and its enclaves from the SE Lhasa block, Tibet (SW China): Implications for recycled subducted sediments	https://doi.org/10.1130/B1841.1
3689	de Amorim, JVA et al.	2019	Intl Geology Review	61	1745–1767	Late-Neoproterozoic ferroan granitoids of the Transversal subprovince, Borborema Province, NE Brazil: petrogenesis and geodynamic implications	https://doi.org/10.1080/00206814.2018.1544936
3690	Martinez-Ardila, AM et al.	2019	J South Amer Earth Sci	95	102300	Source contamination, crustal assimilation, and magmatic recycling during three flare-up events in the Cretaceous Peruvian Coastal Batholith: An example from the Ica-Pisco plutons	https://doi.org/10.1016/j.jsames.2019.102300
3691	Azizi, H et al.	2019	Lithos	346–347	105151	Late Paleocene adakitic granitoid from NW Iran and comparison with adakites in the NE Turkey: Adakitic melt generation in normal continental crust	https://doi.org/10.1016/j.lithos.2019.105151
3692	Basto, CF et al.	2019	Precambrian Research	320	213–231	An Ediacaran back-arc basin preserved in the Transversal Zone of the Borborema Province: Evidence from geochemistry, geochronology and isotope systematics of the Ipueirinha Group, NE Brazil	https://doi.org/10.1016/j.precamres.2018.11.002
3693	Sepidbar, F et al.	2019	Lithos	344–345	280–296	Across-arc geochemical variations in the Paleogenemagmatic belt of Iran	https://doi.org/10.1016/j.lithos.2019.06.022
3694	de Souza CdSM et al.	2019	J South Amer Earth Sci	94	102233	Does the metavolcanic-sedimentary Rio do Coco Group, Araguaia Belt, Brazil, represent a continuity of the Quatipuru ophiolitic complex? – Constraints from U-Pb and Sm-Nd isotope data	https://doi.org/10.1016/j.jsames.2019.102233
3695	Deng, T et al.	2019	Intl Geology Review	61	383–403	Revisiting the ca. 845–820 Ma S-type granitic magmatism in the Jiangnan Orogen: new insights on the Neoproterozoic tectono-magmatic evolution of South China	https://doi.org/10.1080/00206814.2018.1426054
3696	DePaolo, DJ et al.	2019	Gondwana Research	73	123–135	Geochemical evidence for thin syn-collision crust and major crustal thickening between 45 and 32 Ma at the southern margin of Tibet	https://doi.org/10.1016/j.gr.2019.03.011
3697	Dokuz, A; Sunnetci, K et al.	2019	Lithos	332–333	312–327	Jurassic acidic magmatism in a back-arc setting, eastern Sakarya Zone, Turkey: Geochemical constraints and an evolutionary model	https://doi.org/10.1016/j.lithos.2019.02.022
3698	Karsli, O et al.	2019	Lithos	338–339	58–72	Adakite-like parental melt generation by partial fusion of juvenile lower crust, Sakarya Zone, NE Turkey: A far-field response to break-off of the southern Neotethyan oceanic lithosphere	https://doi.org/10.1016/j.lithos.2019.03.029
3699	Lemos-Santos, DV et al.	2019	J South Amer Earth Sci	90	76–93	U-Pb and Sm-Nd constraints on miocene units in the Ischigualasto-Villa Unión foreland basin, Sierras Pampeanas, Argentina: Sedimentary provenance, landscape evolution coupling flat-slab subduction	https://doi.org/10.1016/j.jsames.2018.11.021
3700	Rizzotto, GJ et al.	2019	J South Amer Earth Sci	96	102326	The Western Amazonia Igneous Belt	https://doi.org/10.1016/j.jsames.2019.102326
3701	Mandal, SK et al.	2019	Tectonics	38	120–143	Multiproxy Isotopic and Geochemical Analysis of the Siwalik Sediments in NW India: Implication for the Late Cenozoic Tectonic Evolution of the Himalaya	https://doi.org/10.1029/2018TC005200
3702	Passarelli, CR et al.	2019	Lithos	342–343	1–17	Tracing the history from Rodinia break-up to the Gondwana amalgamation in the Embu Terrane, southern Ribeira Belt, Brazil	https://doi.org/10.1016/j.lithos.2019.05.024
3703	Mazhari, SA et al.	2019	Lithos	348–349	105183	Petrological investigation of Late Cretaceous magmatism in Kaboodan area, NE Iran: Evidence for an active continental arc at Sabzevar zone	https://doi.org/10.1016/j.lithos.2019.105183
3704	Mukherjee, PK et al.	2019	Gondwana Research	75	282–297	U-Pb zircon ages and Sm-Nd isotopic characteristics of the Lesser and Great Himalayan sequences, Uttarakhand Himalaya, and their regional tectonic implications	https://doi.org/10.1016/j.gr.2019.06.001
3705	Oriolo, S et al.	2019	Precambrian Research	327	296–313	Late Paleoproterozoic and Mesoproterozoic magmatism of the Nico Perez Terrane (Uruguay): Tightening up correlations in southwestern Gondwana	https://doi.org/10.1016/j.precamres.2019.04.012
3706	Alasino, P et al.	2020	Geological Magazine	157	2067–2080	O-H-Sr-Nd isotope constraints on the origin of the Famatinian magmatic arc, NW Argentina	http://dx.doi.org/10.1017/S0016756820000321
3707	Bai, X et al.	2020	Geological Journal	55	2232–2253	A new Carboniferous–Permian intra-oceanic subduction system in the North Tianshan (NW China): Implications for multiple accretionary tectonics of the southern Altaids	http://dx.doi.org/10.1002/gj.3787
3708	Baluev, AS et al.	2020	Geotectonics	54	173–187	Massifs of Disintegrated Granitoids in the Junction Zone of the East European and West Arctic Platforms: Composition, Age, and Hydrocarbon Potential	http://dx.doi.org/10.1134/S0016852120020028
3709	Chen, YX et al.	2020	Geochim Cosmochim Acta	271	154–178	Tracing subduction zone fluids with distinct Mg isotope compositions: Insights from high-pressure metasomatic rocks (leucophyllites) from the Eastern Alps	https://doi.org/10.1016/j.gca.2019.12.025
3710	Dampare, SB et al.	2020	Geological Journal	55	2495–2531	Ultramafic–mafic and granitoids supra‐subduction magmatism in the southern Ashanti volcanic belt, Ghana: Evidence from geochemistry and Nd isotopes	https://doi.org/10.1002/gj.3512
3711	De Min, A et al.	2020	Geological Magazine	157	1800–1822	Triassic magmatism in the European Southern Alps as an early phase of Pangea break-up	https://doi.org/10.1017/S0016756820000084
3712	Dickin, A; Strong, J	2021	Canadian J Earth Sci	58	659–669	Nd isotope mapping of the Frontenac Terrane in the SW Grenville Province	https://doi.org/10.1139/cjes-2020-0063
3713	Eker, CS; Ari, UV	2020	Geological Journal	55	4954–4976	Geochemistry of the Middle Jurassic sediments in Gumushane, north-eastern Turkey: Implications for weathering and provenance	https://doi.org/10.1002/gj.3726
3714	Fershtater, GB; Borodina, NS	2018	Lithosphere	18	20–36	Murzinka massif in the Middle Urals as an example of an interformational granite pluton: magmatic sources, geochemical zonation, peculiarities of formation	https://www.lithosphere.ru/jour/article/view/1267
3715	Lacerda Filho, JV et al.	2020	J of Geology	128	415–444	Rio Apa Block: A Juvenile Crustal Fragment in the Southwest Amazonian Craton and Its Implications for Columbia Supercontinent Reconstitution	https://doi.org/10.1086/710999
3716	El Haibi, H et al.	2020	J African Earth Sci	163	103669	Geochronology and isotopic geochemistry of Ediacaran high-K calc-alkaline felsic volcanism: An example of a Moroccan perigondwanan (Avalonian?) remnant in the El Jadida horst (Mazagonia)	https://doi.org/10.1016/j.jafrearsci.2019.103669
3717	He, X et al.	2020	Lithosphere	12	150–165	Petrogenesis and tectonic setting of the Early Cretaceous granitoids in the eastern Tengchong terrane, SW China: Constraint on the evolution of Meso-Tethys	https://doi.org/10.1130/L1149.1
3718	Wang, S et al.	2020	Precambrian Research	346	105828	Petrogenesis of the Dog Lake Granite Chain, Quetico Basin, Superior Province, Canada: Implications for Neoarchean crustal growth	https://doi.org/10.1016/j.precamres.2020.105828
3719	Huang, Y et al.	2020	Gondwana Research	78	291–307	Magmatic recycling of accretionary wedge: A new perspective on Silurian-Devonian I-type granitoids generation in the Chinese Altai	https://doi.org/10.1016/j.gr.2019.07.019
3720	Jiang, DS et al.	2020	J Geophysical Research	125	e2019jb18550	Emplacement of Young Island Arc Crust Over Older Mantle Along a Cratonic Foreland: Constraints From Multiple Isotopes and Elemental Geochemistry	https://doi.org/10.1029/2019JB018550
3721	Kamaunji, VD et al.	2020	Intl J Earth Science	109	511–535	Coexisting A1 and A2 granites of Kudaru Complex: implications for genetic and tectonic diversity of A‑type granite in the Younger Granite province, north‑central Nigeria	https://doi.org/10.1007/s00531-020-01818-8
3722	Kang, H et al.	2020	Geological Journal	55	712–727	The nature and history of the South Qilian orogenic belt: Constraints from compositions of rivers' sediments and their detrital zircon U–Pb geochronology, Lu‐Hf isotopic compositions	https://doi.org/10.1002/gj.3434
3723	Kuibida, ML et al.	2020	Gondwana Research	81	312–338	Whole-rock geochemistry and U-Pb ages of Devonian bimodal-type rhyolites fromthe Rudny Altai, Russia: Petrogenesis and tectonic settings	https://doi.org/10.1016/j.gr.2019.12.002
3724	Li, M et al.	2020	Canadian J Earth Sci	57	681–697	Early–Middle Permian post-collisional granitoids in the northern Beishan orogen, northwestern China: evidence from U–Pb ages and Sr–Nd–Hf isotopes	https://doi.org/10.1139/cjes-2019-0088
3725	Li, Z et al.	2020	Gondwana Research	80	350–369	Late Neoarchean reworking of the Mesoarchean crustal remnant in northern Liaoning, North China Craton: A U–Pb–Hf–O–Nd perspective	https://doi.org/10.1016/j.gr.2019.10.020
3726	Maslov, AV et al.	2020	Geochemistry International	58	687–703	Distribution of Trace and Rare-Earth Elements, and Nd, Pb, and Sr Isotopes in the Surface Sediments of the Barents Sea	https://doi.org/10.1134/S0016702920060075
3727	Mikhalsky, EV et al.	2020	Polar Science	26	100587	Low-grade Sandow Group metasediments of the Denman Glacier area (East Antarctica): Chemical composition, age and provenance from U–Pb detrital zircon data, with some palaeotectonic implications	https://doi.org/10.1016/j.polar.2020.100587
3728	Moecher, DP et al.	2020	Amer J Science	320	677–729	Zircon U-Pb geochronology and Nd-Pb isotope geochemistry of Blue Ridge basement in the eastern Great Smoky Mountains, U.S.A.: Implications for the Proterozoic tectonic evolution of the southeastern Laurentian margin	https://doi.org/10.2475/10.2020.02
3729	Muhtar, MN et al.	2020	Geological Journal	55	117–132	Peraluminous granitoid magmatism from isotopically depleted sources: The case of Jing'erquanbei pluton in Eastern Tianshan, Northwest China	https://doi.org/10.1002/gj.3392
3730	Ouyang, D; Guo, J	2020	Lithos	352–353	105322	Modern-style tectonic cycle in earliest Proterozoic time: Petrogenesis of dioritic-granitic rocks fromthe Daqingshan–Wulashan Terrane, southern Yinshan Block, North China Craton	https://doi.org/10.1016/j.lithos.2019.105322
3731	Quadros, MLES et al.	2020	Lithos	372–373	105651	Geology, geochemistry and Sr-Nd isotopes of the Rio Branco Suite, Nova Brasilândia belt in southwest of the Amazon Craton: Evidence of a Rodinia pre-assembly accretionary phase (ca. 1137 and 1106 Ma) during the evolution of the Nova Brasilandia orogeny	https://doi.org/10.1016/j.lithos.2020.105651
3732	Saeed, A et al.	2020	Precambrian Research	347	105857	Geochronology, geochemistry, and Hf–Sr-Nd isotopes of the Hamisana Shear Zone granitoids in northeastern Sudan: Petrogenesis and tectonic evolution of neoproterozoic juvenile crust in the Nubian Shield	https://doi.org/10.1016/j.precamres.2020.105857
3733	Savatenkov, VM et al.	2020	Petrology	28	403–417	Pb and Nd Isotopic Data on Granitoids from the Lake Zone, Mongolian and Gobi Altai with Implications for the Crustal Growth of the Central Asian Orogenic Belt	https://doi.org/10.1134/S0869591120050045
3734	Seo, I et al.	2020	J Geo Society London	177	866–881	Geochemistry and Nd isotopic composition of the Permian Ko Sire Formation, Phuket Island, Thailand: implications for palaeoclimate and palaeogeographical configuration of the Sibumasu Terrane	https://doi.org/10.1144/jgs2019-170
3735	Soejono, I et al.	2020	J Geo Society London	177	325–341	Cambro-Ordovician anatexis and magmatic recycling at the thinned Gondwana margin: new constraints from the Kourim Unit, Bohemian Massif	https://doi.org/10.1144/jgs2019-037
3736	Solis-Alulima, B et al.	2020	Lithos	374–375	105700	Ordovician metamorphism and magmatism preserved in the Ossa Morena Complex: SHRIMP geochronology, geochemistry and Sr-Nd isotopic signatures of the Sierra Albarrana Domain (SW Iberian Massif)	https://doi.org/10.1016/j.lithos.2020.105700
3737	Tretyakov, AA et al.	2020	Geotectonics	54	605–627	Late Precambrian Metamorphic Complexes of the Ulutau Massif (Central Kazakhstan): Age, Composition, and Formation Settings of Protoliths	https://doi.org/10.1134/S0016852120050106
3738	Turkina, OM et al.	2020	Precambrian Research	343	105731	Mesoarchean bimodal volcanic rocks of the Onot greenstone belts, southwestern Siberian craton: Implications for magmatism in an extension/rift setting	https://doi.org/10.1016/j.precamres.2020.105731
3739	Xiao, Z et al.	2020	Geosciences Journal	24	249–266	Grenville–age orogenic event along the northeastern margin of the Quanji massif, NW China: constraints from ~1.1 Ga migmatite	https://doi.org/10.1007/s12303-019-0033-8
3740	Yue, Q et al.	2020	J Asian Earth Sci	190	104150	Geochronology, petrogenesis and tectonic implications of the early Cretaceous granitoids in the Jingde-Guangde area, Anhui province, South China	https://doi.org/10.1016/j.jseaes.2019.104150
3741	Zhi, Q et al.	2020	Geological Magazine	157	1781–1799	Geochemical, Sr–Nd–Pb and zircon U–Pb–Hf isotopic constraints on the Late Carboniferous back-arc basin basalts from the Chengjisihanshan Formation in West Junggar, NW China	https://doi.org/10.1017/S0016756820000059
3742	Zhimulev, FI et al.	2020	Geological Journal	55	1913–1930	Tectonic history of the Kolyvan-Tomsk folded zone (KTFZ), Russia: Insight from zircon U/Pb geochronology and Nd isotopes	https://doi.org/10.1002/gj.3679
3743	Zhu, Y et al.	2020	Lithos	352–353	105326	Petrogenesis and geochemical diversity of Late Mesoproterozoic S-type granites in the western Yangtze Block, South China: Co-entrainment of peritectic selective phases and accessory minerals	https://doi.org/10.1016/j.lithos.2019.105326
3744	Abbo, A et al.	2020	Precambrian Research	346	105804	Cadomian (ca. 550 Ma) magmatic and thermal imprint on the North Arabian-Nubian Shield (south and central Israel): New age and isotopic constraints	https://doi.org/10.1016/j.precamres.2020.105804
3745	Abre, P et al.	2020	Precambrian Research	342	105704	Provenance of the Late Ediacaran Rocha Formation, Cuchilla Dionisio Terrane, Uruguay: Tectonic implications on the assembly of Gondwana	https://doi.org/10.1016/j.precamres.2020.105704
3746	Akame, JM et al.	2020	Lithos	372–373	105702	LA–ICP–MS zircon U-Pb dating, Lu-Hf, Sm-Nd geochronology and tectonic setting of the Mesoarchean mafic and felsic magmatic rocks in the Sangmelima granite-greenstone terrane, Ntem Complex (South Cameroon)	https://doi.org/10.1016/j.lithos.2020.105702
3747	Asan, K et al.	2020	Geosciences	10	348	Whole-Rock Elemental and Sr-Nd Isotope Geochemistry and Petrogenesis of the Miocene Elmadag Volcanic Complex, Central Anatolia (Ankara, Turkey)	https://doi.org/10.3390/geosciences10090348
3748	Bankole, OM et al.	2020	Precambrian Research	348	105874	Elemental geochemistry and Nd isotope constraints on the provenance of the basal siliciclastic succession of the middle Paleoproterozoic Francevillian Group, Gabon	https://doi.org/10.1016/j.precamres.2020.105874
3749	Barros, EDA et al.	2020	Gondwana Research	88	268–295	Archean and Paleoproterozoic crustal evolution and evidence for cryptic Paleoarchean-Hadean sources of the NWSão Francisco Craton, Brazil: Lithochemistry, geochronology, and isotope systematics of the Cristalândia do Piaui Block	https://doi.org/10.1016/j.gr.2020.07.004
3750	Bea, F et al.	2020	Earth-Science Rev	208	103273	The Archean to Late-Paleozoic architecture of the Oulad Dlim Massif, the main Gondwanan indenter during the collision with Laurentia	https://doi.org/10.1016/j.earscirev.2020.103273
3751	Bruno, H et al.	2020	Geoscience Frontiers	11	1763–1787	Neoarchean and Rhyacian TTG-Sanukitoid suites in the southern Sao Francisco Paleocontinent, Brazil: Evidence for diachronous change towards modern tectonics	https://doi.org/10.1016/j.gsf.2020.01.015
3752	Zheng, R et al.	2020	Lithos	358–359	105406	Permian oceanic slab subduction in the southmost of Central Asian Orogenic Belt: Evidence from adakite and high-Mg diorite in the southern Beishan	https://doi.org/10.1016/j.lithos.2020.105406
3753	Zheng, B et al.	2020	Lithos	376–377	105745	An example of Phanerozoic continental crustal growth: The West Junggar Orogenic Belt, Northwest China	https://doi.org/10.1016/j.lithos.2020.105745
3754	Camera, MMM et al.	2020	Lithos	378–379	105792	Petrogenesis of the F-rich peraluminous A-type granites: An example from the Devonian Achala batholith (Characato Suite), Sierras Pampeanas, Argentina	https://doi.org/10.1016/j.lithos.2020.105792
3755	Cassini, LV et al.	2020	Lithos	356–357	105350	Orosirian magmatism in the Tapajós Mineral Province (Amazonian Craton): The missing link to understand the onset of Paleoproterozoic tectonics	https://doi.org/10.1016/j.lithos.2019.105350
3756	Shinjo, R et al.	2020	Island Arc	29	e12369	Geochemical characteristics of mafic and felsic igneous rocks (1.9–1.75 Ga) in the Lesser Himalaya: Regional variation and its implications for tectonic setting	https://doi.org/10.1111/iar.12369
3757	Zhang, W et al.	2020	Lithos	358–359	105393	Late Silurian-Early Devonian slab break-off beneath the Canadian Appalachians: Insights from the Nashwaak Granite, west-central New Brunswick, Canada	https://doi.org/10.1016/j.lithos.2020.105393
3758	Chen, S et al.	2020	Ore Geology Rev	123	103577	Petrogenesis of Triassic granitoids in the Fengxian–Taibai ore cluster, Western Qinling Orogen, central China: Implications for tectonic evolution and polymetallic mineralization	https://doi.org/10.1016/j.oregeorev.2020.103577
3759	Cheong, AC; Jo, HJ	2020	Gondwana Research	88	21–44	Tectonomagmatic evolution of a Jurassic Cordilleran flare-up along the Korean Peninsula: Geochronological and geochemical constraints from granitoid rocks	https://doi.org/10.1016/j.gr.2020.06.025
3760	Collett, S et al.	2020	Gondwana Research	79	27–48	Chronological and geochemical constraints on the pre-variscan tectonic history of the Erzgebirge, Saxothuringian Zone	https://doi.org/10.1016/j.gr.2019.09.009
3761	Deyhimi, M et al.	2020	Intl Geology Review	62	1615–1634	Zircon U–Pb geochronology, major-trace elements and Sr–Nd isotope geochemistry of Mashhad granodiorites (NE Iran) and their mafic microgranular enclaves: evidence for magma mixing and mingling	https://doi.org/10.1080/00206814.2019.1600435
3762	Dostal, J et al.	2020	Lithos	354–355	105331	Petrogenesis of post-collisional Late Paleozoic volcanic rocks of the Bohemian Massif (Central Europe): Isotopic variations of the lithospheric mantle related to Variscan orogeny	https://doi.org/10.1016/j.lithos.2019.105331
3763	Zaika, VA; Sorokin, AA	2020	J Asian Earth Sci	201	104508	Two types of accretionary complexes in the eastern Mongol–Okhotsk Belt: Constraints from U–Pb and Hf isotopic data of detrital zircons from metasedimentary rocks of the Selemdzha and Tokur terranes	https://doi.org/10.1016/j.jseaes.2020.104508
3764	Etemadi, A et al.	2020	Lithos	378–379	105778	Geochemistry, petrogenesis, zircon U-Pb geochronology and Sr-Nd isotopic composition of Kuh-e-Shah volcanic rocks: Implications for an active continental margin along with eastern Iran during the Paleogene	https://doi.org/10.1016/j.lithos.2020.105778
3765	Ferreira, JA et al.	2020	Lithos	378–379	105769	The role of melting on the geochemical evolution and isotopic variability of an anatectic complex in the Iberian Variscides	https://doi.org/10.1016/j.lithos.2020.105769
3766	Ferreira, ACD et al.	2020	Nature Scientific Rpt	10	7855	Arc accretion and crustal reworking from late Archean to Neoproterozoic in Northeast Brazil	https://doi.org/10.1038/s41598-020-64688-9
3767	Filgueiras, BDC et al.	2020	J South Amer Earth Sci	103	102739	Further evidence of Rhyacian arc magmatism in the basement of the Brasilia Belt, western Sao Francisco pericraton	https://doi.org/10.1016/j.jsames.2020.102739
3768	Foden, J et al.	2020	Gondwana Research	81	490–521	Cambro-Ordovician magmatismin the Delamerian orogeny: Implications for tectonic development of the southern Gondwanan margin	https://doi.org/10.1016/j.gr.2019.12.006
3769	Shellnutt, JG et al.	2020	Precambrian Research	347	105823	Two series of Ediacaran collision-related granites in the Guéra Massif, South-Central Chad: Tectonomagmatic constraints on the terminal collision of the eastern Central African Orogenic Belt	https://doi.org/10.1016/j.precamres.2020.105823
3770	Ye, XT et al.	2020	Lithos	376–377	105748	Subduction initiation of Proto-Tethys Ocean and back-arc extension in the northern Altun Mountains, northwestern China: Evidence from high-Mg diorites and A-type rhyolites	https://doi.org/10.1016/j.lithos.2020.105748
3771	Granseth, A et al.	2020	Precambrian Research	340	105527	Tectonomagmatic evolution of the Sveconorwegian orogen recorded in the chemical and isotopic compositions of 1070–920 Ma granitoids	https://doi.org/10.1016/j.precamres.2019.105527
3772	Yang, YZ et al.	2020	Lithos	374–375	105709	Zircon U-Pb-Hf, geochemical and Sr-Nd-Pb isotope systematics of Late Mesozoic granitoids in the Lantian-Xiaoqinling region: Implications for tectonic setting and petrogenesis	https://doi.org/10.1016/j.lithos.2020.105709
3773	Yadav, BS et al.	2020	J Asian Earth Sci	191	104247	Origin of post-collisional A-type granites in the Mahakoshal Supracrustal Belt, Central Indian Tectonic Zone, India: Zircon U-Pb ages and geochemical evidences	https://doi.org/10.1016/j.jseaes.2020.104247
3774	Jacobs, J et al.	2020	Precambrian Research	342	105553	Neoproterozoic geodynamic evolution of easternmost Kalahari: Constraints from U-Pb-Hf-O zircon, Sm-Nd isotope and geochemical data from the Schirmacher Oasis, East Antarctica	https://doi.org/10.1016/j.precamres.2019.105553
3775	Jacques, G et al.	2020	J South Amer Earth Sci	104	102879	Sr-Nd-Pb-Hf-O isotopic constraints on the Neoproterozoic to Miocene upper and mid crust in central Chile and western Argentina and trench sediments (33◦-35◦S)	https://doi.org/10.1016/j.jsames.2020.102879
3776	Xu, W et al.	2020	Geological Journal	55	409–424	Palaeoproterozoic tectonic evolution of the Jiao–Liao–Ji Belt, North China Craton: Geochemical and isotopic evidence from ca. 2.17 Ga felsic tuff	https://doi.org/10.1002/gj.3380
3777	Jayananda, M et al.	2020	Gondwana Research	78	228–260	Multi-stage crustal growth and Neoarchean geodynamics in the Eastern Dharwar Craton, southern India	https://doi.org/10.1016/j.gr.2019.09.005
3778	Karsli, O et al.	2020	J Asian Earth Sci	200	104456	Tracking the timing of Neotethyan oceanic slab break-off: Geochronology and geochemistry of the quartz diorite porphyries, NE Turkey	https://doi.org/10.1016/j.jseaes.2020.104456
3779	Kaygusuz, A et al.	2020	Intl Geology Review	62	1406–1432	Eocene I-type magmatism in the Eastern Pontides, NE Turkey: insights into magma genesis and magma-tectonic evolution from whole-rock geochemistry, geochronology and isotope systematics	https://doi.org/10.1080/00206814.2019.1647468
3780	Wittkop, C et al.	2020	Chemical Geology	532	119390	Influence of provenance and transport process on the geochemistry and radiogenic (Hf, Nd, and Sr) isotopic composition of Pleistocene glacial sediments, Minnesota, USA	https://doi.org/10.1016/j.chemgeo.2019.119390
3781	Klein, EL et al.	2020	Geoscience Frontiers	11	2243–2269	Rhyacian and Neoproterozoic magmatic associations of the Gurupi Belt, Brazil: Implications for the tectonic evolution, and regional correlations	https://doi.org/10.1016/j.gsf.2020.02.016
3782	Webb, M et al.	2020	Lithos	372–373	105687	Isotopic mapping reveals the location of crustal fragments along a long-lived convergent plate boundary	https://doi.org/10.1016/j.lithos.2020.105687
3783	Kwekam, M et al.	2020	Frontiers in Earth Sci	8	363	The Pan-African High-K I-Type Granites From Batie Complex, West Cameroon: Age, Origin, and Tectonic Implications	https://doi.org/10.3389/feart.2020.00363
3784	Lara, P et al.	2020	Precambrian Research	341	105625	Two distinct crustal sources for Late Neoproterozoic granitic magmatism across the Sierra Ballena Shear Zone, Dom Feliciano Belt, Uruguay: Wholerock geochemistry, zircon geochronology and Sr-Nd-Hf isotope evidence	https://doi.org/10.1016/j.precamres.2020.105625
3785	Lee, SH et al.	2020	Lithos	358–359	105383	The age and geochemistry of the mid-Cretaceous volcanic rocks in the Jinan Basin: Implications for the mid-Cretaceous tectonic environments of the Korean Peninsula and Northeast Asia	https://doi.org/10.1016/j.lithos.2020.105383
3786	Li, D et al.	2020	GSA Bulletin	132	2119–2134	Initiation of modern-style subduction in the Neoarchean: From plume to subduction with frequent slab break-off	https://doi.org/10.1130/B35522.1
3787	Li, JX et al.	2020	Intl J Earth Science	109	649–668	Prolonged Neo‑Tethyan magmatic arc in Myanmar: evidence from geochemistry and Sr–Nd–Hf isotopes of Cretaceous mafic–felsic intrusions in the Banmauk–Kawlin area	https://doi.org/10.1007/s00531-020-01824-w
3788	Wang, Y et al.	2020	Intl Geology Review	62	243–261	Early Paleozoic granitoids from South China: implications for understanding the Wuyi-Yunkai orogen	https://doi.org/10.1080/00206814.2019.1600437
3789	Liu, H et al.	2020	Minerals	10	927	SHRIMP U–Pb Zircon Ages, Geochemistry and Sr–Nd–Hf Isotope Systematics of the Zalute Intrusive Suite in the Southern Great Xing’an Range, NE China: Petrogenesis and Geodynamical Implications	https://doi.org/10.3390/min10100927
3790	Wang, X et al.	2020	Lithos	378–379	105806	Petrogenesis of ~2.1 Ga mafic and granitic magmatism and tectonic implication of Jiaobei Terrane in North China Craton	https://doi.org/10.1016/j.lithos.2020.105806
3791	Wang, SJ et al.	2020	Canadian J Earth Sci	57	249–266	Geochemistry, geochronology and Sr–Nd–Hf isotopes of two types of Early Cretaceous granite porphyry dykes in the Sulu orogenic belt, eastern China	https://doi.org/10.1139/cjes-2019-0003
3792	Wang, CC et al.	2020	Precambrian Research	350	105880	Late Neoproterozoic–Cambrian magmatism in Dronning Maud Land (East Antarctica): U–Pb zircon geochronology, isotope geochemistry and implications for Gondwana assembly	https://doi.org/10.1016/j.precamres.2020.105880
3793	Vianna, SQ et al.	2020	J South Amer Earth Sci	104	102937	U–Pb geochronology, Nd–Hf isotopes, and geochemistry of Rhyacian granitoids from the Paleoproterozoic Lourenço domain (Brazil), southeastern Guiana Shield	https://doi.org/10.1016/j.jsames.2020.102937
3794	Triantafyllou, A et al.	2020	Precambrian Research	339	105610	Episodic magmatism during the growth of a Neoproterozoic oceanic arc (Anti-Atlas, Morocco)	https://doi.org/10.1016/j.precamres.2020.105610
3795	Lu, L et al.	2020	Intl Geology Review	62	2013–2038	Petrogenesis of post-collisional magmatism at the Carboniferous–Permian boundary in central Inner Mongolia, NE China: insights into when the Hegenshan Ocean closed?	https://doi.org/10.1080/00206814.2019.1683767
3796	Lu, YH et al.	2020	J Asian Earth Sci	189	104136	Whole-rock geochemical and zircon Hf–O isotopic constraints on the origin of granitoids and their mafic enclaves from the Triassic Mishuling pluton in West Qinling, central China	https://doi.org/10.1016/j.jseaes.2019.104136
3797	Marangoanha, B et al.	2020	Precambrian Research	338	105585	Crustal anatexis and mantle-derived magmas forming Neoarchean A-type granitoids in Carajas Province, northern Brazil: Petrological evidence and tectonic control	https://doi.org/10.1016/j.precamres.2019.105585
3798	Martin, AJ et al.	2020	Intl Geology Review	62	523–548	Five hundred million years of punctuated addition of juvenile crust during extension in the Goochland Terrane, central Appalachian Piedmont Province	https://doi.org/10.1080/00206814.2019.1622156
3799	Tian, Y et al.	2020	Lithos	376–377	105775	Age and petrogenesis of the Yingyangguan volcanic rocks: Implications on constraining the boundary between Yangtze and Cathaysia blocks, South China	https://doi.org/10.1016/j.lithos.2020.105775
3800	Mazhari, SA et al.	2020	Intl Geology Review	62	1971–1987	U-Pb geochronology, petrogenesis and tectonomagmatic evolution of uppermost Neoproterozoic- lower Cambrian intrusive rocks in Kaboodan area, NE of Iran	https://doi.org/10.1080/00206814.2019.1681029
3801	Terentiev, RA; Santosh, M	2020	Earth-Science Rev	210	103378	Baltica (East European Craton) and Atlantica (Amazonian and West African Cratons) in the Proterozoic: The pre-Columbia connection	https://doi.org/10.1016/j.earscirev.2020.103378
3802	Meng, Y et al.	2020	Gondwana Research	80	123–141	New constraints on the tectono-magmatic evolution of the central Gangdese belt from Late Cretaceous magmatic suite in southern Tibet	https://doi.org/10.1016/j.gr.2019.10.014
3803	Minh, NT et al.	2022	Mineralogy and Petrology	114	289–303	Zircon U-Pb ages, geochemistry and isotopic characteristics of the Chu Lai granitic pluton in the Kontum massif, central Vietnam	https://doi.org/10.1007/s00710-020-00707-x
3804	Terentiev, RA et al.	2020	Precambrian Research	346	105790	Paleoproterozoic granitoids of the Don terrane, East-Sarmatian Orogen: age, magma source and tectonic implications	https://doi.org/10.1016/j.precamres.2020.105790
3805	Nazarinia, A et al.	2020	Intl Geology Review	62	1796–1814	U-Pb zircon dating, Sr-Nd isotope and petrogenesis of Sarduiyeh granitoid in SE of the UDMA, Iran: implication for the source origin and magmatic evolution	https://doi.org/10.1080/00206814.2018.1514668
3806	Neto, JMM; Lafon, JM	2020	J South Amer Earth Sci	103	102740	Crustal growth and reworking of Archean crust within the Rhyacian domains of the southeastern Guiana Shield, Brazil: Evidence from zircon U–Pb–Hf and whole-rock Sm–Nd geochronology	https://doi.org/10.1016/j.jsames.2020.102740
3807	Niu, PP; Jiang, SY	2020	Lithos	356–357	105290	Petrogenesis of the Late Mesozoic Qijinfeng Granite Complex in the Tongbai orogen: Geochronological, geochemical and Sr-Nd-Pb-Hf isotope evidence	https://doi.org/10.1016/j.lithos.2019.105290
3808	Nke, AY et al.	2020	Precambrian Research	350	105941	The 1.8 Ga Gladkop Suite: The youngest Palaeoproterozoic domain in the Namaqua-Natal Metamorphic Province, South Africa	https://doi.org/10.1016/j.precamres.2020.105941
3809	Omidianfar, S et al.	2020	Intl Geology Review	62	1751–1768	The middle Eocene high-K magmatism in Eastern Iran Magmatic Belt: constraints from U-Pb zircon geochronology and Sr-Nd isotopic ratios	https://doi.org/10.1080/00206814.2020.1716272
3810	Ootes, L et al.	2020	Brit Columbia Geo Survey	GeoFile	2020–01	Geochronologic and geochemical data from northern Hogem batholith and its surroundings, north-central British Columbia	https://cmscontent.nrs.gov.bc.ca/geoscience/PublicationCatalogue/GeoFile/BCGS_GF2020-01.pdf
3811	Temizel, I et al.	2020	Intl Geology Review	62	1131–1158	Eocene tonalite–granodiorite from the Havza (Samsun) area, northern Turkey: adakite-like melts of lithospheric mantle and crust generated in a post-collisional setting	https://doi.org/10.1080/00206814.2019.1625077
3812	Tang, YW et al.	2020	GSA Bulletin	132	1347–1364	Geochemical evidence for the production of granitoids through reworking of the juvenile mafic arc crust in the Gangdese orogen, southern Tibet	https://doi.org/10.1130/B35304.1
3813	Quan, YK et al.	2020	Lithos	362–363	105489	Tectonic evolution of the northeastern North China Craton: Constraints from geochronology and Sr–Nd–Hf–O isotopic data from Late Triassic intrusive rocks on Liaodong Peninsula, NE China	https://doi.org/10.1016/j.lithos.2020.105489
3814	Tang, W et al.	2020	J Asian Earth Sci	204	104558	Origin of Carboniferous intra-oceanic arc granitoids from the eastern Pamir and implications for the Paleo-Tethyan ocean	https://doi.org/10.1016/j.jseaes.2020.104558
3815	Sakyi, PA et al.	2020	Precambrian Research	336	105492	Petrology and geochemistry of TTG and K-rich Paleoproterozoic Birimian granitoids of the West African Craton (Ghana): Petrogenesis and tectonic implications	https://doi.org/10.1016/j.precamres.2019.105492
3816	Santiago, R et al.	2020	Precambrian Research	351	105944	Tonian island arc remnants in the northern Ribeira orogen of Western Gondwana: The Caxixe batholith (Espírito Santo, SE Brazil)	https://doi.org/10.1016/j.precamres.2020.105944
3817	Schaaf, P et al.	2020	Lithos	352–353	105248	Geochronology and geochemistry of the Puerto Vallarta igneous and metamorphic complex and its relation to Cordilleran arc magmatism in northwestern Mexico	https://doi.org/10.1016/j.lithos.2019.105248
3818	Suga, K; Yeh, MW	2020	Frontiers in Earth Sci	9	95	Secular Variation of Early Cretaceous Granitoids in Kyushu, SW Japan: The Role of Melange Rocks as a Possible Magma Source	https://doi.org/10.3389/feart.2020.00095
3819	Manya, S	2011	Gondwana Research	20	325–334	Nd-isotopic mapping of the Archaean–Proterozoic boundary in southwestern Tanzania: Implication for the size of the Archaean Tanzania Craton	http://dx.doi.org/10.1016/j.gr.2011.01.002
3820	Rizo, H et al.	2011	Earth & Planetary Sci Lett	312	267–279	Combined Nd and Hf isotope evidence for deep-seated source of Isua lavas	http://dx.doi.org/10.1016/j.epsl.2011.10.014
3821	Vervoort, JD et al.	2011	Geochim Cosmochim Acta	75	5903–5926	The Hf–Nd isotopic composition of marine sediments	http://dx.doi.org/10.1016/j.gca.2011.07.046
3822	Chauvel, C et al.	2014	Earth & Planetary Sci Lett	388	48–58	Constraints from loess on the Hf–Nd isotopic composition of the upper continental crust	http://dx.doi.org/10.1016/j.epsl.2013.11.045
3823	Hinchey, AM et al.	2011	Canadian J Earth Sci	48	247–279	Neoarchean high-potassium granites of the Boothia mainland area, Rae domain, Churchill Province: U–Pb zircon and Sm–Nd whole rock isotopic constraints	http://dx.doi.org/10.1139/E10-071
3824	DePaolo, DJ et al.	1991	J Geophysical Research	96	2071–2088	The Continental Crustal Age Distribution: Methods of Determining Mantle Separation Ages From Sm-Nd Isotopic Data and Application to the Southwestern United States	https://doi.org/10.1029/90JB02219
3825	Sun, L et al.	2021	Precambrian Research	363	106338	Neoproterozoic geodynamics of South China and implications on the Rodinia configuration: The Kunyang Group revisited	https://doi.org/10.1016/j.precamres.2021.106338
3826	Aspiotis, S et al.	2021	Intl J Earth Science	110	1453–1476	Petrogenesis of a late‑stage calc‑alkaline granite in a giant S‑type batholith: geochronology and Sr–Nd–Pb isotopes from the Nomatsaus granite (Donkerhoek batholith), Namibia	https://doi.org/10.1007/s00531-021-02024-w
3827	Bendokht, M et al.	2021	Precambrian Research	362	106288	Geochronology and geochemistry of Cadomian basement orthogneisses from the Tutak metamorphic Complex, Sanandaj-Sirjan Zone, Iran	https://doi.org/10.1016/j.precamres.2021.106288
3828	Bogdanova, SV et al.	2021	Precambrian Research	360	106224	Palaeoproterozoic reworking of early Archaean lithospheric blocks: Rocks and zircon records from charnockitoids in Volgo-Uralia	https://doi.org/10.1016/j.precamres.2021.106224
3829	Castro, A et al.	2021	Geosphere	17	766–785	Secular variations of magma source compositions in the North Patagonian batholith from the Jurassic to Tertiary: Was melange melting involved?	https://doi.org/10.1130/GES02338.1
3830	Strong, JWD; Dickin, AP	2022	Canadian J Earth Sci	59	71–86	Neodymium isotope mapping a polygenetic TTG batholith: failed back-arc rifting in the Central Metasedimentary Belt, southwestern Grenville Province	https://doi.org/10.1139/cjes-2021-0061
3831	Cong, F et al.	2021	Lithos	382–383	105895	Petrogenesis of the Main Range and Eastern Province granites in eastern Myanmar: New insights from zircon U–Pb ages and Sr–Nd isotopes	https://doi.org/10.1016/j.lithos.2020.105895
3832	Siviero, RS et al.	2021	J South Amer Earth Sci	108	103165	Age and geochemistry of Cambai Complex, Sao Gabriel Terrane, Brazil: Arc-related TTG-like rocks	https://doi.org/10.1016/j.jsames.2021.103165
3833	Dmitrieva, AV et al.	2021	Petrology	29	148–174	Neoarchean Granitoids of the Hautavaara Structure, Karelia: Heterogeneous Lithosphere Melting in an Accretionary Orogen	https://doi.org/10.1134/S086959112102003X
3834	Salerno, R et al.	2021	Earth & Planetary Sci Lett	572	117139	The coupled Hf-Nd isotope record of the early Earth in the Pilbara Craton	https://doi.org/10.1016/j.epsl.2021.117139
3835	Grantham, GH et al.	2021	Polar Science	30	100717	The genesis and age of the Grunehogna Granite and Rb–Sr and Sm–Nd chemistry of the Annandagstoppane Granite, Ahlmanryggen, Dronning Maud Land, Antarctica	https://doi.org/10.1016/j.polar.2021.100717
3836	El Haibi, H et al.	2021	J of Iberian Geology	47	347–365	Geochemical and Sr–Nd isotopic constraints on the petrogenesis of the Tiflet granitoids (Northwestern Moroccan Meseta): geological implications	https://doi.org/10.1007/s41513-020-00156-7
3837	Hu, PY et al.	2021	Palaeogeo Palaeoclim Palaeoeco	569	110332	Cambrian and Cryogenian tectonothermal events in the Amdo microcontinent, Central Tibet: Implications for paleogeographic reconstruction and tectonic evolution of northern Gondwana	https://doi.org/10.1016/j.palaeo.2021.110332
3838	Jiang, H et al.	2021	Lithos	398–399	106290	Late Triassic post-collisional high-K two-mica granites in Peninsular Thailand, SE Asia: Petrogenesis and Sn mineralization potential	https://doi.org/10.1016/j.lithos.2021.106290
3839	Jung, S; Hauff, F	2021	J African Earth Sci	174	104055	Petrogenesis of a low-87Sr/86Sr, two-mica, garnet-bearing leucogranite (Donkerhoek batholith, Damara orogen, Namibia)	https://doi.org/10.1016/j.jafrearsci.2020.104055
3840	Kim, D et al.	2021	Minerals	11	787	Geochemistry and Geochronology of Early Paleozoic Intrusive Rocks in the Terra Nova Bay Area, Northern Victoria Land, Antarctica	https://doi.org/10.3390/min11070787
3841	Kwekam, M et al.	2021	Geo Soc London Spec Pub	502	191	Syn-kinematic ferroan high-K I-type granites from Dschang in southwestern Cameroon: U–Pb age, geochemistry and implications for crustal growth in the late Pan-African orogeny	https://doi.org/10.1144/SP502-2019-19
3842	Larin, AM et al.	2021	Petrology	29	277–299	Rapakivi Granites of the Kodar Complex (Aldan Shield): Age, Sources, and Tectonic Setting	https://doi.org/10.1134/S0869591121030036
3843	Lee, HM et al.	2021	Minerals	11	792	REE Tetrad Effect and Sr-Nd Isotope Systematics of A-Type Pirrit Hills Granite from West Antarctica	https://doi.org/10.3390/min11080792
3844	Ravindran, A et al.	2021	Lithos	404–405	106491	Hf-Nd isotopes from ultramafic and mafic rocks in the western Dharwar Craton, India, record early Archean mantle heterogeneity	https://doi.org/10.1016/j.lithos.2021.106491
3845	Rojo-Perez, E et al.	2021	Intl J Earth Science	110	467–485	Geochemistry and Sm–Nd isotopic sources of Late Ediacaran siliciclastic series in the Ossa–Morena Complex: Iberian–Bohemian correlations	https://doi.org/10.1007/s00531-020-01963-0
3846	Sebastian, S et al.	2021	Geological Journal	56	2930–2949	Geochemical and isotopic studies of potassic granite from the western Dharwar Craton, southern India: Implications for crustal reworking in the Neoarchean	https://doi.org/10.1002/gj.4085
3847	Vetrov, EV et al.	2021	Gondwana Research	93	26–47	Evolution of the Kolyvan-Tomsk granitoid magmatism (Central Siberia): Insights into the tectonic transition from post-collision to intraplate settings in the northwestern part of the Central Asian Orogenic Belt	https://doi.org/10.1016/j.gr.2021.01.008
3848	Vrevskii, AB et al.	2021	Russian Geology Geophys	62	1089–1106	The Ludicovian of the Raahe–Ladoga Zone of the Fennoscandian Shield (Isotope-Geochemical Composition and Geodynamic Nature)	https://doi.org/10.2113/RGG20204173
3849	White, CE et al.	2021	Canadian J Earth Sci	58	396–412	Age and tectonic setting of Neoproterozoic granitoid rocks, Antigonish Highlands, Nova Scotia, Canada: implications for Avalonia in the northern Appalachian orogen	https://doi.org/10.1139/cjes-2020-0110
3850	Zhao, JL et al.	2021	J Asian Earth Sci	210	104687	Early–Middle Jurassic magmatic rocks along the coastal region of southeastern China: Petrogenesis and implications for Paleo-Pacific plate subduction	https://doi.org/10.1016/j.jseaes.2021.104687
3851	Chen, S et al.	2021	Intl J Earth Science	110	1213–1232	Petrogenesis of the Middle–Late Triassic S‑ and I‑type granitoids in the eastern Pamir and implications for the Tanymas–Jinshajiang Paleo‑Tethys Ocean	https://doi.org/10.1007/s00531-021-02013-z
3852	Zhou, H et al.	2021	Lithos	392–393	106149	Petrogenesis of Early Cretaceous volcanic rocks of the northeastern North China Craton: Constraints from elemental and Sr–Nd–Pb isotope geochemistry	https://doi.org/10.1016/j.lithos.2021.106149
3853	Basu, P et al.	2021	Lithos	388–389	106059	A combined geochemical, Nd, and stable Ca isotopic investigation of provenance, paleo-depositional setting and sub-basin connectivity of the Proterozoic Vindhyan Basin, India	https://doi.org/10.1016/j.lithos.2021.106059
3854	Bruno, H et al.	2021	Gondwana Research	92	149–171	Evidence for a complex accretionary history preceding the amalgamation of Columbia: The Rhyacian Minas-Bahia Orogen, southern Sao Francisco Paleocontinent, Brazil	https://doi.org/10.1016/j.gr.2020.12.019
3855	Carvalho, MDO et al.	2021	Chemical Geology	586	120596	Tracing mantellic vs. crustal sources of clastic sediments in continental rifts using geochemical and Sm–Nd and Sr isotope compositions: Insights from paleogene alluvial deposits of the Resende Basin, SE-Brazil	https://doi.org/10.1016/j.chemgeo.2021.120596
3856	Ouabid, M et al.	2021	Intl Geology Review	63	2013–2036	Late Cadomian rifting of the NW Gondwana margin and the reworking of Precambrian crust – evidence from bimodal magmatism in the early Paleozoic Moroccan Meseta	https://doi.org/10.1080/00206814.2020.1818301
3857	Chen, F et al.	2021	Precambrian Research	354	106057	Precambrian crustal evolution of the Tethyan Yunnan, Southwest China: Records in detrital zircons from Paleozoic sedimentary rocks of the Baoshan block	https://doi.org/10.1016/j.precamres.2020.106057
3858	Chen, Y et al.	2021	Lithos	402–403	106145	Origin of highly fractionated peraluminous granites in South China: Implications for crustal anatexis and evolution	https://doi.org/10.1016/j.lithos.2021.106145
3859	Contreras-Lopez, M et al.	2021	Lithos	400–401	106375	Geochemistry, U–Pb geochronology, and Sr-Nd-Hf isotope systematics of a SW-NE transect in the southern Peninsular Ranges batholith, Mexico: Cretaceous magmatism developed on a juvenile island-arc crust	https://doi.org/10.1016/j.lithos.2021.106375
3860	Dabard, MP et al.	2021	Gondwana Research	90	63–76	Provenance of Ediacaran-Ordovician sediments of the Medio Armorican Domain, Brittany,West France: Constraints from U/Pb detrital zircon and Sm–Nd isotope data	https://doi.org/10.1016/j.gr.2020.11.004
3861	Wang, P et al.	2021	GSA Bulletin	133	1071–1089	Petrogenesis of Ordovician granitoids in Western Kunlun, NW Tibetan Plateau: Insights into the evolution of the Proto-Tethys Ocean	https://doi.org/10.1130/B35740.1
3862	Pease, V et al.	2021	Intl Geology Review	64	2359–2377	Deciphering crustal growth in the southernmost Arabian Shield through zircon U-Pb geochronology, whole rock chemistry and Nd isotopes	https://doi.org/10.1080/00206814.2021.1983735
3863	Dora, ML et al.	2021	Precambrian Research	362	106284	Neoarchaean and Proterozoic crustal growth and reworking in the Western Bastar Craton, Central India: Constraints from zircon, monazite geochronology and whole-rock geochemistry	https://doi.org/10.1016/j.precamres.2021.106284
3864	Feng, W; Zheng, J	2021	Lithos	394–395	106171	Triassic magmatism and tectonic setting of the eastern Tianshan, NW China: Constraints from the Weiya intrusive complex	https://doi.org/10.1016/j.lithos.2021.106171
3865	Paravidini, G et al.	2021	J South Amer Earth Sci	111	103429	Combined use of Sm–Nd isotopes and lithogeochemistry in the sedimentary provenance of the southern Ediacaran-Cambrian Bambuí foreland basin system, Brazil	https://doi.org/10.1016/j.jsames.2021.103429
3866	Ganbat, A et al.	2021	Lithos	404–405	106455	Late Paleozoic–Early Mesozoic granitoids in the Khangay-Khentey basin, Central Mongolia: Implication for the tectonic evolution of the Mongol-Okhotsk Ocean margin	https://doi.org/10.1016/j.lithos.2021.106455
3867	Gao, P et al.	2021	Lithos	388–389	106072	Source diversity in controlling the compositional diversity of Cenozoic granites in the Tethyan Himalaya	https://doi.org/10.1016/j.lithos.2021.106072
3868	Gholipour, S et al.	2021	Geochemistry	81	125687	Zircon U-Pb ages, geochemistry, and Sr-Nd isotope ratios for early cretaceous magmatic rocks, southern Saqqez, northwestern Iran	https://doi.org/10.1016/j.chemer.2020.125687
3869	Zhang, L; Jiang, SY	2021	Lithos	390–391	106110	Early Permian continental arc magmatismin the Zhaojinggou area of the northern North China Craton: Implications for crust-mantle interactions during southward Paleo-Asian plate subduction	https://doi.org/10.1016/j.lithos.2021.106110
3870	Hantsche, A et al.	2021	J of Geology	129	673–693	U-Pb and Hf Isotopic Evidence on the Sources and Sinks of Grenvillian Detrital Zircons in Early Laurentia	https://doi.org/10.1086/716965
3871	Sundblad, K et al.	2021	Precambrian Research	363	106321	The Precambrian of Gotland, a key for understanding the Proterozoic evolution in southern Fennoscandia	https://doi.org/10.1016/j.precamres.2021.106321
3872	Oyhantcabal, P et al.	2021	J South Amer Earth Sci	108	103139	Provenance of metasedimentary rocks of the western Dom Feliciano Belt in Uruguay: Insights from U–Pb detrital zircon geochronology, Hf and Nd model ages, and geochemical data	https://doi.org/10.1016/j.jsames.2020.103139
3873	Osei, KP et al.	2021	Gondwana Research	92	253–265	Nd and Hf isoscapes of the Yilgarn Craton,Western Australia and implications for its mineral systems	https://doi.org/10.1016/j.gr.2020.12.027
3874	Im S et al.	2021	Lithos	392–393	106127	Petrogenesis of coeval shoshonitic and high-K calc-alkaline igneous suites in the Eopyeong granitoids, Taebaeksan Basin, South Korea: Lithospheric thinning-related Early Cretaceous magmatism in the Korean Peninsula	https://doi.org/10.1016/j.lithos.2021.106127
3875	Kamani, MSK et al.	2021	Precambrian Research	353	106015	Neoproterozoic syn-collision magmatism in the Nkondjock region at the northern border of the Congo craton in Cameroon: Geodynamic implications for the Central African orogenic belt	https://doi.org/10.1016/j.precamres.2020.106015
3876	Karenlampi, K et al.	2021	Geochemistry	81	125734	Geochemical and thermodynamic modeling of the petrogenesis of A1-type granites and associated intermediate rocks: A case study from the central Fennoscandian Shield	https://doi.org/10.1016/j.chemer.2020.125734
3877	Konopelko, D et al.	2021	Geoscience Frontiers	12	147–160	Adakite-like granitoids of Songkultau: A relic of juvenile Cambrian arc in Kyrgyz Tien Shan	https://doi.org/10.1016/j.gsf.2020.08.006
3878	Kurapov, M et al.	2021	Geosphere	17	2062–2077	Latest Permian–Triassic magmatism of the Taimyr Peninsula: New evidence for a connection to the Siberian Traps large igneous province	https://doi.org/10.1130/GES02421.1
3879	Xu, J et al.	2021	Intl Geology Review	2021	1882888	Petrogenesis and tectonic implications of Early Paleozoic granitoids in the Qiaerlong district of the West Kunlun orogenic belt: constraints from petrology, geochronology, and Sr-Nd-Hf isotope geochemistry	https://doi.org/10.1080/00206814.2021.1882888
3880	Li, XL et al.	2021	Lithos	398–399	106258	Linking ocean subduction with early Paleozoic intracontinental orogeny in South China: Insights from the Xiaying complex in eastern Guangxi Province	https://doi.org/10.1016/j.lithos.2021.106258
3881	Li, Y et al.	2021	Precambrian Research	359	106218	Geochronology and geochemistry of bimodal volcanic rocks from the western Jiangnan Orogenic Belt: Petrogenesis, source nature and tectonic implication	https://doi.org/10.1016/j.precamres.2021.106218
3882	Li, Z et al.	2021	Precambrian Research	354	106078	U–Pb–Hf–O–Nd isotopic and geochemical constraints on the origin of Archean TTG gneisses from the North China Craton: Implications for crustal growth	https://doi.org/10.1016/j.precamres.2020.106078
3883	Liu, C et al.	2021	Lithos	380–381	105875	Coexistence of A- and I-type granites in the Lüliang Complex: Tectonic implications for the middle Paleoproterozoic Trans-North China Orogen, North China Craton	https://doi.org/10.1016/j.lithos.2020.105875
3884	Liu, C et al.	2021	Geoscience Frontiers	12	101103	Carboniferous ridge subduction in the Xingmeng Orogenic Belt: Constraints from geochronological, geochemical, and Sr-Nd-Hf isotopic analysis of strongly peraluminous granites and gabbro-diorites in the Xilinhot micro-continent	https://doi.org/10.1016/j.gsf.2020.10.008
3885	Waroszewski, J et al.	2021	Catena	204	105377	Provenance and paleoenvironmental context of the Late Pleistocene thin aeolian silt mantles in southwestern Poland – A widespread parent material for soils	https://doi.org/10.1016/j.catena.2021.105377
3886	Ma, PF et al.	2021	Lithos	388–389	106074	Evolution of the Tethyan Bangong-Nujiang Ocean and its SE Asian connection: Perspective from the Early Cretaceous high-Mg granitoids in SW China	https://doi.org/10.1016/j.lithos.2021.106074
3887	Malaviarachchi, SPK et al.	2021	J of Geology	129	233–253	New Sr-Nd Isotope Data Record Juvenile and Ancient Crust-Mantle Melt Interactions in the Vijayan Complex, Sri Lanka	https://doi.org/10.1086/714172
3888	Marimon, RS et al.	2021	Sedimentary Geology	413	105823	Provenance of passive-margin and syn-collisional units: Implications for the geodynamic evolution of the Southern Brasília Orogen, West Gondwana	https://doi.org/10.1016/j.sedgeo.2020.105823
3889	Minh, P et al.	2021	Intl Geology Review	63	585–600	Neoproterozoic granitoids from the Phan Si Pan Zone, NW Vietnam: geochemistry and geochronology constraints on reconstructing South China – India Palaeogeography	https://doi.org/10.1080/00206814.2020.1728584
3890	Moghadam, HS et al.	2021	Lithos	384–385	105940	Prolonged magmatism and growth of the Iran-Anatolia Cadomian continental arc segment in Northern Gondwana	https://doi.org/10.1016/j.lithos.2020.105940
3891	Wang, YW et al.	2021	GSA Bulletin	133	325–346	Ordo-Silurian assemblage in the Indochina interior: Geochronological, elemental, and Sr-Nd-Pb-Hf-O isotopic constraints of early Paleozoic granitoids in South Laos	https://doi.org/10.1130/B35605.1
3892	Nambaje, C et al.	2021	Lithos	404–405	106490	Granitic rocks from Rwanda: Vital clues to the tectonic evolution of the Karagwe–Ankole Belt	https://doi.org/10.1016/j.lithos.2021.106490
3893	Essaifi, A et al.	2014	Geological Magazine	151	666–691	Geochemical and Sr–Nd isotopic constraints on the petrogenesis and geodynamic significance of the Jebilet magmatism (Variscan Belt, Morocco)	https://doi.org/10.1017/S0016756813000654
3894	Ajaji, T et al.	1998	Lithos	45	371–393	Coeval potassic and sodic calc-alkaline series in the post-collisional Hercynian Tanncherfi intrusive complex, northeastern Morocco: geochemical, isotopic and geochronological evidence	https://doi.org/10.1016/S0024-4937(98)00040-1
3895	Albrecht, A; Goldstein, SL	2000	J South Amer Earth Sci	13	255–273	Effects of basement composition and age on silicic magmas across an accreted terrane-Precambrian crust boundary, Sierra Madre Occidental, Mexico	https://doi.org/10.1016/S0895-9811(00)00014-6
3896	Pesquera, A et al.	2021	Lithos	386–387	106002	Zircon U-Pb geochronology and Sr-Nd-O isotopic constraints on the petrogenesis of the Jalama pluton (Central Iberian Zone, Spain)	https://doi.org/10.1016/j.lithos.2021.106002
3897	Almeida, A et al.	1998	Comptes Rendus Geoscience	326	779–785	U-Pb zircon and monazite geochronology of the Hercynian two-mica granite composite pluton of Cabeceiras de Basto (Northern Portugal)	https://doi.org/10.1016/S1251-8050(98)80243-7
3898	Altherr, R et al.	2000	Lithos	50	51–73	High-potassium, calc-alkaline I-type plutonism in the European Variscides: northern Vosges (France) and northern Schwarzwald (Germany)	https://doi.org/10.1016/S0024-4937(99)00052-3
3899	Andrew, A et al.	1991	Canadian J Earth Sci	28	1744–1752	Neodymium-strontium-lead isotopic study of Vancouver Island igneous rocks	https://doi.org/10.1139/e91-156
3900	Antunes, IMHR et al.	2008	Lithos	103	445–465	Geochemistry of S-type granitic rocks from the reversely zoned Castelo Branco pluton (central Portugal)	https://doi.org/10.1016/j.lithos.2007.10.003
3901	Azevedo, MR; Nolan, J	1998	Lithos	44	1–20	Hercynian late-post-tectonic granitic rocks from the Fornos de Algodres area (Northern Central Portugal)	https://doi.org/10.1016/S0024-4937(98)00019-X
3902	Bao, Z et al.	2018	J Asian Earth Sci	153	100–117	Continental crust melting induced by subduction initiation of the South Tianshan Ocean: Insight from the Latest Devonian granitic magmatism in the southern Yili Block, NW China	https://doi.org/10.1016/j.jseaes.2017.04.026
3903	Barnes, CG et al.	2001	J of Petrology	42	901–930	Petrology and Geochemistry of the Late Eocene Harrison Pass Pluton, Ruby Mountains Core Complex, Northeastern Nevada	https://doi.org/10.1093/petrology/42.5.901
3904	Barth, AP et al.	2011	Geosphere	7	877–897	Birth of the Sierra Nevada magmatic arc: Early Mesozoic plutonism and volcanism in the east-central Sierra Nevada of California	https://doi.org/10.1130/GES00661.1
3905	Batkhishig, B et al.	2010	J Asian Earth Sci	37	399–411	Magmatism of the Shuteen Complex and Carboniferous subduction of the Gurvansaikhan terrane, South Mongolia	https://doi.org/10.1016/j.jseaes.2009.10.004
3906	Bernard-Griffiths, J et al.	1985	Earth & Planetary Sci Lett	74	235–250	Petrogenesis of Hercynian leucogranites from the southern Armorican Massif: contribution of REE and isotopic (Sr, Nd, Pb and O) geochemical data to the study of source rock characteristics and ages	https://doi.org/10.1016/0012-821X(85)90024-X
3907	Berzina, AP et al.	2014	J Asian Earth Sci	79	655–665	Geochemical and Sr–Pb–Nd isotopic characteristics of the Shakhtama porphyry Mo–Cu system (Eastern Transbaikalia, Russia)	https://doi.org/10.1016/j.jseaes.2013.07.028
3908	Bi, JH et al.	2017	J Asian Earth Sci	134	160–175	Age, petrogenesis, and tectonic setting of the Permian bimodal volcanic rocks in the eastern Jiamusi Massif, NE China	https://doi.org/10.1016/j.jseaes.2016.09.022
3909	Bickle, MJ et al.	1988	Contrib Mineral Petrol	100	399–417	A strontium, neodymium and oxygen isotope study of hydrothermal metamorphism and crustal anatexis in the Trois Seigneurs Massif, Pyrenees, France	https://doi.org/10.1007/BF00371371
3910	Gao, B et al.	2016	Intl J Earth Science	105	507–519	Geochronology and geochemistry of the Badaguan porphyry Cu–Mo deposit in Derbugan metallogenic belt of the NE China, and their geological significances	https://doi.org/10.1007/s00531-015-1261-4
3911	Birkeland, A et al.	1993	Lithos	3–4	257–271	Pb-Nd-Sr isotopic constraints on the origin of the Caledonian Bindal Batholith, central Norway	https://doi.org/10.1016/0024-4937(93)90020-D
3912	Black, LP et al.	2010	Australian J Earth Sci	57	933–968	Controls on Devonian–Carboniferous magmatism in Tasmania, based on inherited zircon age patterns, Sr, Nd and Pb isotopes, and major and trace element geochemistry	https://doi.org/10.1080/08120099.2010.509407
3913	Zu, B et al.	2016	Ore Geology Rev	77	25–42	Geology, geochronology and geochemistry of granitic intrusions and the related ores at the Hongshan Cu-polymetallic deposit: Insights into the Late Cretaceous post-collisional porphyry-related mineralization systems in the southern Yidun arc, SW China	https://doi.org/10.1016/j.oregeorev.2016.02.002
3914	Bowerman, M et al.	2006	Canadian J Earth Sci	43	1621–1637	A petrological and geochemical study of the volcanic rocks of the Crowsnest Formation, southwestern Alberta, and of the Howell Creek suite, British Columbia	https://doi.org/10.1139/e06-037
3915	Brandon, AD; Smith, AD	1994	J Geophysical Research	99–B6	11879–11896	Mesozoic granitoid magmatism in southeast British Columbia: Implications for the origin of granitoid belts in the North American Cordillera	https://doi.org/10.1029/94JB00336
3916	Buchwaldt, R	1998	Univ - Johannes Gutenberg	Thesis	1–101	Geochemistry, Geochronology and Isotopic Investigation on the Galway Granite Batholith, Western Ireland	https://doi.org/10.13140/RG.2.1.4450.6963
3917	Cai, K et al.	2011	Lithos	127	261–281	Geochronology, petrogenesis and tectonic significance of peraluminous granites from the Chinese Altai, NW China	https://doi.org/10.1016/j.lithos.2011.09.001
3918	Cai, K et al.	2012	Gondwana Research	22	681–698	Carboniferous mantle-derived felsic intrusion in the Chinese Altai, NW China: Implications for geodynamic change of the accretionary orogenic belt	https://doi.org/10.1016/j.gr.2011.11.008
3919	Cambeses, A et al.	2019	Lithos	324–325	661–683	Constraints of mantle and crustal sources and interaction during orogenesis: A zircon SHRIMP U-Th-Pb and O isotope study of the ‘calc-alkaline’ Brovales pluton, Ossa-Morena Zone, Iberian Variscan Belt	https://doi.org/10.1016/j.lithos.2018.11.037
3920	Cameron, KL et al.	1985	Contrib Mineral Petrol	91	1–11	Rare earth element, 87Sr/86Sr, and 143Nd/144Nd compositions of Cenozoic orogenic dacites from Baja California, northwestern Mexico, and adjacent west Texas: evidence for the predominance of a subcrustal component	https://doi.org/10.1007/BF00429422
3921	Cameron, KL et al.	1996	J Geophysical Research	101–B9	20407–20422	Testing crustal melting models for the origin of flood rhyolites: A Nd-Pb-Sr isotopic study of the Tertiary Davis Mountains volcanic field, west Texas	https://doi.org/10.1029/96JB00935
3922	Cao, M et al.	2016	Lithos	246–247	13–30	Genesis of ilmenite-series I-type granitoids at the Baogutu reduced porphyry Cu deposit, western Junggar, NW-China	https://doi.org/10.1016/j.lithos.2015.12.019
3923	Cao, MJ et al.	2016	Amer J Science	316	614–668	Assessing the magmatic affinity and petrogenesis of granitoids at the giant Aktogai porphyry Cu deposit, Central Kazakhstan	https://doi.org/10.2475/07.2016.02
3924	Cao, XF et al.	2011	Precambrian Research	186	205–219	LA-ICP-MS zircon dating, geochemistry, petrogenesis and tectonic implications of the Dapingliang Neoproterozoic granites at Kuluketage block, NW China	https://doi.org/10.1016/j.precamres.2011.01.017
3925	Lotout, C et al.	2017	Intl J Earth Science	106	501–515	Ordovician magmatism in the Levezou massif (French Massif Central): tectonic and geodynamic implications	https://doi.org/10.1007/s00531-016-1387-z
3926	Castro, A et al.	1999	Contrib Mineral Petrol	135	255–276	Origin of peraluminous granites and granodiorites, Iberian massif, Spain: an experimental test of granite petrogenesis	https://doi.org/10.1007/s004100050511
3927	Cecil, MR et al.	2012	Geosphere	8	592–606	Magmatic growth and batholithic root development in the northern Sierra Nevada, California	https://doi.org/10.1130/GES00729.1
3928	Chen, B; Arakawa, Y	2005	Geochim Cosmochim Acta	69	1307–1320	Elemental and Nd-Sr isotopic geochemistry of granitoids from the West Junggar foldbelt (NW China), with implications for Phanerozoic continental growth	https://doi.org/10.1016/j.gca.2004.09.019
3929	Chen, B et al.	2003	J Geo Society London	160	963–970	Sr–Nd isotopic characteristics of the Mesozoic magmatism in the Taihang–Yanshan orogen, North China craton, and implications for Archaean lithosphere thinning	https://doi.org/10.1144/0016-764902-129
3930	Chen, B et al.	2000	Tectonophysics	328	157–182	Two contrasting paleozoic magmatic belts in northern Inner Mongolia, China: petrogenesis and tectonic implications	https://doi.org/10.1016/S0040-1951(00)00182-7
3931	Chen, B et al.	2017	Lithos	284–285	709–729	Delamination of lithospheric mantle evidenced by Cenozoic potassic rocks in Yunnan, SW China: A contribution to uplift of the Eastern Tibetan Plateau	https://doi.org/10.1016/j.lithos.2017.05.019
3932	Chen, B et al.	2002	Lithos	60	67–88	Petrogenesis of Mesozoic granitoids in the Dabie UHP complex, Central China: trace element and Nd–Sr isotope evidence	https://doi.org/10.1016/S0024-4937(01)00077-9
3933	Chen, C et al.	2015	J Asian Earth Sci	97	307–319	Geochronology, geochemistry, and its geological significance of the Damaoqi Permian volcanic sequences on the northern margin of the North China Block	https://doi.org/10.1016/j.jseaes.2014.06.024
3934	Chen, C et al.	2018	J of Earth Science	29	114–129	Origin and Geodynamic Implications of Concealed Granite in Shadong Tungsten Deposit, Xinjiang, China: Zircon U-Pb Chronology, Geochemistry, and Sr-Nd-Hf Isotope Constraint	https://doi.org/10.1007/s12583-017-0808-7
3935	Chen, F et al.	2004	European J Mineralogy	16	777–788	Zircon and titanite geochronology of the Fürstenstein granite massif, Bavarian Forest, NW Bohemian Massif : Pulses of the late Variscan magmatic activity	https://doi.org/10.1127/0935-1221/2004/0016-0777
3936	Chen, J et al.	2020	Lithos	356–357	105304	Proto-Tethys magmatic evolution along northern Gondwana: Insights from Late Silurian–Middle Devonian A-type magmatism, East Kunlun Orogen, Northern Tibetan Plateau, China	https://doi.org/10.1016/j.lithos.2019.105304
3937	Chen, JL et al.	2010	Chemical Geology	273	286–299	Origin of Cenozoic alkaline potassic volcanic rocks at KonglongXiang, Lhasa terrane, Tibetan Plateau: Products of partial melting of a mafic lower-crustal source?	https://doi.org/10.1016/j.chemgeo.2010.03.003
3938	Chen, JL et al.	2014	Gondwana Research	26	492–504	Geochronology and geochemical characteristics of Late Triassic porphyritic rocks from the Zhongdian arc, eastern Tibet, and their tectonic and metallogenic implications	https://doi.org/10.1016/j.gr.2013.07.022
3939	Chen, JL et al.	2011	Lithos	125	928–939	Geochemical variations in Miocene adakitic rocks from the western and eastern Lhasa terrane: Implications for lower crustal flow beneath the Southern Tibetan Plateau	https://doi.org/10.1016/j.lithos.2011.05.006
3940	Chen, J et al.	2000	Tectonophysics	328	53–67	Formation of positive εNd(T) granitoids from the Alataw Mountains, Xinjiang, China, by mixing and fractional crystallization: implication for Phanerozoic crustal growth	https://doi.org/10.1016/S0040-1951(00)00177-3
3941	Chen, XC et al.	2015	Lithos	212–215	93–110	Petrogenesis of metaluminous A-type granitoids in the Tengchong–Lianghe tin belt of southwestern China: Evidences from zircon U–Pb ages and Hf–O isotopes, and whole-rock Sr–Nd isotopes	https://doi.org/10.1016/j.lithos.2014.11.010
3942	Chen, Z et al.	2011	Ore Geology Rev	43	92–105	Geochronology and geochemistry of the Wunugetushan porphyry Cu–Mo deposit in NE china, and their geological significance	https://doi.org/10.1016/j.oregeorev.2011.08.007
3943	Cheng, Z et al.	2017	Lithos	282–283	373–387	Late Carboniferous to early Permian partial melting of the metasedimentary rocks and crustal reworking in the Central Asian Orogenic Belt: Evidence from garnet-bearing rhyolites in the Chinese South Tianshan	https://doi.org/10.1016/j.lithos.2017.03.017
3944	Pin, C et al.	2008	Tectonophysics	461	356–377	The ca. 350 Ma Beja Igneous Complex: A record of transcurrent slab break-off in the Southern Iberia Variscan Belt?	https://doi.org/10.1016/j.tecto.2008.06.001
3945	Miller, C et al.	1999	J of Petrology	40	1399–1424	Post-Collisional Potassic and Ultrapotassic Magmatism in SW Tibet: Geochemical and Sr–Nd–Pb–O Isotopic Constraints for Mantle Source Characteristics and Petrogenesis	https://doi.org/10.1093/petroj/40.9.1399
3946	Chu, MF et al.	2011	Earth & Planetary Sci Lett	307	479–486	India's hidden inputs to Tibetan orogeny revealed by Hf isotopes of Transhimalayan zircons and host rocks	https://doi.org/10.1016/j.epsl.2011.05.020
3947	Clarke, CB	1990	Open University	Thesis	PhD	The Geochemistry of the Atlanta Lobe of the Idaho Batholith in the Western United States, Cordillera	https://doi.org/10.21954/ou.ro.0000dfd0
3948	Clayburn, JAP	1988	Earth & Planetary Sci Lett	90	41–51	The crustal evolution of Central Scotland and the nature of the lower crust: Pb, Nd and Sr isotope evidence from Caledonian granites	https://doi.org/10.1016/0012-821X(88)90109-4
3949	Cocherie, A et al.	1994	Chemical Geology	115	173–211	Crust and mantle contributions to granite genesis — An example from the Variscan batholith of Corsica, France, studied by trace-element and Nd-Sr-O-isotope systematics	https://doi.org/10.1016/0009-2541(94)90186-4
3950	Coleman, DS; Walker, JD	1992	J Geophysical Research	97–B7	11011–11024	Evidence for the generation of juvenile granitic crust during continental extension, Mineral Mountains Batholith, Utah	https://doi.org/10.1029/92JB00653
3951	Coleman, DS et al.	1992	Science	258	1924–1926	Evidence from the Lamarck Granodiorite for Rapid Late Cretaceous Crust Formation in California	https://doi.org/10.1126/science.258.5090.19
3952	Collins, WJ et al.	2006	J of Petrology	47	2073–2104	Replenishment, Crystal Accumulation and Floor Aggradation in the Megacrystic Kameruka Suite, Australia	https://doi.org/10.1093/petrology/egl037
3953	Conrey, RM et al.	2001	Contrib Mineral Petrol	141	710–732	Trace element and isotopic evidence for two types of crustal melting beneath a High Cascade volcanic center, Mt. Jefferson, Oregon	https://doi.org/10.1007/s004100100259
3954	Conte, AM et al.	2017	Lithos	294–295	263–282	The post-collisional late Variscan ferroan granites of southern Sardinia (Italy): Inferences for inhomogeneity of lower crust	https://doi.org/10.1016/j.lithos.2017.09.028
3955	Cui, Y; Russell, JK	1995	GSA Bulletin	107	127–138	Nd-Sr-Pb isotopic studies of the southern Coast Plutonic Complex, southwestern British Columbia	https://doi.org/10.1130/0016-7606(1995)107<0127:NSPISO>2.3.CO;2
3956	Cutts, JA et al.	2012	Canadian J Earth Sci	49	111–127	Tectono-stratigraphic setting of the Moreton’s Harbour Group and its implications for the evolution of the Laurentian margin: Notre Dame Bay, Newfoundland	https://doi.org/10.1139/e11-040
3957	Dan, W et al.	2014	Lithos	204	144–158	An Early Permian (ca. 280 Ma) silicic igneous province in the Alxa Block, NW China: A magmatic flare-up triggered by a mantle-plume?	https://doi.org/10.1016/j.lithos.2014.01.018
3958	Dan, W et al.	2014	Precambrian Research	254	59–72	Paleoproterozoic S-type granites in the Helanshan Complex, Khondalite Belt, North China Craton: Implications for rapid sediment recycling during slab break-off	https://doi.org/10.1016/j.precamres.2014.07.024
3959	Dan, W et al.	2015	Lithos	230	133–145	Overlapping Sr–Nd–Hf–O isotopic compositions in Permian mafic enclaves and host granitoids in Alxa Block, NW China: Evidence for crust–mantle interaction and implications for the generation of silicic igneous provinces	https://doi.org/10.1016/j.lithos.2015.05.016
3960	Dan, W et al.	2016	Gondwana Research	32	105–121	Phanerozoic amalgamation of the Alxa Block and North China Craton: Evidence from Paleozoic granitoids, U–Pb geochronology and Sr–Nd–Pb–Hf–O isotope geochemistry	https://doi.org/10.1016/j.gr.2015.02.011
3961	De Sigoyer, J et al.	2014	J Asian Earth Sci	88	192–216	Generation and emplacement of Triassic granitoids within the Songpan Ganze accretionary-orogenic wedge in a context of slab retreat accommodated by tear faulting, Eastern Tibetan plateau, China	https://doi.org/10.1016/j.jseaes.2014.01.010
3962	Degtyarev, KE et al.	2015	Doklady Earth Sci	462	433–436	Nd isotopic composition of the Paleozoic granitic rocks and structure of the deep crustal levels of the Chingiz Range, East Kazakhstan	https://doi.org/10.1134/S1028334X15050049
3963	Deng, C et al.	2019	Ore Geology Rev	107	417–433	Ages and petrogenesis of the Late Mesozoic igneous rocks associated with the Xiaokele porphyry Cu–Mo deposit, NE China and their geodynamic implications	https://doi.org/10.1016/j.oregeorev.2019.03.010
3964	Deng, J et al.	2015	Ore Geology Rev	70	457–485	Geology and genesis of the giant Beiya porphyry–skarn gold deposit, northwestern Yangtze Block, China	https://doi.org/10.1016/j.oregeorev.2015.02.015
3965	Deng, J et al.	2018	Gondwana Research	62	75–92	Constraining subduction-collision processes of the Paleo-Tethys along the Changning–Menglian Suture: New zircon U-Pb ages and Sr–Nd–Pb–Hf–O isotopes of the Lincang Batholith	https://doi.org/10.1016/j.gr.2017.10.008
3966	Deng, K et al.	2018	Lithos	296–299	113–128	Geochronology, geochemistry and Sr-Nd-Pb-Hf isotopes of the Early Jurassic granodiorite from the Sankuanggou intrusion, Heilongjiang Province, Northeastern China: Petrogenesis and geodynamic implications	https://doi.org/10.1016/j.lithos.2017.10.016
3967	DePaolo, DJ	1981	J Geophysical Research	86–B11	10470–10488	A neodymium and strontium isotopic study of the Mesozoic calc-alkaline granitic batholiths of the Sierra Nevada and Peninsular Ranges, California	https://doi.org/10.1029/JB086iB11p10470
3968	Dias, G et al.	2002	Gondwana Research	5	287–305	Mantle and Crustal Sources in the Genesis of Late-Hercynian Granitoids (NW Portugal): Geochemical and Sr-Nd Isotopic Constraints	https://doi.org/10.1016/S1342-937X(05)70724-3
3969	Ding, H et al.	2016	Lithos	245	161–173	Petrogenesis and tectonic significance of the Eocene adakite-like rocks in western Yunnan, southeastern Tibetan Plateau	https://doi.org/10.1016/j.lithos.2015.09.024
3970	Ding, L et al.	2003	J of Petrology	44	1833–1865	Cenozoic Volcanism in Tibet: Evidence for a Transition from Oceanic to Continental Subduction	https://doi.org/10.1093/petrology/egg061
3971	Ding, L et al.	2007	Earth & Planetary Sci Lett	254	28–38	Postcollisional calc-alkaline lavas and xenoliths from the southern Qiangtang terrane, central Tibet	https://doi.org/10.1016/j.epsl.2006.11.019
3972	Ding, QF et al.	2014	Lithos	205	266–283	Zircon U–Pb geochronology, geochemical and Sr–Nd–Hf isotopic compositions of the Triassic granite and diorite dikes from the Wulonggou mining area in the Eastern Kunlun Orogen, NW China: Petrogenesis and tectonic implications	https://doi.org/10.1016/j.lithos.2014.07.015
3973	Domanska-Siuda, J et al.	2019	Intl J Earth Science	108	931–962	Ambiguous isotopic and geochemical signatures resulting from limited melt interactions in a seemingly composite pluton: a case study from the Strzegom–Sobótka Massif (Sudetes, Poland)	https://doi.org/10.1007/s00531-019-01687-w
3974	Donskaya, TV et al.	2017	Gondwana Research	42	243–263	Pre-collisional (> 0.5 Ga) complexes of the Olkhon terrane (southern Siberia) as an echo of events in the Central Asian Orogenic Belt	https://doi.org/10.1016/j.gr.2016.10.016
3975	Doroshkevich, AG et al.	2012	Lithos	152	157–172	Alkaline magmatism of the Vitim province, West Transbaikalia, Russia: Age, mineralogical, geochemical and isotope (О, C, D, Sr and Nd) data	https://doi.org/10.1016/j.lithos.2012.05.002
3976	Doroshkevich, AG et al.	2018	Russian Geology Geophys	59	1061–1077	Permo-Triassic stage of alkaline magmatism in the Vitim plateau (western Transbaikalia)	https://doi.org/10.1016/j.rgg.2018.08.001
3977	Dostal, J et al.	2015	Lithos	236–237	173–189	Cretaceous ongonites (topaz-bearing albite-rich microleucogranites) from Ongon Khairkhan, Central Mongolia: Products of extreme magmatic fractionation and pervasive metasomatic fluid: rock interaction	https://doi.org/10.1016/j.lithos.2015.08.003
3978	Dostal, J et al.	2008	Canadian J Earth Sci	45	69–82	The Eocene–Oligocene magmatic hiatus in the south-central Canadian Cordillera: a capture of the Kula Plate by the Pacific Plate?	https://doi.org/10.1139/e07-062
3979	Dostal, J et al.	2018	Geological Journal	54	590–604	Generation of Eocene volcanic rocks from the Cordilleran arc of south-central British Columbia (Canada) during subduction of the Farallon and Resurrection plates and Yellowstone oceanic plateau	https://doi.org/10.1002/gj.3208
3980	Downes, H et al.	1997	Chemical Geology	136	99–122	Sr, Nd al36 (1997) 99–122 Hercynian granodiorites and monzogranites, Massif Central, France	https://doi.org/10.1016/S0009-2541(96)00141-6
3981	Downes, H; Duthou, JL	1988	Chemical Geology	68	291–308	Isotopic and trace-element arguments for the lower-crustal origin of Hercynian granitoids and pre-Hercynian orthogneisses, Massif Central (France)	https://doi.org/10.1016/0009-2541(88)90027-7
3982	Du, L et al.	2018	J Asian Earth Sci	153	139–153	Early Paleozoic dioritic and granitic plutons in the Eastern Tianshan Orogenic Belt, NW China: Constraints on the initiation of a magmatic arc in the southern Central Asian Orogenic Belt	https://doi.org/10.1016/j.jseaes.2017.03.026
3983	Du, L et al.	2018	Lithos	304–307	230–244	Mantle contribution and tectonic transition in the Aqishan-Yamansu Belt, Eastern Tianshan, NW China: Insights from geochronology and geochemistry of Early Carboniferous to Early Permian felsic intrusions	https://doi.org/10.1016/j.lithos.2018.02.010
3984	Duan, M et al.	2016	Lithos	260	443–456	Zircon U–Pb geochronology, Sr–Nd–Hf isotopic composition and geological significance of the Late Triassic Baijiazhuang and Lvjing granitic plutons in West Qinling Orogen	https://doi.org/10.1016/j.lithos.2016.04.015
3985	Duchesne, JC et al.	2013	Lithos	162–163	195–220	The fast evolution of a crustal hot zone at the end of a transpressional regime: The Saint-Tropez peninsula granites and related dykes (Maures Massif, SE France)	https://doi.org/10.1016/j.lithos.2012.12.019
3986	Eberz, GW et al.	1990	Chemical Geology	85	119–134	The Nd- and Sr-isotopic composition of I-type microgranitoid enclaves and their host rocks from the Swifts Creek Pluton, southeast Australia	https://doi.org/10.1016/0009-2541(90)90126-R
3987	Elburg, MA	1996	Lithos	38	1–22	Evidence of isotopic equilibration between microgranitoid enclaves and host granodiorite, Warburton Granodiorite, Lachlan Fold Belt, Australia	https://doi.org/10.1016/0024-4937(96)00003-5
3988	Erdmer, P et al.	2002	Canadian J Earth Sci	39	1605–1623	Extending the ancient margin outboard in the Canadian Cordillera: record of Proterozoic crust and Paleocene regional metamorphism in the Nicola horst, southern British Columbia	https://doi.org/10.1139/e02-072
3989	Eric, M et al.	2015	J African Earth Sci	107	65–88	Late-Hercynian intrusion-related gold deposits: An integrated model on the Tighza polymetallic district, central Morocco	https://doi.org/10.1016/j.jafrearsci.2015.01.011
3990	Chen, F et al.	2003	Intl J Earth Science	92	173–184	Geochemical and isotopic composition and inherited zircon ages as evidence for lower crustal origin of two Variscan S-type granites in the NW Bohemian massif	https://doi.org/10.1007/s00531-003-0310-6
3991	Martinez, FJ et al.	2011	Lithos	127	10–23	U-Pb SHRIMP-RG zircon ages and Nd signature of lower Paleozoic rifting-related magmatism in the Variscan basement of the Eastern Pyrenees	https://doi.org/10.1016/j.lithos.2011.08.004
3992	Pan, FB et al.	2012	Lithos	154	181–192	Oligocene magmatism in the eastern margin of the east Himalayan syntaxis and its implication for the India–Asia post-collisional process	https://doi.org/10.1016/j.lithos.2012.07.004
3993	Fan, WM et al.	2003	J Volcan Geotherm Res	121	115–135	Late Mesozoic calc-alkaline volcanism of post-orogenic extension in the northern Da Hinggan Mountains, northeastern China	https://doi.org/10.1016/S0377-0273(02)00415-8
3994	Farmer, GL; DePaolo, DJ	1983	J Geophysical Research	88–B4	3379–3401	Origin of Mesozoic and Tertiary granite in the western United States and implications for Pre-Mesozoic crustal structure: 1. Nd and Sr isotopic studies in the geocline of the Northern Great Basin	https://doi.org/10.1029/JB088iB04p03379
3995	Faulds, JE et al.	1995	J Geophysical Research	100–B8	15249–15266	The Mount Perkins block, northwestern Arizona: An exposed cross section of an evolving, preextensional to synextensional magmatic system	https://doi.org/10.1029/95JB01375
3996	Fei, X et al.	2018	Lithos	302–303	158–117	Highly differentiated magmas linked with polymetallic mineralization: A case study from the Cuihongshan granitic intrusions, Lesser Xing'an Range, NE China	https://doi.org/10.1016/j.lithos.2017.12.027
3997	Guo, F et al.	2008	Intl J Earth Science	98	1395–1411	Early Cretaceous highly positive ε Nd felsic volcanic rocks from the Hinggan Mountains, NE China: origin and implications for Phanerozoic crustal growth	https://doi.org/10.1007/s00531-008-0362-8
3999	Forster, HJ et al.	1999	J of Petrology	40	1613–1645	Late-Collisional Granites in the Variscan Erzgebirge, Germany	https://doi.org/10.1093/petroj/40.11.1613
4000	Fowler, MB et al.	2008	Lithos	105	129–148	Petrogenesis of high Ba–Sr plutons from the Northern Highlands Terrane of the British Caledonian Province	https://doi.org/10.1016/j.lithos.2008.03.003
4001	Micheletti, F et al.	2006	Intl J Earth Science	96	843–860	Latest Precambrian to Early Cambrian U–Pb zircon ages of augen gneisses from Calabria (Italy), with inference to the Alboran microplate in the evolution of the peri-Gondwana terranes	https://doi.org/10.1007/s00531-006-0136-0
4002	Franciosi, L et al.	2019	Intl J Earth Science	108	989–1012	Petrogenesis of the Solanas gabbro-granodiorite intrusion, Sàrrabus (southeastern Sardinia, Italy): implications for Late Variscan magmatism	https://doi.org/10.1007/s00531-019-01689-8
4003	Poitrasson, F et al.	1995	Earth & Planetary Sci Lett	130	1–11	Hydrothermal remobilization of rare earth elements and its effect on Nd isotopes in rhyolite and granite	https://doi.org/10.1016/0012-821X(94)00257-Y
4004	Friedman, RM et al.	1995	Canadian J Earth Sci	32	1681–1698	Magmatic evolution of the southern Coast Belt: constraints from Nd–Sr isotopic systematics and geochronology of the southern Coast Plutonic Complex	https://doi.org/10.1139/e95-133
4005	Frost, CD; Nions, RKO	1985	J of Petrology	26	515–544	Caledonian Magma Genesis and Crustal Recycling Get access Arrow	https://doi.org/10.1093/petrology/26.2.515
4006	Fu, LB et al.	2012	Lithos	134–135	273–288	The Cretaceous Duimiangou adakite-like intrusion from the Chifeng region, northern North China Craton: Crustal contamination of basaltic magma in an intracontinental extensional environment	https://doi.org/10.1016/j.lithos.2012.01.007
4007	Wu, FY et al.	2000	Tectonophysics	328	89–113	Phanerozoic crustal growth: U–Pb and Sr–Nd isotopic evidence from the granites in northeastern China	https://doi.org/10.1016/S0040-1951(00)00179-7
4008	Galan, G et al.	1996	Chemical Geology	131	67–91	Sr-Nd isotopic record of multi-stage interactions between mantle-derived magmas and crustal components in a collision context — The ultramafic-granitoid association from Vivero	https://doi.org/10.1016/0009-2541(96)00027-7
4009	Gao, R et al.	2014	Lithos	204	125–143	Carboniferous–Permian extensive magmatism in the West Junggar, Xinjiang, northwestern China: its geochemistry, geochronology, and petrogenesis	https://doi.org/10.1016/j.lithos.2014.05.028
4010	Gao, YF et al.	2010	Lithos	117	20–32	Eocene potassic and ultrapotassic volcanism in south Tibet: New constraints on mantle source characteristics and geodynamic processes	https://doi.org/10.1016/j.lithos.2010.02.003
4011	Gao, YF et al.	2013	J Asian Earth Sci	78	143–159	Origin of high Sr/Y magmas from the northern Taihang Mountains: Implications for Mesozoic porphyry copper mineralization in the North China Craton	https://doi.org/10.1016/j.jseaes.2012.10.040
4012	Gasquet, D et al.	1992	Earth & Planetary Sci Lett	108	29–44	Petrogenesis of the Hercynian Tichka plutonic complex (Western High Atlas, Morocco): Trace element and Rb-Sr and Sm-Nd isotopic constraints	https://doi.org/10.1016/0012-821X(92)90058-4
4013	Geng, HY et al.	2009	Chemical Geology	266	364–389	Geochemical, Sr–Nd and zircon U–Pb–Hf isotopic studies of Late Carboniferous magmatism in the West Junggar, Xinjiang: Implications for ridge subduction?	https://doi.org/10.1016/j.chemgeo.2009.07.001
4014	Ghosh, DK	1995	Canadian J Earth Sci	32	1740–1758	Nd–Sr isotopic constraints on the interactions of the Intermontane Superterrane with the western edge of North America in the southern Canadian Cordillera	https://doi.org/10.1139/e95-13
4015	Ghosh, DK; Lambert, RSJ	1995	GSA Special Papers	98	749–762	Nd-Sr isotope geochemistry and petrogenesis of Jurassic granitoid intrusives, southeast British Columbia, Canada	https://doi.org/10.1130/SPE299-p141
4016	Gou, LL et al.	2012	Lithos	136–139	201–224	A geochemical study of syn-subduction and post-collisional granitoids at Muzhaerte River in the Southwest Tianshan UHP belt, NW China	https://doi.org/10.1016/j.lithos.2011.10.005
4017	Guo, F et al.	2009	Intl J Earth Science	98	1395–1411	Early Cretaceous highly positive ε Nd felsic volcanic rocks from the Hinggan Mountains, NE China: origin and implications for Phanerozoic crustal growth	https://doi.org/10.1007/s00531-008-0362-8
4018	Guo, L et al.	2012	Intl Geology Review	54	1885–1905	Petrogenesis and evolution of late Mesozoic granitic magmatism in the Hohhot metamorphic core complex, Daqing Shan, North China	https://doi.org/10.1080/00206814.2012.682778
4019	Guo, PY et al.	2018	J Asian Earth Sci	160	348–364	The Early Cretaceous bimodal volcanic suite from the Yinshan Block, western North China Craton: Origin, process and geological significance	https://doi.org/10.1016/j.jseaes.2017.10.023
4020	Guo, ZF et al.	2007	Lithos	96	205–224	Post-collisional adakites in south Tibet: Products of partial melting of subduction-modified lower crust	https://doi.org/10.1016/j.lithos.2006.09.011
4021	Reichardt, H et al.	2010	Lithos	116	249–272	Hybridization of granitic magmas in the source: The origin of the Karakoram Batholith, Ladakh, NW India	https://doi.org/10.1016/j.lithos.2009.11.013
4022	Sun, H et al.	2015	Ore Geology Rev	65	70–83	Geochronological, isotopic and mineral geochemical constraints on the genesis of the Diyanqinamu Mo deposit, Inner Mongolia, China	https://doi.org/10.1016/j.oregeorev.2014.09.006
4023	Wang, H et al.	2020	J Asian Earth Sci	204	104579	Early Paleozoic granitic rocks of the South Qiangtang Terrane, northern Tibetan Plateau: Implications for subduction of the Proto- (Paleo-) Tethys Ocean	https://doi.org/10.1016/j.jseaes.2020.104579
4024	Halliday, AN et al.	1984	Earth & Planetary Sci Lett	68	379–391	A Nd, Sr and O isotopic investigation into the causes of chemical and isotopic zonation in the Bishop Tuff, California	https://doi.org/10.1016/0012-821X(84)90123-7
4025	Halliday, AN	1984	Nature	307	229–233	Coupled Sm–Nd and U–Pb systematics in late Caledonian granites and the basement under northern Britain	https://doi.org/10.1038/307229a0
4026	Hamilton, PJ et al.	1980	Nature	287	279–284	Isotopic evidence for the provenance of some Caledonian granites	https://doi.org/10.1038/287279a0
4027	Hammersley, L; DePaolo, DJ	2006	J Volcan Geotherm Res	153	331–356	Isotopic and geophysical constraints on the structure and evolution of the Clear Lake volcanic system	https://doi.org/10.1016/j.jvolgeores.2005.12.003
4028	Han, BF et al.	2010	GSA Bulletin	122	627–640	Age, geochemistry, and tectonic implications of a late Paleozoic stitching pluton in the North Tian Shan suture zone, western China	https://doi.org/10.1130/B26491.1
4029	Hann, HP et al.	2003	Intl J Earth Science	92	821–842	The Rand Granite in the southern Schwarzwald and its geodynamic significance in the Variscan belt of SW Germany	https://doi.org/10.1007/s00531-003-0361-8
4030	Hanzl, P et al.	2016	J of Geosciences	61	25–50	Making continental crust: origin of Devonian orthogneisses from SE Mongolian Altai	https://doi.org/10.3190/jgeosci.206
4031	He, DF et al.	2013	J Asian Earth Sci	67–68	1–17	Zircon U–Pb geochronology and elemental and Sr–Nd–Hf isotopic geochemistry of the Daocheng granitic pluton from the Yidun Arc, SW China	https://doi.org/10.1016/j.jseaes.2013.02.002
4032	Healy, B et al.	2004	Lithos	78	197–216	A hybrid origin for Lachlan S-type granites: the Murrumbidgee Batholith example	https://doi.org/10.1016/j.lithos.2004.04.047
4033	Hegner, E et al.	1998	Lithos	45	395–411	Post-collisional Variscan lamprophyres (Black Forest, Germany): phlogopite dating, Nd, Pb, Sr isotope, and trace element characteristics	https://doi.org/10.1016/S0024-4937(98)00041-3
4034	Hergt, J et al.	2007	Lithos	97	122–139	A-type magmatism in the Western Lachlan Fold Belt? A study of granites and rhyolites from the Grampians region, Western Victoria	https://doi.org/10.1016/j.lithos.2006.12.008
4035	Kalsbeek, F et al.	2008	GSA Memoirs	202	227–249	Granites and granites in the East Greenland Caledonides	https://doi.org/10.1130/2008.1202(09)
4036	Hildreth, W et al.	1991	J of Petrology	32	63–138	Isotopic and Chemical Evidence Concerning the Genesis and Contamination of Basaltic and Rhyolitic Magma Beneath the Yellowstone Plateau Volcanic Field	https://doi.org/10.1093/petrology/32.1.63
4037	Holl, PK et al.	1989	Tectonophysics	157	179–194	Caledonian ages in Variscan rocks: Rb-Sr and Sm-Nd isotopic variations in dioritic intrusives from the northwestern Bohemian Massif, West Germany	https://doi.org/10.1016/0040-1951(89)90349-1
4038	Hong, L et al.	2019	Earth Science Frontiers	47	2339–2352	Genesis of the Late Triassic Dimorphic Diorite in the western section of Gundes, Tibet	https://doi.org/10.3799/dqkx.2019.051
4039	Hu, CS et al.	2017	J Asian Earth Sci	144	141–154	Geochemistry and petrogenesis of Late Carboniferous igneous rocks from southern Mongolia: Implications for the post-collisional extension in the southeastern Central Asian Orogenic Belt	https://doi.org/10.1016/j.jseaes.2017.01.011
4040	Huang, F et al.	2017	Geochem Geophys Geosyst	18	4074–4103	Slab Breakoff of the Neo-Tethys Ocean in the Lhasa Terrane Inferred From Contemporaneous Melting of the Mantle and Crust	https://doi.org/10.1002/2017GC007039
4045	Huang, H et al.	2014	Chemical Geology	370	1–18	Geochemical constraints on the petrogenesis of granitoids in the East Kunlun Orogenic belt, northern Tibetan Plateau: Implications for continental crust growth through syn-collisional felsic magmatism	https://doi.org/10.1016/j.chemgeo.2014.01.010
4046	Subias, I et al.	2015	Ore Geology Rev	70	241–251	Ore-forming timing of polymetallic-fluorite low temperature veins from Central Pyrenees: A Pb, Nd and Sr isotope perspective	https://doi.org/10.1016/j.oregeorev.2015.04.013
4047	Antunes, IMHR et al.	2009	Lithos	111	168–185	The genesis of I- and S-type granitoid rocks of the Early Ordovician Oledo pluton, Central Iberian Zone (central Portugal)	https://doi.org/10.1016/j.lithos.2008.07.014
4048	Iles, KA et al.	2020	Gondwana Research	79	87–109	Petrogenesis of granitoids from the Lachlan Fold Belt, southeastern Australia: The role of disequilibrium melting	https://doi.org/10.1016/j.gr.2019.08.011
4049	Abdulzahra, IK et al.	2016	Lithos	264	360–374	Zircon U–Pb ages and geochemistry of Devonian A-type granites in the Iraqi Zagros Suture Zone (Damamna area): New evidence for magmatic activity related to the Hercynian orogeny	https://doi.org/10.1016/j.lithos.2016.09.006
4050	Izbrodin, IA et al.	2017	Russian Geology Geophys	58	903–921	Age and mineralogical and geochemical parameters of rocks of the China alkaline massif (western Transbaikalia)	https://doi.org/10.1016/j.rgg.2017.07.002
4051	Jahn, BM et al.	2004	J Asian Earth Sci	23	629–653	Sources of Phanerozoic granitoids in the transect Bayanhongor–Ulaan Baatar, Mongolia: geochemical and Nd isotopic evidence, and implications for Phanerozoic crustal growth	https://doi.org/10.1016/S1367-9120(03)00125-1
4052	Jahn, BM et al.	2009	Lithos	113	521–539	Peralkaline granitoid magmatism in the Mongolian–Transbaikalian Belt: Evolution, petrogenesis and tectonic significance	https://doi.org/10.1016/j.lithos.2009.06.015
4053	Jastrzebski, M et al.	2018	Lithos	316–317	385–405	Geochronology, petrogenesis and geodynamic significance of the Visean igneous rocks in the Central Sudetes, northeastern Bohemian Massif	https://doi.org/10.1016/j.lithos.2018.07.034
4054	Ji, ZJ et al.	2006	Intl J Earth Science	151	1–19	Geochemistry, geochronology, and Sr–Nd isotopic compositions of Permian volcanic rocks in the northern margin of the North China Block: implications for the tectonic setting of the southeastern Central Asian Orogenic Belt	https://doi.org/10.1007/s00531-018-1592-z
4055	Jia, L et al.	2020	Minerals	10	397	Geochronological, Geochemical and Sr-Nd-Hf Isotopic Studies of the A-type Granites and Adakitic Granodiorites in Western Junggar: Petrogenesis and Tectonic Implications	https://doi.org/10.3390/min10050397
4056	Jiang, N et al.	2005	J Geo Society London	162	203–215	Petrology and geochemistry of the Shuiquangou syenitic complex, northern margin of the North China Craton	https://doi.org/10.1144/0016-764903-144
4057	Jiang, N et al.	2007	Geochim Cosmochim Acta	71	2591–2608	Derivation of Mesozoic adakitic magmas from ancient lower crust in the North China craton	https://doi.org/10.1016/j.gca.2007.02.018
4058	Jiang, SH et al.	2018	Lithos	312–313	21–37	Geochronology and petrogenesis of the granites in Malanyu Anticline in eastern North China Block	https://doi.org/10.1016/j.lithos.2018.04.028
4059	Jiang, YH et al.	2013	Lithos	156–159	13–30	Origin of Middle Triassic high-K calc-alkaline granitoids and their potassic microgranular enclaves from the western Kunlun orogen, northwest China: A record of the closure of Paleo-Tethys	https://doi.org/10.1016/j.lithos.2012.10.004
4060	Jiang, YH et al.	2010	Lithos	117	183–197	Geochemical and Sr–Nd–Hf isotopic constraints on the origin of Late Triassic granitoids from the Qinling orogen, central China: Implications for a continental arc to continent–continent collision	https://doi.org/10.1016/j.lithos.2010.02.014
4061	Fan, JJ et al.	2021	Geochim Cosmochim Acta	297	120–142	Boron and molybdenum isotopic fractionation during crustal anatexis: Constraints from the Conadong leucogranites in the Himalayan Block, South Tibet	https://doi.org/10.1016/j.gca.2021.01.005
4062	Johansson, A et al.	2002	GFF	124	135–148	Caledonian granites of western and central Nordaustlandet, northeast Svalbard	https://doi.org/10.1080/11035890201243135
4063	Johansson, A et al.	2004	Geo Soc London Memoir	30	207–232	Grenvillian and Caledonian tectono-magmatic activity in northeasternmost Svalbard	https://doi.org/10.1144/GSL.MEM.2004.030.01.17
4064	Johnson, CM et al.	1990	Contrib Mineral Petrol	104	99–124	H, O, Sr, Nd, and Pb isotope geochemistry of the Latir volcanic field and cogenetic intrusions, New Mexico, and relations between evolution of a continental magmatic center and modifications of the lithosphere	https://doi.org/10.1007/BF00310649
4065	Zhao, J et al.	2020	Ore Geology Rev	126	103779	Volatile components and magma-metal sources at the Sharang porphyry Mo deposit, Tibet	https://doi.org/10.1016/j.oregeorev.2020.103779
4066	Kelleher, PC; Cameron, KL	1990	J Geophysical Research	95–B11	17643–17659	The Geochemistry of the Mono Craters-Mono Lake Islands Volcanic Complex, eastern California	https://doi.org/10.1029/JB095iB11p17643
4067	Kemp, AIS et al.	2009	Earth & Planetary Sci Lett	284	455–466	Isotopic evidence for rapid continental growth in an extensional accretionary orogen: The Tasmanides, eastern Australia	https://doi.org/10.1016/j.epsl.2009.05.011
4068	Kerr, A et al.	1995	Canadian J Earth Sci	32	224–245	Sm–Nd isotopic geochemistry of Precambrian to Paleozoic granitoid suites and the deep-crustal structure of the southeast margin of the Newfoundland Appalachians	https://doi.org/10.1139/e95-019
4069	King, PL et al.	1997	J of Petrology	38	371–391	Characterization and Origin of Aluminous A-type Granites from the Lachlan Fold Belt, Southeastern Australia	https://doi.org/10.1093/petroj/38.3.371
4070	Kistler, RW et al.	1986	Contrib Mineral Petrol	94	205–220	Isotopic variation in the Tuolumne Intrusive Suite, central Sierra Nevada, California	https://doi.org/10.1007/BF00592937
4071	Kohut, M et al.	1999	Geologica Carpathica	50	477–487	Sr and Nd isotope geochemistry of Hercynian granitic rocks from the western Carpathians — implications for granite genesis and crustal evolution	http://www.geologicacarpathica.com/browse-journal/volumes/50-6/article-151/
4072	Konopelko, D et al.	2017	Gondwana Research	47	110–130	A geotraverse across two paleo-subduction zones in Tien Shan, Tajikistan	https://doi.org/10.1016/j.gr.2016.09.010
4073	Kovach, VP et al.	2011	Petrology	19	399–425	Composition, sources, and mechanisms of formation of the continental crust of the Lake zone of the Central Asian Caledonides. II. Geochemical and Nd isotope data	https://doi.org/10.1134/S0869591111030064
4074	Kozakov, IK et al.	2015	Petrology	23	309–330	Main stages in the evolution and geodynamic setting of the South Hangay metamorphic belt, Central Asia	https://doi.org/10.1134/S0869591115040049
4075	Kozakov, IK et al.	2007	Petrology	15	126–150	Age and sources of granitoids in the junction zone of the Caledonides and Hercynides in southwestern Mongolia: Geodynamic implications	https://doi.org/10.1134/S0869591107020026
4076	Kroner, A et al.	2008	J Asian Earth Sci	32	118–130	Palaeozoic arc magmatism in the Central Asian Orogenic Belt of Kazakhstan: SHRIMP zircon ages and whole-rock Nd isotopic systematics	https://doi.org/10.1016/j.jseaes.2007.10.013
4077	Kroner, A et al.	2014	Gondwana Research	25	103–125	Reassessment of continental growth during the accretionary history of the Central Asian Orogenic Belt	https://doi.org/10.1016/j.gr.2012.12.023
4078	Kruk, NN et al.	2008	Petrology	16	512–530	Petrology of volcanic and plutonic rocks from the Uimen-Lebed’ terrain, Gorny Altai	https://doi.org/10.1134/S0869591108050068
4079	Kruk, NN et al.	2011	J Asian Earth Sci	42	928–948	Early–Middle Paleozoic granitoids in Gorny Altai, Russia: Implications for continental crust history and magma sources	https://doi.org/10.1016/j.jseaes.2010.12.008
4080	Krupchatnikov, VI et al.	2018	Russian Geology Geophys	59	905–924	Early Devonian volcanics of southeastern Gorny Altai: Geochemistry, isotope (Sr, Nd, and O) composition, and petrogenesis (Aksai complex)	https://doi.org/10.1016/j.rgg.2018.07.012
4081	Kylander-Clark, ARC et al.	2005	GSA Bulletin	117	962–968	Evidence for 65 km of dextral slip across Owens Valley, California, since 83 Ma	https://doi.org/10.1130/B25624.1
4082	Lai, SC et al.	2003	Intl Geology Review	45	998–1019	Geochemistry and Petrogenesis of Cenozoic Andesite-Dacite Associations from the Hoh Xil Region, Tibetan Plateau	https://doi.org/10.2747/0020-6814.45.11.998
4083	Lemirre, B et al.	2019	Lithos	336–337	183–201	Origin and duration of late orogenic magmatism in the foreland of the Variscan belt (Lesponne — Chiroulet — Neouvielle area, French Pyrenees)	https://doi.org/10.1016/j.lithos.2019.03.037
4084	Leng, CB et al.	2012	J Asian Earth Sci	60	31–48	Zircon U–Pb and molybdenite Re–Os geochronology and Sr–Nd–Pb–Hf isotopic constraints on the genesis of the Xuejiping porphyry copper deposit in Zhongdian, Northwest Yunnan, China	https://doi.org/10.1016/j.jseaes.2012.07.019
4085	Li, D et al.	2015	Geoscience Frontiers	6	153–173	Geochronology and Sr–Nd–Hf isotopic composition of the granites, enclaves, and dikes in the Karamay area, NW China: Insights into late Carboniferous crustal growth of West Junggar	https://doi.org/10.1016/j.gsf.2013.10.005
4086	Li, GM et al.	2016	Lithos	252–253	16–31	Geochronology, petrogenesis and tectonic settings of pre- and syn-ore granites from the W-Mo deposits (East Kounrad, Zhanet and Akshatau), Central Kazakhstan	https://doi.org/10.1016/j.lithos.2016.01.023
4087	Li, GM et al.	2015	J Asian Earth Sci	105	443–455	Petrogenesis and tectonic setting of Triassic granitoids in the Qiangtang terrane, central Tibet: Evidence from U–Pb ages, petrochemistry and Sr–Nd–Hf isotopes	https://doi.org/10.1016/j.jseaes.2015.02.017
4088	Li, GM et al.	2015	Gondwana Research	37	408–425	Petrogenesis of ore-forming and pre/post-ore granitoids from the Kounrad, Borly and Sayak porphyry/skarn Cu deposits, Central Kazakhstan	https://doi.org/10.1016/j.gr.2015.10.005
4089	Li, NB et al.	2015	J Asian Earth Sci	113	238–253	Two episodes of Late Paleozoic A-type magmatism in the Qunjisayi area, western Tianshan: Petrogenesis and tectonic implications	https://doi.org/10.1016/j.jseaes.2014.12.015
4090	Li, S et al.	2012	Lithos	134–135	123–145	Geochronology, petrogenesis and tectonic implications of Triassic granitoids from Beishan, NW China	https://doi.org/10.1016/j.lithos.2011.12.005
4091	Li, S et al.	2014	Gondwana Research	29	168–180	Latest Early Permian granitic magmatism in southern Inner Mongolia, China: Implications for the tectonic evolution of the southeastern Central Asian Orogenic Belt	https://doi.org/10.1016/j.gr.2014.11.006
4092	Li, SQ et al.	2014	Lithos	190–191	204–219	Age constraints on late Mesozoic lithospheric extension and origin of bimodal volcanic rocks from the Hailar basin, NE China	https://doi.org/10.1016/j.lithos.2013.12.009
4093	Li, X et al.	2015	J Asian Earth Sci	105	32–47	Petrogenesis and geodynamic implications of the Mid-Triassic lavas from East Kunlun, northern Tibetan Plateau	https://doi.org/10.1016/j.jseaes.2015.03.009
4094	Li, ZZ et al.	2014	Lithos	202–203	138–156	Formation of the giant Chalukou porphyry Mo deposit in northern Great Xing'an Range, NE China: Partial melting of the juvenile lower crust in intra-plate extensional environment	https://doi.org/10.1016/j.lithos.2014.04.018
4095	Liao, W et al.	2017	J Asian Earth Sci	144	40–53	Early Devonian back-arc extension in the eastern Central Asian Orogenic Belt: Evidence from a bimodal volcanic sequence from Xilinhot, central Inner Mongolia (North China)	https://doi.org/10.1016/j.jseaes.2017.03.014
4096	Liew, TC et al.	1989	Chemical Geology	76	41–55	The Moldanubian granitoid plutons of Austria: Chemical and isotopic studies bearing on their environmental setting	https://doi.org/10.1016/0009-2541(89)90126-5
4097	Lima, SM et al.	2014	Chemie der Erde	74	625–639	Long-lived magmatic systems and implications on the recognition of granite–pegmatite genetic relations: Characterization of the Pavia granitic pegmatites (Ossa-Morena Zone, Portugal)	https://doi.org/10.1016/j.chemer.2014.02.003
4098	Ma, L et al.	2013	Lithos	175–176	315–332	Late Cretaceous (100–89 Ma) magnesian charnockites with adakitic affinities in the Milin area, eastern Gangdese: Partial melting of subducted oceanic crust and implications for crustal growth in southern Tibet	https://doi.org/10.1016/j.lithos.2013.04.006
4099	Lindsay, JM et al.	2005	J Volcan Geotherm Res	148	253–294	Geochemistry and petrogenesis of late Pleistocene to Recent volcanism in Southern Dominica, Lesser Antilles	https://doi.org/10.1016/j.jvolgeores.2005.04.018
4100	Ling, WL et al.	2003	Precambrian Research	122	111–140	Neoproterozoic tectonic evolution of the northwestern Yangtze craton, South China: implications for amalgamation and break-up of the Rodinia Supercontinent	https://doi.org/10.1016/S0301-9268(02)00222-X
4101	Yang, LQ et al.	2017	Ore Geology Rev	81	1015–1032	Timing of formation and origin of the Tongchanggou porphyry–skarn deposit: Implications for Late Cretaceous Mo–Cu metallogenesis in the southern Yidun Terrane, SE Tibetan Plateau	https://doi.org/10.1016/j.oregeorev.2016.03.015
4102	Lissenberg, CJ et al.	2005	J of Geology	113	553–570	Assembly of the Annieopsquotch Accretionary Tract, Newfoundland Appalachians: Age and Geodynamic Constraints from Syn‐Kinematic Intrusions	https://doi.org/10.1086/431909
4103	Litvinovsky, BA et al.	2002	Chemical Geology	189	105–133	Petrogenesis of syenite–granite suites from the Bryansky Complex (Transbaikalia, Russia): implications for the origin of A-type granitoid magmas	https://doi.org/10.1016/S0009-2541(02)00142-0
4104	Liu, B et al.	2017	Tectonics	36	2823–2845	Closure Time of the Junggar-Balkhash Ocean: Constraints From Late Paleozoic Volcano-Sedimentary Sequences in the Barleik Mountains, West Junggar, NW China	https://doi.org/10.1002/2017TC004606
4105	Liu, DD et al.	2014	Intl J Earth Science	103	737–756	Petrology and geochemistry of Early Permian volcanic rocks in South Tian Shan, NW China: implications for the tectonic evolution and Phanerozoic continental growth	https://doi.org/10.1007/s00531-013-0994-1
4106	Liu, HC et al.	2015	Gondwana Research	27	1292–1306	Record of Tethyan ocean closure and Indosinian collision along the Ailaoshan suture zone (SW China)	https://doi.org/10.1016/j.gr.2013.12.013
4107	Liu, HQ et al.	2014	Lithos	204	59–72	Origin of two types of rhyolites in the Tarim Large Igneous Province: Consequences of incubation and melting of a mantle plume	https://doi.org/10.1016/j.lithos.2014.02.007
4108	Liu, HQ et al.	2019	Lithos	326–327	370–383	Crustal melting above a mantle plume: Insights from the Permian Tarim Large Igneous Province, NW China	https://doi.org/10.1016/j.lithos.2018.12.031
4109	Liu, S et al.	2009	J Asian Earth Sci	36	168–182	U–Pb zircon, geochemical and Sr–Nd–Hf isotopic constraints on the age and origin of Early Palaeozoic I-type granite from the Tengchong–Baoshan Block, Western Yunnan Province, SW China	https://doi.org/10.1016/j.jseaes.2009.05.004
4110	Liu, W et al.	2005	Chemical Geology	219	5–35	Petrogenesis of the Linxi granitoids, northern Inner Mongolia of China: constraints on basaltic underplating	https://doi.org/10.1016/j.chemgeo.2005.01.013
4111	Liu, Z et al.	2015	Gondwana Research	27	326–341	Petrogenesis of the Early Cretaceous Laguila bimodal intrusive rocks from the Tethyan Himalaya: Implications for the break-up of Eastern Gondwana	https://doi.org/10.1016/j.lithos.2015.09.006
4112	Long, LL et al.	2011	Lithos	126	321–340	Geochemical and geochronological studies of granitoid rocks from the Western Tianshan Orogen: Implications for continental growth in the southwestern Central Asian Orogenic Belt	https://doi.org/10.1016/j.lithos.2011.07.015
4113	Lowey, GW	2011	Lithos	125	86–100	Volcaniclastic gravity flow deposits in the Dezadeash Formation (Jura-Cretaceous), Yukon, Canada: Implications regarding the tectonomagmatic evolution of the Chitina arc in the northern Cordillera of North America	https://doi.org/10.1016/j.lithos.2011.01.014
4114	Lu, WJ et al.	2017	Lithos	294–295	97–111	Age and geochemistry of the intrusive rocks from the Shaquanzi-Hongyuan Pb–Zn mineral district: Implications for the Late Carboniferous tectonic setting and Pb–Zn mineralization in the Eastern Tianshan, NW China	https://doi.org/10.1016/j.lithos.2017.10.009
4115	Lu, YJ et al.	2013	Economic Geology	108	1541–1576	Intracontinental Eocene-Oligocene Porphyry Cu Mineral Systems of Yunnan, Western Yangtze Craton, China: Compositional Characteristics, Sources, and Implications for Continental Collision Metallogeny	https://doi.org/10.2113/econgeo.108.7.1541
4116	Lu, YJ et al.	2013	J of Petrology	54	1309–1348	Geochemical, Sr–Nd–Pb, and Zircon Hf–O Isotopic Compositions of Eocene–Oligocene Shoshonitic and Potassic Adakite-like Felsic Intrusions in Western Yunnan, SW China: Petrogenesis and Tectonic Implications	https://doi.org/10.1093/petrology/egt013
4117	Luo, BJ et al.	2015	J of Petrology	56	1139–1172	The Middle Triassic Meiwu Batholith, West Qinling, Central China: Implications for the Evolution of Compositional Diversity in a Composite Batholith	https://doi.org/10.1093/petrology/egv032
4118	Costa, MM et al.	2014	Lithos	196–197	83–98	Distinct sources for syntectonic Variscan granitoids: Insights from the Aguiar da Beira region, Central Portugal	https://doi.org/10.1016/j.lithos.2014.02.023
4119	MacLachlan, K; Dunning, G	1998	Contrib Mineral Petrol	133	235–258	U-Pb ages and tectonomagmatic relationships of early Ordovician low-Ti tholeiites, boninites and related plutonic rocks in central Newfoundland, Canada	https://doi.org/10.1007/s004100050450
4120	Mao, QG et al.	2012	Gondwana Research	22	534–553	Late Ordovician to early Devonian adakites and Nb-enriched basalts in the Liuyuan area, Beishan, NW China: Implications for early Paleozoic slab-melting and crustal growth in the southern Altaids	https://doi.org/10.1016/j.gr.2011.06.006
4121	Caroff, M et al.	2011	Lithos	125	675–692	The mafic–silicic layered intrusions of Saint-Jean-du-Doigt (France) and North-Guernsey (Channel Islands), Armorican Massif: Gabbro–diorite layering and mafic cumulate–pegmatoid association	https://doi.org/10.1016/j.lithos.2011.03.019
4122	Martins, HCB et al.	2009	Lithos	111	142–155	Genesis and emplacement of felsic Variscan plutons within a deep crustal lineation, the Penacova-Régua-Verín fault: An integrated geophysics and geochemical study (NW Iberian Peninsula)	https://doi.org/10.1016/j.lithos.2008.10.018
4123	Martins, HCB et al.	2013	Lithos	162	221–235	Late-Variscan emplacement and genesis of the Vieira do Minho composite pluton, Central Iberian Zone: Constraints from U–Pb zircon geochronology, AMS data and Sr–Nd–O isotope geochemistry	https://doi.org/10.1016/j.lithos.2013.01.001
4124	Martiny, B et al.	2000	Tectonophysics	318	71–98	Stratigraphy, geochemistry and tectonic significance of the Oligocene magmatic rocks of western Oaxaca, southern Mexico	https://doi.org/10.1016/S0040-1951(99)00307-8
4125	Mayo, DP et al.	1998	Intl Geology Review	40	257–278	Isotopic Constraints on the Petrogenesis of Jurassic Plutons, Southeastern California	https://doi.org/10.1080/00206819809465209
4126	McCulloch, MT; Chappell, BW	1982	Earth & Planetary Sci Lett	58	51–64	Nd isotopic characteristics of S- and I-type granites	https://doi.org/10.1016/0012-821X(82)90102-9
4127	Mccurry, M et al.	2008	Bulletin of Volcanology	70	361–383	Genesis of post-hotspot, A-type rhyolite of the Eastern Snake River Plain volcanic field by extreme fractional crystallization of olivine tholeiite	https://doi.org/10.1007/s00445-007-0143-4
4128	Mendes, AC; Dias, G	2004	Terra Nova	16	109–115	Mantle-like Sr–Nd isotope composition of Fe–K subalkaline granites: the Peneda–Gerês Variscan massif (NW Iberian Peninsula)	https://doi.org/10.1111/j.1365-3121.2004.00537.x
4129	Mi, K et al.	2017	Ore Geology Rev	81	154–172	Origin of the Badaguan porphyry Cu-Mo deposit, Inner Mongolia, northeast China: Constraints from geology, isotope geochemistry and geochronology	https://doi.org/10.1016/j.oregeorev.2016.09.029
4130	Miao, LC et al.	2008	J Asian Earth Sci	32	348–370	Geochronology and geochemistry of the Hegenshan ophiolitic complex: Implications for late-stage tectonic evolution of the Inner Mongolia-Daxinganling Orogenic Belt, China	https://doi.org/10.1016/j.jseaes.2007.11.005
4131	Mo, XX et al.	2007	Lithos	96	225–242	Mantle contributions to crustal thickening during continental collision: Evidence from Cenozoic igneous rocks in southern Tibet	https://doi.org/10.1016/j.lithos.2006.10.005
4132	Mo, XX et al.	2008	Chemical Geology	250	49–67	Contribution of syncollisional felsic magmatism to continental crust growth: A case study of the Paleogene Linzizong volcanic Succession in southern Tibet	https://doi.org/10.1016/j.chemgeo.2008.02.003
4133	Mohr, P	1991	Geological Magazine	128	251–256	Cryptic Sr and Nd isotopic variation across the Leinster Granite, southeast Ireland	https://doi.org/10.1017/S0016756800022093
4134	Moita, P et al.	2015	Lithos	224–225	78–100	The quartz-dioritic Hospitais intrusion (SW Iberian Massif) and its mafic microgranular enclaves — Evidence for mineral clustering	https://doi.org/10.1016/j.lithos.2015.02.012
4135	Mora-Klepeis, G; McDowell, FW	2004	J South Amer Earth Sci	17	297–310	Late Miocene calc-alkalic volcanism in northwestern Mexico: an expression of rift or subduction-related magmatism?	https://doi.org/10.1016/j.jsames.2004.08.001
4136	Morris, GA; Creaser, RA	2003	Canadian J Earth Sci	40	1805–1821	Crustal recycling during subduction at the Eocene Cordilleran margin of North America: a petrogenetic study from the southwestern Yukon	https://doi.org/10.1139/e03-063
4137	Neiva, AMR et al.	2011	Chemie der Erde	71	227–245	Sequential melting and fractional crystallization: Granites from Guarda-Sabugal area, central Portugal	https://doi.org/10.1016/j.chemer.2011.06.002
4138	Niu, X et al.	2011	J Asian Earth Sci	41	133–146	Petrogenesis of the Dengzhazi A-type pluton from the Taihang–Yanshan Mesozoic orogenic belts, North China Craton	https://doi.org/10.1016/j.jseaes.2011.01.008
4139	Niu, X et al.	2012	Lithos	149	146–158	Petrological and Sr–Nd–Os isotopic constraints on the origin of the Fanshan ultrapotassic complex from the North China Craton	https://doi.org/10.1016/j.lithos.2012.05.017
4140	Othman, DB et al.	1984	Earth & Planetary Sci Lett	69	290–300	Recycling processes in granite-granodiorite complex genesis: the Querigut case studied by Nd-Sr isotope systematics	https://doi.org/10.1016/0012-821X(84)90188-2
4141	Owen, JV et al.	1992	J Geo Society London	149	923–935	Petrogenesis of the Potato Hill pluton, Newfoundland: transpression during the Grenvillian orogenic cycle?	https://doi.org/10.1144/gsjgs.149.6.092
4142	Andonaegui, P et al.	2012	Lithos	128–131	84–99	The Corredoiras orthogneiss (NW Iberian Massif): Geochemistry and geochronology of the Paleozoic magmatic suite developed in a peri-Gondwanan arc	https://doi.org/10.1016/j.lithos.2011.11.005
4143	Akinin, VV et al.	2022	Petrology	30	227–257	Cretaceous Monzonite-Granite-Migmatite Velitkenay Complex: Petrology, Geochemistry of Rocks and Zircons (U-Pb, Hf, O) as Applied to Reconstructing the Evolution of Magmatism and Continental Crust in Artic Alaska–Chukotka Block	https://doi.org/10.1134/S086959112203002X
4144	Babazadeh, S et al.	2022	Geological Journal	57	2884–2903	Petrogenesis of Miocene igneous rocks in the Tafresh area (central Urumieh-Dokhtar magmatic arc, Iran): Insights into mantle sources and geodynamic processes	https://doi.org/10.1002/gj.4451
4145	Ishwar-Kumar, C et al.	2022	Amer J Science	322	108–163	Paleo- to Mesoarchean crustal growth in the Karwar block, southern India: Constraints on TTG genesis and Archean tectonics	https://doi.org/10.2475/02.2022.02
4146	Joshi, KB et al.	2022	Lithosphere	Spec–8	6956845	Neodymium Isotope Constraints on the Origin of TTGs and High-K Granitoids in the Bundelkhand Craton, Central India: Implications for Archaean Crustal Evolution	https://doi.org/10.2113/2022/6956845
4147	Lopez-Guijarro, R et al.	2008	Tectonophysics	461	202–214	Ediacaran–Palaeozoic tectonic evolution of the Ossa Morena and Central Iberian zones (SW Iberia) as revealed by Sm–Nd isotope systematics	https://doi.org/10.1016/j.tecto.2008.06.006
4148	Yomeun, BS et al.	2022	Precambrian Research	375	106675	Geochronology, geochemistry and Sr-Nd, Hf-O isotope systematics of the Linte massif, Adamawa - Yade domain, Cameroon: Implications on the evolution of the Central African Fold Belt	https://doi.org/10.1016/j.precamres.2022.106675
4149	Mishra, S et al.	2022	Geological Journal	57	2443–2463	Palaeoproterozoic S-type granites from Garhwal Himalaya, NW India: Geochemistry, Sm–Nd isotope systematics and tectonic implications	https://doi.org/10.1002/gj.4421
4150	Neto, JT; Moura, MA	2022	J South Amer Earth Sci	114	103710	Nd–Hf isotopic composition of the Paleoproterozoic Matupa and Teles Pires intrusive suites: Implications for crustal evolution of the southern Amazonian Craton (Brazil)	https://doi.org/10.1016/j.jsames.2022.103710
4151	Nurlu, N et al.	2022	Geological Journal	57	3048–3073	Late Cretaceous volcanic arc magmatism in southeast Anatolian Orogenic Belt: Constraints from whole-rock, mineral chemistry, Sr–Nd isotopes and U–Pb zircon ages of the Baskil Intrusive Complex (Malatya, Turkey)	https://doi.org/10.1002/gj.4460
4152	Yadav, BS et al.	2023	Geological Journal	58	563–582	Geochronological and geochemical constraints on the petrogenesis of alkali granites from the Makrohar Granulite Belt: Evidence for Mesoproterozoic extensional regime in the eastern Central Indian Shield	https://doi.org/10.1002/gj.4611
4153	Vetrov, EV et al.	2022	Minerals	12	1282	Geochemical Constraints on Petrogenesis and Tectonics of the Middle Devonian Granitic and Coeval Mafic Magmatism from the Tannuola Terrane (Northern Central Asian Orogenic Belt)	https://doi.org/10.3390/min12101282
4154	Safonova, I et al.	2022	Intl J Earth Science	111	2449–2468	Traces of intra‑oceanic arcs recorded in sandstones of eastern Kazakhstan: implications from U–Pb detrital zircon ages, geochemistry, and Nd–Hf isotopes	https://doi.org/10.1007/s00531-021-02059-z
4155	Ackerman, L et al.	2022	Precambrian Research	370	106525	The diversity of sources of late Archean granites reflects a transition from plume-dominated to plate tectonics in the Superior Province, Canada	https://doi.org/10.1016/j.precamres.2021.106525
4156	Adhikari, A; Vadlamani, R	2022	Lithos	412–413	106596	Petrogenesis of the Mesoarchean (~3.05 Ga) mafic volcanics from the western Iron Ore Group volcano-sedimentary succession, Singhbhum craton, eastern India: Constraints from geochemical modelling and Sm-Nd geochronology	https://doi.org/10.1016/j.lithos.2022.106596
4157	Almeida, R et al.	2022	Geoscience Frontiers	13	101292	Rhyacian-Orosirian tectonic history of the Juiz de Fora Complex: Evidence for an Archean crustal reservoir within an island-arc system	https://doi.org/10.1016/j.gsf.2021.101292
4158	Aydincakir, E et al.	2022	Geochemistry	82	125871	Petrogenesis of post-collisional Middle Eocene volcanism in the Eastern Pontides (NE, Turkey): Insights from geochemistry, whole-rock Sr-Nd-Pb isotopes, zircon U-Pb and 40Ar-39Ar geochronology	https://doi.org/10.1016/j.chemer.2022.125871
4159	Xu, GW et al.	2022	Lithos	430–431	106844	Ancient crust-derived syenitic and A-type granitic intrusions in the Emeishan large igneous province, SW China	https://doi.org/10.1016/j.lithos.2022.106844
4160	Wu, HX et al.	2022	GSA Bulletin	135	367–388	Ediacaran magmatism and rifting along the northern margin of the Tarim craton: Implications for the late Neoproterozoic Rodinia configuration and breakup	https://doi.org/10.1130/B36305.1
4161	Banerjee, A et al.	2022	Lithos	422–423	106715	Dynamics of Early Neoproterozoic accretion, west-central India: I. Geochronology and Geochemistry	https://doi.org/10.1016/j.lithos.2022.106715
4162	Brocker, M et al.	2022	J Asian Earth Sci	236	105313	The magmatic and tectono-metamorphic history of the Sistan suture zone, Iran: New insights into a key region for the convergence between the Lut and Afghan blocks	https://doi.org/10.1016/j.jseaes.2022.105313
4163	Chen, JY et al.	2022	GSA Bulletin	134	201–222	Generation of Cretaceous high-silica granite by complementary crystal accumulation and silicic melt extraction in the coastal region of southeastern China	https://doi.org/10.1130/B35745.1
4164	Wang, Y et al.	2022	Gondwana Research	101	243–256	Early Cretaceous subduction in NW Kalimantan: Geochronological and geochemical constraints from the Raya and Mensibau igneous rocks	https://doi.org/10.1016/j.gr.2021.08.006
4165	Dahlquist, JA et al.	2022	Intl Geology Review	64	233–253	Geochronology and geochemistry of Devonian magmatism in the Frontal cordillera (Argentina): geodynamic implications for the pre-Andean SW Gondwana margin	https://doi.org/10.1080/00206814.2020.1845994
4166	Dong, C et al.	2022	Precambrian Research	377	106727	The first identification of early Paleoproterozoic (2.46–2.38 Ga) supracrustal rocks in the Daqingshan area, northwestern North China Craton: Geology, geochemistry and SHRIMP U-Pb dating	https://doi.org/10.1016/j.precamres.2022.106727
4167	Farmer, GL	2022	Geophysical Monograph	273	Chpt–4	Reassessing the Role of Continental Lithospheric Mantle in Cenozoic Magmatism, Southwestern North America	https://doi.org/10.1002/9781119595007.ch4
4168	Gaschnig, RM et al.	2022	Precambrian Research	373	106641	History of crustal growth in Africa and the Americas from detrital zircon and Nd isotopes in glacial diamictites	https://doi.org/10.1016/j.precamres.2022.106641
4169	Wang, D et al.	2022	Precambrian Research	379	106780	The Neoarchean and Paleoproterozoic crustal evolution of the Clearwater block, northwestern Laurentia: Implications for the assembly of supercontinents	https://doi.org/10.1016/j.precamres.2022.106780
4170	Volante, S et al.	2022	Precambrian Research	372	106602	Spatio–temporal evolution of Mesoproterozoic magmatism in NE Australia: A hybrid tectonic model for final Nuna assembly	https://doi.org/10.1016/j.precamres.2022.106602
4171	Hieu, PT et al.	2022	Intl Geology Review	64	2822–2836	Zircon U–Pb geochronology and Sr–Nd–Hf isotopic compositions of the felsic dykes from the Dalat zone, southern Vietnam: petrogenesis and geological significance	https://doi.org/10.1080/00206814.2021.2015632
4172	Hieu, PT et al.	2022	Intl Geology Review	64	96–118	Archean to paleoproterozoic crustal evolution in the Phan Si Pan zone, Northwest Vietnam: evidence from the U-Pb geochronology and Sr-Nd-Hf isotopic geochemistry	https://doi.org/10.1080/00206814.2020.1839976
4173	Vincent, VI et al.	2022	Lithos	410–411	106561	Onset of the anorogenic alkaline magmatism in the Nigerian Younger Granite province: Constraints from the Daura and Dutse complexes	https://doi.org/10.1016/j.lithos.2021.106561
4174	Janousek, V et al.	2022	Intl J Earth Science	111	1491–1518	Decoupling of Mg from Sr–Nd isotopic compositions in Variscan subduction‑related plutonic rocks from the Bohemian Massif: implications for mantle enrichment processes and genesis of orogenic ultrapotassic magmatic rocks	https://doi.org/10.1007/s00531-022-02199-w
4175	Victoria, A et al.	2022	Lithos	434–435	106920	Magmatic diversity in continental rifts: A case study on the Early Tonian, plutono-volcanic Salto da Divisa complex, Aracuai Orogen, Eastern Brazil	https://doi.org/10.1016/j.lithos.2022.106920
4176	Valeriano, CDM et al.	2022	Geoscience Frontiers	13	101372	Paleo- and Mesoarchean TTG-sanukitoid to high-K granite cycles in the southern Sao Francisco craton, SE Brazil	https://doi.org/10.1016/j.gsf.2022.101372
4177	Karsli, O et al.	2022	Lithos	428–429	106809	Early Cambrian S-type granites in the Sakarya Zone, NE Turkey: A record for transition from subduction to post-collisional extension deduced from U–Pb zircon age and Nd–Hf isotopes	https://doi.org/10.1016/j.lithos.2022.106809
4178	Kazemi, K et al.	2022	Lithos	408–409	106544	Geochronology, whole-rock geochemistry, Sr–Nd isotopes, and biotite chemistry of the Deh-Bala intrusive rocks, Central Urumieh-Dokhtar Magmatic Arc (Iran): Implications for magmatic processes and copper mineralization	https://doi.org/10.1016/j.lithos.2021.106544
4179	Valencia-Morales, YT et al.	2022	Precambrian Research	373	106611	Early Mesoproterozoic inliers in the Chiapas Massif Complex of southern Mexico: Implications on Oaxaquia-Amazonia-Baltica configuration	https://doi.org/10.1016/j.precamres.2022.106611
4180	Konopelko, D et al.	2022	Intl Geology Review	64	3005–3027	Detrital zircon U-Pb-Hf isotopes and whole-rock geochemistry of Ediacaran - Silurian clastic sediments of the Uzbek Tienshan: sources and tectonic implications	https://doi.org/10.1080/00206814.2021.2010134
4181	Lemdjou, YB et al.	2022	Lithos	418–419	106682	Petrogenesis, tectonic setting and geodynamic implications of Ouaden, Doumba Bello, and Ngoura granitic plutons (Eastern Cameroon): Constraints from elemental and Sr-Nd-Hf isotopic data and zircon U-Pb ages	https://doi.org/10.1016/j.lithos.2022.106682
4182	Tamehe, LS et al.	2022	Precambrian Research	376	106677	Provenance of metasiliciclastic rocks at the northwestern margin of the East Gabonian Block: Implications for deposition of BIFs and crustal evolution in southwestern Cameroon	https://doi.org/10.1016/j.precamres.2022.106677
4183	Lu, GM et al.	2022	Precambrian Research	370	106558	Mesoproterozoic magmatism redefines the tectonics and paleogeography of the SW Yangtze Block, China	https://doi.org/10.1016/j.precamres.2022.106558
4184	Moizinho, GR et al.	2022	Palaeogeo Palaeoclim Palaeoeco	587	110799	Provenance of Miocene-Pleistocene siliciclastic deposits in the Eastern Amazonia coast (Brazil) and paleogeographic implications	https://doi.org/10.1016/j.palaeo.2021.110799
4185	Zhang, L et al.	2022	Precambrian Research	381	106842	Tectonic switch of the north Yangtze Craton at ca. 2.0 Ga: Implications for its position in Columbia supercontinent	https://doi.org/10.1016/j.precamres.2022.106842
4186	Mu, MS et al.	2022	Precambrian Research	383	106887	Petrogenesis of late Paleoproterozoic post-collisional magmatism in southern north China Craton: Insights from geochemistry and Nd–Hf isotopic compositions of A-type granites	https://doi.org/10.1016/j.precamres.2022.106887
4187	Sun, G et al.	2022	GSA Bulletin	135	295–309	Featured Neoarchean granitoid association in the central North China Craton: An indicator of warm plate subduction	https://doi.org/10.1130/B36410.1
4188	Passos, LH et al.	2022	Intl Geology Review	65	527–545	Neoproterozoic pre-collisional events recorded in the Sergipano belt, Southern Borborema Province, West Gondwana	https://doi.org/10.1080/00206814.2022.2054029
4189	Strong, JWD et al.	2022	Chemical Geology	590	120710	Forging isotopically juvenile metamorphic zircon from and within Archean TTG gneiss: Whole-rock Sr-Nd-Pb and zircon U-Pb-Hf-REE constraints	https://doi.org/10.1016/j.chemgeo.2022.120710
4190	Ramiz, MM et al.	2022	Geosystems & Geoenviron	1	100085	Multistage Neoarchean magma genesis in the Bundelkhand Craton, India: Evidence from whole-rock elemental and Nd isotopic study of mafic magmatic enclaves and granitoids	https://doi.org/10.1016/j.geogeo.2022.100085
4191	Yu, Y et al.	2022	Precambrian Research	369	106517	Mesoarchean trondhjemitic continental nucleus and pre-plate tectonic crustal-mantle interactions of the Western Shandong Complex, North China Craton	https://doi.org/10.1016/j.precamres.2021.106517
4192	Safonova, I et al.	2022	Gondwana Research	111	35–52	Sandstones of the Itmurundy accretionary complex, central Kazakhstan, as archives of arc magmatism and subduction erosion: Evidence from U-Pb zircon ages, geochemistry and Hf-Nd isotopes	https://doi.org/10.1016/j.gr.2022.06.018
4193	Secchi, F et al.	2022	Lithos	420–421	106697	Multiple crustal and mantle inputs in post-collisional magmatism: Evidence from late-Variscan Sarrabus pluton (SE Sardinia, Italy)	https://doi.org/10.1016/j.lithos.2022.106697
4194	Shellnutt, JG et al.	2022	Intl Geology Review	64	1097–1118	Late Ediacaran post-collisional magmatism in the Guéra Massif, South-Central Chad, International	https://doi.org/10.1080/00206814.2021.1916783
4195	Mohan, MR et al.	2023	J Asian Earth Sci	242	105494	Petrogenesis of Meso-Neoarchean granitoids from the Chitradurga Greenstone Belt: Implications on crustal growth and reworking of the Dharwar Craton, southern India	https://doi.org/10.1016/j.jseaes.2022.105494
4196	Wade, CE et al.	2022	Results in Geochemistry	9	100019	Temporal, geochemical and isotopic constraints on plume-driven felsic and mafic components in a Mesoproterozoic flood rhyolite province	https://doi.org/10.1016/j.ringeo.2022.100019
4197	Almeida, ME et al.	2022	Intl Geology Review	64	3195–3229	An outline of Paleoproterozoic-Mesoproterozoic crustal evolution of the NW Amazon craton and implications for the Columbia Supercontinent	https://doi.org/10.1080/00206814.2021.2025158
4198	Nakanishi, N. et al.	2023	Chemical Geology	617	121255	Dissipation of Tungsten-182 Anomalies in the Archean Upper Mantle: Evidence from the Black Hills, South Dakota, USA	https://doi.org/10.1016/j.chemgeo.2022.121255
4199	Zhang, J. et al.	2023	Precambrian Research	386	106961	The ca. 1.13–0.92 Ga magmatism in the western Yangtze Block, South China: Implications for tectonic evolution and paleogeographic reconstruction	https://doi.org/10.1016/j.precamres.2023.106961
4200	Woolf, K.A.	2022	Univ of Western Cape	Thesis	Masters	Constraining the stratigraphy and paleotectonic development of the Cango Caves and Kansa Groups (Western Cape, South Africa) using detrital zircon and whole-rock geochemistry	http://hdl.handle.net/11394/9500
4201	Zhu, M. et al.	2023	Solid Earth	128	e2022jb25388	Discovery of a >1,000 km Cambrian eclogite-bearing high-pressure metamorphic belt in the Central Asian Orogenic Belt: Implications for the final closure of the Pan-Rodinian Ocean	https://doi.org/10.1029/2022JB025388
4202	Poulsen, M.D. et al.	2023	Precambrian Research	385	106940	Geological processes defining the formation of plumasite-type corundum in the Paleoproterozoic Isertoq Terrane, South-East Greenland	https://doi.org/10.1016/j.precamres.2022.106940
4203	Hohl, S.V. et al.	2022	Precambrian Research	372	106600	C, Sr, Nd isotope chemostratigraphy and zircon provenance of the Witvlei Group (Namibia): Neoproterozoic glaciations and seawater evolution	https://doi.org/10.1016/j.precamres.2022.106600
4204	Chavez, C. et al.	2022	Gondwana Research	101	59–76	Provenance of the Middle Jurassic-Cretaceous sedimentary rocks of the Arequipa Basin (South Peru) and implications for the geodynamic evolution of the Central Andes	https://doi.org/10.1016/j.gr.2021.07.018
4205	de Wit, M.J. et al.	2021	South African J Geology	124	353–382	Geochemical reconnaissance of the Guéra and Ouaddaï Massifs in Chad: evolution of Proterozoic crust in the Central Sahara Shield	https://doi.org/10.25131/sajg.124.0048
4206	Hamidullah, I.S. et al.	2022	J Asian Earth Sci	8	100125	Geochemistry and Sr-Nd isotopic studies of Precambrian gneisses from central Aravalli Craton, NW India: Implications for crustal evolution and reworking	https://doi.org/10.1016/j.jaesx.2022.100125
4207	Grande, M.M. et al.	2021	Geological Magazine	158	537–554	Thermal maturation of a complete magmatic plumbing system at the Sierra de Velasco, Northwestern Argentina	https://doi.org/10.1017/S0016756820000692
4208	Zhou, Y. et al.	2021	Precambrian Research	361	106258	Petrogenesis of the early Paleoproterozoic low-δ18O potassic granites in the southern NCC and its possible implications for no confluence of glaciations and magmatic shutdown at ca. 2.3 Ga	https://doi.org/10.1016/j.precamres.2021.106258
4209	Mauri, S. et al.	2022	Brazilian J Geology	52	e20220038	Rhyacian magmatic arc rocks with sanukitoid geochemical signature from the Juiz de Fora Complex, Minas-Bahia Orogenic System (SE-Brazil)	https://doi.org/10.1590/2317-4889202220220038
4210	Wu, X. et al.	2023	Precambrian Research	385	106943	Petrogenesis and tectonic setting of TTG rocks from the Katoro area, Sukumaland Greenstone Belt, NW Tanzania: Evidence from zircon U-Pb geochronology, Lu-Hf isotopes, whole-rock geochemistry, and Sr-Nd isotopes	https://doi.org/10.1016/j.precamres.2022.106943
4211	Magson, J. et al.	2023	Contrib Mineral Petrol	178	14	Constraints on the Nd-isotopic composition and nature of the last major influx of magma into the Bushveld Complex	https://doi.org/10.1007/s00410-023-01996-z

## Sheet: Samples
Sample-Ref	Published Sample ID	Country	Large Region	Continent	Major Geographic-Geologic Description	Minor Geologic-Geographic Unit	Latitude	Longitude	Class-1 Rock Type	Class-3 Rock Type	Felsic/Mafic	Sample-Ref	12 x 12 grid Index	12 x 12 grid wt. (calc)	Records:	22019
S01114-R131	LW12	Zambia	Southern Africa	Africa	Bangweulu Craton	Irumide Belt	-11.1352	32.3463	igneous	rhyolite	felsic	S01114-R131	16.312	0.855182	2
S01115-R131	LW13	Zambia	Southern Africa	Africa	Bangweulu Craton	Irumide Belt	-11.1352	32.3463	igneous	rhyolite	felsic	S01115-R131	16.312	0.855182	2
S01127-R131	ISK1	Zambia	Southern Africa	Africa	Bangweulu Craton	Irumide Belt	-10.2443	32.8449	igneous	granite	felsic	S01127-R131	16.312	0.855182	1
S01128-R131	MA1	Zambia	Southern Africa	Africa	Bangweulu Craton	Irumide Belt	-11.1821	28.9302	igneous	granite	felsic	S01128-R131	16.308	0.855182	2
S01129-R131	MA4	Zambia	Southern Africa	Africa	Bangweulu Craton	Irumide Belt	-11.1821	28.9302	igneous	dacite	felsic	S01129-R131	16.308	0.855182	2
S01130-R131	KB5	Zambia	Southern Africa	Africa	Bangweulu Craton	Irumide Belt	-11.1352	32.3463	igneous	basalt	mafic	S01130-R131	16.312	0.855182	5
S01138-R131	MK3	Zambia	Southern Africa	Africa	Bangweulu Craton	Irumide Belt	-13.9367	29.149	igneous	granitic gneiss	felsic	S01138-R131	16.309	0.855182	1
S01143-R131	ND4	Zambia	Southern Africa	Africa	Bangweulu Craton	Irumide Belt	-13.3736	29.9484	igneous	granite	felsic	S01143-R131	16.309	0.855182	2
S01150-R131	SR7	Zambia	Southern Africa	Africa	Bangweulu Craton	Irumide Belt	-13.2777	30.1306	igneous	granitic gneiss	felsic	S01150-R131	16.31	0.855182	1
S01151-R131	SR12	Zambia	Southern Africa	Africa	Bangweulu Craton	Irumide Belt	-13.2777	30.1306	igneous	granitic gneiss	felsic	S01151-R131	16.31	0.855182	1
S01154-R132	LT50	China-Eastern	Eastern China	Asia	Central Yangtze Block	Huangling Igneous Complex	30.9089	111.187	igneous	trondhjemite	felsic	S01154-R132	20.391	0.107086	5
S01155-R132	SDP	China-Eastern	Eastern China	Asia	Central Yangtze Block	Huangling Igneous Complex	30.8938	110.957	igneous	tonalite	felsic	S01155-R132	20.39	0.107086	2
S01211-R139	KR8-032-109	Ghana	Western Africa	Africa	Birimian Supergroup	Bosumtwi Crater	6.5138	-1.4142	detrital	meta-greywacke	N.A.	S01211-R139	18.278	0.72439	16
S01241-R143	CC	India	Southern Asia	Asia	Dharwar Craton	Chigicherla Kimberlite Cluster	14.5167	77.6333	igneous	kimberlite	ultramafic	S01241-R143	18.357	0.306334	3
S01242-R143	KK	India	Southern Asia	Asia	Dharwar Craton	Kotakonda Kimberlite Cluster	16.7681	77.6689	igneous	kimberlite	ultramafic	S01242-R143	18.357	0.306334	1
S01243-R143	KK6	India	Southern Asia	Asia	Dharwar Craton	Kotakonda Kimberlite Cluster	16.7683	77.5844	igneous	kimberlite	ultramafic	S01243-R143	18.357	0.306334	1
S01244-R143	KL3	India	Southern Asia	Asia	Dharwar Craton	Kalyandurg Kimberlite Cluster	14.565	77.021	igneous	kimberlite	ultramafic	S01244-R143	18.357	0.306334	1
S01245-R143	NK1	India	Southern Asia	Asia	Dharwar Craton	Narayanpet Kimberlite Cluster	16.7675	77.4856	igneous	kimberlite	ultramafic	S01245-R143	18.357	0.306334	1
S01246-R143	NK2	India	Southern Asia	Asia	Dharwar Craton	Narayanpet Kimberlite Cluster	16.7667	77.4833	igneous	kimberlite	ultramafic	S01246-R143	18.357	0.306334	1
S01247-R143	SK1	India	Southern Asia	Asia	Dharwar Craton	Siddanpalle Kimberlite Cluster	16.3275	77.9286	igneous	kimberlite	ultramafic	S01247-R143	18.357	0.306334	1
S01248-R143	WKF-13	India	Southern Asia	Asia	Dharwar Craton	Wajrakarur Kimberlite Field	14.8319	77.6833	igneous	kimberlite	ultramafic	S01248-R143	18.357	0.306334	1
S01249-R143	WKF-5	India	Southern Asia	Asia	Dharwar Craton	Wajrakarur Kimberlite Field	14.9333	77.3167	igneous	kimberlite	ultramafic	S01249-R143	18.357	0.306334	1
S01250-R143	WKF-7	India	Southern Asia	Asia	Dharwar Craton	Wajrakarur Kimberlite Field	14.9333	77.375	igneous	kimberlite	ultramafic	S01250-R143	18.357	0.306334	1
S01693-R201	110	Russia-Central Siberia	Russia_Central Siberia	Asia	Siberian Craton	Sharyzhalgay Uplift	51.92	103.704	igneous	granite	felsic	S01693-R201	21.383	0.307843	1
S01694-R201	12	Russia-Central Siberia	Russia_Central Siberia	Asia	Siberian Craton	Sharyzhalgay Uplift	51.745	103.928	igneous	granulite	N.A.	S01694-R201	21.383	0.307843	6
S01695-R201	13	Russia-Central Siberia	Russia_Central Siberia	Asia	Siberian Craton	Sharyzhalgay Uplift	51.745	103.928	igneous	granulite	N.A.	S01695-R201	21.383	0.307843	1
S01696-R201	279	Russia-Central Siberia	Russia_Central Siberia	Asia	Siberian Craton	Sharyzhalgay Uplift	51.755	104.037	igneous	granulite	N.A.	S01696-R201	21.384	0.307843	5
S01699-R203	KG1	Kyrgyzstan	Central Asia	Asia	Central Asia Orogenic Belt	Kemin Complex	42.6928	75.8819	igneous	orthogneiss	felsic	S01699-R203	21.355	0.178775	3
S01700-R203	KG11	Kyrgyzstan	Central Asia	Asia	Central Asia Orogenic Belt	Kemin Complex	42.6851	75.8898	igneous	orthogneiss	felsic	S01700-R203	21.355	0.178775	1
S01701-R203	KG2	Kyrgyzstan	Central Asia	Asia	Central Asia Orogenic Belt	Kemin Complex	42.6924	75.8837	igneous	orthogneiss	felsic	S01701-R203	21.355	0.178775	1
S01702-R203	KG3-5	Kyrgyzstan	Central Asia	Asia	Central Asia Orogenic Belt	Aktyuz Complex	42.8819	76.1347	igneous	orthogneiss	felsic	S01702-R203	21.356	0.178775	1
S01705-R203	KG37-38	Kyrgyzstan	Central Asia	Asia	Central Asia Orogenic Belt	Dolpran Complex	42.8034	76.0258	igneous	diorite	mafic	S01705-R203	21.356	0.178775	2
S01737-R210	SL0929	China-Eastern	Eastern China	Asia	Songliao Basin	Denglouku Formation	43.0898	124.488	detrital	arkose	N.A.	S01737-R210	21.404	0.337474	3
S01738-R210	SL0930	China-Eastern	Eastern China	Asia	Songliao Basin	Denglouku Formation	43.1003	124.692	detrital	gritstone	N.A.	S01738-R210	21.404	0.337474	1
S01740-R210	SL0932	China-Eastern	Eastern China	Asia	Songliao Basin	Quantou Formation	43.1004	124.701	detrital	sandstone	N.A.	S01740-R210	21.404	0.337474	1
S01750-R212	KG13	Kyrgyzstan	Central Asia	Asia	Central Asian Orogenic Belt	Taralgha Complex	42.3028	75.8819	igneous	diorite	mafic	S01750-R212	21.355	0.178775	1
S01754-R212	KG14	Kyrgyzstan	Central Asia	Asia	Central Asian Orogenic Belt	Koshokbulak Complex	42.3056	75.8847	igneous	orthogneiss	felsic	S01754-R212	21.355	0.178775	1
S01755-R212	KG15	Kyrgyzstan	Central Asia	Asia	Central Asian Orogenic Belt	Taralgha Complex	42.2969	75.8758	igneous	diorite	mafic	S01755-R212	21.355	0.178775	1
S01756-R212	KG16	Kyrgyzstan	Central Asia	Asia	Central Asian Orogenic Belt	Juanaryk Complex	42.0581	75.6814	igneous	granodiorite	felsic	S01756-R212	21.355	0.178775	1
S01768-R212	T5-140	Kyrgyzstan	Central Asia	Asia	Central Asian Orogenic Belt	Karajilga Complex	42.5032	72.4367	igneous	granite	felsic	S01768-R212	21.352	0.178775	1
S01825-R221	LB-05_9031	Northern Canada	Canada_Northern	N_America	Rae Craton	Longstaff Bluff Formation	67.6388	-69.7028	detrital	meta-psammite	N.A.	S01825-R221	23.21	6.93102	1
S01829-R221	SAB-01-C321	Northern Canada	Canada_Northern	N_America	Rae Craton	Upper Bravo Lake Formation	68.5489	-71.7405	igneous	gabbro	mafic	S01829-R221	23.208	6.93102	1
S01830-R221	SAB-01-C323-TIMS	Northern Canada	Canada_Northern	N_America	Rae Craton	Upper Bravo Lake Formation	68.4342	-73.973	igneous	trachyte	felsic	S01830-R221	23.206	6.93102	1
S01833-R221	SAB-01-D330	Northern Canada	Canada_Northern	N_America	Rae Craton	Lower Dewar Lakes Formation	68.7102	-71.1833	detrital	quartzite	N.A.	S01833-R221	23.208	6.93102	8
S01837-R221	SAB-01-MSO62	Northern Canada	Canada_Northern	N_America	Rae Craton	Upper Bravo Lake Formation	68.197	-72.0138	igneous	monzogranite	felsic	S01837-R221	23.207	6.93102	1
S02010-R238	Barr	Morocco	Sahara	Africa	Moroccan Variscides	Rabat Granitoids	33.9428	-6.78833	igneous	granite	felsic	S02010-R238	20.273	0.270754	8
S02012-R238	TA	Morocco	Sahara	Africa	Moroccan Variscides	Tiflet Granitoids	33.8411	-6.45639	igneous	granite	felsic	S02012-R238	20.273	0.270754	4
S02037-R241	V1	Mozambique	Southern Africa	Africa	Zimbabwe Craton	Migmatite Gneiss	-19.0494	33.2783	igneous	orthogneiss	felsic	S02037-R241	15.313	0.418271	6
S02038-R241	YGR3	Mozambique	Southern Africa	Africa	Zimbabwe Craton	Tchinhadzandze Granodiorite Gneiss	-18.8367	33.2761	igneous	orthogneiss	felsic	S02038-R241	15.313	0.418271	6
S02062-R248	NK13	Cameroon	Western Africa	Africa	Central African Fold Belt	Kekem Pluton	5.14583	10.075	igneous	gabbro-norite	mafic	S02062-R248	17.29	1.21043	9
S02111-R257	Na-06	Namibia	Southern Africa	Africa	Damara Orogen	Palmental Complex	-22.237	15.5006	igneous	quartz diorite	felsic	S02111-R257	15.295	0.537498	1
S02112-R257	SW-103	Namibia	Southern Africa	Africa	Damara Orogen	Palmental Complex	-22.224	15.4997	igneous	quartz diorite	felsic	S02112-R257	15.295	0.537498	2
S02119-R261	R1-RM0301091	Colombia	Northern South America	S_America	Magdalena River	Rio Manco	6.94377	-72.812	detrital	sand (river)	N.A.	S02119-R261	18.207	1.29628	1
S02120-R261	R2-RV030109	Colombia	Northern South America	S_America	Magdalena River	Rio Umbala	6.9139	-72.8719	detrital	sand (river)	N.A.	S02120-R261	18.207	1.29628	1
S02121-R261	R3-SD011809	Colombia	Northern South America	S_America	Magdalena River	Rio Santo Domingo	7.68953	-73.827	detrital	sand (river)	N.A.	S02121-R261	18.206	1.29628	1
S02122-R261	R5-NE012109	Colombia	Northern South America	S_America	Magdalena River	Rio Nechi	7.51412	-74.8679	detrital	sand (river)	N.A.	S02122-R261	18.205	1.29628	1
S02123-R261	R6-NA0122091B	Colombia	Northern South America	S_America	Magdalena River	Rio Nare	6.02708	-74.5641	detrital	sand (river)	N.A.	S02123-R261	18.205	1.29628	1
S02124-R261	Z10-Z13	Colombia	Northern South America	S_America	Southern American Cordillera	Middle Magdalena Valley Basin	6.99073	-73.5253	detrital	sandstone	N.A.	S02124-R261	18.206	1.29628	2
S02195-R273	KL33	China-Western	Western China	Asia	Tarim Block	Tuogelakebulake Complex	41.2525	87.6747	igneous	tonalite	felsic	S02195-R273	20.367	0.343158	7
S02196-R273	KL35	China-Western	Western China	Asia	Tarim Block	Tuogelakebulake Complex	41.2414	87.7556	igneous	trondhjemite	felsic	S02196-R273	20.367	0.343158	2
S02208-R277	Z09	China-Eastern	Eastern China	Asia	North China Craton	Zanhuang Complex	37.4312	114.168	igneous	orthogneiss	felsic	S02208-R277	20.394	0.107086	2
S02242-R287	AM	Brazil-Southeast	Eastern South America	S_America	Brasiliano Orogen	Serido-Jaguaribe Domain	-6.22462	-37.8789	igneous	orthogneiss	felsic	S02242-R287	16.242	0.334637	1
S02243-R287	BGSL	Brazil-Southeast	Eastern South America	S_America	Brasiliano Orogen	Serido-Jaguaribe Domain	-6.87353	-36.9072	igneous	orthogneiss	felsic	S02243-R287	16.243	0.334637	1
S02244-R287	RF	Brazil-Southeast	Eastern South America	S_America	Brasiliano Orogen	Serido-Jaguaribe Domain	-6.86455	-36.9087	igneous	meta-gabbro	mafic	S02244-R287	16.243	0.334637	1
S02245-R287	SJS	Brazil-Southeast	Eastern South America	S_America	Brasiliano Orogen	Serido-Jaguaribe Domain	-6.46929	-36.9903	igneous	orthogneiss	felsic	S02245-R287	16.243	0.334637	2
S02246-R287	SM	Brazil-Southeast	Eastern South America	S_America	Brasiliano Orogen	Serido-Jaguaribe Domain	-5.52915	-36.6341	igneous	orthogneiss	felsic	S02246-R287	17.243	0.569615	1
S02247-R287	SN	Brazil-Southeast	Eastern South America	S_America	Brasiliano Orogen	Serido-Jaguaribe Domain	-6.89166	-37.4627	igneous	orthogneiss	felsic	S02247-R287	16.242	0.334637	2
S02248-R287	SR	Brazil-Southeast	Eastern South America	S_America	Brasiliano Orogen	Serido-Jaguaribe Domain	-5.30191	-36.7461	igneous	orthogneiss	felsic	S02248-R287	17.243	0.569615	1
S02278-R295	XX05	China-Eastern	Eastern China	Asia	Yangtze Block	Xixiang Pluton	32.9043	107.531	igneous	diorite	mafic	S02278-R295	20.387	0.296515	2
S02279-R295	XX10	China-Eastern	Eastern China	Asia	Yangtze Block	Xixiang Pluton	32.9044	107.531	igneous	diorite	mafic	S02279-R295	20.387	0.296515	2
S02280-R295	XX16	China-Eastern	Eastern China	Asia	Yangtze Block	Xixiang Pluton	32.9044	107.531	igneous	diorite	mafic	S02280-R295	20.387	0.296515	2
S02330-R304	GMC-03	China-Western	Western China	Asia	Himalayan-Alpine Orogen	Qiangtang Terrane	33.7644	84.4217	igneous	gabbro	mafic	S02330-R304	20.364	0.343158	1
S02331-R304	GMC-06	China-Western	Western China	Asia	Himalayan-Alpine Orogen	Qiangtang Terrane	33.7644	84.4217	igneous	plagiogranite	felsic	S02331-R304	20.364	0.343158	1
S02332-R304	GMC-09	China-Western	Western China	Asia	Himalayan-Alpine Orogen	Qiangtang Terrane	33.7394	84.4412	igneous	plagiogranite	felsic	S02332-R304	20.364	0.343158	4
S02370-R313	496408	Greenland	Greenland	N_America	North Atlantic Craton	Ameralik Fjord	64.1042	-50.549	igneous	tonalite	felsic	S02370-R313	22.229	0.472897	5
S02371-R313	496417	Greenland	Greenland	N_America	North Atlantic Craton	Ameralik Fjord	64.0895	-50.5718	igneous	tonalite	felsic	S02371-R313	22.229	0.472897	7
S02571-R342	67	Central Australia	Central Australia	Australia_Papua	Gawler Craton	Cooyerdoo Granite	-32.8466	137.182	igneous	granite	felsic	S02571-R342	14.417	0.678689	1
S02572-R342	80	Central Australia	Central Australia	Australia_Papua	Gawler Craton	Cooyerdoo Granite	-32.8073	137.162	igneous	granite	felsic	S02572-R342	14.417	0.678689	1
S02573-R342	81	Central Australia	Central Australia	Australia_Papua	Gawler Craton	Lincoln Complex	-32.6626	136.887	igneous	leucogranite	felsic	S02573-R342	14.416	0.678689	1
S02574-R342	82	Central Australia	Central Australia	Australia_Papua	Gawler Craton	Sleaford Complex	-32.746	136.687	igneous	leucogranite	felsic	S02574-R342	14.416	0.678689	1
S02575-R342	85	Central Australia	Central Australia	Australia_Papua	Gawler Craton	Donington Granitoid Suite	-32.7234	137.105	igneous	granite	felsic	S02575-R342	14.417	0.678689	1
S02576-R342	86	Central Australia	Central Australia	Australia_Papua	Gawler Craton	Cooyerdoo Granite	-32.8859	137.162	igneous	granite	felsic	S02576-R342	14.417	0.678689	1
S02577-R342	87	Central Australia	Central Australia	Australia_Papua	Gawler Craton	Cooyerdoo Granite	-32.9199	137.164	igneous	granite	felsic	S02577-R342	14.417	0.678689	1
S02578-R343	JN0703	China-Eastern	Eastern China	Asia	North China Craton	Zhangjiakou Region Basement	40.6556	115.069	igneous	orthogneiss	felsic	S02578-R343	20.395	0.107086	1
S02579-R343	JN0707	China-Eastern	Eastern China	Asia	North China Craton	Zhangjiakou Region Basement	40.7704	115.23	igneous	granulite	N.A.	S02579-R343	20.395	0.107086	1
S02580-R343	JN0731	China-Eastern	Eastern China	Asia	North China Craton	Zhangjiakou Region Basement	40.7702	115.072	igneous	amphibolite	mafic	S02580-R343	20.395	0.107086	1
S02582-R343	JN0740	China-Eastern	Eastern China	Asia	North China Craton	Taishan Region Basement	36.2531	117.149	igneous	amphibolite	mafic	S02582-R343	20.397	0.107086	1
S02583-R343	JN0742	China-Eastern	Eastern China	Asia	North China Craton	Taishan Region Basement	36.2532	117.15	igneous	orthogneiss	felsic	S02583-R343	20.397	0.107086	1
S02599-R347	165	East Antarctica	East Antarctica	Antarctica	East Antarctic Craton	Shackleton Range	-80.7294	-25.7692	igneous	meta-granite	felsic	S02599-R347	10.254	1.75805	4
S02600-R347	333	East Antarctica	East Antarctica	Antarctica	East Antarctic Craton	Shackleton Range	-80.4067	-29.5403	igneous	orthogneiss	felsic	S02600-R347	10.25	1.75805	9
S02601-R347	593	East Antarctica	East Antarctica	Antarctica	East Antarctic Craton	Shackleton Range	-80.5106	-19.2078	igneous	orthogneiss	felsic	S02601-R347	10.26	1.75805	2
S02602-R347	HM1	East Antarctica	East Antarctica	Antarctica	East Antarctic Craton	Shackleton Range	-80.4067	-29.5403	igneous	orthogneiss	felsic	S02602-R347	10.25	1.75805	4
S02603-R347	N4-3	East Antarctica	East Antarctica	Antarctica	East Antarctic Craton	Shackleton Range	-80.4044	-29.6731	igneous	orthogneiss	felsic	S02603-R347	10.25	1.75805	7
S02883-R387	2C87	China-Western	Western China	Asia	Tibetan Plateau	North Qaidam Basin	38.0086	94.9376	igneous	eclogite	mafic	S02883-R387	20.374	0.296515	6
S02884-R387	4Y04	China-Western	Western China	Asia	Tibetan Plateau	North Qaidam Basin	37.9978	94.9018	igneous	eclogite	mafic	S02884-R387	20.374	0.296515	2
S02892-R390	BAC-18	Central Australia	Central Australia	Australia_Papua	Gawler Craton	Fowler Domain	-30.9368	132.369	detrital	meta-sedimentary	N.A.	S02892-R390	14.412	0.678689	1
S02893-R390	BAC-23	Central Australia	Central Australia	Australia_Papua	Gawler Craton	Fowler Domain	-30.9425	132.387	detrital	meta-sedimentary	N.A.	S02893-R390	14.412	0.678689	1
S02894-R390	BAC-41	Central Australia	Central Australia	Australia_Papua	Gawler Craton	Fowler Domain	-30.9502	132.442	detrital	meta-sedimentary	N.A.	S02894-R390	14.412	0.678689	1
S02895-R390	COL-20D	Central Australia	Central Australia	Australia_Papua	Gawler Craton	Fowler Domain	-31.2729	131.965	detrital	meta-sedimentary	N.A.	S02895-R390	14.411	0.678689	1
S02896-R390	TAL-4	Central Australia	Central Australia	Australia_Papua	Gawler Craton	Fowler Domain	-31.0558	132.339	detrital	meta-sedimentary	N.A.	S02896-R390	14.412	0.678689	1
S02984-R404	08EDW01	China-Eastern	Eastern China	Asia	North China Craton	Hongshangou Formation	40.9667	111.55	detrital	meta-sandstone	N.A.	S02984-R404	20.391	0.107086	2
S02985-R404	08HLQ04	China-Eastern	Eastern China	Asia	North China Craton	Halaqin Formation	40.95	111.683	igneous	meta-volcanic	N.A.	S02985-R404	20.391	0.107086	6
S02986-R404	08HLQ17	China-Eastern	Eastern China	Asia	North China Craton	Halaqin Formation	40.9167	111.7	igneous	meta-basalt	mafic	S02986-R404	20.391	0.107086	5
S02987-R404	08HSG07	China-Eastern	Eastern China	Asia	North China Craton	Halaqin Formation	40.9167	111.633	igneous	meta-basalt	mafic	S02987-R404	20.391	0.107086	3
S02988-R404	08HSG18	China-Eastern	Eastern China	Asia	North China Craton	Hongshangou Formation	40.9	111.633	igneous	meta-tuff	N.A.	S02988-R404	20.391	0.107086	4
S02989-R404	08MJD01	China-Eastern	Eastern China	Asia	North China Craton	Majiadian Group	40.9333	111.517	detrital	meta-sandstone	N.A.	S02989-R404	20.391	0.107086	2
S02990-R404	08PYS02	China-Eastern	Eastern China	Asia	North China Craton	Majiadian Group	41.2333	112.183	detrital	meta-sandstone	N.A.	S02990-R404	20.392	0.107086	1
S03005-R407	194701	Western Australia	Western Australia	Australia_Papua	West Australian Craton	Eastern Goldfields Superterrane	-33.1617	122.14	igneous	orthogneiss	felsic	S03005-R407	14.402	0.625841	1
S03006-R407	194711	Western Australia	Western Australia	Australia_Papua	West Australian Craton	Eastern Goldfields Superterrane	-32.3701	122.925	igneous	monzogranite	felsic	S03006-R407	14.402	0.625841	1
S03007-R407	194719	Western Australia	Western Australia	Australia_Papua	West Australian Craton	Eastern Goldfields Superterrane	-31.8536	123.033	igneous	orthogneiss	felsic	S03007-R407	14.403	0.625841	1
S03008-R407	194720	Western Australia	Western Australia	Australia_Papua	West Australian Craton	Eastern Goldfields Superterrane	-31.3189	123.485	igneous	meta-diorite	felsic	S03008-R407	14.403	0.625841	1
S03009-R407	194721	Western Australia	Western Australia	Australia_Papua	West Australian Craton	Eastern Goldfields Superterrane	-31.3181	123.485	igneous	meta-gabbronorite	mafic	S03009-R407	14.403	0.625841	4
S03010-R407	194731	Western Australia	Western Australia	Australia_Papua	West Australian Craton	Eastern Goldfields Superterrane	-30.9137	123.646	igneous	orthogneiss	felsic	S03010-R407	14.403	0.625841	2
S03011-R407	194737	Western Australia	Western Australia	Australia_Papua	West Australian Craton	Eastern Goldfields Superterrane	-28.9832	124.667	igneous	meta-granite	felsic	S03011-R407	15.404	0.422885	1
S03053-R418	GKM10	Egypt	Northern Africa	Africa	Saharan Metacraton	Uweinat-Kamil Inlier	22.0542	26.075	igneous	orthogneiss	felsic	S03053-R418	19.306	0.878051	1
S03054-R418	GKM1	Egypt	Northern Africa	Africa	Saharan Metacraton	Uweinat-Kamil Inlier	22.2822	26.1908	igneous	orthogneiss	felsic	S03054-R418	19.306	0.878051	1
S03055-R418	GKM11	Egypt	Northern Africa	Africa	Saharan Metacraton	Uweinat-Kamil Inlier	22.3106	26.1225	igneous	orthogneiss	felsic	S03055-R418	19.306	0.878051	0
S03057-R418	GKM13	Egypt	Northern Africa	Africa	Saharan Metacraton	Uweinat-Kamil Inlier	22.3106	26.1225	igneous	orthogneiss	felsic	S03057-R418	19.306	0.878051	0
S03058-R418	GKM15	Egypt	Northern Africa	Africa	Saharan Metacraton	Uweinat-Kamil Inlier	22.3108	26.1231	igneous	orthogneiss	felsic	S03058-R418	19.306	0.878051	0
S03059-R418	GKM18	Egypt	Northern Africa	Africa	Saharan Metacraton	Uweinat-Kamil Inlier	22.3106	26.1222	igneous	orthogneiss	felsic	S03059-R418	19.306	0.878051	0
S03060-R418	GKM2	Egypt	Northern Africa	Africa	Saharan Metacraton	Uweinat-Kamil Inlier	22.2833	26.1922	igneous	orthogneiss	felsic	S03060-R418	19.306	0.878051	0
S03063-R418	KTM2	Egypt	Northern Africa	Africa	Saharan Metacraton	Uweinat-Kamil Inlier	22.009	25.1242	igneous	orthogneiss	felsic	S03063-R418	19.305	0.878051	1
S03117-R423	09JJQ	China-Eastern	Eastern China	Asia	South China Craton	Zhengjiaya Formation	31.5435	110.843	igneous	andesite	mafic	S03117-R423	20.39	0.107086	29
S03221-R434	LD4A	Brazil-Southeast	Eastern South America	S_America	Sao Francisco Craton	Lagoa Dourada Suite	-20.8889	-44.0377	igneous	tonalite	felsic	S03221-R434	15.235	0.426017	1
S03222-R434	LD5A	Brazil-Southeast	Eastern South America	S_America	Sao Francisco Craton	Lagoa Dourada Suite	-20.8975	-44.0956	igneous	trondhjemite	felsic	S03222-R434	15.235	0.426017	1
S03263-R439	07QL14	China-Eastern	Eastern China	Asia	South China Craton	Houhe Gneiss Complex	32.5238	107.278	igneous	orthogneiss	felsic	S03263-R439	20.387	0.296515	6
S03303-R450	33-1	East Antarctica	East Antarctica	Antarctica	Windmill Islands	Bailey Peninsula	-66.2817	110.512	igneous	orthogneiss	felsic	S03303-R450	11.39	5.3908	1
S03304-R450	33-2	East Antarctica	East Antarctica	Antarctica	Windmill Islands	Bailey Peninsula	-66.281	110.517	igneous	orthogneiss	felsic	S03304-R450	11.39	5.3908	1
S03305-R450	34-1	East Antarctica	East Antarctica	Antarctica	Windmill Islands	Bailey Peninsula	-66.2806	110.519	igneous	granite	felsic	S03305-R450	11.39	5.3908	1
S03306-R450	35-1	East Antarctica	East Antarctica	Antarctica	Windmill Islands	Ardey Charnockite Unit	-66.3734	110.586	igneous	charnockite	felsic	S03306-R450	11.39	5.3908	1
S03307-R450	35-2	East Antarctica	East Antarctica	Antarctica	Windmill Islands	Ardey Charnockite Unit	-66.3734	110.586	igneous	charnockite	felsic	S03307-R450	11.39	5.3908	1
S03309-R451	112802A-28	East Antarctica	East Antarctica	Antarctica	Prydz Bay	Larsemann Hills	-69.4158	76.0778	detrital	quartzite	N.A.	S03309-R451	11.356	0.88213	2
S03310-R451	122901-29	East Antarctica	East Antarctica	Antarctica	Prydz Bay	Larsemann Hills	-69.3594	76.1436	igneous	orthogneiss	felsic	S03310-R451	11.356	0.88213	2
S03311-R451	123104-31	East Antarctica	East Antarctica	Antarctica	Prydz Bay	Larsemann Hills	-69.4206	76.0728	igneous	orthogneiss	felsic	S03311-R451	11.356	0.88213	2
S03341-R458	468768	Greenland	Greenland	N_America	Ikkattup Nunaa Association	Ravns Storo Belt	62.736	-50.1494	igneous	aplite	felsic	S03341-R458	22.229	0.472897	2
S03342-R458	508255	Greenland	Greenland	N_America	Ikkattup Nunaa Association	Perserajoorsuaq Belt	63.0368	-49.4986	igneous	aplite	felsic	S03342-R458	22.23	0.472897	4
S03343-R458	510826	Greenland	Greenland	N_America	Ikkattup Nunaa Association	Bjornesund Belt	62.9862	-49.5514	igneous	aplite	felsic	S03343-R458	22.23	0.472897	3
S03344-R458	510831	Greenland	Greenland	N_America	Ikkattup Nunaa Association	Bjornesund Belt	62.9862	-49.5514	igneous	amphibolite	mafic	S03344-R458	22.23	0.472897	2
S03346-R458	511197	Greenland	Greenland	N_America	Ikkattup Nunaa Association	Bjørnesund Belt	62.9875	-49.5468	igneous	anorthosite	felsic	S03346-R458	22.23	0.472897	3
S03422-R471	JJ03	China-Eastern	Eastern China	Asia	South China Craton	Jingju Granitic Complex	28.3714	119.594	igneous	granite	felsic	S03422-R471	19.399	0.435699	1
S03423-R471	JJ05	China-Eastern	Eastern China	Asia	South China Craton	Jingju Granitic Complex	28.3764	119.604	igneous	granite	felsic	S03423-R471	19.399	0.435699	1
S03424-R471	JJ07	China-Eastern	Eastern China	Asia	South China Craton	Jingju Granitic Complex	28.4255	119.62	igneous	quartz monzonite	felsic	S03424-R471	19.399	0.435699	1
S03425-R471	JLH03	China-Eastern	Eastern China	Asia	South China Craton	Jinluohou Granitic Complex	28.4746	119.544	igneous	granodiorite	felsic	S03425-R471	19.399	0.435699	1
S03426-R471	JLH10	China-Eastern	Eastern China	Asia	South China Craton	Jinluohou Granitic Complex	28.468	119.583	igneous	granite	felsic	S03426-R471	19.399	0.435699	1
S03454-R480	CG-173	Swaziland	Southern Africa	Africa	Kaapvaal Craton	Pongola Supergroup	-27.1993	31.3369	igneous	granite	felsic	S03454-R480	15.311	0.418271	1
S03461-R480	PG-44	South Africa	Southern Africa	Africa	Kaapvaal Craton	Pongola Supergroup	-27.3461	31.4511	igneous	granite	felsic	S03461-R480	15.311	0.418271	1
S03462-R480	PG-45	South Africa	Southern Africa	Africa	Kaapvaal Craton	Pongola Supergroup	-27.3859	31.3938	igneous	granite	felsic	S03462-R480	15.311	0.418271	1
S03463-R480	PG-49	South Africa	Southern Africa	Africa	Kaapvaal Craton	Pongola Supergroup	-27.2787	31.3461	igneous	granite	felsic	S03463-R480	15.311	0.418271	1
S03477-R483	A0713	China-Eastern	Eastern China	Asia	North China Craton	Qidashan Syenogranite	41.1333	123.117	igneous	syenogranite	felsic	S03477-R483	20.403	0.107086	7
S03478-R483	J0817	China-Eastern	Eastern China	Asia	North China Craton	Eastern Block	39.9926	119.549	igneous	syenogranite	felsic	S03478-R483	20.399	0.107086	13
S03479-R483	ZW0403	China-Eastern	Eastern China	Asia	North China Craton	Eastern Block	35.1165	112.276	igneous	syenogranite	felsic	S03479-R483	20.392	0.107086	1
S03486-R486	7014	China-Eastern	Eastern China	Asia	North China Craton	Shangdu-Huade Pluton	41.784	113.782	igneous	granite	felsic	S03486-R486	20.393	0.107086	1
S03487-R486	08093-zir	China-Eastern	Eastern China	Asia	North China Craton	Shangdu-Huade Pluton	41.4118	120.307	igneous	diabase	mafic	S03487-R486	20.4	0.107086	1
S03489-R486	8100	China-Eastern	Eastern China	Asia	North China Craton	Tieling Formation	41.2355	120.237	igneous	diabase	mafic	S03489-R486	20.4	0.107086	1
S03493-R486	9323	China-Eastern	Eastern China	Asia	North China Craton	Shangdu-Huade Pluton	41.8095	113.796	igneous	syenogranite	felsic	S03493-R486	20.393	0.107086	1
S03494-R486	SD057	China-Eastern	Eastern China	Asia	North China Craton	Xiamaling Formation	40.9769	118.759	igneous	diabase	mafic	S03494-R486	20.398	0.107086	2
S03495-R486	SD069	China-Eastern	Eastern China	Asia	North China Craton	Xiamaling Formation	40.686	118.134	igneous	diabase	mafic	S03495-R486	20.398	0.107086	1
S03510-R489	ZJ06-20	China-Eastern	Eastern China	Asia	South China Craton	Badu Complex	28.0036	119.276	igneous	orthogneiss	felsic	S03510-R489	19.399	0.435699	11
S03511-R489	ZJ06-28	China-Eastern	Eastern China	Asia	South China Craton	Badu Complex	27.6569	119.129	igneous	orthogneiss	felsic	S03511-R489	19.399	0.435699	6
S03517-R491	MRV-01A	Western USA	USA_Western	N_America	Superior Province	Minnesota River Valley	44.5568	-94.9876	igneous	trondhjemite	felsic	S03517-R491	21.185	0.329544	1
S03518-R491	MRV-03	Western USA	USA_Western	N_America	Superior Province	Minnesota River Valley	44.557	-94.9887	igneous	granodiorite	felsic	S03518-R491	21.185	0.329544	1
S03519-R491	MRV-04	Western USA	USA_Western	N_America	Superior Province	Minnesota River Valley	44.5565	-94.987	igneous	tonalite	felsic	S03519-R491	21.185	0.329544	1
S03520-R491	MRV-05A	Western USA	USA_Western	N_America	Superior Province	Minnesota River Valley	44.921	-95.6991	igneous	granodiorite	felsic	S03520-R491	21.184	0.329544	1
S03521-R491	MRV-10	Western USA	USA_Western	N_America	Superior Province	Minnesota River Valley	44.6901	-95.3306	igneous	orthogneiss	felsic	S03521-R491	21.184	0.329544	1
S03522-R491	MRV-13	Western USA	USA_Western	N_America	Superior Province	Minnesota River Valley	44.6876	-95.3374	igneous	granite	felsic	S03522-R491	21.184	0.329544	1
S03523-R491	MRV-6	Western USA	USA_Western	N_America	Superior Province	Minnesota River Valley	44.9129	-95.7182	igneous	tonalite	felsic	S03523-R491	21.184	0.329544	2
S03524-R491	MRV-8A	Western USA	USA_Western	N_America	Superior Province	Minnesota River Valley	44.7046	-95.3533	igneous	gabbro	mafic	S03524-R491	21.184	0.329544	2
S03525-R491	MRV-9A	Western USA	USA_Western	N_America	Superior Province	Minnesota River Valley	44.6904	-95.3312	igneous	orthogneiss	felsic	S03525-R491	21.184	0.329544	1
S03571-R499	AB03	Burkina Faso	Western Africa	Africa	West African Craton	Birimian TTG Suite	13.4872	-0.08756	igneous	quartz diorite	felsic	S03571-R499	18.279	0.72439	1
S03572-R499	AB14	Burkina Faso	Western Africa	Africa	West African Craton	Birimian TTG Suite	13.4818	-0.07469	igneous	granodiorite	felsic	S03572-R499	18.279	0.72439	1
S03573-R499	ANT03	Burkina Faso	Western Africa	Africa	West African Craton	Birimian TTG Suite	12.9022	-0.96861	igneous	granodiorite	felsic	S03573-R499	18.279	0.72439	3
S03577-R499	KK07	Burkina Faso	Western Africa	Africa	West African Craton	Birimian TTG Suite	12.955	-1.34806	igneous	granodiorite	felsic	S03577-R499	18.278	0.72439	1
S03578-R499	KL02	Burkina Faso	Western Africa	Africa	West African Craton	Birimian TTG Suite	13.3547	-0.16258	igneous	granodiorite	felsic	S03578-R499	18.279	0.72439	1
S03581-R499	TW02	Burkina Faso	Western Africa	Africa	West African Craton	Birimian TTG Suite	13.2431	-0.12311	igneous	quartz diorite	felsic	S03581-R499	18.279	0.72439	2
S03582-R499	TW12	Burkina Faso	Western Africa	Africa	West African Craton	Birimian TTG Suite	13.286	-0.13069	igneous	granodiorite	felsic	S03582-R499	18.279	0.72439	1
S03583-R499	ZGF12	Burkina Faso	Western Africa	Africa	West African Craton	Birimian TTG Suite	13.2716	-0.48886	igneous	leucogranite	felsic	S03583-R499	18.279	0.72439	2
S03622-R507	GAD-3	India	Southern Asia	Asia	Dharwar Craton	Gadwal Greenstone Belt	16.22	77.7309	igneous	meta-basalt	mafic	S03622-R507	18.357	0.306334	1
S03623-R507	IND-322	India	Southern Asia	Asia	Dharwar Craton	Hutti Greenstone Belt	16.186	76.7776	igneous	rhyolite	felsic	S03623-R507	18.356	0.306334	2
S03624-R507	PAD-2	India	Southern Asia	Asia	Dharwar Craton	Paddavuru Greenstone Belt	16.7316	79.194	igneous	rhyolite	felsic	S03624-R507	18.359	0.306334	1
S03625-R507	PK1-94	India	Southern Asia	Asia	Dharwar Craton	Chitradurga Greenstone Belt	15.334	75.6252	igneous	felsic tuff	felsic	S03625-R507	18.355	0.306334	2
S03627-R507	PK3-94-SHR	India	Southern Asia	Asia	Dharwar Craton	Chitradurga Greenstone Belt	14.0704	76.5932	igneous	felsic tuff	felsic	S03627-R507	18.356	0.306334	1
S03628-R507	PK6-96	India	Southern Asia	Asia	Dharwar Craton	Kolar Greenstone Belt	12.8873	78.2731	igneous	orthogneiss	felsic	S03628-R507	18.358	0.306334	3
S03629-R507	PK8-96	India	Southern Asia	Asia	Dharwar Craton	Kadiri Greenstone Belt	14.0998	78.1613	igneous	rhyolite	felsic	S03629-R507	18.358	0.306334	1
S03630-R507	VEL-1	India	Southern Asia	Asia	Dharwar Craton	Veligallu Greenstone Belt	14.0063	78.4053	igneous	ignimbrite	felsic	S03630-R507	18.358	0.306334	2
S03682-R516	A44	Finland	Scandinavia	Europe	Fennoscandian Shield	Kaapinsalmi Intrusion	65.2325	29.4163	igneous	tonalite	felsic	S03682-R516	22.309	0.112213	12
S03708-R520	08XM04	China-Eastern	Eastern China	Asia	North China Craton	Banshentu Pluton	41.1504	110.037	igneous	quartz diorite	felsic	S03708-R520	20.39	0.107086	7
S03709-R520	08XM15	China-Eastern	Eastern China	Asia	North China Craton	Haolaigou Pluton	40.984	110.216	igneous	tonalite	felsic	S03709-R520	20.39	0.107086	4
S03710-R520	08XM20	China-Eastern	Eastern China	Asia	North China Craton	Dajitu Pluton	40.9574	110.31	igneous	diorite	mafic	S03710-R520	20.39	0.107086	2
S03777-R530	HFS08-1	South Africa	Southern Africa	Africa	Saldania Belt	Moorreesburg Formation	-33.4027	18.8692	detrital	meta-greywacke	N.A.	S03777-R530	14.298	1.54248	1
S03778-R530	HFS08-2a	South Africa	Southern Africa	Africa	Saldania Belt	Magrug Formation	-33.1365	18.8974	detrital	sandstone	N.A.	S03778-R530	14.298	1.54248	1
S03779-R530	HFS08-2b	South Africa	Southern Africa	Africa	Saldania Belt	Magrug Formation	-33.1366	18.8975	detrital	conglomerate	N.A.	S03779-R530	14.298	1.54248	1
S03780-R530	HFS08-3	South Africa	Southern Africa	Africa	Saldania Belt	Porterville Formation	-32.6422	18.9419	detrital	greywacke	N.A.	S03780-R530	14.298	1.54248	1
S03781-R530	HFS08-4	South Africa	Southern Africa	Africa	Saldania Belt	Moorreesburg Formation	-33.192	18.6767	detrital	meta-greywacke	N.A.	S03781-R530	14.298	1.54248	2
S03782-R530	HFS08-6	South Africa	Southern Africa	Africa	Saldania Belt	Tygerberg Formation	-33.9158	18.4153	detrital	siltstone	N.A.	S03782-R530	14.298	1.54248	2
S03783-R530	HFS08-9	South Africa	Southern Africa	Africa	Saldania Belt	Pre-Saldanian Basement	-33.381	18.6689	detrital	schist	N.A.	S03783-R530	14.298	1.54248	12
S03818-R540	DLL18	China-Eastern	Eastern China	Asia	South China Craton	Huangling Igneous Complex	31.0651	110.921	igneous	granite	felsic	S03818-R540	20.39	0.107086	9
S03844-R546	DF05-9	China-Eastern	Eastern China	Asia	North China Craton	Dengfeng Complex	34.495	112.999	igneous	orthogneiss	felsic	S03844-R546	20.392	0.107086	4
S03845-R546	DF08-7	China-Eastern	Eastern China	Asia	North China Craton	Dengfeng Complex	34.4687	112.922	igneous	orthogneiss	felsic	S03845-R546	20.392	0.107086	4
S03846-R546	THB05-103	China-Eastern	Eastern China	Asia	North China Craton	Taihua Complex	34.1526	109.656	igneous	orthogneiss	felsic	S03846-R546	20.389	0.107086	2
S03847-R546	THH05-97	China-Eastern	Eastern China	Asia	North China Craton	Taihua Complex	34.4289	109.965	igneous	orthogneiss	felsic	S03847-R546	20.389	0.107086	2
S03848-R546	THH08-62	China-Eastern	Eastern China	Asia	North China Craton	Taihua Complex	34.3983	110.04	igneous	orthogneiss	felsic	S03848-R546	20.39	0.107086	1
S03849-R546	THQ08-76	China-Eastern	Eastern China	Asia	North China Craton	Taihua Complex	34.4363	110.19	igneous	orthogneiss	felsic	S03849-R546	20.39	0.107086	3
S03850-R546	THQ08-82	China-Eastern	Eastern China	Asia	North China Craton	Taihua Complex	34.4347	110.21	igneous	orthogneiss	felsic	S03850-R546	20.39	0.107086	2
S03853-R548	K0703A	East Antarctica	East Antarctica	Antarctica	Dronning Maud Land	Sør Rondane Mountains	-72.0545	24.3776	igneous	meta-tonalite	felsic	S03853-R548	11.304	0.478002	5
S03854-R548	K1101A	East Antarctica	East Antarctica	Antarctica	Dronning Maud Land	Sør Rondane Mountains	-72.0929	24.5027	igneous	meta-tonalite	felsic	S03854-R548	11.304	0.478002	7
S03855-R548	K1801E	East Antarctica	East Antarctica	Antarctica	Dronning Maud Land	Sør Rondane Mountains	-72.1123	24.4153	igneous	meta-gabbro	mafic	S03855-R548	11.304	0.478002	3
S03856-R548	K2101A	East Antarctica	East Antarctica	Antarctica	Dronning Maud Land	Sør Rondane Mountains	-72.2038	22.7001	igneous	meta-tonalite	felsic	S03856-R548	11.302	0.478002	1
S03857-R548	K2201E	East Antarctica	East Antarctica	Antarctica	Dronning Maud Land	Sør Rondane Mountains	-72.0946	23.9124	igneous	meta-tonalite	felsic	S03857-R548	11.303	0.478002	2
S03858-R548	K2301D	East Antarctica	East Antarctica	Antarctica	Dronning Maud Land	Sør Rondane Mountains	-72.2253	22.6481	igneous	meta-tonalite	felsic	S03858-R548	11.302	0.478002	2
S03859-R548	K2401A	East Antarctica	East Antarctica	Antarctica	Dronning Maud Land	Sør Rondane Mountains	-72.1138	23.4727	igneous	meta-tonalite	felsic	S03859-R548	11.303	0.478002	1
S03860-R548	S2121B	East Antarctica	East Antarctica	Antarctica	Dronning Maud Land	Sør Rondane Mountains	-72.1668	23.44	igneous	meta-tonalite	felsic	S03860-R548	11.303	0.478002	5
S03909-R555	SL896	Sri Lanka	Southern Asia	Asia	Sri Lanka Basement Terrain	Vijayan Complex	6.87439	81.7478	igneous	orthogneiss	felsic	S03909-R555	18.361	0.306334	1
S03910-R555	SL898	Sri Lanka	Southern Asia	Asia	Sri Lanka Basement Terrain	Vijayan Complex	6.90764	81.6405	igneous	orthogneiss	felsic	S03910-R555	18.361	0.306334	1
S03911-R555	SL900	Sri Lanka	Southern Asia	Asia	Sri Lanka Basement Terrain	Vijayan Complex	6.91283	81.5622	igneous	enderbite	felsic	S03911-R555	18.361	0.306334	1
S03912-R555	SL902	Sri Lanka	Southern Asia	Asia	Sri Lanka Basement Terrain	Vijayan Complex	7.26036	81.6244	igneous	orthogneiss	felsic	S03912-R555	18.361	0.306334	1
S03913-R555	SL906	Sri Lanka	Southern Asia	Asia	Sri Lanka Basement Terrain	Vijayan Complex	7.29403	81.719	igneous	orthogneiss	felsic	S03913-R555	18.361	0.306334	1
S03920-R555	SL916	Sri Lanka	Southern Asia	Asia	Sri Lanka Basement Terrain	Vijayan Complex	7.15564	81.2393	igneous	orthogneiss	felsic	S03920-R555	18.361	0.306334	1
S03921-R555	SL917	Sri Lanka	Southern Asia	Asia	Sri Lanka Basement Terrain	Vijayan Complex	7.16103	81.2441	igneous	orthogneiss	felsic	S03921-R555	18.361	0.306334	1
S03922-R555	SL919	Sri Lanka	Southern Asia	Asia	Sri Lanka Basement Terrain	Vijayan Complex	7.17711	81.2271	igneous	orthogneiss	felsic	S03922-R555	18.361	0.306334	1
S03923-R555	SL931	Sri Lanka	Southern Asia	Asia	Sri Lanka Basement Terrain	Vijayan Complex	6.30422	81.4008	igneous	orthogneiss	felsic	S03923-R555	18.361	0.306334	1
S03924-R555	SL932	Sri Lanka	Southern Asia	Asia	Sri Lanka Basement Terrain	Vijayan Complex	6.69636	81.2679	igneous	orthogneiss	felsic	S03924-R555	18.361	0.306334	1
S04179-R597	07-2C	China-Western	Western China	Asia	Chinese Tianshan	Aktau-Wenquan Complex	44.9244	80.6189	igneous	granite	felsic	S04179-R597	21.36	0.178775	5
S04181-R597	07-6A	China-Western	Western China	Asia	Chinese Tianshan	Aktau-Wenquan Complex	44.8947	80.6397	igneous	orthogneiss	felsic	S04181-R597	21.36	0.178775	2
S04183-R597	09-W46	China-Western	Western China	Asia	Chinese Tianshan	Aktau-Wenquan Complex	44.8935	80.6419	igneous	orthogneiss	felsic	S04183-R597	21.36	0.178775	3
S04184-R597	09-W56	China-Western	Western China	Asia	Chinese Tianshan	Aktau-Wenquan Complex	44.9242	80.6189	igneous	migmatite-leucosome	felsic	S04184-R597	21.36	0.178775	2
S04187-R599	REG01	Western Sahara	Sahara	Africa	West African Craton	NW Reguibat Rise	22.4989	-14.3171	igneous	orthogneiss	felsic	S04187-R599	19.265	1.3375	0
S04188-R599	REG03	Western Sahara	Sahara	Africa	West African Craton	NW Reguibat Rise	22.4889	-14.3257	igneous	orthogneiss	felsic	S04188-R599	19.265	1.3375	1
S04189-R599	REG13	Western Sahara	Sahara	Africa	West African Craton	NW Reguibat Rise	22.3196	-14.518	igneous	orthogneiss	felsic	S04189-R599	19.265	1.3375	0
S04190-R599	REG27	Western Sahara	Sahara	Africa	West African Craton	NW Reguibat Rise	22.6082	-14.3876	igneous	leucogranite	felsic	S04190-R599	19.265	1.3375	1
S04191-R599	REG28	Western Sahara	Sahara	Africa	West African Craton	NW Reguibat Rise	22.5963	-14.3928	igneous	orthogneiss	felsic	S04191-R599	19.265	1.3375	1
S04192-R599	REG31	Western Sahara	Sahara	Africa	West African Craton	NW Reguibat Rise	22.6961	-14.5179	igneous	orthogneiss	felsic	S04192-R599	19.265	1.3375	0
S04193-R599	REG34	Western Sahara	Sahara	Africa	West African Craton	NW Reguibat Rise	22.1273	-14.5063	igneous	trondhjemite	felsic	S04193-R599	19.265	1.3375	0
S04194-R599	REG37	Western Sahara	Sahara	Africa	West African Craton	NW Reguibat Rise	21.6211	-14.9697	igneous	orthogneiss	felsic	S04194-R599	19.265	1.3375	1
S04195-R599	REG70	Western Sahara	Sahara	Africa	West African Craton	NW Reguibat Rise	21.9064	-15.0499	igneous	anorthosite	felsic	S04195-R599	19.264	1.3375	1
S04197-R599	REG80	Western Sahara	Sahara	Africa	West African Craton	NW Reguibat Rise	21.6919	-14.847	detrital	greywacke	N.A.	S04197-R599	19.265	1.3375	1
S04198-R600	YM-93	China-Eastern	Eastern China	Asia	Yangtze Craton	Pudeng Formation	25.7662	101.791	igneous	meta-basalt	mafic	S04198-R600	19.381	0.262015	4
S04199-R600	YM-94	China-Eastern	Eastern China	Asia	Yangtze Craton	Pudeng Formation	25.8885	101.853	igneous	meta-basalt	mafic	S04199-R600	19.381	0.262015	2
S04239-R608	Arraias-5	Brazil-Southeast	Eastern South America	S_America	Tocantins Province	Arraias-Parana Domain	-12.68	-47.03	igneous	granite	felsic	S04239-R608	16.232	0.334637	7
S04240-R608	Arraias-9	Brazil-Southeast	Eastern South America	S_America	Tocantins Province	Arraias-Parana Domain	-12.75	-47.01	igneous	migmatite-leucosome	felsic	S04240-R608	16.232	0.334637	4
S04241-R608	Conto-06	Brazil-Southeast	Eastern South America	S_America	Tocantins Province	Almas-Conceicao Domain	-12.33	-47.21	igneous	orthogneiss	felsic	S04241-R608	16.232	0.334637	4
S04242-R608	Conto-11	Brazil-Southeast	Eastern South America	S_America	Tocantins Province	Almas-Conceicao Domain	-12.3022	-47.2394	igneous	orthogneiss	felsic	S04242-R608	16.232	0.334637	4
S04243-R608	JAU-6-040	Brazil-Southeast	Eastern South America	S_America	Tocantins Province	Goias Massif Domain	-12.68	-48.52	igneous	orthogneiss	felsic	S04243-R608	16.231	0.347871	11
S04244-R608	Nat-2	Brazil-Southeast	Eastern South America	S_America	Tocantins Province	Almas-Conceicao Domain	-11.89	-47.65	igneous	tonalite	felsic	S04244-R608	16.232	0.334637	5
S04245-R608	NAT-8	Brazil-Southeast	Eastern South America	S_America	Tocantins Province	Arraias-Parana Domain	-11.8	-47.81	igneous	orthogneiss	felsic	S04245-R608	16.232	0.334637	1
S04247-R608	NAT-9B	Brazil-Southeast	Eastern South America	S_America	Tocantins Province	Goais Magmatic Arc	-11.59	-48.13	igneous	leucogranite	felsic	S04247-R608	16.231	0.347871	3
S04248-R608	Parana-12	Brazil-Southeast	Eastern South America	S_America	Tocantins Province	Arraias-Parana Domain	-12.65	-47.82	igneous	granite	felsic	S04248-R608	16.232	0.334637	13
S04249-R608	Parana-2	Brazil-Southeast	Eastern South America	S_America	Tocantins Province	Arraias-Parana Domain	-12.55	-47.91	igneous	orthogneiss	felsic	S04249-R608	16.232	0.334637	2
S04250-R608	Parana-6	Brazil-Southeast	Eastern South America	S_America	Tocantins Province	Arraias-Parana Domain	-12.5097	-47.9643	igneous	tonalite	felsic	S04250-R608	16.232	0.334637	5
S04251-R608	PNAC4	Brazil-Southeast	Eastern South America	S_America	Tocantins Province	Goias Massif Domain	-11.4016	-47.8714	igneous	tonalite	felsic	S04251-R608	16.232	0.334637	6
S04252-R608	SVAL2	Brazil-Southeast	Eastern South America	S_America	Tocantins Province	Goias Massif Domain	-12.2	-48.33	igneous	orthogneiss	felsic	S04252-R608	16.231	0.347871	2
S04278-R615	017-05	Colombia	Northern South America	S_America	Northern Andes	San Lucas Range	8.56842	-74.0958	igneous	orthogneiss	felsic	S04278-R615	18.205	1.29628	1
S04279-R615	020-02	Colombia	Northern South America	S_America	Northern Andes	San Lucas Range	8.67368	-74.0969	igneous	meta-monzogabbro	mafic	S04279-R615	18.205	1.29628	1
S04280-R615	020-03	Colombia	Northern South America	S_America	Northern Andes	San Lucas Range	8.67368	-74.0969	igneous	meta-monzogabbro	mafic	S04280-R615	18.205	1.29628	1
S04281-R615	022-01	Colombia	Northern South America	S_America	Northern Andes	San Lucas Range	8.65139	-74.0943	igneous	orthogneiss	felsic	S04281-R615	18.205	1.29628	3
S04302-R618	142925	Western Australia	Western Australia	Australia_Papua	West Australian Craton	Dalgaringa Supersuite	-25.3077	116.413	igneous	monzogranite	felsic	S04302-R618	15.396	0.458265	1
S04303-R618	142926	Western Australia	Western Australia	Australia_Papua	West Australian Craton	Dalgaringa Supersuite	-25.3158	116.437	igneous	tonalite	felsic	S04303-R618	15.396	0.458265	1
S04304-R618	142928	Western Australia	Western Australia	Australia_Papua	West Australian Craton	Dalgaringa Supersuite	-25.4387	116.451	igneous	tonalite	felsic	S04304-R618	15.396	0.458265	1
S04305-R618	142932	Western Australia	Western Australia	Australia_Papua	West Australian Craton	Dalgaringa Supersuite	-25.4287	116.262	igneous	granodiorite	felsic	S04305-R618	15.396	0.458265	1
S04306-R618	142933	Western Australia	Western Australia	Australia_Papua	West Australian Craton	Dalgaringa Supersuite	-25.4063	116.217	igneous	granulite	N.A.	S04306-R618	15.396	0.458265	1
S04324-R621	KGR1030	India	Southern Asia	Asia	Dharwar Craton	Dorigallu Granite	14.4106	78.0739	igneous	granite	felsic	S04324-R621	18.358	0.306334	3
S04325-R621	KGR16	India	Southern Asia	Asia	Dharwar Craton	Western Monzogranite	14.25	78.0614	igneous	monzogranite	felsic	S04325-R621	18.358	0.306334	3
S04326-R621	KGR161	India	Southern Asia	Asia	Dharwar Craton	Western Margin	14.2336	78.0156	igneous	leucogranite	felsic	S04326-R621	18.358	0.306334	2
S04327-R621	KGR54B	India	Southern Asia	Asia	Dharwar Craton	Foliated Gneiss	13.8197	78.1831	igneous	orthogneiss	felsic	S04327-R621	18.358	0.306334	3
S04328-R621	KGR9	India	Southern Asia	Asia	Dharwar Craton	Eastern Granodiorite	14.1264	78.155	igneous	granodiorite	felsic	S04328-R621	18.358	0.306334	2
S04349-R624	6	Eastern Canada	Canada_Eastern	N_America	Superior Province	Savage Island Shear Zone	53.7793	-94.3432	igneous	porphyry	felsic	S04349-R624	21.185	0.329544	3
S04350-R624	103	Eastern Canada	Canada_Eastern	N_America	Superior Province	Harper Island Shear Zone	53.8453	-94.2887	igneous	aplite	felsic	S04350-R624	21.185	0.329544	5
S04351-R624	106	Eastern Canada	Canada_Eastern	N_America	Superior Province	Savage Island Shear Zone	53.7676	-94.1314	igneous	porphyry	felsic	S04351-R624	21.185	0.329544	9
S04352-R624	684	Eastern Canada	Canada_Eastern	N_America	Superior Province	Harper Island Shear Zone	53.8453	-94.2891	igneous	aplite	felsic	S04352-R624	21.185	0.329544	10
S04353-R624	JP-006	Eastern Canada	Canada_Eastern	N_America	Superior Province	Savage Island Shear Zone	53.7793	-94.3432	igneous	porphyry	felsic	S04353-R624	21.185	0.329544	6
S04373-R630	KSZ-06	Greenland	Greenland	N_America	West Greenland Supracrustal Belt	Storø Supracrustal Belt	64.4418	-51.0679	igneous	orthogneiss	felsic	S04373-R630	22.228	0.472897	2
S04374-R630	KSZ-10	Greenland	Greenland	N_America	West Greenland Supracrustal Belt	Storø Anorthosite Complex	64.4076	-51.0873	igneous	amphibolite	mafic	S04374-R630	22.228	0.472897	2
S04375-R630	KSZ-13	Greenland	Greenland	N_America	West Greenland Supracrustal Belt	Storø Supracrustal Belt	64.4373	-51.068	detrital	quartzite	N.A.	S04375-R630	22.228	0.472897	1
S04587-R659	046-B-C-D-E	South Africa	Southern Africa	Africa	Kalahari Craton	Peninsula Formation	-33.4235	22.331	detrital	quartzite	N.A.	S04587-R659	14.302	1.54248	5
S04588-R659	046-F-G-H	South Africa	Southern Africa	Africa	Kalahari Craton	Schoemanspoort Formation	-33.3927	22.2163	detrital	sandstone	N.A.	S04588-R659	14.302	1.54248	3
S04589-R659	046-J-K-L	South Africa	Southern Africa	Africa	Kalahari Craton	Schoongezigt Formation	-33.4095	22.0723	detrital	conglomerate	N.A.	S04589-R659	14.302	1.54248	3
S04590-R659	47	South Africa	Southern Africa	Africa	Kalahari Craton	Huis River Formation	-33.4677	21.5993	detrital	shale	N.A.	S04590-R659	14.301	1.54248	6
S04591-R659	048-F-G-H-I	South Africa	Southern Africa	Africa	Kalahari Craton	Uitvlugt Formation	-33.4377	21.8049	detrital	sandstone	N.A.	S04591-R659	14.301	1.54248	6
S04592-R659	048-J-K-L	South Africa	Southern Africa	Africa	Kalahari Craton	Gezwindskraal Formation	-33.4107	21.9331	detrital	greywacke	N.A.	S04592-R659	14.301	1.54248	6
S04627-R667	FG-11	Brazil-Southeast	Eastern South America	S_America	Sao Francisco Craton	Mineiro Belt	-20.9358	-44.1524	igneous	orthogneiss	felsic	S04627-R667	15.235	0.426017	1
S04628-R667	FG-13	Brazil-Southeast	Eastern South America	S_America	Sao Francisco Craton	Mineiro Belt	-20.9733	-44.3715	igneous	amphibolite	mafic	S04628-R667	15.235	0.426017	8
S04629-R667	FG-14	Brazil-Southeast	Eastern South America	S_America	Sao Francisco Craton	Mineiro Belt	-20.9597	-44.2309	igneous	orthogneiss	felsic	S04629-R667	15.235	0.426017	1
S04630-R667	FG-23	Brazil-Southeast	Eastern South America	S_America	Sao Francisco Craton	Mineiro Belt	-20.9962	-44.2903	igneous	orthogneiss	felsic	S04630-R667	15.235	0.426017	5
S04667-R676	1130	East Antarctica	East Antarctica	Antarctica	Wilhelm II Land	Mirny Oasis	-66.551	93.0236	igneous	granulite	N.A.	S04667-R676	11.373	5.3908	1
S04668-R676	419-486	East Antarctica	East Antarctica	Antarctica	Wilhelm II Land	Gaussberg Volcano	-66.805	89.194	igneous	lamproite	mafic	S04668-R676	11.369	0.88213	1
S04669-R676	488	East Antarctica	East Antarctica	Antarctica	Wilhelm II Land	Mount Brown Monzogranite	-68.566	86.101	igneous	monzogranite	felsic	S04669-R676	11.366	0.88213	2
S04684-R678	DB15	Turkey	Western Asia	Asia	Anatolian Plate	Cadomian Volcanics	37.3363	40.2836	igneous	rhyolite	felsic	S04684-R678	20.32	0.477203	4
S04685-R678	DB17	Turkey	Western Asia	Asia	Anatolian Plate	Cadomian Volcanics	37.3367	40.2841	igneous	rhyolite	felsic	S04685-R678	20.32	0.477203	5
S04686-R678	DB30	Turkey	Western Asia	Asia	Anatolian Plate	Cadomian Volcanics	37.343	40.2973	igneous	rhyolite	felsic	S04686-R678	20.32	0.477203	3
S04687-R678	DB48	Turkey	Western Asia	Asia	Anatolian Plate	Cadomian Volcanics	37.3324	40.3262	igneous	andesite	mafic	S04687-R678	20.32	0.477203	5
S04688-R678	DB65	Turkey	Western Asia	Asia	Anatolian Plate	Cadomian Volcanics	37.3296	40.3139	igneous	andesite	mafic	S04688-R678	20.32	0.477203	7
S04701-R681	109AP117	Russia-Far East	Russia_Far East	Asia	Siberian Craton	Uktinsk Formation	71.0587	127.566	detrital	sandstone	N.A.	S04701-R681	23.407	10	1
S04702-R681	309-322	Russia-Far East	Russia_Far East	Asia	Siberian Craton	Uchur Group	57.1386	131.427	detrital	sandstone	N.A.	S04702-R681	22.411	1.198	1
S04703-R681	514-2	Russia-Central Siberia	Russia_Central Siberia	Asia	Siberian Craton	Mukun Group	69.075	114.028	detrital	sandstone	N.A.	S04703-R681	23.394	9.70343	1
S04704-R681	571-3	Russia-Central Siberia	Russia_Central Siberia	Asia	Siberian Craton	Mukun Group	69.7606	112.736	detrital	sandstone	N.A.	S04704-R681	23.392	9.70343	1
S04705-R681	678	Russia-Central Siberia	Russia_Central Siberia	Asia	Siberian Craton	Mukun Group	71.3881	109.624	detrital	sandstone	N.A.	S04705-R681	23.389	9.70343	2
S04706-R681	99JT2	Russia-Far East	Russia_Far East	Asia	Siberian Craton	Uy Group	60.7229	136.988	detrital	sandstone	N.A.	S04706-R681	22.416	5.71775	1
S04707-R681	C3	Russia-Far East	Russia_Far East	Asia	Siberian Craton	Uy Group	60.1139	137.066	detrital	sandstone	N.A.	S04707-R681	22.417	5.71775	1
S04708-R681	Khast	Russia-Far East	Russia_Far East	Asia	Siberian Craton	Khaipakh Formation	72.1816	120.274	detrital	sandstone	N.A.	S04708-R681	23.4	10	2
S04710-R681	Shein	Russia-Central Siberia	Russia_Central Siberia	Asia	Siberian Craton	Yudoma Group	62.7769	117.508	detrital	sandstone	N.A.	S04710-R681	22.397	1.198	3
S04713-R681	X04-15-SHR	Russia-Far East	Russia_Far East	Asia	Siberian Craton	Verkhoyansk Belt	61.3288	137.388	detrital	sandstone	N.A.	S04713-R681	22.417	5.71775	1
S04715-R681	X04-16-SHR	Russia-Far East	Russia_Far East	Asia	Siberian Craton	Upper Yudoma Group	61.3396	137.376	detrital	sandstone	N.A.	S04715-R681	22.417	5.71775	1
S04717-R681	X04-18	Russia-Far East	Russia_Far East	Asia	Siberian Craton	Lower Yudoma Group	61.3729	137.317	detrital	sandstone	N.A.	S04717-R681	22.417	5.71775	1
S04718-R681	X04-19	Russia-Far East	Russia_Far East	Asia	Siberian Craton	Lower Yudoma Group	61.3722	137.32	detrital	sandstone	N.A.	S04718-R681	22.417	5.71775	1
S04719-R681	X04-21	Russia-Far East	Russia_Far East	Asia	Siberian Craton	Aimchan Group	61.3626	137.154	detrital	sandstone	N.A.	S04719-R681	22.417	5.71775	1
S04720-R681	X04-23-SHR	Russia-Far East	Russia_Far East	Asia	Siberian Craton	Kerpyl Group	61.3675	137.187	detrital	sandstone	N.A.	S04720-R681	22.417	5.71775	1
S04722-R681	X04-24	Russia-Far East	Russia_Far East	Asia	Siberian Craton	Uchur Group	61.3518	137.124	detrital	sandstone	N.A.	S04722-R681	22.417	5.71775	1
S04723-R681	X04-26	Russia-Far East	Russia_Far East	Asia	Siberian Craton	Uchur Group	61.4744	137.105	detrital	sandstone	N.A.	S04723-R681	22.417	5.71775	1
S04724-R681	X04-33-SHR	Russia-Far East	Russia_Far East	Asia	Siberian Craton	Uchur Group	61.717	136.391	detrital	sandstone	N.A.	S04724-R681	22.416	5.71775	2
S04726-R681	X04-34	Russia-Far East	Russia_Far East	Asia	Siberian Craton	Aimchan Group	61.7055	136.391	detrital	sandstone	N.A.	S04726-R681	22.416	5.71775	1
S04809-R693	A1975	Finland	Scandinavia	Europe	Fennoscandian Shield	Siilinjarvi Volcanic Complex	63.0401	27.7536	detrital	meta-psammite	N.A.	S04809-R693	22.307	0.112213	10
S04810-R693	A1976	Finland	Scandinavia	Europe	Fennoscandian Shield	Allochthonous Sedimentary Rocks	63.2465	27.109	detrital	meta-psammite	N.A.	S04810-R693	22.307	0.112213	1
S04811-R693	A1977	Finland	Scandinavia	Europe	Fennoscandian Shield	Sveconorwegian Supercrustal Rocks	63.3068	26.8732	detrital	meta-psammite	N.A.	S04811-R693	22.306	0.112213	1
S04812-R693	A1978	Finland	Scandinavia	Europe	Fennoscandian Shield	Allochthonous Sedimentary Rocks	63.7555	26.8768	detrital	meta-psammite	N.A.	S04812-R693	22.306	0.112213	1
S04813-R693	A1979	Finland	Scandinavia	Europe	Fennoscandian Shield	Allochthonous Sedimentary Rocks	63.7584	26.7082	detrital	meta-psammite	N.A.	S04813-R693	22.306	0.112213	1
S04814-R693	A1980	Finland	Scandinavia	Europe	Fennoscandian Shield	Nalantojarvi Volcanic Rocks	63.8385	26.4878	detrital	arkose	N.A.	S04814-R693	22.306	0.112213	2
S04815-R693	A1982	Finland	Scandinavia	Europe	Fennoscandian Shield	Sveconorwegian Supercrustal Rocks	63.6326	25.9352	detrital	meta-psammite	N.A.	S04815-R693	22.305	0.112213	1
S04816-R693	A1983	Finland	Scandinavia	Europe	Fennoscandian Shield	Allochthonous Sedimentary Rocks	64.1209	26.4769	detrital	arkose	N.A.	S04816-R693	22.306	0.112213	1
S04817-R693	A1984	Finland	Scandinavia	Europe	Fennoscandian Shield	Nalantojarvi Volcanic Rocks	64.1342	26.4408	detrital	meta-psammite	N.A.	S04817-R693	22.306	0.112213	1
S04818-R693	A1985	Finland	Scandinavia	Europe	Fennoscandian Shield	Nalantojarvi Volcanic Rocks	64.2003	25.9875	detrital	meta-psammite	N.A.	S04818-R693	22.305	0.112213	1
S04819-R693	A1986	Finland	Scandinavia	Europe	Fennoscandian Shield	Nalantojarvi Volcanic Rocks	64.6877	24.9623	detrital	meta-psammite	N.A.	S04819-R693	22.304	0.112213	1
S04820-R693	A2100	Finland	Scandinavia	Europe	Fennoscandian Shield	Nalantojarvi Volcanic Rocks	63.8421	26.4817	igneous	porphyry	felsic	S04820-R693	22.306	0.112213	8
S04987-R726	R.5414	West Antarctica	West Antarctica	Antarctica	Antarctic Peninsula	Central Magmatic Arc	-68.9199	-67.2362	igneous	orthogneiss	felsic	S04987-R726	11.212	0.669202	8
S04988-R726	R.5869	West Antarctica	West Antarctica	Antarctica	Palmer Land	Central Magmatic Arc	-69.3932	-67.5835	igneous	andesite	mafic	S04988-R726	11.212	0.669202	3
S05153-R741	PS-386	Russia-Central Siberia	Russia_Central Siberia	Asia	Central Asian Orogenic Belt	Kultukskaya Suite	51.6453	103.7	igneous	plagiogneiss	felsic	S05153-R741	21.383	0.307843	2
S05154-R741	PS-387	Russia-Central Siberia	Russia_Central Siberia	Asia	Central Asian Orogenic Belt	Kultukskaya Suite	51.6398	103.695	igneous	orthogneiss	felsic	S05154-R741	21.383	0.307843	6
S05741-R810	POR1091f-TIMS	Eastern Canada	Canada_Eastern	N_America	Superior Craton	Inukjuak Domain	58.279	-77.731	detrital	schist	N.A.	S05741-R810	22.202	0.474681	1
S05742-R810	POR1091f-LA	Eastern Canada	Canada_Eastern	N_America	Superior Craton	Inukjuak Domain	58.279	-77.731	detrital	schist	N.A.	S05742-R810	22.202	0.474681	1
S05743-R810	POR1091G	Eastern Canada	Canada_Eastern	N_America	Superior Craton	Inukjuak Domain	58.2791	-77.7328	igneous	pegmatite	felsic	S05743-R810	22.202	0.474681	2
S05744-R810	POR134	Eastern Canada	Canada_Eastern	N_America	Superior Craton	Inukjuak Domain	58.2897	-77.7359	detrital	schist	N.A.	S05744-R810	22.202	0.474681	4
S05745-R810	POR23-TIMS	Eastern Canada	Canada_Eastern	N_America	Superior Craton	Inukjuak Domain	58.2968	-77.7388	igneous	tonalite	felsic	S05745-R810	22.202	0.474681	2
S05746-R810	POR23-LA	Eastern Canada	Canada_Eastern	N_America	Superior Craton	Inukjuak Domain	58.2968	-77.7388	igneous	tonalite	felsic	S05746-R810	22.202	0.474681	1
S05747-R810	POR29	Eastern Canada	Canada_Eastern	N_America	Superior Craton	Inukjuak Domain	58.279	-77.7308	detrital	conglomerate	N.A.	S05747-R810	22.202	0.474681	2
S05748-R810	POR30	Eastern Canada	Canada_Eastern	N_America	Superior Craton	Inukjuak Domain	58.2796	-77.7296	igneous	gabbro	mafic	S05748-R810	22.202	0.474681	1
S05880-R824	BCTF	Eastern USA	USA_Eastern	N_America	Southern Appalachian Mountains	Piedmont Metagraywacke	35.539	-81.702	detrital	meta-greywacke	N.A.	S05880-R824	20.198	1.64199	1
S05881-R824	BECR	Eastern USA	USA_Eastern	N_America	Southern Appalachian Mountains	Tallulah Falls – Ashe Formation	35.454	-82.661	detrital	meta-greywacke	N.A.	S05881-R824	20.197	1.64199	1
S05882-R824	BOCAT	Eastern USA	USA_Eastern	N_America	Southern Appalachian Mountains	Tallulah Falls – Ashe Formation	35.6	-82.538	detrital	meta-greywacke	N.A.	S05882-R824	20.197	1.64199	1
S05883-R824	BPM	Eastern USA	USA_Eastern	N_America	Southern Appalachian Mountains	Chauga River Formation	34.916	-82.914	igneous	amphibolite	mafic	S05883-R824	20.197	1.64199	1
S05884-R824	CHDAM	Eastern USA	USA_Eastern	N_America	Southern Appalachian Mountains	Walden Creek Group	35.548	-84.05	detrital	sandstone	N.A.	S05884-R824	20.195	1.64199	1
S05885-R824	COLRAB	Eastern USA	USA_Eastern	N_America	Southern Appalachian Mountains	Coleman River Formation	34.908	-83.612	detrital	meta-sandstone	N.A.	S05885-R824	20.196	1.64199	1
S05886-R824	GR1	Eastern USA	USA_Eastern	N_America	Southern Appalachian Mountains	Piedmont Metagraywacke	34.917	-82.139	detrital	meta-greywacke	N.A.	S05886-R824	20.197	1.64199	1
S05887-R824	KEOTF	Eastern USA	USA_Eastern	N_America	Southern Appalachian Mountains	Tallulah Falls – Ashe Formation	34.696	-82.879	igneous	amphibolite	mafic	S05887-R824	20.197	1.64199	1
S05888-R824	LQZT	Eastern USA	USA_Eastern	N_America	Southern Appalachian Mountains	Snowbird Group	35.702	-83.04	detrital	sandstone	N.A.	S05888-R824	20.196	1.64199	1
S05889-R824	OTCOW	Eastern USA	USA_Eastern	N_America	Southern Appalachian Mountains	Otto Formation	35.06	-83.453	detrital	meta-sandstone	N.A.	S05889-R824	20.196	1.64199	1
S05890-R824	OTD	Eastern USA	USA_Eastern	N_America	Southern Appalachian Mountains	Otto Formation	34.56	-84.074	detrital	meta-sandstone	N.A.	S05890-R824	20.195	1.64199	1
S05891-R824	PMQZT	Eastern USA	USA_Eastern	N_America	Southern Appalachian Mountains	Pilot Mountain	36.344	-80.482	detrital	quartzite	N.A.	S05891-R824	20.199	1.64199	1
S05892-R824	QMS	Eastern USA	USA_Eastern	N_America	Southern Appalachian Mountains	Otto Formation	34.533	-84.018	detrital	meta-sandstone	N.A.	S05892-R824	20.195	1.64199	1
S05893-R824	SERV	Eastern USA	USA_Eastern	N_America	Southern Appalachian Mountains	Sandsuck Formation	35.248	-84.444	detrital	sandstone	N.A.	S05893-R824	20.195	1.64199	1
S05894-R824	SMHC	Eastern USA	USA_Eastern	N_America	Southern Appalachian Mountains	Hogan Creek Formation	36.271	-80.602	detrital	meta-sandstone	N.A.	S05894-R824	20.199	1.64199	1
S05895-R824	SMTF	Eastern USA	USA_Eastern	N_America	Southern Appalachian Mountains	Tallulah Falls – Ashe Formation	36.275	-80.732	detrital	meta-greywacke	N.A.	S05895-R824	20.199	1.64199	1
S05896-R824	TELP	Eastern USA	USA_Eastern	N_America	Southern Appalachian Mountains	Dean Formation	35.336	-84.296	detrital	sandstone	N.A.	S05896-R824	20.195	1.64199	1
S05897-R824	TFQZT1	Eastern USA	USA_Eastern	N_America	Southern Appalachian Mountains	Tallulah Falls – Ashe Formation	34.817	-83.424	detrital	quartzite	N.A.	S05897-R824	20.196	1.64199	2
S05898-R824	TFTIG	Eastern USA	USA_Eastern	N_America	Southern Appalachian Mountains	Tallulah Falls – Ashe Formation	34.838	-83.422	detrital	meta-greywacke	N.A.	S05898-R824	20.196	1.64199	1
S05899-R824	UTF	Eastern USA	USA_Eastern	N_America	Southern Appalachian Mountains	Tallulah Falls – Ashe Formation	35.644	-81.987	detrital	meta-greywacke	N.A.	S05899-R824	20.198	1.64199	1
S05986-R835	01JGE-granodio	Western Canada	Canada_Western	N_America	Alberta Foreland Basin	Mill Creek Formation	49.5989	-114.394	igneous	granodiorite	felsic	S05986-R835	21.165	0.281731	35
S05987-R835	01JGE-porphyry	Western Canada	Canada_Western	N_America	Alberta Foreland Basin	Mill Creek Formation	49.5989	-114.394	igneous	porphyry	felsic	S05987-R835	21.165	0.281731	40
S05996-R835	RAR-00-12-zir	Western Canada	Canada_Western	N_America	Alberta Foreland Basin	St Mary River Formation	49.7936	-114.126	detrital	sandstone	N.A.	S05996-R835	21.165	0.281731	6
S06086-R845	03SP-15	Northern Alaska	Alaska_Northern	N_America	Seward Peninsula	Kigluaik Mountains	65.1297	-164.828	igneous	orthogneiss	felsic	S06086-R845	22.115	1.90592	1
S06087-R845	03SP-20	Northern Alaska	Alaska_Northern	N_America	Seward Peninsula	Chukotka Terrane	64.9089	-165.057	igneous	orthogneiss	felsic	S06087-R845	22.114	1.90592	1
S06092-R845	04MBW-935a	Northern Alaska	Alaska_Northern	N_America	Seward Peninsula	Chukotka Terrane	65.1304	-163.949	igneous	meta-rhyolite	felsic	S06092-R845	22.116	1.90592	1
S06094-R845	06BA-13	Northern Alaska	Alaska_Northern	N_America	Seward Peninsula	Chukotka Terrane	65.2471	-163.318	igneous	granite	felsic	S06094-R845	22.116	1.90592	1
S06103-R845	92.5A-139	Northern Alaska	Alaska_Northern	N_America	Seward Peninsula	Chukotka Terrane	65.0055	-165.912	igneous	orthogneiss	felsic	S06103-R845	22.114	1.90592	10
S06352-R882	131	Central Australia	Central Australia	Australia_Papua	North Australian Craton	Auvergne Group	-15.5932	130.307	detrital	sandstone	N.A.	S06352-R882	16.41	2.3682	1
S06353-R882	136	Central Australia	Central Australia	Australia_Papua	North Australian Craton	Duerdin Group	-15.6423	129.674	detrital	sandstone	N.A.	S06353-R882	16.409	2.3682	1
S06354-R882	137	Central Australia	Central Australia	Australia_Papua	North Australian Craton	Stubb Formation	-15.4903	131.367	detrital	sandstone	N.A.	S06354-R882	16.411	2.3682	2
S06355-R882	143	Central Australia	Central Australia	Australia_Papua	North Australian Craton	Weaner Sandstone	-16.0429	131.382	detrital	sandstone	N.A.	S06355-R882	16.411	2.3682	1
S06356-R882	881	Central Australia	Central Australia	Australia_Papua	North Australian Craton	Inverway Metamorphics	-17.526	129.963	detrital	sandstone	N.A.	S06356-R882	16.409	2.3682	1
S06357-R882	882	Central Australia	Central Australia	Australia_Papua	North Australian Craton	Limbunya Group	-17.5274	129.949	detrital	sandstone	N.A.	S06357-R882	16.409	2.3682	1
S06359-R882	886	Central Australia	Central Australia	Australia_Papua	North Australian Craton	Neave Sandstone	-17.7297	130.413	detrital	sandstone	N.A.	S06359-R882	16.41	2.3682	1
S06393-R885	AM	Western USA	USA_Western	N_America	Penokean Orogen	East-Cent Minnesota Batholith	46.0553	-93.2834	igneous	granite	felsic	S06393-R885	21.186	0.329544	1
S06401-R885	MN99-04	Western USA	USA_Western	N_America	Penokean Orogen	East-Cent Minnesota Batholith	45.6638	-94.1903	igneous	quartz diorite	felsic	S06401-R885	21.185	0.329544	1
S06402-R885	MN99-06	Western USA	USA_Western	N_America	Penokean Orogen	East-Cent Minnesota Batholith	45.9609	-94.1395	igneous	tonalite	felsic	S06402-R885	21.185	0.329544	1
S06403-R885	MN99-07-08	Western USA	USA_Western	N_America	Penokean Orogen	East-Cent Minnesota Batholith	46.0156	-94.2074	igneous	tonalite	felsic	S06403-R885	21.185	0.329544	2
S06404-R885	MN99-09	Western USA	USA_Western	N_America	Penokean Orogen	Post-Penokean Pluton	46.0188	-94.0166	igneous	tonalite	felsic	S06404-R885	21.185	0.329544	1
S06405-R885	MN99-10	Western USA	USA_Western	N_America	Penokean Orogen	East-Cent Minnesota Batholith	46.0632	-93.4774	igneous	granite	felsic	S06405-R885	21.186	0.329544	1
S06406-R885	MN99-11	Western USA	USA_Western	N_America	Penokean Orogen	East-Cent Minnesota Batholith	45.9342	-93.3671	igneous	granite	felsic	S06406-R885	21.186	0.329544	1
S06408-R885	MNDH-EC15	Western USA	USA_Western	N_America	Penokean Orogen	East-Cent Minnesota Batholith	45.691	-93.5859	igneous	quartz diorite	felsic	S06408-R885	21.186	0.329544	1
S06409-R885	MNDH-EC2	Western USA	USA_Western	N_America	Penokean Orogen	East-Cent Minnesota Batholith	45.765	-93.9635	igneous	porphyry	felsic	S06409-R885	21.186	0.329544	1
S06410-R885	MNDH-EC25	Western USA	USA_Western	N_America	Penokean Orogen	East-Cent Minnesota Batholith	45.6042	-93.7674	igneous	granodiorite	felsic	S06410-R885	21.186	0.329544	1
S06411-R885	MNDH-EC34	Western USA	USA_Western	N_America	Penokean Orogen	East-Cent Minnesota Batholith	45.4423	-93.929	igneous	granite	felsic	S06411-R885	21.186	0.329544	1
S06412-R885	MNDH-EC4	Western USA	USA_Western	N_America	Penokean Orogen	East-Cent Minnesota Batholith	45.9556	-93.8504	igneous	granite	felsic	S06412-R885	21.186	0.329544	1
S06413-R885	MNDH-EC5	Western USA	USA_Western	N_America	Penokean Orogen	East-Cent Minnesota Batholith	45.9216	-93.9239	igneous	granite	felsic	S06413-R885	21.186	0.329544	1
S06416-R885	SC-032	Western USA	USA_Western	N_America	Penokean Orogen	East-Cent Minnesota Batholith	45.534	-94.2417	igneous	granite	felsic	S06416-R885	21.185	0.329544	1
S06417-R885	SC-058	Western USA	USA_Western	N_America	Penokean Orogen	East-Cent Minnesota Batholith	45.4752	-94.3342	igneous	granite	felsic	S06417-R885	21.185	0.329544	1
S06418-R885	SC-062	Western USA	USA_Western	N_America	Penokean Orogen	East-Cent Minnesota Batholith	45.5581	-92.96	igneous	granite	felsic	S06418-R885	21.187	0.329544	1
S07065-R979	2267	Algeria	Sahara	Africa	Tuareg Shield	Hoggar Massif	25.1132	7.41585	igneous	orthogneiss	felsic	S07065-R979	19.287	1.76961	1
S07066-R979	2271	Algeria	Sahara	Africa	Tuareg Shield	Hoggar Massif	25.0974	7.27106	igneous	orthogneiss	felsic	S07066-R979	19.287	1.76961	1
S07067-R979	659	Algeria	Sahara	Africa	Tuareg Shield	Hoggar Massif	25.1376	7.26644	igneous	orthogneiss	felsic	S07067-R979	19.287	1.76961	1
S07068-R979	673	Algeria	Sahara	Africa	Tuareg Shield	Hoggar Massif	25.0733	7.14575	igneous	orthogneiss	felsic	S07068-R979	19.287	1.76961	1
S07069-R979	677	Algeria	Sahara	Africa	Tuareg Shield	Hoggar Massif	25.0327	7.23694	igneous	orthogneiss	felsic	S07069-R979	19.287	1.76961	1
S07480-R1035	G1	Brazil-Southeast	Eastern South America	S_America	Northern Brasilia Belt	Almas-Conceicao do Tocantins Domain	-11.9924	-47.5399	igneous	granite	felsic	S07480-R1035	16.232	0.334637	4
S07481-R1035	G2	Brazil-Southeast	Eastern South America	S_America	Northern Brasilia Belt	Almas-Conceicao do Tocantins Domain	-12.0243	-47.5645	igneous	granite	felsic	S07481-R1035	16.232	0.334637	4
S07483-R1035	G7	Brazil-Southeast	Eastern South America	S_America	Northern Brasilia Belt	Natividade Domain	-11.9126	-47.8329	igneous	tonalite	felsic	S07483-R1035	16.232	0.334637	8
S07486-R1035	NI-V-95	Brazil-Southeast	Eastern South America	S_America	Northern Brasilia Belt	Natividade Domain	-11.85	-47.6927	igneous	tonalite	felsic	S07486-R1035	16.232	0.334637	6
S07487-R1035	NI-VIII-122	Brazil-Southeast	Eastern South America	S_America	Northern Brasilia Belt	Almas-Conceicao do Tocantins Domain	-11.8847	-47.4906	igneous	tonalite	felsic	S07487-R1035	16.232	0.334637	6
S07489-R1035	PI-41	Brazil-Southeast	Eastern South America	S_America	Northern Brasilia Belt	Almas-Conceicao do Tocantins Domain	-12.1067	-47.434	igneous	tonalite	felsic	S07489-R1035	16.232	0.334637	2
S07528-R1041	9	Brazil-Southeast	Eastern South America	S_America	Southern Brasilia Orogen	Pouso Alegre Complex	-22.1698	-45.9034	igneous	orthogneiss	felsic	S07528-R1041	15.234	0.426017	2
S07529-R1041	1	Brazil-Southeast	Eastern South America	S_America	Southern Brasilia Orogen	Pouso Alegre Complex	-22.2034	-45.8607	igneous	orthogneiss	felsic	S07529-R1041	15.234	0.426017	3
S07530-R1041	23	Brazil-Southeast	Eastern South America	S_America	Southern Brasilia Orogen	Pouso Alegre Complex	-22.1951	-45.9137	igneous	orthogneiss	felsic	S07530-R1041	15.234	0.426017	2
S07531-R1041	24	Brazil-Southeast	Eastern South America	S_America	Southern Brasilia Orogen	Pouso Alegre Complex	-21.9328	-44.4972	igneous	orthogneiss	felsic	S07531-R1041	15.235	0.426017	1
S07533-R1041	48	Brazil-Southeast	Eastern South America	S_America	Southern Brasilia Orogen	Pouso Alegre Complex	-22.0889	-45.8952	igneous	granodiorite	felsic	S07533-R1041	15.234	0.426017	3
S07534-R1041	6	Brazil-Southeast	Eastern South America	S_America	Southern Brasilia Orogen	Pouso Alegre Complex	-21.8669	-45.61	igneous	granite	felsic	S07534-R1041	15.234	0.426017	1
S07535-R1041	7A	Brazil-Southeast	Eastern South America	S_America	Southern Brasilia Orogen	Pouso Alegre Complex	-21.9226	-45.5676	igneous	orthogneiss	felsic	S07535-R1041	15.234	0.426017	1
S07564-R1047	C-502	Brazil-Southeast	Eastern South America	S_America	Sao Francisco Craton	Sao Vicente Complex	-21.9325	-44.8396	igneous	orthogneiss	felsic	S07564-R1047	15.235	0.426017	1
S07565-R1047	C-503	Brazil-Southeast	Eastern South America	S_America	Sao Francisco Craton	Sao Vicente Complex	-21.9284	-44.8265	igneous	orthogneiss	felsic	S07565-R1047	15.235	0.426017	1
S07566-R1047	C-505	Brazil-Southeast	Eastern South America	S_America	Sao Francisco Craton	Sao Vicente Complex	-21.8941	-44.8104	igneous	orthogneiss	felsic	S07566-R1047	15.235	0.426017	1
S07567-R1047	C-506	Brazil-Southeast	Eastern South America	S_America	Sao Francisco Craton	Sao Vicente Complex	-21.8324	-44.4272	detrital	schist	N.A.	S07567-R1047	15.235	0.426017	1
S07568-R1047	C-509	Brazil-Southeast	Eastern South America	S_America	Sao Francisco Craton	Sao Vicente Complex	-21.6614	-43.9052	igneous	amphibolite	mafic	S07568-R1047	15.236	0.426017	1
S07569-R1047	C-510	Brazil-Southeast	Eastern South America	S_America	Sao Francisco Craton	Sao Vicente Complex	-21.6448	-43.9056	detrital	quartzite	N.A.	S07569-R1047	15.236	0.426017	1
S07570-R1047	C-540	Brazil-Southeast	Eastern South America	S_America	Sao Francisco Craton	Sao Vicente Complex	-21.7435	-43.9041	igneous	amphibolite	mafic	S07570-R1047	15.236	0.426017	1
S07572-R1047	C-559	Brazil-Southeast	Eastern South America	S_America	Sao Francisco Craton	Sao Vicente Complex	-22.2009	-46.4757	detrital	quartzite	N.A.	S07572-R1047	15.233	0.426017	1
S07788-R1073	DN6	East Antarctica	East Antarctica	Antarctica	East Antarctic Craton	Grove Mountains	-72.949	74.9982	igneous	granite	felsic	S07788-R1073	11.354	0.88213	4
S07789-R1073	GE5	East Antarctica	East Antarctica	Antarctica	East Antarctic Craton	Grove Mountains	-72.9352	75.3806	igneous	charnockite	felsic	S07789-R1073	11.355	0.88213	3
S07790-R1073	HM6	East Antarctica	East Antarctica	Antarctica	East Antarctic Craton	Grove Mountains	-72.8768	75.066	igneous	charnockite	felsic	S07790-R1073	11.355	0.88213	10
S08021-R1106	Ind-480	India	Southern Asia	Asia	Dharwar Craton	Chikmagalur Granodiorite	13.2874	75.8299	igneous	granite	felsic	S08021-R1106	18.355	0.306334	3
S08022-R1106	Ind-54b-zir	India	Southern Asia	Asia	Dharwar Craton	Halekote Trondhjemite	12.93	76.4958	igneous	trondhjemite	felsic	S08022-R1106	18.356	0.306334	14
S08024-R1106	Ind-55c	India	Southern Asia	Asia	Dharwar Craton	Granite Intrusion	12.9147	76.0744	igneous	granite	felsic	S08024-R1106	18.356	0.306334	1
S08025-R1106	Ind-55d	India	Southern Asia	Asia	Dharwar Craton	Gorur TTG Gneiss	12.9092	76.0833	igneous	orthogneiss	felsic	S08025-R1106	18.356	0.306334	25
S08026-R1106	Ind-57b-zir	India	Southern Asia	Asia	Dharwar Craton	Chikmagalur Granodiorite	12.9433	75.0847	igneous	orthogneiss	felsic	S08026-R1106	18.355	0.306334	4
S08028-R1106	OEA-13	India	Southern Asia	Asia	Dharwar Craton	Eastern Gneiss	12.9867	76.2875	igneous	orthogneiss	felsic	S08028-R1106	18.356	0.306334	5
S08044-R1112	EK89	Brazil-Amazonian	Amazonian Brazil	S_America	Amazonian Craton	Jari Domain	-0.33981	-52.8689	igneous	monzogranite	felsic	S08044-R1112	17.227	1.29778	1
S08045-R1112	JM25	Brazil-Amazonian	Amazonian Brazil	S_America	Amazonian Craton	Parintins Intrusive Suite	0.43164	-53.1726	igneous	monzogranite	felsic	S08045-R1112	17.226	1.29778	1
S08046-R1112	JM60	Brazil-Amazonian	Amazonian Brazil	S_America	Amazonian Craton	Jari-Guaribas Complex	0.19327	-52.6233	igneous	orthogneiss	felsic	S08046-R1112	17.227	1.29778	1
S08048-R1112	LT126	Brazil-Amazonian	Amazonian Brazil	S_America	Amazonian Craton	Guianense Complex	0.04702	-53.0085	igneous	orthogneiss	felsic	S08048-R1112	17.226	1.29778	1
S08049-R1112	LT017	Brazil-Amazonian	Amazonian Brazil	S_America	Amazonian Craton	Jari Domain	-0.06008	-52.9669	igneous	syenogranite	felsic	S08049-R1112	17.227	1.29778	1
S08050-R1112	LT177	Brazil-Amazonian	Amazonian Brazil	S_America	Amazonian Craton	Carecuru Domain	-0.18496	-53.2448	igneous	monzogranite	felsic	S08050-R1112	17.226	1.29778	1
S08051-R1112	LT185	Brazil-Amazonian	Amazonian Brazil	S_America	Amazonian Craton	Igarape Urucu Intrusive Suite	0.14322	-53.8456	igneous	charnockite	felsic	S08051-R1112	17.226	1.29778	1
S08052-R1112	LT191	Brazil-Amazonian	Amazonian Brazil	S_America	Amazonian Craton	Paru Domain	-0.04954	-53.8197	igneous	orthogneiss	felsic	S08052-R1112	17.226	1.29778	1
S08053-R1112	LT193	Brazil-Amazonian	Amazonian Brazil	S_America	Amazonian Craton	Carecuru Intrusive Suite	-0.14174	-53.78	igneous	diorite	mafic	S08053-R1112	17.226	1.29778	1
S08054-R1112	LT207	Brazil-Amazonian	Amazonian Brazil	S_America	Amazonian Craton	Carecuru Domain	-0.49499	-53.5795	igneous	syenogranite	felsic	S08054-R1112	17.226	1.29778	2
S08055-R1112	LT218	Brazil-Amazonian	Amazonian Brazil	S_America	Amazonian Craton	Noucouru Intrusive Suite	0.45122	-52.6094	igneous	granite	felsic	S08055-R1112	17.227	1.29778	1
S08056-R1112	MV18A	Brazil-Amazonian	Amazonian Brazil	S_America	Amazonian Craton	Noucouru Intrusive Suite	0.89356	-53.3653	igneous	charnockite	felsic	S08056-R1112	17.226	1.29778	1
S08057-R1112	MV27A	Brazil-Amazonian	Amazonian Brazil	S_America	Amazonian Craton	Jari-Guaribas Complex	0.75434	-53.1973	igneous	orthogneiss	felsic	S08057-R1112	17.226	1.29778	1
S08058-R1112	MV65A	Brazil-Amazonian	Amazonian Brazil	S_America	Amazonian Craton	Paru-Maratia Complex	0.29696	-53.9629	igneous	orthogneiss	felsic	S08058-R1112	17.226	1.29778	1
S08139-R1132	MB-141	West Antarctica	West Antarctica	Antarctica	Marie Byrd Land	Ford Granodiorite Suite	-76.8848	-143.534	igneous	granodiorite	felsic	S08139-R1132	11.136	3.23448	3
S08140-R1132	MB-206	West Antarctica	West Antarctica	Antarctica	Marie Byrd Land	Ford Granodiorite Suite	-75.6521	-142.398	igneous	syenogranite	felsic	S08140-R1132	11.137	3.23448	4
S08141-R1132	MB-219	West Antarctica	West Antarctica	Antarctica	Marie Byrd Land	Ford Granodiorite Suite	-76.2263	-143.858	igneous	granodiorite	felsic	S08141-R1132	11.136	3.23448	20
S08159-R1136	sPCM-11	East Antarctica	East Antarctica	Antarctica	Prince Charles Mountains	Lawrence Hills	-72.499	68.7242	detrital	meta-psammite	N.A.	S08159-R1136	11.348	0.88213	2
S08160-R1136	sPCM-12	East Antarctica	East Antarctica	Antarctica	Prince Charles Mountains	Lawrence Hills	-72.49	68.6992	igneous	orthogneiss	felsic	S08160-R1136	11.348	0.88213	4
S08161-R1136	sPCM-27	East Antarctica	East Antarctica	Antarctica	Prince Charles Mountains	Lawrence Hills	-72.5037	68.7257	igneous	orthogneiss	felsic	S08161-R1136	11.348	0.88213	7
S08608-R1207	ACH-140	Argentina	SW South America	S_America	Sierras Pampeanas	Achala Batholith	-31.6103	-64.8303	igneous	monzogranite	felsic	S08608-R1207	14.215	0.710256	7
S08609-R1207	ANC-11030	Argentina	SW South America	S_America	Sierras Pampeanas	Las Canadas Granitic Complex	-28.9656	-65.4189	igneous	tonalite	felsic	S08609-R1207	15.214	0.618412	2
S08610-R1207	DAL-1	Argentina	SW South America	S_America	Sierras Pampeanas	Achala Batholith	-31.4306	-64.8833	igneous	monzogranite	felsic	S08610-R1207	14.215	0.710256	1
S08611-R1207	FAM-177	Argentina	SW South America	S_America	Sierras Pampeanas	Cerro La Gloria Pluton	-29.0825	-67.9511	igneous	granitoid	felsic	S08611-R1207	15.212	0.618412	1
S08612-R1207	FAM-7081	Argentina	SW South America	S_America	Sierras Pampeanas	Sierra de Famatina	-29.0236	-68.1719	igneous	tonalite	felsic	S08612-R1207	15.211	0.618412	2
S08613-R1207	FIA-17	Argentina	SW South America	S_America	Sierras Pampeanas	Los Arboles Pluton	-27.7419	-67.5011	igneous	granitoid	felsic	S08613-R1207	15.212	0.618412	5
S08614-R1207	HUA-12	Argentina	SW South America	S_America	Sierras Pampeanas	Huaco Granitic Complex	-29.1897	-67.0292	igneous	granite	felsic	S08614-R1207	15.212	0.618412	5
S08615-R1207	NPE-14	Argentina	SW South America	S_America	Sierras Pampeanas	Achala Batholith	-31.4339	-64.8247	igneous	monzogranite	felsic	S08615-R1207	14.215	0.710256	4
S08616-R1207	SVF-577	Argentina	SW South America	S_America	Sierras Pampeanas	Sierra de Valle Fertil	-30.6578	-67.6047	igneous	gabbro	mafic	S08616-R1207	14.212	0.710256	1
S08619-R1207	ZAP-33	Argentina	SW South America	S_America	Sierras Pampeanas	Zapata Granitic Complex	-27.8883	-67.3542	igneous	granite	felsic	S08619-R1207	15.212	0.618412	4
S08872-R1239	AGC372	Swaziland	Southern Africa	Africa	Barberton Greenstone Belt	Theespruit Formation	-26.1833	31.009	igneous	meta-volcanic	N.A.	S08872-R1239	15.311	0.418271	1
S08873-R1239	Ba109	South Africa	Southern Africa	Africa	Barberton Greenstone Belt	Theespruit Formation	-26.0073	30.8799	igneous	rhyolite	felsic	S08873-R1239	15.31	0.418271	1
S08874-R1239	Ba11	South Africa	Southern Africa	Africa	Barberton Greenstone Belt	Noisy Formation	-26.0078	31.0081	igneous	dacite	felsic	S08874-R1239	15.311	0.418271	1
S08875-R1239	Ba114	South Africa	Southern Africa	Africa	Barberton Greenstone Belt	Hoeggenoog Formation	-26.009	31.0005	igneous	agglomerate	N.A.	S08875-R1239	15.311	0.418271	1
S08876-R1239	Ba89	Swaziland	Southern Africa	Africa	Barberton Greenstone Belt	Lower Onverwacht Group	-25.8081	31.3856	igneous	rhyolite	felsic	S08876-R1239	15.311	0.418271	1
S08878-R1239	SA0713	South Africa	Southern Africa	Africa	Barberton Greenstone Belt	Theespruit Formation	-26.1499	31.0037	detrital	schist	N.A.	S08878-R1239	15.311	0.418271	2
S09281-R1302	PortMorv	France	Western Europe	Europe	Cadomian Orogen	Port Morvan Gneiss	48.5658	-2.58843	igneous	granitic gneiss	felsic	S09281-R1302	21.277	0.565989	2
S09282-R1302	Jospinet	France	Western Europe	Europe	Cadomian Orogen	Hillion Volcanic Formation	48.5507	-2.60737	igneous	orthogneiss	felsic	S09282-R1302	21.277	0.565989	1
S09283-R1302	Cesson-T1	France	Western Europe	Europe	Cadomian Orogen	Hillion Volcanic Formation	48.5162	-2.70557	igneous	trondhjemite	felsic	S09283-R1302	21.277	0.565989	1
S09284-R1302	Cesson-T2	France	Western Europe	Europe	Cadomian Orogen	Hillion Volcanic Formation	48.5162	-2.70548	igneous	trondhjemite	felsic	S09284-R1302	21.277	0.565989	1
S09286-R1302	Cesson-G4	France	Western Europe	Europe	Cadomian Orogen	Hillion Volcanic Formation	48.516	-2.70601	igneous	granite	felsic	S09286-R1302	21.277	0.565989	1
S09295-R1306	RH99-869-A	Central Canada	Canada_Central	N_America	Rae Province	Prince Lake Granite	59.6121	-108.241	igneous	granite	felsic	S09295-R1306	22.171	0.68738	1
S09297-R1306	4701-299-A	Central Canada	Canada_Central	N_America	Rae Province	Feil Lake Granodiorite	59.5285	-108.891	igneous	granodiorite	felsic	S09297-R1306	22.171	0.68738	1
S09392-R1320	V-198	Colombia	Northern South America	S_America	Colombian Andes	Garzon Complex	2.06017	-75.7017	igneous	orthogneiss	felsic	S09392-R1320	17.204	2.06369	1
S09393-R1320	Gr-29	Colombia	Northern South America	S_America	Colombian Andes	Garzon Complex	2.21006	-75.589	igneous	enderbite	felsic	S09393-R1320	17.204	2.06369	3
S09394-R1320	Gr-15	Colombia	Northern South America	S_America	Colombian Andes	Garzon Complex	2.18327	-75.6293	igneous	granitic gneiss	felsic	S09394-R1320	17.204	2.06369	3
S09395-R1320	A49	Colombia	Northern South America	S_America	Colombian Andes	Dibulla Gneiss	11.2681	-73.3126	igneous	granitic gneiss	felsic	S09395-R1320	18.206	1.29628	3
S09396-R1320	PCM-1105	Colombia	Northern South America	S_America	Colombian Andes	Bucaramanga Gneiss	8.36824	-73.3302	igneous	granitic gneiss	felsic	S09396-R1320	18.206	1.29628	2
S09397-R1320	Jojon1	Colombia	Northern South America	S_America	Colombian Andes	Jojoncito Gneiss	11.9073	-71.709	igneous	granitic gneiss	felsic	S09397-R1320	18.208	1.81097	1
S09421-R1325	GR35	Brazil-Amazonian	Amazonian Brazil	S_America	West Amazon Craton	Jamari Complex	-11.2055	-61.8972	igneous	quartz diorite	felsic	S09421-R1325	16.218	1.14024	1
S09423-R1325	JL78	Brazil-Amazonian	Amazonian Brazil	S_America	West Amazon Craton	Jamari Complex	-10.1609	-62.8339	igneous	tonalite	felsic	S09423-R1325	16.217	1.14024	1
S09479-R1334	8-32-TIMS	Ivory Coast	Western Africa	Africa	Leo-Man Rise	Dabakala Massif	8.58583	-4.38528	igneous	tonalite	felsic	S09479-R1334	18.275	0.72439	4
S09480-R1334	8-43-TIMS	Ivory Coast	Western Africa	Africa	Leo-Man Rise	Finessigue Massif	8.16861	-4.42889	igneous	granodiorite	felsic	S09480-R1334	18.275	0.72439	4
S09481-R1334	8-45-TIMS	Ivory Coast	Western Africa	Africa	Leo-Man Rise	Kowara Massif	8.15278	-5.02278	igneous	tonalite	felsic	S09481-R1334	18.274	0.72439	1
S09483-R1334	8-27-SIMS	Ivory Coast	Western Africa	Africa	Leo-Man Rise	Sarala Massif	8.51944	-4.66917	igneous	granite	felsic	S09483-R1334	18.275	0.72439	2
S09484-R1334	8-33-SIMS	Ivory Coast	Western Africa	Africa	Leo-Man Rise	Wanderama Massif	8.63889	-4.45222	igneous	granite	felsic	S09484-R1334	18.275	0.72439	1
S09540-R1340	MA1	Zambia	Southern Africa	Africa	Congo Craton	Muva Supergroup	-11.2581	28.8212	igneous	granite	felsic	S09540-R1340	16.308	0.855182	1
S09541-R1340	MA2	Zambia	Southern Africa	Africa	Congo Craton	Muva Supergroup	-11.2617	28.8336	igneous	granite	felsic	S09541-R1340	16.308	0.855182	1
S09543-R1340	MA5	Zambia	Southern Africa	Africa	Congo Craton	Muva Supergroup	-10.9948	28.8328	igneous	dacite	felsic	S09543-R1340	16.308	0.855182	2
S09545-R1340	IS20	Zambia	Southern Africa	Africa	Congo Craton	Manshya River Group	-10.3673	32.6145	igneous	rhyolite	felsic	S09545-R1340	16.312	0.855182	2
S09547-R1340	KB5	Zambia	Southern Africa	Africa	Congo Craton	Manshya River Group	-12.0401	31.7096	igneous	basalt	mafic	S09547-R1340	16.311	0.855182	5
S09624-R1351	MB02-3	East Antarctica	East Antarctica	Antarctica	Wilhelm II Land	Mafic Granulite Outcrop	-68.57	86.0953	igneous	granulite	N.A.	S09624-R1351	11.366	0.88213	1
S09625-R1351	MB04-8	East Antarctica	East Antarctica	Antarctica	Wilhelm II Land	Mafic Granulite Outcrop	-68.5681	86.0989	igneous	granulite	N.A.	S09625-R1351	11.366	0.88213	1
S09626-R1351	MB05-2	East Antarctica	East Antarctica	Antarctica	Wilhelm II Land	Mafic Granulite Outcrop	-68.5664	86.1011	igneous	granulite	N.A.	S09626-R1351	11.366	0.88213	1
S09627-R1351	MB01-1	East Antarctica	East Antarctica	Antarctica	Wilhelm II Land	Felsic Orthogneiss Outcrop	-68.5711	86.0942	igneous	orthogneiss	felsic	S09627-R1351	11.366	0.88213	1
S09628-R1351	MB02-1	East Antarctica	East Antarctica	Antarctica	Wilhelm II Land	Felsic Orthogneiss Outcrop	-68.57	86.0953	igneous	orthogneiss	felsic	S09628-R1351	11.366	0.88213	1
S10106-R1420	S15	Tajikistan	Central Asia	Asia	Central Asian Orogenic Belt	Garm Complex	39.1214	70.785	detrital	paragneiss	N.A.	S10106-R1420	20.35	0.67271	1
S10107-R1420	S16	Tajikistan	Central Asia	Asia	Central Asian Orogenic Belt	Garm Complex	39.1214	70.785	igneous	dyke	N.A.	S10107-R1420	20.35	0.67271	1
S10108-R1420	S17	Tajikistan	Central Asia	Asia	Central Asian Orogenic Belt	Garm Complex	39.1222	70.7858	detrital	paragneiss	N.A.	S10108-R1420	20.35	0.67271	1
S10109-R1420	S18	Tajikistan	Central Asia	Asia	Central Asian Orogenic Belt	Garm Complex	39.0822	70.6089	igneous	migmatite-leucosome	felsic	S10109-R1420	20.35	0.67271	1
S10110-R1420	S19	Tajikistan	Central Asia	Asia	Central Asian Orogenic Belt	Garm Complex	39.0822	70.6089	igneous	migmatite-leucosome	felsic	S10110-R1420	20.35	0.67271	1
S10111-R1420	S20	Tajikistan	Central Asia	Asia	Central Asian Orogenic Belt	Garm Complex	39.0175	70.3683	igneous	migmatite-leucosome	felsic	S10111-R1420	20.35	0.67271	1
S10112-R1420	S21	Tajikistan	Central Asia	Asia	Central Asian Orogenic Belt	Garm Complex	39.0061	70.3169	igneous	granite	felsic	S10112-R1420	20.35	0.67271	1
S10210-R1437	AG128	Mauritania	Sahara	Africa	West African Craton	Reguibat Rise	20.7913	-13.2139	igneous	charnockite	felsic	S10210-R1437	19.266	1.3375	3
S10211-R1437	Al	Mauritania	Sahara	Africa	West African Craton	Reguibat Rise	20.8175	-13.1006	igneous	granite	felsic	S10211-R1437	19.266	1.3375	1
S10491-R1486	07-1b	China-Western	Western China	Asia	Central Asian Orogenic Belt	Aktau–Wenquan Domain	44.9475	80.637	igneous	gabbro	mafic	S10491-R1486	21.36	0.178775	3
S10492-R1486	07-8d	China-Western	Western China	Asia	Central Asian Orogenic Belt	Aktau–Wenquan Domain	44.9083	80.6192	igneous	diorite	mafic	S10492-R1486	21.36	0.178775	3
S10772-R1540	76-78-95	Russia-Central Siberia	Russia_Central Siberia	Asia	Sharyzhalgay Uplift	Onot Greenstone Belt	52.7152	102.007	detrital	schist	N.A.	S10772-R1540	21.382	0.307843	1
S11104-R1621	Sh-9–08	Russia-Europe	Eastern Europe	Europe	Karelian Craton	Central Domain	65.016	32.5458	igneous	meta-basalt	mafic	S11104-R1621	22.312	0.112213	1
S12266-R1816	3198	China-Western	Western China	Asia	Central Asian Orogenic Belt	Buerjin Pluton	47.67	86.8431	igneous	monzogranite	felsic	S12266-R1816	21.366	0.178775	3
S12267-R1816	3055	China-Western	Western China	Asia	Central Asian Orogenic Belt	Xibodu Pluton	47.3963	88.418	igneous	monzogranite	felsic	S12267-R1816	21.368	0.178775	1
S12268-R1816	152	China-Western	Western China	Asia	Central Asian Orogenic Belt	Daqiaonan Pluton	47.7936	89.0086	igneous	granite	felsic	S12268-R1816	21.369	0.178775	2
S12269-R1816	A3	China-Western	Western China	Asia	Central Asian Orogenic Belt	Aweitan Pluton	47.7941	88.1294	igneous	granite	felsic	S12269-R1816	21.368	0.178775	3
S12270-R1816	A4	China-Western	Western China	Asia	Central Asian Orogenic Belt	Adenbluk Pluton	47.0427	88.9412	igneous	monzogranite	felsic	S12270-R1816	21.368	0.178775	1
S12950-R1908	Iv106-zir	Belarus	Eastern Europe	Europe	East European Craton	Belarus-Baltic Granulite	55.3682	26.5282	detrital	meta-pelite	N.A.	S12950-R1908	22.306	0.112213	3
S12952-R1908	M8-zir	Belarus	Eastern Europe	Europe	East European Craton	Belarus-Baltic Granulite	54.2895	25.4439	igneous	enderbite	felsic	S12952-R1908	22.305	0.112213	5
S12955-R1908	B22-zir	Belarus	Eastern Europe	Europe	East European Craton	Vitebsk Granulite Domain	54.9313	29.9563	igneous	granitoid	felsic	S12955-R1908	22.309	0.112213	1
S12960-R1908	B22a	Belarus	Eastern Europe	Europe	East European Craton	Vitebsk Granulite Domain	54.9313	29.9563	detrital	meta-pelite	N.A.	S12960-R1908	22.309	0.112213	1
S12961-R1908	Bars60	Belarus	Eastern Europe	Europe	East European Craton	Bragin Granulite Domain	53.4033	32.6185	detrital	meta-greywacke	N.A.	S12961-R1908	21.312	0.888841	4
S13849-R2142	Zabili	Chad	Sahara	Africa	Pan-African Orogenic Belt	Zabili Granitic Pluton	9.73095	14.0827	igneous	granite	felsic	S13849-R2142	18.294	0.954622	9
S14112-R2154	S-06	Argentina	SW South America	S_America	Eastern Pampean Range	Southern Sierra Chicas	-32.0954	-64.4924	igneous	orthogneiss	felsic	S14112-R2154	14.215	0.710256	9
S14113-R2154	S-24	Argentina	SW South America	S_America	Eastern Pampean Range	Northern Sierra Chicas	-30.9424	-64.399	detrital	biotite gneiss	N.A.	S14113-R2154	14.215	0.710256	7
S14114-R2154	S-33	Argentina	SW South America	S_America	Eastern Pampean Range	San Carlos Massif	-31.356	-64.9729	igneous	migmatite-leucosome	felsic	S14114-R2154	14.215	0.710256	3
S14115-R2154	S-38	Argentina	SW South America	S_America	Eastern Pampean Range	Los Tuneles Phyllite	-31.3638	-65.4151	detrital	phyllite	N.A.	S14115-R2154	14.214	0.710256	4
S14116-R2154	S-35	Argentina	SW South America	S_America	Eastern Pampean Range	San Carlos Massif	-31.3534	-65.0646	igneous	orthogneiss	felsic	S14116-R2154	14.214	0.710256	3
S14584-R2228	WB-70	Brazil-Amazonian	Amazonian Brazil	S_America	Amazon Craton	Jamari-Jaru Complex	-9.93611	-63.005	igneous	granulite	N.A.	S14584-R2228	16.216	1.14024	4
S14586-R2228	WB-46A	Brazil-Amazonian	Amazonian Brazil	S_America	Amazon Craton	Jamari-Jaru Complex	-9.97556	-63.0392	igneous	granitic gneiss	felsic	S14586-R2228	16.216	1.14024	1
S14587-R2228	WB-46C	Brazil-Amazonian	Amazonian Brazil	S_America	Amazon Craton	Jamari-Jaru Complex	-9.97556	-63.0392	igneous	granitic gneiss	felsic	S14587-R2228	16.216	1.14024	1
S14588-R2228	AR-3-1	Brazil-Amazonian	Amazonian Brazil	S_America	Amazon Craton	Jamari-Jaru Complex	-8.83639	-63.4588	igneous	monzogranite	felsic	S14588-R2228	16.216	1.14024	1
S14589-R2228	WB-44A	Brazil-Amazonian	Amazonian Brazil	S_America	Amazon Craton	Jamari-Jaru Complex	-9.61417	-63.0697	igneous	orthogneiss	felsic	S14589-R2228	16.216	1.14024	1
S14590-R2228	WB-51	Brazil-Amazonian	Amazonian Brazil	S_America	Amazon Craton	Jamari-Jaru Complex	-9.93944	-63.0283	igneous	granitic gneiss	felsic	S14590-R2228	16.216	1.14024	1
S14608-R2230	A1	Brazil-Amazonian	Amazonian Brazil	S_America	Amazon Craton	Ventuari-Tapajos Domain	-9.32715	-59.3374	igneous	rhyolite	felsic	S14608-R2230	16.22	0.347871	1
S14610-R2230	A3	Brazil-Amazonian	Amazonian Brazil	S_America	Amazon Craton	Ventuari-Tapajos Domain	-9.30634	-59.3928	igneous	monzogranite	felsic	S14610-R2230	16.22	0.347871	1
S14611-R2230	A4	Brazil-Amazonian	Amazonian Brazil	S_America	Amazon Craton	Ventuari-Tapajos Domain	-9.22466	-59.3785	igneous	monzogranite	felsic	S14611-R2230	16.22	0.347871	1
S14613-R2230	A7	Brazil-Amazonian	Amazonian Brazil	S_America	Amazon Craton	Ventuari-Tapajos Domain	-9.12291	-59.3823	igneous	monzogranite	felsic	S14613-R2230	16.22	0.347871	1
S14614-R2230	A8	Brazil-Amazonian	Amazonian Brazil	S_America	Amazon Craton	Ventuari-Tapajos Domain	-9.42833	-59.2035	igneous	monzogranite	felsic	S14614-R2230	16.22	0.347871	1
S14615-R2230	P18	Brazil-Amazonian	Amazonian Brazil	S_America	Amazon Craton	Ventuari-Tapajos Domain	-9.45041	-59.1353	igneous	granodiorite	felsic	S14615-R2230	16.22	0.347871	2
S14616-R2230	P20	Brazil-Amazonian	Amazonian Brazil	S_America	Amazon Craton	Ventuari-Tapajos Domain	-9.44729	-59.1244	igneous	granitic gneiss	felsic	S14616-R2230	16.22	0.347871	1
S14620-R2230	P29	Brazil-Amazonian	Amazonian Brazil	S_America	Amazon Craton	Ventuari-Tapajos Domain	-9.17788	-59.0785	igneous	monzogranite	felsic	S14620-R2230	16.22	0.347871	1
S14622-R2230	B3	Brazil-Amazonian	Amazonian Brazil	S_America	Amazon Craton	Ventuari-Tapajos Domain	-8.97873	-59.0631	igneous	ignimbrite	felsic	S14622-R2230	16.22	0.347871	1
S14623-R2230	B4	Brazil-Amazonian	Amazonian Brazil	S_America	Amazon Craton	Ventuari-Tapajos Domain	-8.98152	-59.0814	igneous	basalt	mafic	S14623-R2230	16.22	0.347871	1
S14625-R2230	Fi-5	Brazil-Amazonian	Amazonian Brazil	S_America	Amazon Craton	Ventuari-Tapajos Domain	-9.01295	-59.1226	igneous	basalt	mafic	S14625-R2230	16.22	0.347871	1
S14626-R2230	WB-8	Brazil-Amazonian	Amazonian Brazil	S_America	Amazon Craton	Ventuari-Tapajos Domain	-8.98522	-59.0907	igneous	ignimbrite	felsic	S14626-R2230	16.22	0.347871	1
S14627-R2231	97-113	Brazil-Amazonian	Amazonian Brazil	S_America	Amazon Craton	Rio Alegre Domain	-15.3528	-59.2572	igneous	tonalite	felsic	S14627-R2231	16.22	0.347871	1
S14628-R2231	97-121	Brazil-Amazonian	Amazonian Brazil	S_America	Amazon Craton	Rio Alegre Domain	-15.8718	-59.2078	igneous	orthogneiss	felsic	S14628-R2231	16.22	0.347871	1
S14629-R2231	97-122	Brazil-Amazonian	Amazonian Brazil	S_America	Amazon Craton	Rio Alegre Domain	-15.7635	-59.1867	igneous	meta-dacite	felsic	S14629-R2231	16.22	0.347871	1
S14630-R2231	97-123	Brazil-Amazonian	Amazonian Brazil	S_America	Amazon Craton	Rio Alegre Domain	-15.7365	-59.198	igneous	granite	felsic	S14630-R2231	16.22	0.347871	1
S14631-R2231	97-124	Brazil-Amazonian	Amazonian Brazil	S_America	Amazon Craton	Rio Alegre Domain	-15.6778	-59.1998	igneous	meta-dacite	felsic	S14631-R2231	16.22	0.347871	1
S14632-R2231	97-137	Brazil-Amazonian	Amazonian Brazil	S_America	Amazon Craton	Rio Alegre Domain	-15.6368	-59.3425	igneous	granulite	N.A.	S14632-R2231	16.22	0.347871	1
S14633-R2231	97-140	Brazil-Amazonian	Amazonian Brazil	S_America	Amazon Craton	Rio Alegre Domain	-15.6712	-59.1508	igneous	tonalite	felsic	S14633-R2231	16.22	0.347871	1
S14634-R2231	97-141	Brazil-Amazonian	Amazonian Brazil	S_America	Amazon Craton	Rio Alegre Domain	-15.4107	-59.2442	igneous	granite	felsic	S14634-R2231	16.22	0.347871	1
S14635-R2231	97-142	Brazil-Amazonian	Amazonian Brazil	S_America	Amazon Craton	Rio Alegre Domain	-15.7873	-59.2465	igneous	granodiorite	felsic	S14635-R2231	16.22	0.347871	1
S14636-R2231	97-102	Brazil-Amazonian	Amazonian Brazil	S_America	Amazon Craton	Santa Helena Batholith	-15.1117	-58.0255	igneous	orthogneiss	felsic	S14636-R2231	16.221	0.347871	2
S14637-R2231	97-105	Brazil-Amazonian	Amazonian Brazil	S_America	Amazon Craton	Santa Helena Batholith	-15.0827	-58.9842	igneous	granodiorite	felsic	S14637-R2231	16.221	0.347871	1
S14638-R2231	97-106	Brazil-Amazonian	Amazonian Brazil	S_America	Amazon Craton	Santa Helena Batholith	-15.0827	-58.9842	igneous	granite	felsic	S14638-R2231	16.221	0.347871	2
S14639-R2231	97-108	Brazil-Amazonian	Amazonian Brazil	S_America	Amazon Craton	Santa Helena Batholith	-15.152	-58.9223	igneous	granite	felsic	S14639-R2231	16.221	0.347871	1
S14640-R2231	97-115	Brazil-Amazonian	Amazonian Brazil	S_America	Amazon Craton	Santa Helena Batholith	-15.4217	-59.1267	igneous	granite	felsic	S14640-R2231	16.22	0.347871	1
S14641-R2231	97-120E	Brazil-Amazonian	Amazonian Brazil	S_America	Amazon Craton	Santa Helena Batholith	-15.7848	-59.0573	igneous	granite	felsic	S14641-R2231	16.22	0.347871	1
S14643-R2231	97-120W	Brazil-Amazonian	Amazonian Brazil	S_America	Amazon Craton	Santa Helena Batholith	-15.7848	-59.0573	igneous	granite	felsic	S14643-R2231	16.22	0.347871	1
S14644-R2231	97-135	Brazil-Amazonian	Amazonian Brazil	S_America	Amazon Craton	Santa Helena Batholith	-14.5837	-59.6915	igneous	granite	felsic	S14644-R2231	16.22	0.347871	1
S14645-R2231	97-168	Brazil-Amazonian	Amazonian Brazil	S_America	Amazon Craton	Santa Helena Batholith	-15.8835	-59.0905	igneous	granite	felsic	S14645-R2231	16.22	0.347871	1
S14646-R2231	97-169	Brazil-Amazonian	Amazonian Brazil	S_America	Amazon Craton	Santa Helena Batholith	-15.9325	-59.0953	igneous	granite	felsic	S14646-R2231	16.22	0.347871	1
S14647-R2231	97-129	Brazil-Amazonian	Amazonian Brazil	S_America	Amazon Craton	Alto Jauru Complex	-15.4998	-58.2472	igneous	granite	felsic	S14647-R2231	16.221	0.347871	1
S14648-R2231	97-131	Brazil-Amazonian	Amazonian Brazil	S_America	Amazon Craton	Alto Jauru Complex	-15.3328	-58.2075	igneous	felsic tuff	felsic	S14648-R2231	16.221	0.347871	1
S14649-R2231	97-132	Brazil-Amazonian	Amazonian Brazil	S_America	Amazon Craton	Alto Jauru Complex	-15.5713	-58.1763	igneous	granite	felsic	S14649-R2231	16.221	0.347871	1
S14650-R2231	97-133	Brazil-Amazonian	Amazonian Brazil	S_America	Amazon Craton	Alto Jauru Complex	-15.4912	-58.158	igneous	granitic gneiss	felsic	S14650-R2231	16.221	0.347871	1
S14651-R2231	97-134	Brazil-Amazonian	Amazonian Brazil	S_America	Amazon Craton	Alto Jauru Complex	-15.5997	-58.1305	igneous	tonalite	felsic	S14651-R2231	16.221	0.347871	1
S14652-R2231	97-136	Brazil-Amazonian	Amazonian Brazil	S_America	Amazon Craton	Alto Jauru Complex	-15.2953	-58.3695	igneous	granodiorite	felsic	S14652-R2231	16.221	0.347871	1
S14653-R2231	97-138	Brazil-Amazonian	Amazonian Brazil	S_America	Amazon Craton	Alto Jauru Complex	-15.2995	-58.3285	igneous	granite	felsic	S14653-R2231	16.221	0.347871	2
S14654-R2231	97-145	Brazil-Amazonian	Amazonian Brazil	S_America	Amazon Craton	Alto Jauru Complex	-15.1875	-58.33	igneous	orthogneiss	felsic	S14654-R2231	16.221	0.347871	1
S14655-R2231	97-149	Brazil-Amazonian	Amazonian Brazil	S_America	Amazon Craton	Alto Jauru Complex	-15.3	-58.3083	igneous	orthogneiss	felsic	S14655-R2231	16.221	0.347871	1
S14656-R2231	97-150	Brazil-Amazonian	Amazonian Brazil	S_America	Amazon Craton	Alto Jauru Complex	-15.2995	-58.3285	igneous	tonalite	felsic	S14656-R2231	16.221	0.347871	1
S14657-R2231	RB01-04	Brazil-Amazonian	Amazonian Brazil	S_America	Amazon Craton	Rio Branco Suite	-15.137	-58.1175	igneous	gabbro	mafic	S14657-R2231	16.221	0.347871	7
S14658-R2231	RB08-10	Brazil-Amazonian	Amazonian Brazil	S_America	Amazon Craton	Rio Branco Suite	-15.137	-58.1175	igneous	granite	felsic	S14658-R2231	16.221	0.347871	5
S14916-R2267	WJ1122	China-Western	Western China	Asia	Central Asian Orogenic Belt	NW Junggar Intrusions	46.6933	85.5389	igneous	gabbro	mafic	S14916-R2267	21.365	0.178775	2
S14917-R2267	WJ1125	China-Western	Western China	Asia	Central Asian Orogenic Belt	NW Junggar Intrusions	46.7106	85.5056	igneous	granite	felsic	S14917-R2267	21.365	0.178775	2
S14918-R2267	WJ1126	China-Western	Western China	Asia	Central Asian Orogenic Belt	NW Junggar Intrusions	46.708	85.4597	igneous	granite	felsic	S14918-R2267	21.365	0.178775	2
S14919-R2267	WJ1128	China-Western	Western China	Asia	Central Asian Orogenic Belt	NW Junggar Extrusions	46.579	85.475	igneous	rhyolite	felsic	S14919-R2267	21.365	0.178775	2
S14920-R2267	WJ1132	China-Western	Western China	Asia	Central Asian Orogenic Belt	NW Junggar Intrusions	46.659	85.6083	igneous	granodiorite	felsic	S14920-R2267	21.365	0.178775	3
S14921-R2267	WJ1136	China-Western	Western China	Asia	Central Asian Orogenic Belt	NW Junggar Intrusions	46.7619	85.8885	igneous	granite	felsic	S14921-R2267	21.365	0.178775	2
S15214-R2307	Ezm	Togo	Western Africa	Africa	West African Craton	Palime–Amlame Pluton	7.44909	0.89776	igneous	granodiorite	felsic	S15214-R2307	18.28	2.62013	4
S15242-R2315	EK5a	Brazil-Southeast	Eastern South America	S_America	Sao Luis Craton	Tromai Intrusive Suite	-1.38961	-46.0275	igneous	tonalite	felsic	S15242-R2315	17.233	0.569615	1
S15243-R2315	EK6a	Brazil-Southeast	Eastern South America	S_America	Sao Luis Craton	Tromai Intrusive Suite	-1.51608	-45.9698	igneous	tonalite	felsic	S15243-R2315	17.234	0.569615	1
S15247-R2316	EK33	Brazil-Southeast	Eastern South America	S_America	Sao Luis Craton	Marajupema Formation	-2.07495	-46.6679	detrital	schist	N.A.	S15247-R2316	17.233	0.569615	1
S15248-R2316	EK26	Brazil-Southeast	Eastern South America	S_America	Sao Luis Craton	Marajupema Formation	-2.45908	-46.4435	detrital	quartzite	N.A.	S15248-R2316	17.233	0.569615	2
S15249-R2316	EK18a	Brazil-Southeast	Eastern South America	S_America	Sao Luis Craton	Itapeva Complex	-2.25235	-46.3867	igneous	orthogneiss	felsic	S15249-R2316	17.233	0.569615	1
S15250-R2316	EK25a	Brazil-Southeast	Eastern South America	S_America	Sao Luis Craton	Maria Suprema Granite	-2.3728	-46.4065	igneous	granite	felsic	S15250-R2316	17.233	0.569615	1
S15691-R2358	KTD6la	Ivory Coast	Western Africa	Africa	West African Craton	Fronan 1 Pluton	8.33751	-5.07867	igneous	diorite	mafic	S15691-R2358	18.274	0.72439	1
S15692-R2358	KTD71	Ivory Coast	Western Africa	Africa	West African Craton	Fronan Complex	8.22587	-5.06139	igneous	lamprophyre	mafic	S15692-R2358	18.274	0.72439	1
S15693-R2358	KT304	Ivory Coast	Western Africa	Africa	West African Craton	Fronan Complex	8.28137	-5.25129	igneous	rhyodacite	felsic	S15693-R2358	18.274	0.72439	1
S15694-R2358	KTD61b	Ivory Coast	Western Africa	Africa	West African Craton	Tafolo 1 Pluton	8.18945	-5.02726	igneous	tonalite	felsic	S15694-R2358	18.274	0.72439	1
S15695-R2358	KTD45a	Ivory Coast	Western Africa	Africa	West African Craton	Bandama Formation	8.16893	-5.33544	detrital	arkose	N.A.	S15695-R2358	18.274	0.72439	1
S15696-R2358	KT147	Ivory Coast	Western Africa	Africa	West African Craton	Katiola 2 Pluton	8.17141	-5.07355	igneous	trondhjemite	felsic	S15696-R2358	18.274	0.72439	1
S15697-R2358	KT116	Ivory Coast	Western Africa	Africa	West African Craton	Ferke Leucogranite	8.48861	-5.37789	igneous	leucogranite	felsic	S15697-R2358	18.274	0.72439	1
S15699-R2358	KTD73	Ivory Coast	Western Africa	Africa	West African Craton	Minabo Pluton	8.00476	-5.48645	igneous	granitoid	felsic	S15699-R2358	18.274	0.72439	1
S15731-R2364	EK3a	Brazil-Southeast	Eastern South America	S_America	Sao Luis Craton	Tromai Suite	-1.53067	-45.7847	igneous	monzogranite	felsic	S15731-R2364	17.234	0.569615	1
S15735-R2364	JP49	Brazil-Southeast	Eastern South America	S_America	Gurupi Belt	Gurupi Group	-2.43052	-46.1174	igneous	meta-volcanic	N.A.	S15735-R2364	17.233	0.569615	1
S15736-R2364	MD16-97	Brazil-Southeast	Eastern South America	S_America	Gurupi Belt	Gurupi Group	-2.25498	-46.2818	igneous	meta-dacite	felsic	S15736-R2364	17.233	0.569615	1
S15768-R2373	WB-36	Brazil-Amazonian	Amazonian Brazil	S_America	Amazonian Craton	Uniao Massif	-9.73602	-62.1683	igneous	syenite	felsic	S15768-R2373	16.217	1.14024	1
S16305-R2450	S32-04	Russia-Central Siberia	Russia_Central Siberia	Asia	Siberian Craton	Alar Pluton	52.5216	102.395	igneous	granite	felsic	S16305-R2450	21.382	0.307843	3
S16306-R2450	S6-03	Russia-Central Siberia	Russia_Central Siberia	Asia	Siberian Craton	Shumikha Pluton	52.1627	103.277	igneous	granodiorite	felsic	S16306-R2450	21.383	0.307843	2
S16626-R2487	CG85-654B-zir	Eastern Canada	Canada_Eastern	N_America	Grenville Province	Shoal Bay Microgranite	53.2421	-55.7978	igneous	granite	felsic	S16626-R2487	21.224	0.269691	1
S17078-R2546	VM-011	Mozambique	Southern Africa	Africa	Mozambique Belt	Chimoio Group	-19.3098	33.8528	igneous	orthogneiss	felsic	S17078-R2546	15.313	0.418271	1
S17079-R2546	VM-015	Mozambique	Southern Africa	Africa	Mozambique Belt	Chimoio Group	-19.2247	33.8499	igneous	orthogneiss	felsic	S17079-R2546	15.313	0.418271	1
S17193-R2567	B-10	Brazil-Southeast	Eastern South America	S_America	Sao Francisco Craton	Campo Belo Complex	-21.1995	-45.2188	igneous	granitoid	felsic	S17193-R2567	15.234	0.426017	1
S17195-R2567	CB-09	Brazil-Southeast	Eastern South America	S_America	Sao Francisco Craton	Campo Belo Complex	-20.9602	-45.0746	igneous	granite	felsic	S17195-R2567	15.234	0.426017	1
S17198-R2567	CB-05	Brazil-Southeast	Eastern South America	S_America	Sao Francisco Craton	Campo Belo Complex	-21.004	-44.7394	igneous	granite	felsic	S17198-R2567	15.235	0.426017	1
S17199-R2567	CB-20	Brazil-Southeast	Eastern South America	S_America	Sao Francisco Craton	Campo Belo Complex	-21.058	-45.0907	igneous	granite	felsic	S17199-R2567	15.234	0.426017	1
S17245-R2576	S19	Tanzania	Eastern Africa	Africa	Tanzania Craton	Suguti Calc-alkaline Rhyolite	-1.89715	33.8147	igneous	rhyolite	felsic	S17245-R2576	17.313	1.23417	1
S17323-R2590	ZAZ-4-1	China-Eastern	Eastern China	Asia	North China Craton	Upper Taihua Group	33.3837	113.498	detrital	meta-arenite	N.A.	S17323-R2590	20.393	0.107086	7
S17324-R2590	TSM-1-1	China-Eastern	Eastern China	Asia	North China Craton	Upper Taihua Group	33.3337	113.548	detrital	meta-pelite	N.A.	S17324-R2590	20.393	0.107086	5
S17325-R2590	ZAZ-3-1	China-Eastern	Eastern China	Asia	North China Craton	Upper Taihua Group	33.3837	113.498	igneous	meta-hornblendite	mafic	S17325-R2590	20.393	0.107086	6
S17800-R2644	Mc8	South Africa	Southern Africa	Africa	Namaqua-Natal Province	Keimoes Suite	-28.2529	20.4065	igneous	granite	felsic	S17800-R2644	15.3	0.537498	2
S17801-R2644	Mcol3	South Africa	Southern Africa	Africa	Namaqua-Natal Province	Keimoes Suite	-28.4284	20.8234	igneous	granite	felsic	S17801-R2644	15.3	0.537498	2
S17802-R2644	Me1	South Africa	Southern Africa	Africa	Namaqua-Natal Province	Keimoes Suite	-29.1635	21.1627	igneous	granite	felsic	S17802-R2644	15.301	0.537498	6
S17803-R2644	Mkn4	South Africa	Southern Africa	Africa	Namaqua-Natal Province	Keimoes Suite	-28.6624	21.266	igneous	granite	felsic	S17803-R2644	15.301	0.537498	3
S17804-R2644	Mka6	South Africa	Southern Africa	Africa	Namaqua-Natal Province	Keimoes Suite	-28.6008	21.1048	igneous	granite	felsic	S17804-R2644	15.301	0.537498	2
S17805-R2644	Mkb6	South Africa	Southern Africa	Africa	Namaqua-Natal Province	Keimoes Suite	-28.6419	21.1179	igneous	granite	felsic	S17805-R2644	15.301	0.537498	1
S17806-R2644	MKl3	South Africa	Southern Africa	Africa	Namaqua-Natal Province	Keimoes Suite	-28.5652	21.1991	igneous	granite	felsic	S17806-R2644	15.301	0.537498	3
S17807-R2644	MI3	South Africa	Southern Africa	Africa	Namaqua-Natal Province	Keimoes Suite	-28.5809	21.1913	igneous	granite	felsic	S17807-R2644	15.301	0.537498	1
S17892-R2658	HU4	Chile	SW South America	S_America	Western Chile Accretionary Wedge	Huasco Beds	-28.4263	-70.9531	detrital	turbidite	N.A.	S17892-R2658	15.209	0.618412	4
S17893-R2658	HQ4	Chile	SW South America	S_America	Western Chile Accretionary Wedge	Huentelauquen Fm.	-30.7555	-71.4105	detrital	turbidite	N.A.	S17893-R2658	14.208	0.710256	5
S17894-R2658	CON90	Chile	SW South America	S_America	Western Chile Accretionary Wedge	El Transito Complex	-29.4	-70.1554	detrital	micaschist	N.A.	S17894-R2658	15.209	0.618412	1
S17896-R2660	KOZ7011	Mongolia	Eastern Asia	Asia	Central Asian Orogenic Belt	Ider Complex	48.7778	99.4806	igneous	charnockite	felsic	S17896-R2660	21.379	0.307843	1
S17897-R2660	KOZ7340	Mongolia	Eastern Asia	Asia	Central Asian Orogenic Belt	Ider Complex	48.7023	99.9341	igneous	enderbite	felsic	S17897-R2660	21.379	0.307843	1
S18680-R2722	DPK17A	Turkey	Western Asia	Asia	Tauride Anatolide Platform	Katian Sort Tepe Formation	38.3052	36.2401	igneous	meta-granodiorite	felsic	S18680-R2722	20.316	0.477203	1
S18682-R2722	DPK30	Turkey	Western Asia	Asia	Tauride Anatolide Platform	Katian Sort Tepe Formation	38.0453	36.0482	igneous	meta-granodiorite	felsic	S18682-R2722	20.316	0.477203	1
S18683-R2722	DPK44	Turkey	Western Asia	Asia	Tauride Anatolide Platform	Seydisehir Formation	38.0168	35.9868	igneous	monzogranite	felsic	S18683-R2722	20.315	1.57428	1
S18685-R2722	DPK72	Turkey	Western Asia	Asia	Tauride Anatolide Platform	Ovacik Formation	36.216	33.6214	igneous	meta-granite	felsic	S18685-R2722	20.313	1.57428	1
S18688-R2723	T6-007	Uzbekistan	Central Asia	Asia	Central Asian Orogenic Belt	Sheihdzheily Intrusion	42.1211	60.2878	igneous	granite	felsic	S18688-R2723	21.34	2.74381	1
S18690-R2723	T6-010	Uzbekistan	Central Asia	Asia	Central Asian Orogenic Belt	Sautbai Intrusion	42.1477	64.105	igneous	quartz monzonite	felsic	S18690-R2723	21.344	2.74381	1
S18691-R2723	T6-013	Uzbekistan	Central Asia	Asia	Central Asian Orogenic Belt	Bokaly Intrusion	42.6713	63.3885	igneous	trondhjemite	felsic	S18691-R2723	21.343	2.74381	1
S18693-R2723	T6-017	Uzbekistan	Central Asia	Asia	Central Asian Orogenic Belt	Altyntau Intrusion	42.1818	63.5705	igneous	granite	felsic	S18693-R2723	21.343	2.74381	1
S18694-R2723	T6-021	Uzbekistan	Central Asia	Asia	Central Asian Orogenic Belt	Teskuduk Granite	41.6813	64.2905	igneous	granite	felsic	S18694-R2723	20.344	0.67271	1
S18695-R2723	T6-022	Uzbekistan	Central Asia	Asia	Central Asian Orogenic Belt	Auminzatau Intrusion	41.1996	63.5397	igneous	monzonite	felsic	S18695-R2723	20.343	0.67271	1
S18696-R2723	T6-026	Uzbekistan	Central Asia	Asia	Central Asian Orogenic Belt	Kyngir Intrusion	40.6572	66.2353	igneous	porphyry	felsic	S18696-R2723	20.346	0.67271	1
S18698-R2723	T6-040	Uzbekistan	Central Asia	Asia	Central Asian Orogenic Belt	Kattaich Complex	40.6425	66.2315	igneous	monzonite	felsic	S18698-R2723	20.346	0.67271	1
S18699-R2723	T6-042	Uzbekistan	Central Asia	Asia	Central Asian Orogenic Belt	Koshrabad Intrusion	40.3839	66.6949	igneous	monzonite	felsic	S18699-R2723	20.346	0.67271	1
S18700-R2723	T6-047	Uzbekistan	Central Asia	Asia	Central Asian Orogenic Belt	Lolabulaqsky Intrusion	39.3023	66.9227	igneous	granite	felsic	S18700-R2723	20.346	0.67271	1
S18701-R2723	T6-050	Uzbekistan	Central Asia	Asia	Central Asian Orogenic Belt	Western Gyssar Batholith	38.9506	67.3376	igneous	granite	felsic	S18701-R2723	20.347	0.67271	1
S18702-R2723	T6-051	Uzbekistan	Central Asia	Asia	Central Asian Orogenic Belt	Western Gyssar Batholith	38.9504	67.354	igneous	granite	felsic	S18702-R2723	20.347	0.67271	1
S18703-R2723	T6-057	Uzbekistan	Central Asia	Asia	Central Asian Orogenic Belt	Kalmakyr Intrusion	40.8125	69.6488	igneous	syenite	felsic	S18703-R2723	20.349	0.67271	1
S18704-R2723	T6-061	Uzbekistan	Central Asia	Asia	Central Asian Orogenic Belt	Kalmakyr Intrusion	40.8122	69.6484	igneous	porphyry	felsic	S18704-R2723	20.349	0.67271	1
S18705-R2723	T6-064	Uzbekistan	Central Asia	Asia	Central Asian Orogenic Belt	Karabash Intrusion	41.0527	69.7167	igneous	granodiorite	felsic	S18705-R2723	20.349	0.67271	1
S18707-R2723	T6-067	Uzbekistan	Central Asia	Asia	Central Asian Orogenic Belt	Sarycheku Intrusion	40.7756	69.778	igneous	porphyry	felsic	S18707-R2723	20.349	0.67271	1
S18708-R2723	T6-069	Uzbekistan	Central Asia	Asia	Central Asian Orogenic Belt	Sarycheku Fm.	40.7763	69.7782	igneous	dacite	felsic	S18708-R2723	20.349	0.67271	1
S18709-R2723	T6-075	Uzbekistan	Central Asia	Asia	Central Asian Orogenic Belt	Karasai-Kalkanata Intrusion	40.971	70.1578	igneous	granite	felsic	S18709-R2723	20.35	0.67271	1
S18710-R2723	T6-076	Uzbekistan	Central Asia	Asia	Central Asian Orogenic Belt	Karasai-Kalkanata Intrusion	41.0172	69.9924	igneous	porphyry	felsic	S18710-R2723	20.349	0.67271	1
S18711-R2723	T6-077	Uzbekistan	Central Asia	Asia	Central Asian Orogenic Belt	Kyzylalmasai Intrusion	41.0246	69.9817	igneous	porphyry	felsic	S18711-R2723	20.349	0.67271	1
S18712-R2723	T6-079	Uzbekistan	Central Asia	Asia	Central Asian Orogenic Belt	Kyzylalmasai Intrusion	41.0265	69.9741	igneous	porphyry	felsic	S18712-R2723	20.349	0.67271	1
S18714-R2723	T6-082	Uzbekistan	Central Asia	Asia	Central Asian Orogenic Belt	Nausalysai Intrusion	41.015	69.9446	igneous	granite	felsic	S18714-R2723	20.349	0.67271	1
S18716-R2723	T6-084	Uzbekistan	Central Asia	Asia	Central Asian Orogenic Belt	Akcha Intrusion	40.9606	69.8707	igneous	granite	felsic	S18716-R2723	20.349	0.67271	1
S18717-R2723	T6-086	Uzbekistan	Central Asia	Asia	Central Asian Orogenic Belt	Kyzylalmasai Intrusion	41.0469	69.945	igneous	granite	felsic	S18717-R2723	20.349	0.67271	1
S18718-R2723	T6-087	Uzbekistan	Central Asia	Asia	Central Asian Orogenic Belt	Kyzylalmasai Intrusion	41.0469	69.945	igneous	basalt	mafic	S18718-R2723	20.349	0.67271	1
S18719-R2723	T6-089	Uzbekistan	Central Asia	Asia	Central Asian Orogenic Belt	Kairagach Intrusion	40.971	70.1579	igneous	dacite	felsic	S18719-R2723	20.35	0.67271	1
[truncated: 16,911 more rows]

## Sheet: Sm_Nd_Data
Sample-Ref Key	Country/Small Region	Large Region	Continent	GPS Latitude	GPS Longitude	Major Geographic-Geologic Description	Minor Geologic-Geographic Unit	Rock-Type-1	Rock-Type-3	Felsic or Mafic ?	Sample ID	Crystal-Age or Assumed Age (Ma)	Sampled 147Sm/144Nd	Sampled 143Nd/144Nd	Unreliable 1-stage TDM1	Preferred 2-stage TDM2	εNd(t)		Sample-Ref Key	12 x 12 grid Index	12 x 12 grid weight	Not used	Total record count 22019	Detrital 2980	Mafic 4014	Ultra-mafic 307	Felsic 14023
[truncated: 22,019 more rows]

[truncated: 4 more sheets: Isotopes, Grids_12x12, Rock_Types, Journals]
