# Supplementary material for: Enhanced U-Pb detrital zircon, Lu-Hf zircon, δ18O zircon, and Sm-Nd whole rock global databases
Source: Sci Data. 2024 Jan 9;11:56. doi: 10.1038/s41597-023-02902-9 (PMC10776700; doi:10.1038/s41597-023-02902-9)
Supplement: Supplementary file 6 — DB6 - Database of δ18O-zircon coupled with Lu-Hf [file 41597_2023_2902_MOESM6_ESM.xlsx]

## Sheet: References
Ref. No.	Lead Author	Year	Journal	Vol	Pages / Article No.	Title	DOI address
1	Bell E.A. & Harrison T.M.	2013	Earth & Planet Sci Lett	364	1–11	Post-Hadean transitions in Jack Hills zircon provenance: A signal of the Late Heavy Bombardment?	http://dx.doi.org/10.1016/j.epsl.2013.01.001
2	Bindeman I.N. & Valley J.W.	2001	Journal of Petrology	42	1491-1517	Low-d18O rhyolites from Yellowstone: magmatic evolution based on analyses of zircons and individual phenocrysts	https://doi.org/10.1093/petrology/42.8.1491
3	Bindeman I.N. & Valley J.W.	2002	Contr Mineral & Petrol	144	185-205	Oxygen isotope study of the Long Valley magma system, California: isotope thermometry and convection in large silicic magma bodies	https://doi.org/10.1007/s00410-002-0371-8
4	Bindeman I.N. & Valley J.W.	2003	GSA Bulletin	115	581-595	Rapid generation of both high- and low-d18O, large-volume silicic magmas at the Timber Mountain/Oasis Valley caldera complex, Nevada	https://doi.org/10.1130/0016-7606(2003)115<0581:RGOBHA>2.0.CO;2
5	Bolhar R. et al.	2008	Earth & Planet Sci Lett	268	312–324	Sources and evolution of arc magmas inferred from coupled O and Hf isotope systematics of plutonic zircons from the Cretaceous Separation Point Suite (New Zealand)	http://dx.doi.org/10.1016/j.epsl.2008.01.022
6	Cavosie A.J. et al.	2005	Earth & Planet Sci Lett	235	663-681	Magmatic δ18O in 4400-3900 Ma detrital zircons: A record of the alteration and recycling of crust in the Early Archean	https://doi.org/10.1016/j.epsl.2005.04.028
7	Clechenko C.C. et al.	2003	GSA Abstracts With Programs	35	630	Contamination of the Nain anorthosite: an oxygen isotope perspective
8	Clechenko C.C.	2001	Univ of Wisconsin	Thesis	Masters	Petrogenesis of the Willsboro-Lewis wollastonite skarns, northeastern Adirondack Mountains, New York	https://minds.wisconsin.edu/handle/1793/7272
9	Dai L.-Q. et al.	2011	Earth & Planet Sci Lett	308	229–244	Zircon Hf–O isotope evidence for crust–mantle interaction during continental deep subduction	http://dx.doi.org/10.1016/j.epsl.2011.06.001
10	Dhuime B. et al.	2012	Science	335	1334–1336	A change in the geodynamics of continental growth 3 billion years ago	http://dx.doi.org/10.1126/science.1216066
11	Diwu C. et al.	2013	Gondwana Research	23	1484–1490	New evidence for ~4.45Ga terrestrial crust from zircon xenocrysts in Ordovician ignimbrite in the North Qinling Orogenic Belt, China	http://dx.doi.org/10.1016/j.gr.2013.01.001
12	Elliott B.A. et al.	2001	GSA Abstracts with Programs	33	264-265	Reconstruction of terrane boundaries in the Finnish Svecofennian: oxygen isotopes from zircon
13	Ferreira V.P. et al.	2003	Contr Mineral & Petrol	145	205-216	Oxygen isotope compositions and magmatic epidote from two contrasting metaluminous granitoids, NE Brazil	https://doi.org/10.1007/s00410-003-0443-4
14	Gilliam C.E. & Valley J.W.	1997	Geochim Cosmochim Acta	61	4975-4981	Low d18O magma, Isle of Skye, Scotland: evidence from zircons	https://doi.org/10.1016/S0016-7037(97)00297-4
15	Guo C. et al.	2012	Lithos	148	209–227	Petrogenesis of the Xihuashan granites in southeastern China: Constraints from geochemistry and in-situ analyses of zircon U-Pb-Hf-O isotopes	https://doi.org/10.1016/j.lithos.2012.06.014
16	Harrison T.M. et al.	2008	Earth & Planet Sci Lett	268	476–486	Early ~4.5 Ga formation of terrestrial crust: Lu–Hf, δ18O, and Ti thermometry results for Hadean zircons	http://dx.doi.org/10.1016/j.epsl.2008.02.011
17	Heilimo E. et al.	2013	Precambrian Research	228	250–266	Neoarchean crustal recycling and mantle metasomatism: Hf–Nd–Pb–O isotope evidence from sanukitoids of the Fennoscandian shield	http://dx.doi.org/10.1016/j.precamres.2012.01.015
18	Iizuka T.et al.	2013	Geochim Cosmochim Acta	107	96–120	Evolution of the African continental crust as recorded by U–Pb, Lu–Hf and O isotopes in detrital zircons from modern rivers	http://dx.doi.org/10.1016/j.gca.2012.12.028
19	Jiang N. et al.	2012	Lithos	142-143	84–94	In situ zircon U–Pb, oxygen and hafnium isotopic compositions of Jurassic granites from the North China craton: Evidence for Triassic subduction of continental crust and subsequent metamorphism-related 18O depletion	http://dx.doi.org/10.1016/j.lithos.2012.02.018
20	Kemp A.I.S. et al.	2006	Nature	439	580–583	Episodic growth of the Gondwana supercontinent from hafnium and oxygen isotopes in zircon	https://doi.org/10.1038/nature04505
21	King E.M. & Valley J.W.	2001	Contr Mineral & Petrol	142	72-88	The source, magmatic contamination, and alteration of the Idaho Batholith	https://doi.org/10.1007/s004100100278
22	King E.M. et al.	1997	Geology	25	1079-1082	Hydrothermal alteration of oxygen isotope ratios in quartz phenocrysts, Kidd Creek Mine, Ontario; magmatic values are preserved in zircon	https://doi.org/10.1130/0091-7613(1997)025<1079:HAOOIR>2.3.CO;2
23	King E.M. et al.	1998	Precambrian Research	92	365-387	Oxygen isotope ratios of Archean plutonic zircons from granite-greenstone belts of the Superior Province; indicator of magmatic source	https://doi.org/10.1016/S0301-9268(98)00082-5
24	King E.M. et al.	2000	Canadian J Earth Sci	37	39-50	Oxygen isotope evolution of volcanic rocks at the Sturgeon Lake volcanic complex, Ontario	https://doi.org/10.1139/e99-106
25	King E.M. et al.	2004	GSA Bulletin	116	451	Oxygen isotope trends of granitic magmatism in the Great Basin: Location of the Precambrian craton boundary as reflected in zircons	http://dx.doi.org/10.1130/B25324.1
26	Zhu J.-J. et al.	2011	Lithos	126	248–264	Zircon U–Pb ages, Hf–O isotopes and whole-rock Sr–Nd–Pb isotopic geochemistry of granitoids in the Jinshajiang suture zone, SW China: Constraints on petrogenesis and tectonic evolution of the Paleo-Tethys Ocean	http://dx.doi.org/10.1016/j.lithos.2011.07.003
27	King E.M.	1997	Univ of Wisconsin	Thesis	Masters	Oxygen isotope study of igneous rocks from the Superior Province, Canada
28	King E.M.	2001	Univ of Wisconsin	Thesis	PhD	Oxygen isotope study of magmatic source and alteration of granitic rocks in the Western United States and the Superior Province, Canada
29	Kirkland C.L. et al.	2010	Lithosphere	2	3–12	Erratum in Oxygen isotopes in detrital zircons: Insight into crustal recycling during the evolution of the Greenland Shield	http://dx.doi.org/10.1130/L80.1
30	Lackey J.S. et al.	2005	Earth & Planet Sci Lett	235	315–330	Supracrustal input to magmas in the deep crust of Sierra Nevada batholith: Evidence from high-O zircon	http://dx.doi.org/10.1016/j.epsl.2005.04.003
31	Lackey J.S. & Valley J.W.	2004	GSA Bulletin	116	76	Complex patterns of fluid flow during wollastonite formation in calcareous Complex patterns of fluid flow during wollastonite formation in calcareous sandstones at Laurel Mountain, Mt. Morrison Pendant, California	http://dx.doi.org/10.1130/B25239.1
32	Lackey J. S.	2005	Univ of Wisconsin	Thesis	PhD	The magmatic and alteration history of the Sierra Nevada batholith as revealed by oxygen isotopes of zircon, garnet, titanite and quartz
33	Lackey J.S. et al.	2005	Contr Mineral & Petrol	151	20–44	Deciphering the source and contamination history of peraluminous magmas using δ18O of accessory minerals: examples from garnet-bearing plutons of the Sierra Nevada batholith	http://dx.doi.org/10.1007/s00410-005-0043-6
34	Lancaster P.J. et al.	2011	Earth & Planet Sci Lett	305	405–412	Understanding the roles of crustal growth and preservation in the detrital zircon record	http://dx.doi.org/10.1016/j.epsl.2011.03.022
35	Li X.-H. et al.	2010	Lithos	114	1–15	Petrogenesis and tectonic significance of the ∼850 Ma Gangbian alkaline complex in South China: Evidence from in situ zircon U–Pb dating, Hf–O isotopes and whole-rock geochemistry	http://dx.doi.org/10.1016/j.lithos.2009.07.011
36	Li X.-H. et al.	2012	Chemical Geology	328	195–207	The Early Permian active continental margin and crustal growth of the Cathaysia Block: In situ U–Pb, Lu–Hf and O isotope analyses of detrital zircons	http://dx.doi.org/10.1016/j.chemgeo.2011.10.027
37	Lugovaya I.P. et al.	2001	Mineralogical Journal	23	38-41	Oxygen isotope composition of zircons in granites and alkaline rocks of the Ukrainian Shield
38	Monani S. & Valley J. W.	2001	Earth & Planet Sci Lett	184	377-392	Oxygen isotope ratios of zircon: magma genesis of low d18O granites from the British Tertiary igneous province, western Scotland	https://doi.org/10.1016/S0012-821X(00)00328-9
39	O'Connor Y.L. & Morrison J.	1999	Contr Mineral & Petrol	136	81-91	Oxygen isotope constraints on the petrogenesis of the Sybille Intrusion of the Proterozoic Laramie anorthosite complex	https://doi.org/10.1007/s004100050525
40	Peck W.H. et al.	2001	Geochim Cosmochim Acta	65	4215-4229	Oxygen isotope ratios and rare earth elements in 3.3 to 4.4 Ga zircons; ion microprobe evidence for high d18O continental crust and oceans in the early Archean	https://doi.org/10.1016/S0016-7037(01)00711-6
41	Peck W.H. et al.	2003	American Mineralogist	88	1003-1014	Slow oxygen diffusion rates in igneous zircons from metamorphic rocks	https://doi.org/10.2138/am-2003-0708
42	Peck W.H. et al.	2004	GSA Memoir	197	163-181	Oxygen-isotope constraints on terrane boundaries and origin of 1.18 to 1.13 Ga granitoids of the Southern Grenville Province	https://doi.org/10.1130/0-8137-1197-5.163
43	Peck W.H.	2000	Univ of Wisconsin	Thesis	PhD	Oxygen Isotope Studies of Grenville Metamorphism and Magmatism
44	Pietranik A.B. et al.	2008	Geology	36	875-878	Episodic, mafic crust formation from 4.5 to 2.8 Ga: New evidence from detrital zircons, Slave craton, Canada	http://dx.doi.org/10.1130/G24861A.1
45	Rapela C.W. et al.	2011	Gondwana Research	20	673–690	The Rio de la Plata craton and the adjoining Pan-African/brasiliano terranes: Their origins and incorporation into south-west Gondwana	http://dx.doi.org/10.1016/j.gr.2011.05.001
46	Roberts N.M.W. et al.	2013	Contr Mineral & Petrol	165	507–523	Sedimentary recycling in arc magmas: geochemical and U–Pb–Hf–O constraints on the Mesoproterozoic Suldal Arc, SW Norway	http://dx.doi.org/10.1007/s00410-012-0820-y
48	Roselle G.T.	1997	Univ of Wisconsin	Thesis	PhD	Integrated petrologic, stable isotopic, and statistical study of fluid-flow in carbonates of the Ubehebe Peak contact aureole, Death Valley National Park, California
49	Spencer C.J. et al.	2015	Geoscience Frontiers	6	357-372	Generation and preservation of continental crust in the Grenville Orogeny
50	Spencer et al.	2017	Earth-Sci Reviews	172	87-106	Growth, destruction and preservation of Earth's continental crust	https://doi.org/10.1016/j.earscirev.2017.07.013
51	Sun J.-F. et al.	2010	Lithos	120	421–438	Magma mixing controlling the origin of the Early Cretaceous Fangshan granitic pluton, North China Craton: In situ U–Pb age and Sr-, Nd-, Hf- and O-isotope evidence	http://dx.doi.org/10.1016/j.lithos.2010.09.002
52	Ferreira V.	2005	Contr Mineral & Petrol	150	561-580	In: 4.4 billion years of crustal maturation: oxygen isotope ratios of magmatic zircon	https://doi.org/10.1007/s00410-005-0025-8
53	Valley J.W. et al.	1994	Earth & Planet Sci Lett	126	187–206	Oxygen isotope geochemistry of zircon	http://dx.doi.org/10.1016/0012-821X(94)90106-6
54	Valley J.W. et al.	2005	Contr Mineral & Petrol	150	561–580	4.4 Billion Years of Crustal Maturation: Oxygen Isotope Ratios of Magmatic Zircon	http://dx.doi.org/10.1007/s00410-005-0025-8
55	Valley J.W.	2003	Reviews in Mineral & Geochem	53	343–385	Oxygen isotopes in zircon, In: Hanchar, J. M., and Hoskin, W. O., eds., Zircon	https://doi.org/10.2113/0530343
56	Van Dongen M. et al.	2010	Lithos	114	282–292	Recycling of Proterozoic crust in Pleistocene juvenile magma and rapid formation of the Ok Tedi porphyry Cu–Au deposit, Papua New Guinea	http://dx.doi.org/10.1016/j.lithos.2009.09.003
57	Wang C.Y. et al.	2009	Geochim Cosmochim Acta	73	712–728	Rate of growth of the preserved North American continental crust: Evidence from Hf and O isotopes in Mississippi detrital zircons	http://dx.doi.org/10.1016/j.gca.2008.10.037
58	Wang C.Y. et al.	2011	Geochim Cosmochim Acta	75	1308–1345	Growth rate of the preserved continental crust: II. Constraints from Hf and O isotopes in detrital zircons from Greater Russian Rivers	http://dx.doi.org/10.1016/j.gca.2010.12.010
59	Wang X.-C. et al.	2011	Geology	39	735–738	Nonglacial origin for low- 18O Neoproterozoic magmas in the South China Block: Evidence from new in-situ oxygen isotope analyses using SIMS	http://dx.doi.org/10.1130/G31991.1
60	Wang F. et al.	2013	Lithos	156-159	97–111	Contrasting zircon Hf–O isotopes and trace elements between ore-bearing and ore-barren adakitic rocks in central-eastern China: Implications for genetic relation to Cu–Au mineralization	http://dx.doi.org/10.1016/j.lithos.2012.10.017
61	Wei C.-S. et al.	2008	Chemical Geology	250	2023-01-15	Zircon oxygen isotopic contrainst on the sources of late Mesozoic A-type granites in eastern China	https://doi.org/10.1016/j.chemgeo.2008.01.004
62	Wei C.-S.	2005	Contr Mineral & Petrol	150	561-580	in: 4.4 billion years of crustal maturation: oxygen isotope ratios of magmatic zircon	https://doi.org/10.1007/s00410-005-0025-8
63	Zheng Y.-C. et al.	2012	Lithos	148	296–311	Origin of Late Oligocene adakitic intrusives in the southeastern Lhasa terrane: Evidence from in situ zircon U–Pb dating, Hf–O isotopes, and whole-rock geochemistry	http://dx.doi.org/10.1016/j.lithos.2012.05.026
64	Be'eri-Shlevin et al.	2009	Lithos	107	169-184	Crustal evolution and recycling in a juvenile continent: Oxygen isotope ratio of zircon in the northern Arabian Nubian Shield	https://doi.org/10.1016/j.lithos.2008.10.001
65	Bell E.A. et al.	2011	Geochim Cosmochim Acta	75	4816-4829	Early Archean crustal evolution of the Jack Hills Zircon source terrane inferred from Lu-Hf, Pb-207/Pb-206, and delta O-18 systematics of Jack Hills zircons	https://doi.org/10.1016/j.gca.2011.06.007
66	Wang C.-C. et al.	2020	Precambrian Research	350	105880	Late Neoproterozoic-Cambrian magmatism in Dronning Maud Land (East Antarctica): U-Pb zircon geochronology, isotope geochemistry and implications for Gondwana assembly	https://doi.org/10.1016/j.precamres.2020.105880
67	Chen J.-Y. et al.	2013	Lithos	162	140-156	Petrogenesis of the Cretaceous Zhangzhou batholith in southeastern China: Zircon U-Pb age and Sr-Nd-Hf-O isotopic evidence	https://doi.org/10.1016/j.lithos.2013.01.003
68	Spencer, C.J. et al.	2017	Earth-Sci Reviews	172	87-106	Growth, destruction and preservation of Earth's continental crust	https://doi.org/10.1016/j.earscirev.2017.07.013
69	Gagnevin D.et al.	2011	Earth & Planet Sci Lett	305	45-56	In-situ zircon U-Pb, oxygen and hafnium isotopic evidence for magma mixing and mantle metasomatism in the Tuscan Magmatic Province, Italy	https://doi.org/10.1016/j.epsl.2011.02.039
70	Guo C. et al.	2012	Lithos	148	209-227	Petrogenesis of the Xihuashan granites in southeastern China: Constraints from geochemistry and in-situ analyses of zircon U-Pb-Hf-O isotopes	https://doi.org/10.1016/j.lithos.2012.06.014
71	Heinonen A.P. et al.	2012	Lithos	151	17-34	Petrogenesis of the igneous Mucajai AMG complex, northern Amazonian craton - Geochernical, U-Pb geochronological, and Nd-Hf-O isotopic constraints	https://doi.org/10.1016/j.lithos.2011.07.016
72	Herve F. et al.	2013	Gondwana Research	23	1122-1135	Provenance variations in the Late Paleozoic accretionary complex of central Chile as indicated by detrital zircons	https://doi.org/10.1016/j.gr.2012.06.016
73	Huang H.-Q. et al.	2011	Geology	39	903-906	Formation of high delta O-18 fayalite-bearing A-type granite by high-temperature melting of granulitic metasedimentary rocks, southern China	https://doi.org/10.1130/G32080.1
74	Jiang X.-Y. & Li X.-H.	2014	J Asian Earth Sciences	82	32-46	In situ zircon U-Pb and Hf-O isotopic results for ca. 73 Ma granite in Hainan Island: Implications for the termination of an Andean-type active continental margin in southeast China	https://doi.org/10.1016/j.jseaes.2013.12.013
75	Kemp A.I.S. et al.	2007	Science	315	980-983	Magmatic and crustal differentiation history of granitic rocks from Hf-O isotopes in zircon	https://doi.org/10.1126/science.1136154
76	King E.M. et al.	2007	Lithos	96	387-401	Strontium and oxygen isotopic evidence for strike/slip movement of accreted terranes in the Idaho Batholith	https://doi.org/10.1016/j.lithos.2006.11.001
77	King E.M. et al.	2008	Precambrian Research	165	49-60	Oxygen isotope evidence for magmatic variability and multiple alteration events in the Proterozoic St. Francois Mountains, Missouri	https://doi.org/10.1016/j.precamres.2008.06.001
78	Kirkland C.L. et al.	2013	Gondwana Research	23	759-781	Constraints and deception in the isotopic record; the crustal evolution of the west Musgrave Province, central Australia	https://doi.org/10.1016/j.gr.2012.06.001
79	Li J.-X. et al.	2013	Lithos	160	216-227	Petrogenesis of ore-bearing porphyries from the Duolong porphyry Cu-Au deposit, central Tibet: Evidence from U-Pb geochronology, petrochemistry and Sr-Nd-Hf-O isotope characteristics	https://doi.org/10.1016/j.lithos.2012.12.015
80	Li X.-H. et al.	2013	Lithos	160	283-291	New isotopic constraints on age and magma genesis of an embryonic oceanic crust: The Chenaillet Ophiolite in the Western Alps	https://doi.org/10.1016/j.lithos.2012.12.016
81	Liu D. et al.	2009	Chemical Geology	261	140-154	Combined U–Pb, hafnium and oxygen isotope analysis of zircons from meta-igneous rocks in the southern North China Craton reveal multiple events in the Late Mesoarchean–Early Neoarchean	https://doi.org/10.1016/j.chemgeo.2008.10.041
82	Liu S.-A. et al.	2012	Lithos	134	163-178	The Cretaceous adakitic-basaltic-granitic magma sequence on south-eastern margin of the North China Craton: Implications for lithospheric thinning mechanism	https://doi.org/10.1016/j.lithos.2011.12.015
83	Liu X. et al.	2012	Lithos	150	85-100	Remelting of Neoproterozoic relict volcanic arcs in the Middle Jurassic: Implication for the formation of the Dexing porphyry copper deposit, Southeastern China	https://doi.org/10.1016/j.lithos.2012.05.018
84	Munoz M. et al.	2012	Journal of Petrology	53	1091-1122	Zircon Trace Element and O-Hf Isotope Analyses of Mineralized Intrusions from El Teniente Ore Deposit, Chilean Andes: Constraints on the Source and Magmatic Evolution of Porphyry Cu-Mo Related Magmas	https://doi.org/10.1093/petrology/egs010
85	Pankhurst R.J. et al.	2014	J of Geo Soc London	171	313-328	The Gondwana connections of northern Patagonia	https://doi.org/10.1144/jgs2013-081
86	Partin C.A. et al.	2014	Earth & Planet Sci Lett	388	123-133	Filling in the juvenile magmatic gap: Evidence for uninterrupted Paleoproterozoic plate tectonics	https://doi.org/10.1016/j.epsl.2013.11.041
87	Shea E.K. et al.	2016	Geosphere	12	1489-1516	Growth and maturation of a mid- to shallow-crustal intrusive complex, North Cascades, Washington	https://doi.org/10.1130/GES01290.1
88	Spencer C.J. et al.	2019	Geochim Cosmochim Acta	257	16-25	Paleoproterozoic increase in zircon δ18O drive by rapid emergence of continental crust	https://doi.org/10.1016/j.gca.2019.04.016
89	Steinitz A. et al.	2009	Geological Magazine	146	276-290	The origin, cooling and alteration of A-type granites in southern Israel (northernmost Arabian-Nubian shield): a multimineral oxygen isotope study	https://doi.org/10.1017/S0016756808005566
90	Strickland A. et al.	2011	Amer J of Science	311	261-314	Syn-extensional plutonism and peak metamorphism in the Albion-Raft-River-Grouse Creek metamorphic core complex	https://doi.org/10.2475/04.2011.01
91	Strickland A. et al.	2013	Precambrian Research	224	222-241	Proterozoic evolution of the Mojave crustal province as preserved in the Ivanpah Mountains, southeastern California	https://doi.org/10.1016/j.precamres.2012.09.006
92	Su B.-X. et al.	2011	Gondwana Research	20	516-531	U-Pb ages and Hf-O isotopes of zircons from Late Paleozoic mafic-ultramafic units in the southern Central Asian Orogenic Belt: Tectonic implications and evidence for an Early-Permian mantle plume	https://doi.org/10.1016/j.gr.2010.11.015
93	Su B.-X. et al.	2011	J Asian Earth Sciences	41	31-43	Geochemistry and geochronology of acidic rocks in the Beishan region, NW China: Petrogenesis and tectonic implications	https://doi.org/10.1016/j.jseaes.2010.12.002
94	Trail D. et al.	2007	Geochem Geophys Geosys	8	2006gc1449	Constraints on Hadean zircon protoliths from oxygen isotopes, Ti-thermometry, and rare earth elements	https://doi.org/10.1029/2006GC001449
95	van Schijndel et al.	2014	Precambrian Research	240	22-36	Crustal evolution of the Rehoboth Province from Archaean to Mesoproterozoic times: Insights from the Rehoboth Basement Inlier	https://doi.org/10.1016/j.precamres.2013.10.014
96	Wilde S.A. et al.	2008	Amer J of Science	308	185-199	SHRIMP U-Pb and CAMECA 1280 oxygen isotope results from ancient detrital zircons in the Caozhuang quartzite, Eastern Hebei, North China Craton: Evidence for crustal reworking 3.8 Ga ago	https://doi.org/10.2475/03.2008.01
97	Yang J.-H. et al.	2012	Lithos	153	108-128	Petrogenesis of Late Triassic intrusive rocks in the northern Liaodong Peninsula related to decratonization of the North China Craton: Zircon UPb age and Hf-O isotope evidence	https://doi.org/10.1016/j.lithos.2012.06.023
98	Yao W.-H. et al.	2012	Lithos	154	115-129	Post-kinematic lithospheric delamination of the Wuyi-Yunkai orogen in South China: Evidence from ca. 435 Ma high-Mg basalts	https://doi.org/10.1016/j.lithos.2012.06.033
99	Yao W.H. et al.	2014	Amer J of Science	314	278-313	From Rodinia to Gondwanaland: A tale of detrital zircon provenance analyses from the southern Nanhua basin, south China	https://doi.org/10.2475/01.2014.08
100	Yin Q.Z. et al.	2012	J of Geo Soc London	169	681-689	Crustal evolution of the South Mayo Trough, western Ireland, based on U-Pb ages and Hf-O isotopes in detrital zircons	https://doi.org/10.1144/jgs2011-164
101	Zeh A. et al.	2014	Precambrian Research	241	203-230	The oldest zircons of Africa—Their U–Pb–Hf–O isotope and trace element systematics, and implications for Hadean to Archean crust–mantle evolution	https://doi.org/10.1016/j.precamres.2013.11.006
102	Zhang J. et al.	2012	Lithos	136	225-245	Zircon Hf-O isotope and whole-rock geochemical constraints on origin of postcollisional mafic to felsic dykes in the Sulu orogen	https://doi.org/10.1016/j.lithos.2011.06.006
103	Zhang S.-B. et al.	2012	Precambrian Research	220	45-64	Neoproterozoic continental accretion in South China: Geochemical evidence from the Fuchuan ophiolite in the Jiangnan orogen	https://doi.org/10.1016/j.precamres.2012.07.010
104	Zhang S.-B. et al.	2009	Lithos	113	347-368	Origin of TTG-like rocks from anatexis of ancient lower crust: Geochemical evidence from Neoproterozoic granitoids in South China	https://doi.org/10.1016/j.lithos.2009.04.024
105	Zheng Y.-C. et al.	2012	Lithos	148	296-311	Origin of Late Oligocene adakitic intrusives in the southeastern Lhasa terrane: Evidence from in situ zircon U-Pb dating, Hf-O isotopes, and whole-rock geochemistry	https://doi.org/10.1016/j.lithos.2012.05.026
106	Zi J.-W. et al.	2012	Lithos	140	166-182	Generation of Early Indosinian enriched mantle-derived granitoid pluton in the Sanjiang Orogen (SW China) in response to closure of the Paleo-Tethys	https://doi.org/10.1016/j.lithos.2012.02.006
107	Fiannacca P. et al.	2016	Lithos	277	302-314	Timescales and mechanisms of batholith construction: Constraints from zircon oxygen isotopes and geochronology of the late Variscan Serre Batholith (Calabria, southern Italy)	https://doi.org/10.1016/j.lithos.2016.06.011
108	Archibald D.B. et al.	2016	Precambrian Research	281	312–337	Genesis of the Tonian Imorona–Itsindro magmatic Suite in central Madagascar: Insights from U–Pb, oxygen and hafnium isotopes in zircon	https://doi.org/10.1016/j.precamres.2016.05.014
109	Couzinie S. et al.	2016	Earth & Planet Sci Lett	456	182–195	Post-collisional magmatism: Crustal growth not identified by zircon Hf–O isotopes	https://doi.org/10.1016/j.epsl.2016.09.033
111	Canile F.M. et al.	2016	Gondwana Research	40	142–169	Evolution of the Carboniferous-Early Cretaceous units of Paraná Basin from provenance studies based on U-Pb, Hf and O isotopes from detrital zircons	https://doi.org/10.1016/j.gr.2016.08.008
112	Ali K.A. et al.	2016	Gondwana Research	32	181–192	Lu–Hf and O isotopic compositions on single zircons from the North Eastern Desert of Egypt, Arabian–Nubian Shield: Implications for crustal evolution	https://doi.org/10.1016/j.gr.2015.02.008
113	Gao P. et al.	2016	Lithos	258	77–91	Distinction between S-type and peraluminous I-type granites: Zircon versus whole-rock geochemistry	https://doi.org/10.1016/j.lithos.2016.04.019
114	Yeshanew F.G. et al.	2016	J of Geo Soc London	174	142–156	Zircon U–Pb ages, δ18O and whole-rock Nd isotopic compositions of the Dire Dawa Precambrian basement, eastern Ethiopia: implications for the assembly of Gondwana	https://doi.org/10.1144/jgs2016-017
115	Johnson S.P. et al.	2017	Lithos	268	76–86	An isotopic perspective on growth and differentiation of Proterozoic orogenic crust: From subduction magmatism to cratonization	https://doi.org/10.1016/j.lithos.2016.11.003
116	Li X.-H. et al.	2016	Precambrian Research	276	14–23	New isotopic constraints on age and origin of Mesoarchean charnockite, trondhjemite and amphibolite in the Ntem Complex of NW Congo Craton, southern Cameroon	https://doi.org/10.1016/j.precamres.2016.01.027
117	Marschall H.R. et al.	2010	Journal of Petrology	51	2277-2301	The Annandagstoppane Granite, East Antarctica: Evidence for Archean Intracrustal Recycling in the Kaapvaal-Grunehogna Craton from Zircon O and Hf Isotopes	https://doi.org/10.1093/petrology/egq057
118	Dan W. et al.	2014	Precambrian Research	254	59-72	Paleoproterozoic S-type granites in the Helanshan Complex, Khondalite Belt, North China Craton: Implications for rapid sediment recycling during slab break-off	https://doi.org/10.1016/j.precamres.2014.07.024
119	Gao Y. et al.	2018	J Asian Earth Sciences	167	197-208	Constraints from zircon Hf-O-Li isotopic compositions on the genesis of slightly low 18O alkaline granites in the Taohuadao area, Zhejiang Province, SE China	https://doi.org/10.1016/j.jseaes.2017.07.025
120	Yang S-H. et al.	2018	GSA Bulletin	130	139-153	Tracking partial melting and protolith nature by zircon U-Pb and Hf-O isotope compositions of migmatites in the North Dabie terrane with emphasis on Paleozoic low-δ18O magmatism	https://doi.org/10.1130/B31719.1
121	Li G-M. et al.	2017	Gondwana Research	41	110-127	Cretaceous magmatism and metallogeny in the Bangong-Nujiang metallogenic belt, central Tibet: Evidence from petrogeochemistry, zircon U-Pb ages, and Hf-O isotopic compositions	https://doi.org/10.1016/j.gr.2015.09.006
122	Westhues A. et al.	2017	Geology	45	571-574	Evidence for hydrothermal alteration and source regions for the Kiruna iron oxide-apatite ore (northern Sweden) from zircon Hf and O isotopes	https://doi.org/10.1130/G38894.1
123	Petersson A. et al.	2018	Chemical Geology	479	259-271	Birimian crustal growth in the West African Craton: U-Pb, O and Lu-Hf isotope constraints from detrital zircon in major rivers	https://doi.org/10.1016/j.chemgeo.2018.01.021
124	Spencer C.J. et al.	2017	Geology	45	975-978	Evidence for melting mud in Earth's mantle from extreme oxygen isotope signatures in zircon	https://doi.org/10.1130/G39402.1
125	Iaccheri L.M. et al.	2018	Gondwana Research	57	90-118	Detrital zircon age, oxygen, and hafnium isotope systematics record rigid continents after 2.5 Ga	https://doi.org/10.1016/j.gr.2018.02.001
126	Hu P. et al.	2017	Precambrian Research	298	107-122	The Shimian ophiolite in the western Yangtze Block, SW China: Zircon SHRIMP U-Pb ages, geochemical and Hf-O isotopic characteristics, and tectonic implications	https://doi.org/10.1016/j.precamres.2017.06.005
127	Li L. et al.	2017	Lithos	286-287	227-240	Geochemical and zircon isotopic evidence for extensive high level crustal contamination in Miocene to mid-Pleistocene intra-place volcanic rocks from the Tengchong field, western Yunnan, China	https://doi.org/10.1016/j.lithos.2017.06.015
128	Gardiner N.J. et al.	2017	Scientific Reports	7	748	Contrasting Granite Metallogeny through the Zircon Record: A Case Study from Myanmar	https://doi.org/10.1038/s41598-017-00832-2
129	Colon D.P. et al.	2018	Contr Mineral & Petrol	173	11	Origins and evolution of rhyolitic magmas in the central Snake River Plain: insights from coupled high-precision geochronology, oxygen isotope, and hafnium isotope analyses of zircon	https://doi.org/10.1007/s00410-017-1437-y
130	Jeon H. & Williams I.S.	2018	Chemical Geology	476	456-468	Trace inheritance - Clarifying the zircon O-Hf isotopic fingerprint of I-type granite sources: Implications for the restite model	https://doi.org/10.1016/j.chemgeo.2017.11.041
131	Gao P. et al.	2018	Lithos	300-301	261-277	Relict zircon U-Pb age and O isotope evidence for reworking of Neoproterozoic crustal rocks in the origin of Triassic S-type granites in South China	https://doi.org/10.1016/j.lithos.2017.11.036
132	Zhu Y.-S. et al.	2017	Geology	45	407-410	Zircon Hf-O isotope evidence for recycled oceanic and continental crust in the sources of alkaline rocks	https://doi.org/10.1130/G38872.1
133	Rong W. et al.	2018	JGR: Solid Earth	123	2738-2769	Mixing of Felsic Magmas in Granite Petrogenesis: Geochemical Records of Zircon and Garnet in Peraluminous Granitoids from South China	https://doi.org/10.1002/2017JB014022
134	Cheong A.C. et al.	2017	Lithos	284-285	132-137	Latest Pleistocene crustal cannibalization at Baekdusan (Changbaishan) as traced by oxygen isotopes of zircon from the Millennium Eruption	https://doi.org/10.1016/j.lithos.2017.04.012
135	Leng C. et al.	2018	Gondwana Research	62	163-177	Platinum-group elements, zircon Hf-O isotopes, and mineralogical constraints on magmatic evolution of the Pulang porphyry Cu-Au system, SW China	https://doi.org/10.1016/j.gr.2018.03.001
136	Suzuki K. et al.	2020	Lithos	372-373	105665	Hf-O isotope systematics of zircons from the Taitao granitoids: Implications for slab-melting material	https://doi.org/10.1016/j.lithos.2020.105665
137	Qian X. et al.	2017	Intl J Earth Sciences	106	1375-1389	Zircon U-Pb geochronology, and elemental and Sr-Nd-Hf-O isotopic geochemistry of post-collisional rhyolite in the Chiang Khong area, NW Thailand and implications for the melting of juvenile crust	https://doi.org/10.1007/s00531-016-1338-8
138	Zhang Y.-S. et al.	2018	J Asian Earth Sciences	167	181-196	Pulses of Late Mesozoic magmatism: Zircon ages and Hf-O isotopic composition of the Qingyang-Jiuhuashan granitic complex, southern Anhui province, eastern China	https://doi.org/10.1016/j.jseaes.2017.08.003
139	Hiess J. et al.	2015	Geo Soc London Spec Pub	389	323-353	Gondwana margin evolution from zircon REE, O and Hf signatures of Western Province gneisses, Zealandia	https://doi.org/10.1144/SP389.10
140	Hiess J. et al.	2009	Geochim Cosmochim Acta	73	4489-4516	In situ U-Pb, O and Hf isotopic compositions of zircon and olivine from Eoarchean rocks, West Greenland: New insights to making old crust	https://doi.org/10.1016/j.gca.2009.04.019
141	Hiess J. et al.	2011	Contr Mineral & Petrol	161	1027-1050	Archean fluid-assisted crustal cannibalism recorded by low 18O and negative Hf isotopic signatures of West Greenland granites zircon	https://doi.org/10.1007/s00410-010-0578-z
142	Reimink J.R. et al.	2014	Nature Geoscience	7	529-533	Earth's earliest evolved crust generated in an Iceland-like setting	https://doi.org/10.1038/ngeo2170
143	Pietranik A. et al.	2017	Contr Mineral & Petrol	172	10	Zircon record of fractionation, hydrous partial melting and thermal gradients at different depths in oceanic crust (ODP Site 735B, South-West Indian Ocean)	https://doi.org/10.1007/s00410-016-1324-y
144	Zhai Q.-G. et al.	2017	Intl J Earth Sciences	106	1239-1255	Zircon U-Pb dating of eclogite from the Qiangtang terrane, north-central Tibet: a case of metamorphic zircon with magmatic geochemical features	https://doi.org/10.1007/s00531-016-1418-9
145	Schmitt A.K. et al.	2017	Journal of Petrology	58	1841-1870	Zircon Hafnium-Oxygen Isotope and Trace Element Petrochronology of Intraplate Volcanic Rocks from the Eifel (Germany) and Implications for Mantle versus Crustal Origins of Zircon Megacrysts	https://doi.org/10.1093/petrology/egx075
146	Pertille J. et al.	2017	Intl Geology Review	59	1532-1560	Reconstructing the Cryogenian-Ediacaran evolution of the Porongos fold and thrust belt, Southern Brasiliano Orogen, based on Zircon U-Pb-Hf-O isotopes	https://doi.org/10.1080/00206814.2017.1285257
147	Gardiner N.J. et al.	2018	Gondwana Research	62	27-60	The crustal architecture of Myanmar imaged through zircon U-Pb, Lu-Hf and O isotopes: Tectonic and metallogenic implications	https://doi.org/10.1016/j.gr.2018.02.008
148	Jo H.J. et al.	2018	Chemical Geology	484	136-147	Juxtaposition of allochthonous terranes in the central Korean Peninsula: Evidence from zircon U-Pb ages and O-Hf isotopes in Jurassic granitoids	https://doi.org/10.1016/j.chemgeo.2017.10.006
149	Gao X. et al.	2017	Ore Geology Reviews	91	945-962	Zircon U-Pb, molybdenite Re-Os geochronology and Sr-Nd-Pb-Hf-O-S isotopic constraints on the genesis of Relin Cu-Mo deposit in Zhongdian, Northwest Yunnan, China	https://doi.org/10.1016/j.oregeorev.2017.08.012
150	Tang D. et al.	2017	Lithos	292-293	49-68	Genesis of the Permian Kemozibayi sulfide-bearing mafic-ultramafic intrusion in Altay, NW China: Evidence from zircon geochronology, Hf and O isotopes and mineral chemistry	https://doi.org/10.1016/j.lithos.2017.08.021
151	Carley T.L. et al.	2017	Geosphere	13	1640-1663	Detrital zircon resolve longevity and evolution of silicic magmatism in extinct volcnic centers: A case study from the East Fjords of Iceland	https://doi.org/10.1130/GES01467.1
152	Zhang Y. et al.	2017	Lithos	278-281	166-180	Petrogenesis of Jurassic tungsten-bearing granites in the Nanling Range, South China: Evidence from whole-rock geochemistry and zircon U-Pb and Hf-O isotopes	https://doi.org/10.1016/j.lithos.2017.01.018
153	Honarmand M. et al.	2017	Mineralogy & Petrology	111	659-675	In-situ zircon U-Pb age and Hf-O isotopic constraints on the origin of the Hasan-Robat A-type granite from Sanandaj-Sirjan zone, Iran: implications for reworking of Cadomian arc igneous rocks	https://doi.org/10.1007/s00710-016-0490-y
154	Whitehouse M.J. et al.	2017	Gondwana Research	51	78-91	What can Hadean detrital zircon really tell us? A critical evaluation of their geochronology with implications for the interpretation of oxygen and hafnium isotopes	https://doi.org/10.1016/j.gr.2017.07.007
155	Banik T.J. et al.	2017	Geosphere	13	1113-1132	Porphyry Cu formation in the middle Jurassic Yerington batholith, Nevada, USA: Constraints from laser Raman, trace element, U-Pb age, and oxygen isotope analyses of zircon	https://doi.org/10.1130/GES01351.1
156	Bao Z. et al.	2018	J Asian Earth Sciences	160	322-333	Mo-rich source and protracted crystallization of Late Mesozoic granites in the East Qinling porphyry Mo belt (central China): Constraints from zircon U/Pb ages and Hf-O isotopes	https://doi.org/10.1016/j.jseaes.2017.12.022
157	Li X.-H. et al.	2017	Precambrian Research	294	307–321	Improving geochronological framework of the Pan-African orogeny in Cameroon: New SIMS zircon and monazite U-Pb age constraints	https://doi.org/10.1016/j.precamres.2017.04.006
158	Sun S. et al.	2017	Intl Geology Review	60	1061-1072	Palaeoarchean materials in the Tibetan Plateau indicated by zircon	https://doi.org/10.1080/00206814.2017.1367967
159	González-Jiménez J.M. et al.	2017	Ore Geology Reviews	90	193-209	Zircon recycling and crystallization during formation of chromite- and Ni-arsenide ores in the subcontinental lithospheric mantle (Serranía de Ronda, Spain)	https://doi.org/10.1016/j.oregeorev.2017.02.012
160	Homan E.C.	2017	Calif State Univ, Northridge	Thesis	Masters	Investigating Causes of Magmatic Episodicity in the Southern Coast Mountains Batholith, British Columbia: Insights from Hafnium and Oxygen Isotopes in Magmatic Zircon	http://hdl.handle.net/10211.3/193102
161	Tichomirowa M. et al.	2018	Lithos	302-303	65-85	Zircon (Hf, O isotopes) as melt indicator: Melt infiltration and abundant new zircon growth withn melt rich layers of granulite-facies lenses versus solid-state recrystallization in hosting amphibolite-facies gneisses (central Erzgebirge, Bohemian Massif)	https://doi.org/10.1016/j.lithos.2017.12.020
162	Spencer et al.	unpub	Unpublished data	unpubl	unpubl	Spencer et al. Grenville unpublished d18O data
163	Liang Z.-W. et al.	2018	Lithos	320-321	155-171	Step-like growth of the continental crust in South China: evidence from detrital zircons in Yangtze River sediments	https://doi.org/10.1016/j.lithos.2018.09.011
164	Shiels C. et al.	2017	Precambrian Research	302	18-32	An integrated U-Pb, Hf, and O isotopic provenance analysis of the Paleoproterozoic Murmac Bay Group, northern Saskatchewan, Canada	https://doi.org/10.1016/j.precamres.2017.09.015
165	Gong M. et al.	2018	Lithos	308-309	412-427	Zircon Hf-O isotopic constraints on the origin of Late Mesozoic felsic volcanic rocks from the Great Xing'an Range, NE China	https://doi.org/10.1016/j.lithos.2018.03.023
166	Reimink J.R. et al.	2018	Earth & Planet Sci Lett	494	12–22	Petrogenesis and tectonics of the Acasta Gneiss Complex derived from integrated petrology and 142Nd and 182W extinct nuclide-geochemistry	https://doi.org/10.1016/j.epsl.2018.04.047
167	Kong X. et al.	2019	Lithosphere	11	149-168	Disequilibrium partial melting of metasedimetns in subduction zones: Evidence from O-Nd-Hf isotopes and trace elements in S-type granites of the Chinese Altai	https://doi.org/10.1130/L1039.1
168	Roberts N.M.W. & Santosh M.	2018	Geophys Res Letters	45	7444-7453	Capturing the Mesoarchean Emergence of Continental Crust in the Coorg Block, Southern India	https://doi.org/10.1029/2018GL078114
169	Yang J. et al.	2018	Ore Geology Reviews	93	382-403	In-situ elemental and isotopic compositions of apatite and zircon from the Shuikoushan and Xihuashan granitic plutons: Implication for Jurassic granitoid-related Cu-Pb-Zn and W mineralization in the Nanling Range, South China	https://doi.org/10.1016/j.oregeorev.2017.12.023
170	Chen Y.-X. et al.	2017	Chemical Geology	467	177-195	Zircon geochemical constraints on the protolith nature and metasomatic process of the Mg-rich whiteschist from the Western Alps	https://doi.org/10.1016/j.chemgeo.2017.08.013
171	Zhao P. et al.	2017	Lithos	292-293	132-145	Zircon U-Pb and Hf-O isotopes trace the architecture of polymetallic deposits: A case study of the Jurassic ore-forming porphyries in the Qin-Hang metallogenic belt, China	https://doi.org/10.1016/j.lithos.2017.08.016
172	Castillo P. et al.	2017	J of Geo Soc London	174	803-816	Zircon O- and Hf-isotope constraints on the genesis and tectonic significance of Permian magmatism in Patagonia	https://doi.org/10.1144/jgs2016-152
173	Mikkola P. et al.	2011	Lithos	125	287-307	Archean crustal evolution of the Suomussalmi district as part of the Kianta Complex, Karelia: Constraints from geochemistry and isotopes of granitoids	https://doi.org/10.1016/j.lithos.2011.02.012
174	Zhu M. et al.	2018	J Asian Earth Sciences	165	371-382	Zircon U-Pb-Hf-O and molybdenite Re-Os isotopic constraints on porphyry gold mineralization in the Bilihe deposit, NE China	https://doi.org/10.1016/j.jseaes.2018.07.016
175	El-Rahman Y.A. et al.	2019	Precambrian Research	320	46-62	The evolution of the Arabian-Nubian Shield and survival of its zircon U-Pb Hf-O isotopic signature: A tale from the Um Had Conglomerate, central Eastern Desert, Egypt	https://doi.org/10.1016/j.precamres.2018.10.011
176	Haissen F. et al.	2018	Competes Rendus Geosci	350	236-244	Petrogenesis of Derraman Peralkaline granite (Oulad Dlim Massif, West African Craton Margin, Morocco): New constraints from zircon Hf and O isotopic compositions	https://doi.org/10.1016/j.crte.2018.06.007
177	Jiang X.-Y. et al.	2018	Lithos	318-319	230-243	Insights into the origin of coexisting A1- and A2-type granites: Implications from zircon Hf-O isotopes of the Huayuangong intrusion in the Lower Yangtze River Belt, eastern China	https://doi.org/10.1016/j.lithos.2018.08.008
178	Dan W. et al.	2019	Lithos	326-327	28-38	Low 18O magmas in the carboniferous intra-oceanic arc, central Tibet: Implications for felsic magma generation and oceanic arc accretion	https://doi.org/10.1016/j.lithos.2018.12.011
179	Cambeses A. et al.	2019	Lithos	324-325	661-683	Constraints of mantle and crustal sources and interaction during orogenesis: A zircon SHRIMP U-Th-Pb and O isotope study of the 'calc-alkaline' Brovales Pluton, Ossa-Morena Zona, Iberian Variscan Belt	https://doi.org/10.1016/j.lithos.2018.11.037
180	Cheong A.C et al.	2019	GSA Bulletin	131	609-634	Magmatic response to the interplay of collisional and accretionary orogenies in the Korean Peninsula: Geochronological, geochemical, and O-Hf isotopic perspectives from Triassic plutons	https://doi.org/10.1130/B32021.1
181	Xue S. et al.	2018	Contr Mineral & Petrol	173	94	Sub-arc mantle heterogeneity in oxygen isotopes: evidence from Permian mafic-ultramafic intrusions in the Central Asian Orogenic Belt	https://doi.org/10.1007/s00410-018-1521-y
182	Sun Y. et al.	2019	Ore Geology Reviews	104	14-25	U-Pb ages, Hf-O isotopes and trace elements of zircons from the ore-bearing and ore-barren adakitic rocks in the Handan-Xingtai district: Implications for petrogenesis and iron mineralization	https://doi.org/10.1016/j.oregeorev.2018.10.010
183	Wang Y. et al.	2019	Mineralogy & Petrology	113	99-118	Magmatic and tectonic setting of the Permian Au mineralization in the Xing-Meng Orogenic Belt: constraints from the U-Pb ages, Hf-O isotopes and geochemistry of granitic intrusions in the Bilihe and Hadamiao gold deposits	https://doi.org/10.1007/s00710-018-0638-z
184	Zhang J. et al.	2018	Precambrian Research	318	103-121	Neoarchean-Paleoproterozoic tectonic evolution of the southern margin of the North China Craton: Insights from geochemicaly and zircon U-Pb-Hf-O isotopic study of metavolcanic rocks in the Dengfeng complex	https://doi.org/10.1016/j.precamres.2018.10.008
185	Wang L.-J. et al.	2018	Lithos	320-321	435-453	High-temperature S-type granitoids (charnockites) in the Jining complex, North China Craton: Restite entrainment and hybridization with mafic magma	https://doi.org/10.1016/j.lithos.2018.09.035
186	Wang D. et al.	2018	Journal of Petrology	59	419-446	Formation of Late Archean High-δ18O Diorites through Partial Melting of Hydrated Metabasalts	https://doi.org/10.1093/petrology/egy033
187	Trail D. et al.	2018	PNAS	115	10287-10292	Origin and significance of Si and O isotope heterogeneities in Phanerozoic, Archean and Hadean zircon	https://doi.org/10.1073/pnas.1808335115
188	Zhou J. et al.	2018	J Asian Earth Sciences	151	101-111	Ca. 890 Ma magmatism in the northwest Yangtze block, South China: SIMS U-Pb dating, in-situ Hf-O isotopes, and tectonic implications	https://doi.org/10.1016/j.jseaes.2017.10.029
189	Bruand E. et al.	2019	Geochim Cosmochim Acta	255	144-162	Oxygen isotopes in titanite and apatite, and their potential for crustal evolution research	https://doi.org/10.1016/j.gca.2019.04.002
190	Cisneros de León A. & Schmitt A.K.	2019	Contr Mineral & Petrol	174	28	Reconciling Li and O diffusion in zircon with protracted magmatic crystal residence	https://doi.org/10.1007/s00410-019-1564-8
191	Martin A.J. et al.	2020	Intl Geology Review	62	523-548	Five hundred million years of punctuated addition of juvenile crust during extension in the Goochland Terrane, central Appalachian Piedmont Province	https://doi.org/10.1080/00206814.2019.1622156
192	Feng Y. et al.	2020	Sci China: Earth Sci	63	690-700	Material records for Mesozoic destruction of the North China Craton by subduction of the Paleo-Pacific slab	https://doi.org/10.1007/s11430-019-9564-4
193	Angerer T. et al.	2018	Contr Mineral & Petrol	173	36	Source component mixing controls the variability in Cu and Au endowment along the strike of the Eastern Andean Cordillera in Peru	https://doi.org/10.1007/s00410-018-1462-5
194	Hou X. et al.	2019	Intl Geology Review	61	129-149	The origin of variable δ18O zircons in Jurassic and Cretaceous Mo-bearing granitoids in the eastern Xing-Meng Orogenic Belt, Northeast China	https://doi.org/10.1080/00206814.2017.1411840
195	Zhao J. et al.	2019	Contr Mineral & Petrol	174	36	Coupled evolution of Neoproterozoic arc mafic magmatism and mantle wedge in the western margin of the South China Craton	https://doi.org/10.1007/s00410-019-1573-7
196	Wang Y. et al.	2018	Mineralium Deposita	53	629-647	Origin of the subduction-related Carboniferous intrusions associated with the Yandong porphyry Cu deposit in eastern Tianshan, NW China: constraints from geology, geochronology, geochemistry, and Sr-Nd-Hf-O isotopes	https://doi.org/10.1007/s00126-017-0763-3
197	Piilonen P.C. et al.	2018	Minerals	8	556-589	Zircon xenocrysts from Cenozoic alkaline basalts of the Ratanakiri Volcanic Province (Cambodia), Southeast Asia - trace element geochemistry, O-Hf isotopic composition, U-Pb and (U-Th)/He geochronology - revelations into the underlying lithospheric mantle	https://doi.org/10.3390/min8120556
198	Troch J. et al.	2018	Contr Mineral & Petrol	173	54	The dark side of zircon: textural, age, oxygen isotopic and trace element evidence of fluid saturation in the subvolcanic reservoir of the Island Park-Mount Jackson Rhyolite, Yellowstone (USA)	https://doi.org/10.1007/s00410-018-1481-2
199	Słodczyk E. et al.	2018	Intl J Earth Sciences	107	2065-2081	Contrasting sources of Late Paleozoic rhyolite magma in the Polish Lowlands: evidence from U-Pb ages and Hf and O isotope composition in zircon	https://doi.org/10.1007/s00531-018-1588-8
200	Li X. et al.	2018	Mineralium Deposita	53	399-416	Uranium-lead dating of hydrothermal zircon and monazite from the Sin Quyen Fe-Cu-REE-Au-(U) deposit, northwestern Vietnam	https://doi.org/10.1007/s00126-017-0746-4
201	Feng Z. et al.	2020	Minerals	10	200-224	Genesis of Volcanic Rocks in the Zijinshan Ore District, SE China: Implications for Porphyry-Epithermal Mineralization	https://doi.org/10.3390/min10020200
202	Hu F. et al.	2018	Journal of Petrology	59	735-770	Interaction Among Magmas from Various Sources and Crustal Melting Processes During Continental Collision: Insights from the Huayang Intrusive Complex of the South Qinling Belt, China	https://doi.org/10.1093/petrology/egy042
203	Wang R. et al.	2018	American Mineralogist	103	1891-1905	Archean hydrothermal fluid modified zircons at Sunrise Dam and Kanowna Belle gold deposits, Western Australia: Implications for post-magmatic fluid activity and ore genesis	https://doi.org/10.2138/am-2018-6402
204	Yang L. et al.	2019	Journal of Petrology	60	85-116	Heterogeneous Oceanic Arc Volcanic Rocks in the South Qilian Accretionary Belt (Qilian Orogen, NW China)	https://doi.org/10.1093/petrology/egy107
205	Gao X. et al.	2019	Intl Geology Review	61	795-820	Nature and origin of Mesozoic granitoids and associated mineralization in the Sanjiang Tethys Orogeny, SW China: the Xiuwacu complex example	https://doi.org/10.1080/00206814.2018.1464405
206	Reid A.J. et al.	2020	Australian J Earth Sci	67	31-58	Resolving tectonic settings of ancient magmatic suites using structural, geochemical and isotopic constraints: the example of the St Peter Suite, southern Australia	https://doi.org/10.1080/08120099.2019.1632224
207	Zhao J. & Asimow P.D.	2018	Journal of Petrology	59	1811-1844	Formation and Evolution of a Magmatic System in a Rifting Continental Margin: Neoproterozoic Arc- and MORB-like Dike Swarms in South China	https://doi.org/10.1093/petrology/egy080
208	Nabatian G. et al.	2018	Mineralogy & Petrology	112	481-500	The genesis of Mo-Cu deposits and mafic igneous rocks in the Senj area, Alborz magmatic belt, Iran	https://doi.org/10.1007/s00710-017-0548-5
209	Sun X. et al.	2018	Journal of Petrology	59	341-386	Miocene Ultrapotassic, High-Mg Dioritic, and Adakite-like Rocks from Zhunuo in Southern Tibet: Implications for Mantle Metasomatism and Porphyry Copper Mineralization in Collisional Orogens	https://doi.org/10.1093/petrology/egy028
210	Ryan-Davis J. et al.	2019	Contr Mineral & Petrol	174	68	Andradite skarn garnet records of exceptionally low δ18O values within an Early Cretaceous hydrothermal system, Sierra Nevada, CA	https://doi.org/10.1007/s00410-019-1602-6
211	Watts K.E. et al.	2019	GSA Bulletin	131	1133-1156	Oxygen isotopic investigation of silicic magmatism in the Stillwater caldera complex, Nevada: Generation of large-volume, low δ18O rhyolitic tuffs and assessment of their regional context in the Great Basin of the western United States	https://doi.org/10.1130/B35021.1
212	Xue S. et al.	2018	Contr Mineral & Petrol	173	94	Sub-arc mantle heterogeneity in oxygen isotopes: evidence from Permian mafic-ultramafic intrusions in the Central Asian Orogenic Belt	https://doi.org/10.1007/s00410-018-1521-y
213	Blades M.L. et al.	2020	J of Geo Soc London	177	357-378	Unravelling the Neoproterozoic accretionary history of Oman, using an array of isotopic systems in zircon	https://doi.org/10.1144/jgs2018-125
214	Silva T.R. et al.	2019	Intl J Earth Sciences	108	1095-1120	Geochemical and isotope evidence for mantle-derived source rock of high-K calc-alkaline I-type granites, Pernambuco-Alagoas Domain, northeastern Brazil	https://doi.org/10.1007/s00531-019-01696-9
215	Xia X. et al.	2020	GSA Bulletin	132	987-996	Subduction polarity of the Ailaoshan Ocean (eastern Paleotethys): Constraints from detrital zircon U-Pb and Hf-O isotopes for the Longtan Formation	https://doi.org/10.1130/B35294.1
216	Elliot D.H. et al.	2019	Geosphere	15	576-604	Hf- and O-isotope data from detrital and granitoid zircons reveal characteristics of the Permian-Triassic magmatic belt along the Antarctic sector of Gondwana	https://doi.org/10.1130/GES02011.1
217	Sagan M.	2018	University of Alberta	Thesis	Masters	A new approach to understanding the origin of Fuerteventura, Canary Islands (Spain): A U-Pb, Hf and O isotope and minor- and trace-element detrital zircon study	https://doi.org/10.7939/r3-grvd-5s14
218	Bea F. et al.	2020	Lithos	354-355	105361	Zircon xenocryst evidence for crustal recycling at the Mid-Atlantic Ridge	https://doi.org/10.1016/j.lithos.2019.105361
219	Huang D. et al.	2019	Geophys Res Letters	46	678-688	Neoproterozoic low δ18O zircons revisited: implications for Rodinia configuration	https://doi.org/10.1029/2018GL081117
220	Burton-Johnson A. et al.	2020	Gondwana Research	84	229-244	A Triassic to Jurassic arc in north Borneo: Geochronology, geochemistry, and genesis of the Segama Valley Felsic Intrusions and the Sabah ophiolite	https://doi.org/10.1016/j.gr.2020.03.006
221	van der Meer Q.H. et al.	2019	Geochim Cosmochim Acta	254	21-39	Low δ18O zircon xenocrysts in alkaline basalts; a window into the complex carbonatite-metasomatic history of the Zealandia lithospheric mantle	https://doi.org/10.1016/j.gca.2019.03.029
222	Cross A.J. et al.	2018	Australian J Earth Sci	65	987-1008	Insights into the evolution of the Thomson Orogen from geochronology, geochemistry, and zircon isotopic studies of magmatic rocks	https://doi.org/10.1080/08120099.2018.1515791
223	Zhang Y. & Wang Y.	2020	GSA Bulletin	132	638-654	Early Neoproterozoic continental arc system at the central Jiangnan Orogen, South China: Geochronological and geochemical constraints on the key igneous rock-association	https://doi.org/10.1130/B35221.1
224	Zhang C. et al.	2019	Precambrian Research	333	105428	A fragment of the ca. 890 Ma large igneous province (LIP) in southern Tarim, NW China: A missing link between São Francisco, Congo and North China cratons	https://doi.org/10.1016/j.precamres.2019.105428
225	Sun Z. et al.	2020	JGR: Solid Earth	125	e2019jb17414	Diversity of Felsic Rocks in Oceanic Crust: Implications from the Neoproterozoic Plagiogranites within the Northeast Jiangxi Ophiolite, Southern China	https://doi.org/10.1029/2019JB017414
226	Alexander E.W. et al.	2019	JGR: Solid Earth	124	11038-11054	Hf and Nd Isotopic Constraints on Pre- and Syn-collisional Crustal Thickness of Southern Tibet	https://doi.org/10.1029/2019JB017696
227	Tang G. et al.	2020	Journal of Petrology	61	egaa018	Petrogenesis of the Ulungur Intrusive Complex, NW China, and Implications for Crustal Generation and Reworking in Accretionary Orogens	https://doi.org/10.1093/petrology/egaa018
228	Sun Z. et al.	2020	Geological Magazine	157	1316-1332	A Late Cretaceous felsic magmatic suite from the Tengchong Block, western Yunnan: integrated geochemical and isotopic investigation and implications for Sn mineralization	http://dx.doi.org/10.1017/S0016756819001493
229	Zhang X. et al.	2019	Intl Geology Review	62	1949-1970	Tectonic nature of the NE Asian continental margin during the Late Jurassic-Early Cretaceous: constraints from the geochronology and geochemistry of igneous rocks in the NE North China Craton	https://doi.org/10.1080/00206814.2019.1678074
230	Xia Q. et al.	2020	Journal of Petrology	60	2241–2280	The Origin of Garnets in Anatectic Rocks from the Eastern Himalayan Syntaxis, Southeastern Tibet: Constraints from Major and Trace Element Zoning and Phase Equilibrium RElationships	http://dx.doi.org/10.1093/petrology/egaa009
231	Ma L. et al.	2019	JGR: Solid Earth	124	6452-6474	Nature and evolution of crust in southern Lhasa, Tibet: Transformation from microcontinent to juvenile terrane	https://doi.org/10.1029/2018JB017106
232	Fang W. et al.	2019	GSA Bulletin	132	1469–1488	Tectonic transition from oceanic subduction to continental collision: New geochemical evidence from Early-Middle Triassic mafic igneous rocks in southern Liaodong Peninsula, east-central China	http://dx.doi.org/10.1130/B35278.1
233	Keeman J. et al.	2020	Gondwana Research	83	248-278	New U-Pb, Hf and O isotope constraints on the provenance of sediments from the Adelaide Rift Complex - Documenting the key Neoproterozoic to early Cambrian succession	https://doi.org/10.1016/j.gr.2020.02.005
234	Voute F. et al.	2019	Lithos	338-339	34-57	Protracted evolution of the Marañón Valley Au Belt magmatic complex in the Peruvian Andes using zircon oxygen isotopes, Lu-Hf and U-Pb analyses	https://doi.org/10.1016/j.lithos.2019.03.036
235	Ma L. et al.	2017	Journal of Petrology	58	2089-2114	Paleocene (c. 62 Ma) Leucogranites in Southern Lhasa, Tibet: Products of Syn-collisional Crustal Anatexis during Slab Roll-back?	https://doi.org/10.1093/petrology/egy001
236	Yan Q. et al.	2018	Acta Geologica Sinica	92	2098-2119	Geodynamic Background of Intracontinental Cenozoic Alkaline Volcanic Rocks in Laojiezi, Western Yangtze Craton: Contraints from Sr-Nd-Hf-O Isotopes	https://doi.org/10.1111/1755-6724.13718
237	Xu Y. et al.	2019	Ore Geology Reviews	111	103001	Petrogenesis and metallogenic implications of volcanic rocks from the Lawu basin, eastern Tibet: Insights into the intracontinental Eocene-Oligocene porphyry copper systems	https://doi.org/10.1016/j.oregeorev.2019.103001
238	Lu Y. et al.	2013	Journal of Petrology	54	1309-1348	Geochemical, Sr-Nd-Pb, and Zircon Hf-O Isotopic Compositions of Eocene-Oligocene Shoshonitic and Potassic Adakite-like Felisc Intrusions in Western Yunnan, SW China: Petrogenesis and Tectonic Implications	https://doi.org/10.1093/petrology/egt013
239	Bogossian J.	2019	Minerals	11	944	Gold systems in the Faina greenstone belt and crustal evolution of the southern Goiás Archean Block, central Brazil	https://doi.org/10.3390/min11090944
240	Petryk B.M.	2019	Michigan Tech University	Thesis	Masters	The Origin of an Archean Batholith in Michigan's Upper Peninsula	https://doi.org/10.37099/mtu.dc.etdr/932
241	Chapman J.B.	2018	Univ of Arizona	Thesis	PhD	Orogenic Evolution of the Pamir Mountains	https://search.proquest.com/docview/2061242102/?pq-origsite=primo
242	Bindeman I. et al.	2012	Terra Nova	24	227-232	Silicic magma petrogenesis in Iceland by remelting of hydrothermally altered crust based on oxygen isotope diversity and disequilibria between zircon and magma with implications for MORB	https://doi.org/10.1111/j.1365-3121.2012.01058.x
243	Schmitt A.K. et al.	2018	Intl Geology Review	60	956-976	40Ar/39Ar ages and zircon petrochronology for the rear arc of the Izu-Bonin-Marianas intra-oceanic subduction zone	https://doi.org/10.1080/00206814.2017.1363675
244	Yin C. et al.	2020	GSA Bulletin	132	409-426	Late Cretaceous Neo-Tethyan slab roll-back: Evidence from zircon U-Pb-O and whole-rock geochemical and Sr-Nd-Fe isotopic data of adakitic plutons in the Himalayan-Tibetan Plateau	https://doi.org/10.1130/B35242.1
245	Yan L. et al.	2018	Contr Mineral & Petrol	173	4	Geochemical constraints on the link between volcanism and plutonism at the Yushan caldera complex, SE China	https://doi.org/10.1007/s00410-017-1430-5
246	Hu P. et al.	2018	Intl Geology Review	60	1140-1154	Late Ordovician high-Mg adakitic andesite in the western South China block: evidence of oceanic subduction	https://doi.org/10.1080/00206814.2017.1370617
247	Zheng W. & Yu X.	2017	Resource Geology	68	1–21	Geochronological and Geochemical Constraints on the Petrogenesis and Geodynamic Setting of the Daheishan Porphyry Mo Deposit, Northeast China	https://doi.org/10.1111/rge.12140
248	Jiang X. et al.	2019	Intl Geology Review	62	2203-2220	An A1-type granite that borders A2-type: insights from the geochemical characteristics of. The Zongyang A-type granite in the Lower Yangtze River Belt, China	https://doi.org/10.1080/00206814.2019.1689534
249	Wang H. et al.	2018	Gondwana Research	61	203-221	Geochemical and Sr-Nd-Pb-Hf-O isotopic compositions of the Tiezhai complex: Implications for lithosphere destruction of the North China Craton	https://doi.org/10.1016/j.gr.2018.04.020
250	Ou Q. et al.	2020	Intl Geology Review	62	225-242	Petrogenesis of late Early Oligocene trachytes in central Qiangtang Block, Tibetan Plateau: crustal melting during lithospheric delamination?	https://doi.org/10.1080/00206814.2019.1597391
251	Niu X. et al.	2019	Geological Magazine	158	158-174	Early Devonian ultrapotassic magmatism in the North China Craton: geochemical and isotopic evidence for subcontinental lithospheric mantle metasomatism by subducted sediment-derived fluids	https://doi.org/10.1017/S0016756819000797
252	Colón D.P. et al.	2015	Lithos	224-225	310-323	Hydrothermal alteration and melting of the crust during the Columbia River Basalt-Snake River Plain transition and the origin of low 18O rhyolites of the central Snake River Plain	https://doi.org/10.1016/j.lithos.2015.02.022
253	van der Meer Q.H.A. et al.	2018	Journal of Petrology	59	849-880	Magmatic Evolution during the Cretaceous Transition from Subduction to Continental Break-up of the Eastern Gondwana Margin (New Zealand) documented by in-situ Zircon O-Hf Isotopes and Bulk-rock Sr-Nd Isotopes	https://doi.org/10.1093/petrology/egy047
254	Jahn I.C.	2018	Curtin University	Thesis	PhD	Crustal Evolution of the Capricorn Orogen, Western Australia	https://espace.curtin.edu.au/handle/20.500.11937/75146
255	Zhang Q. et al.	2019	Intl Geology Review	61	175-194	Late Triassic granites from the northwestern margin of the Tibetan Plateau, the Dahongliutan example: petrogenesis and tectonic implications for the evolution of the Kangxiwa Palaeo-Tethys	https://doi.org/10.1080/00206814.2017.1419444
256	Tang Y. et al.	2019	GSA Bulletin	132	1347–1364	Geochemical evidence for the production of granitoids through reworking of the juvenile mafic arc crust in the Gangdese orogen, southern Tibet	https://doi.org/10.1130/B35304.1
257	Groulier P. et al.	2020	Journal of Petrology	61	egaa033	Silicate-carbonate liquid immiscibility: insights from the Crevier alkaline intrusion (Quebec)	https://doi.org/10.1093/petrology/egaa033
258	Dan W. et al.	2014	Amer J of Science	314	110-153	Neoproterozoic S-type granites in the Alxa Block, westernmost North China and tectonic implications: In situ zircon U-Pb-Hf-O isotopic and geochemical constraints	https://doi.org/10.2475/01.2014.04
259	Zhang B. et al.	2020	Acta Petrologial Sinica	36	995-1014	Petrogenesis of granitic rocks in the Pingtan Island, Fujian Province: Constraints from zircon, U-Pb dating, O-Hf isotopes and biotite mineral chemistry	https://doi.org/10.18654/1000-0569/2020.04.02
260	Yang W. et al.	2017	JGR: Solid Earth	122	9775-9783	The role of recycled oceanic crust in the generation of alkaline A-type granites	https://doi.org/10.1002/2017JB014921
261	He W. et al.	2018	Gondwana Research	62	112-126	Zircon U-Pb dating, geochemistry and Sr-Nd-Hf-O isotopes for the Baimaxueshan granodiorites and mafic microgranulars enclaves in the Sanjiang Orogen: Evidence for westwards subduction of Paleo-Tethys	https://doi.org/10.1016/j.gr.2018.03.011
262	Castillo P. et al.	2016	Gondwana Research	36	1–13	Characterisation and tracing of Permian magmatism in the south-western segment of the Gondwanan margin; U-Pb age, Lu-Hf and O isotopic compositions of detrital zircons from metasedimentary complexes of northern Antarctic Peninsula and western Patagonia	https://doi.org/10.1016/j.gr.2015.07.014
263	Li S. et al.	2017	Tectonics	36	615-633	Tectonic significance and geodynamic processes of large-scale Early Cretaceous granitoid magmatic events in the southern Great Xing'an Range, North China	https://doi.org/10.1002/2016TC004422
264	Chen Z.-H. et al.	2017	Intl Geology Review	59	80-93	First discovery of a Palaeoproterozoic A-type granite in southern Wuyishan terrane, Cathayasia Block: evidence from geochronology, geochemistry, and Nd-Hf-O isotopes	https://doi.org/10.1080/00206814.2016.1212285
265	Chen L. et al.	2016	Lithos	254-255	94-117	Geochemical constraints on the origin of Late Mesozoic andesites from the Ningwu basin in the Middle-Lower Yangtze Valley, South China	https://doi.org/10.1016/j.lithos.2016.03.012
266	Chen Y.-X. et al.	2016	Earth & Planet Sci Lett	456	157-167	Mg-O isotopes trace the origin of Mg-rich fluids in the deeply subducted continental crust of Western Alps	https://doi.org/10.1016/j.epsl.2016.09.010
267	Zhang L. et al.	2019	Precambrian Research	325	69-87	Mesoproterozoic rift setting of SW Hainan: Evidence from the gneissic granites and metasedimentary rocks	https://doi.org/10.1016/j.precamres.2019.02.013
268	Jia L. et al.	2020	Intl Geology Review	63	549-570	Geochronology and petrogenesis of the Late Silurian Shitoukengde mafic-ultramafic intrusion, NW China: Implications for the tectonic setting and magmatic Ni-Cu mineralization in the East Kunlun Orogenic Belt	https://doi.org/10.1080/00206814.2020.1722969
269	Zhao P. et al.	2019	Ore Geology Reviews	111	102970	The Early Jurassic Fe-Sn metallogenic event and its geodynamic setting in South China: Evidence from Re-Os, U-Pb geochronology and geochemistry of the Dading magnesian skarn Fe-Sn deposit	https://doi.org/10.1016/j.oregeorev.2019.102970
270	Ge R. et al.	2020	Earth & Planet Sci Lett	538	116225	Generation of Eoarchean continental crust from altered mafic rocks derived from a chondritic mantle: The ~3.72 Ga Aktash gneisses, Tarim Craton (NW China)	https://doi.org/10.1016/j.epsl.2020.116225
271	Aibai A. et al.	2019	Ore Geology Reviews	115	103103	Highly differentiated juvenile crust-derived magmas linked with the Xilekuduke porphyry Mo (Cu) deposit in East Junggar, NW China	https://doi.org/10.1016/j.oregeorev.2019.103103
272	Tang Y. et al.	2020	GSA Bulletin	132	2202–2220	First mid-ocean ridge-type ophiolite from the Meso-Tethys suture zone in the north-central Tibetan plateau	https://doi.org/10.1130/B35500.1
273	Mahar M.A. et al.	2019	GSA Bulletin	131	521-546	Early Cretaceous ridge subduction beneath southern Alaska: Insights from zircon U-Pb geochronology, hafnium, and oxygen isotopic compositions of the Western Chugach tonalite-trondhjemite suite	https://doi.org/10.1130/B31918.1
274	Wang C.-C. et al.	2020	Gondwana Research	82	108-127	Grenville-age continental arc magmatism and crustal evolution in central Dronning Maud Land (East Antarctica): Zircon geochronological and Hf-O isotopic evidence	https://doi.org/10.1016/j.gr.2019.12.004
275	Mi K.-F. et al.	2019	Geologcial Journal	55	5062-5081	Zircon geochronological and geochemical study of the Baogaigou Tin deposits, southern Great Xing'an Range, Northeast China: Implications for the timing of mineralization and ore genesis	https://doi.org/10.1002/gj.3729
276	Cardona A. et al.	2020	Geology of Colombia	2	Chapter 10	Cretaceous record from a Mariana– to an Andean–type margin in the Central Cordillera of the Colombian Andes	https://doi.org/10.32685/pub.esp.36.2019.10
277	Vezinet A. et al.	2019	Geology	47	605-608	Extreme δ18O signatures in zircon from the Saglek Block (North Atlantic Craton) document reworking of mature supracrustal rocks as early as 3.5 Ga	https://doi.org/10.1130/G46086.1
278	Thakurdin Y. et al.	2019	Chemical Geology	525	218-244	Formation of lower to middle crust of the Wyoming Craton, Montana (USA), using evidence from zircon Hf-O isotopic and trace element compositions	https://doi.org/10.1016/j.chemgeo.2019.07.021
279	Wang A.-Q. et al.	2019	Geological Journal	55	1320-1331	Late Paleozoic tectonic evolution of the southern North China Craton: Constraints from detrital zircon dating and Hf-O isotopic compositions of the Benxi Formation, Sanmenxia area, North China Craton	https://doi.org/10.1002/gj.3481
280	Liu X. et al.	2020	J Asian Earth Sciences	192	104236	Petrogenesis of Late Jurassic Pb-Zn mineralized high δ18O granodiorites in the western Nanling Range, South China	https://doi.org/10.1016/j.jseaes.2020.104236
281	Zhang F. et al.	2019	Geological Journal	55	439-456	Zircon U-Pb, O isotope, and geochemistry study of the early Palaeozoic granitic gneiss in the Dinggye district, central Himalaya: Implications for the early Palaeozoic orogenic event along the northern margin of Gondwana	https://doi.org/10.1002/gj.3383
282	Robinson F.A. et al.	2019	GSA Bulletin	131	1459-1479	U-Pb and oxygen isotope characteristics of Timanian- and Caledonian-age detrital zircons from the Brooks Range, Arctic Alaska, USA	https://doi.org/10.1130/B35036.1
283	Xu J. et al.	2019	Geophys Res Letters	46	2511-2523	First Identification of Late Permian Nb-Enriched Basalts in Ailaoshan Region (SW Yunnan, China): Contribution from Emeishan Plume to Subduction of Eastern Paleotethys	https://doi.org/10.1029/2018GL081687
284	Carley T.L. et al.	2020	Journal of Geology	128	2023-01-28	Petrogenesis of Silicic Magmas in Iceland through Space and Time: The Isotopic Record Preserved in Zircon and Whole Rocks	https://doi.org/10.1086/706261
285	Liu Y. et al.	2019	Economic Geology	114	719-744	Zircon alteration as a Proxy for Rare Earth Element Mineralization Processes in Carbonatite-Nordmarkite Complexes of the Mianning-Dechang Rare Earth Element Belt, China	https://doi.org/10.5382/econgeo.4660
286	Rapela C.W. et al.	2018	Earth-Sci Reviews	187	259-285	A review of the Famatinian Ordovician magmatism in southern South America: evidence of lithsophere reworking and continental subduction in the early proto-Andean margin of Gondwana	https://doi.org/10.1016/j.earscirev.2018.10.006
287	Wei Y. et al.	2020	Lithos	368-369	105596	Phanerozoic magma underplating associated with remelting of the lower crust beneath the Cathaysia Block: Evidence from zircon U-Pb ages and Hf-O isotopes of granulite xenoliths from Daoxian, South China	https://doi.org/10.1016/j.lithos.2020.105596
288	Huang D. et al.	2020	Lithos	370-371	105598	Crustal anatexis recorded by zircon grains from early Paleozoic granitic rocks in Southeast China	https://doi.org/10.1016/j.lithos.2020.105598
289	Vezinet A. et al.	2020	Lithos	368–369	105600	Early crustal evolution of the Superior craton - A U-Pb, Hf and O isotope study of zircon from the Assean lake complex and a comparison to early crust in other cratons	https://doi.org/10.1016/j.lithos.2020.105600
290	Zhang W.-X. et al.	2018	Lithos	296-299	513-531	Generation of post-collisional normal calc-alkaline and adakitic granites in the Tongbai orogen, central China	https://doi.org/10.1016/j.lithos.2017.11.033
291	Zhang X.-N. et al.	2018	J Asian Earth Sciences	161	74-92	Petrogenesis and tectonic setting of Early Cretaceous granodioritic porphyry from the giant Rongna porphyry Cu deposit, central Tibet	https://doi.org/10.1016/j.jseaes.2018.05.006
292	Zhang C.-L. et al.	2018	Lithos	314-315	40-51	Timing of subduction initiation in the Proto-Tethys Ocean: Evidence from the Cambrian gabbros from the NE Pamir Plateau	https://doi.org/10.1016/j.lithos.2018.05.021
293	Wang J. et al.	2018	JGR: Solid Earth	123	6540-6561	Late Permian Bimodal Volcanic Rocks in the Northern Qiangtang Terrane, Central Tibet: Evidence for the Interaction Between the Emeishan Plume and the Paleo-Tethyan Subduction System	https://doi.org/10.1029/2018JB015568
294	Sun J.-F. et al.	2019	Lithos	334-335	42-57	Tracing magma mixing and crystal-melt segregation in the genesis of syenite with mafic enclaves: Evidence from in situ zircon Hf-O and apatite Sr-Nd isotopes	https://doi.org/10.1016/j.lithos.2019.03.011
295	Zhang C. et al.	2019	Gondwana Research	76	115-122	A novel model for silicon recycling in the lithosphere: Evidence from the Central Asian Orogenic Belt	https://doi.org/10.1016/j.gr.2019.06.009
296	Zhang J.-H. et al.	2018	Lithos	296-299	482-495	Genesis of late Early Cretaceous high-silica rhyolites in eastern Zhejiang Province, southeast China: A crystal mush origin with mantle input	https://doi.org/10.1016/j.lithos.2017.11.026
297	Hu X.-K. et al.	2020	Ore Geology Reviews	124	103653	Geochemistry, zircon U-Pb geochronology and Hf-O isotopes of the Late Mesozoic granitoids from the Xiong'ershan area, East Qinling Orogen, China: Implications for petrogenesis and molybdenum metallogeny	https://doi.org/10.1016/j.oregeorev.2020.103653
298	Skublov S.G. et al.	2020	Doklady Earth Sciences	491	247-252	An Abnormal Isotopic Composition of Oxygen in Zircon rom Corundum-Bearing Metasomatites of the Dyadina Gora Ore Occurrence, Belomorian Mobile Belt	https://doi.org/10.1134/S1028334X20040170
299	Morag N. et al.	2020	Journal of Petrology	61	egaa057	The Origin of Plagiogranites: Coupled SIMS O isotope ratios, U-PB dating and trace element composition of zircon from the Troodos Ophiolite, Cyprus	https://doi.org/10.1093/petrology/egaa057
300	Zou H. et al.	2020	Lithos	370–371	105602	Orign and evolution of the Neoproterozoic Dengganping Granitic Complex in the western margin of the Yangtze Block, SW China: Implications for breakup of Rodinia Supercontinent	https://doi.org/10.1016/j.lithos.2020.105602
301	Malitch K.N. et al.	2020	Ecoonomic Geology	115	1195–1212	Oxygen-Hafnium-Neodymium Isotope Constraints on the Origin of the Talnakh Ultramafic-Mafic Intrusion (Norilsk Province, Russia)	https://doi.org/10.5382/econgeo.4743
302	Petersson A. et al.	2020	Chemical Geology	551	119757	Formation of early Archean Granite-Greenstone Terranes from a globally chondritic mantle: Insights from igneous rocks of the Pilbara Craton, Western Australia	https://doi.org/10.1016/j.chemgeo.2020.119757
303	Wu P. et al.	2020	Precambrian Research	347	105841	The occurrence of Neoproterozoic low δ18O igneous rocks in the northwestern margin of the South China Block: implications for the Rodinia configuration	https://doi.org/10.1016/j.precamres.2020.105841
304	Zhang S.-B. et al.	2020	Precambrian Research	347	105834	The nature of subduction system in the Neoarchean: Magmatic records from the northern Yangtze Craton, South China	https://doi.org/10.1016/j.precamres.2020.105834
305	Kim S. et al.	2020	Gondwana Research	86	203-221	Petro-tectonic evolution of metamorphic sole of the Semail ophiolite, UAE	https://doi.org/10.1016/j.gr.2020.05.013
306	Zhang W. et al.	2020	Minerals	10	614	Petrogenesis of the Nashwaak Granite, West-Central New Brunswick, Canada: Evidence from Trace Elements, O and Hf Isotopes of Zircon, and O Isotopes of Quartz	http://dx.doi.org/10.3390/min10070614
307	Yang Z. et al.	2020	Lithos	372-373	105672	Construction of an island arc and back-arc basin system in eastern Central Asian Orogenic belt: Insights from contrasting Late Carboniferous intermediate intrusions in Central Inner Mongolia, North China	https://doi.org/10.1016/j.lithos.2020.105672
308	Yang J.-H. et al.	2020	Lithos	402–403	105678	Mesozoic continental crustal rejuvenation of South China: Insights from zircon Hf-O isotopes of early Jurassic gabbros, syenites, and A-type granites	https://doi.org/10.1016/j.lithos.2020.105678
309	Chowdhury W. et al.	2020	Lithos	372–373	105673	Geochemical and textural investigations of the Eoarchean Ukaliq Supracrustals, Northern Québec (Canada)	https://doi.org/10.1016/j.lithos.2020.105673
310	Hu P.-Y. et al.	2020	Precambrian Research	347	105863	U-Pb zircon geochronology, geochemistry, and Sr-Nd-Hf-O isotopic study of Middle Neoproterozoic magmatic rocks in the Kangdian Rift, South China: Slab rollback and backarc extension at the northwestern edge of the Rodinia	https://doi.org/10.1016/j.precamres.2020.105863
311	Moghadam H.S. et al.	2020	Lithos	374–375	105688	Zircon, U-Pb, geochemical and isotopic constraints on the age and origin of A- and I-type granites and gabbro-duirutes from NW Iran	https://doi.org/10.1016/j.lithos.2020.105688
312	Bindeman I.N. et al.	2007	Geology	35	1019-1022	Voluminous low δ18O magmas in the late Miocene Heise volcanic field, Idaho: Implications for the fate of Yellowstone hotspot calderas	https://doi.org/10.1130/G24141A.1
313	Chen Y.-X. et al.	2011	Geochim Cosmochim Acta	75	4877-4898	Metamorphic growth and recrystallization of zircons in extremem 18O-depleted rocks during eclogite-facies metamorphism: Evidence from U-Pb ages, trave elements, and O-Hf isotopes	https://doi.org/10.1016/j.gca.2011.06.003
314	Drew D.L. et al.	2013	Earth & Planet Sci Lett	381	63-77	Crustal-scale recycling in caldera complexes and rift zones along the Yellowstone hotspot track: O and Hf isotopic evidence in diverse zircons from voluminous rhyolites of the Picabo volcanic field, Idaho	https://doi.org/10.1016/j.epsl.2013.08.007
315	Fu B. et al.	2014	Canadian J Earth Sci	51	485-499	Zircon oxygen isotopic constraints from plutonic rocks on the magmatic and crustal evolution of the northern Appalachians in southern New England, USA	https://doi.org/10.1139/cjes-2013-0189
316	Fu B. et al.	2013	Contr Mineral & Petrol	165	641-662	Origin of the Tongbai-Dabie-Sulu Neoproterozoic low δ18O igneous province, east-central China	https://doi.org/10.1007/s00410-012-0828-3
317	Jo H.J. et al.	2016	Geology	44	339-342	In-situ oxygen isotope records of crustal self-cannibalization selectively captured by zircon crystals from high δ26Mg granitoids	https://doi.org/10.1130/G37725.1
318	Li Y. et al.	2015	Lithos	216-217	136-147	Origin of a Cretaceous low δ18O granitiod complex in the active continental margin of SE China	https://doi.org/10.1016/j.lithos.2014.12.018
319	Smithies R.H. et al.	2015	Earth & Planet Sci Lett	424	15-25	Syn-volcanic cannibalisation of juvenile felsic crust: Superimposed giant δ18O-depleted rhyolite systems in the hot and thinned crust of Mesoproterozoic central Australia	https://doi.org/10.1016/j.epsl.2015.05.005
320	Wang W. et al.	2017	Geophys Res Letters	44	10298-10305	Low δ18O Rhyolites from the Malani Igneous Suite: a Positive Test for South China and NW India Linkage in Rodinia	https://doi.org/10.1002/2017GL074717
321	Wang S.-J. et al.	2013	Earth & Planet Sci Lett	373	233-241	The origin and evolution of low δ18O magma recorded by multi-growth zircons in granite	https://doi.org/10.1016/j.epsl.2013.05.009
322	Watts K.E. et al.	2011	Journal of Petrology	52	857-890	Large-volume Rhyolite Genesis in Caldera Complexes of the Snake River Plain: Insights from the Kilgore Tuff of the Heise Volcanic Field, Idaho, with Comparison to Yellowstone and Bruneau-Jarbidge Rhyolites	https://doi.org/10.1093/petrology/egr005
323	Watts K.E. et al.	2016	Journal of Petrology	57	1599-1644	Probing the Volcanic-Plutonic Connection and the Genesis of Crystal-rich Rhyolite in a Deeply Dissected Supervolcano in the Nevada Great Basin: Source of the Late Eocene Caetano Tuff	https://doi.org/10.1093/petrology/egw051
324	Wei C.-S. et al.	2002	Geology	30	375-378	Oxygen and neodynium isotope evidence for recycling of juvenile crust in northeast China	https://doi.org/10.1130/0091-7613(2002)030<0375:OANIEF>2.0.CO;2
325	Yang Y.-N. et al.	2016	Precambrian Research	273	151-164	Integrated in situ U-Pb age and Hf-O analyses of zircon from Suixian Group in northern Yangtze: New insights into the Neoproterozoic low δ18O magmas in the South China Block	https://doi.org/10.1016/j.precamres.2015.12.008
326	Petersson A. et al.	2015	Precambrian Research	261	75-95	Mesoproterozoic continental growth: U-Pb-Hf-O zircon record in the Idefjorden Terrane, Sveconorwegian Orogen	https://doi.org/10.1016/j.precamres.2015.02.006
327	Turlin F. et al.	2019	Precambrian Research	327	327-360	Petrogenesis of LREE-rich pegmatitic granite dykes in the central Grenville Province by partial melting of Paleoproterozoic-Archean metasedimentary rocks: Evidence from zircon U-Pb-Hf-O isotope and trace element analyses	https://doi.org/10.1016/j.precamres.2019.02.009
328	Moghadam, H.S. et al.	2016	Lithos	240–243	34–48	Zircon U–Pb ages and Hf–O isotopic composition of migmatites from the Zanjan–Takab complex, NW Iran: Constraints on partial melting of metasediments	http://dx.doi.org/10.1016/j.lithos.2015.11.004
329	Li X.H. et al.	2015	Lithos	220-223	179-190	Age of Alpine Corsica ophiolites revisited: Insights from in situ zircon U-Pb age and O-Hf isotopes	https://doi.org/10.1016/j.lithos.2015.02.006
330	Fu B. et al.	2015	Intl J Earth Sciences	104	75–87	Zircon U–Pb, O, and Hf isotopic constraints on Mesozoic magmatism in the Cyclades, Aegean Sea, Greece	https://doi.org/10.1007/s00531-014-1064-z
331	Tchouankoue J.P. et al.	2016	J African Earth Sci	124	94-103	Timing and tectonic implications of the Pan-African Bangangte syenomonzonite, West Cameroon: Constraints from in-situ zircon U-Pb age and Hf-O isotopes	https://doi.org/10.1016/j.jafrearsci.2016.09.009
332	Spencer C.J. et al.	2014	Precambrian Research	252	107-118	Intermontane basins and bimodal volcanism at the onset of the Sveconorwegian Orogeny, southern Norway	http://dx.doi.org/10.1016/j.precamres.2014.07.008
333	Laccheri, L.M.	2019	Lithos	324–325	733–746	Composite basement along the southern margin of the North Australian Craton: Evidence from in-situ zircon U-Pb-O-Hf and whole-rock Nd isotopic compositions	https://doi.org/10.1016/j.lithos.2018.11.006
334	Archibald D.B. et al.	2022	Geo Soc London Spec Pub	531	189-206	Zircon U–Pb, oxygen, and hafnium isotopic characteristics of the Neoarchaean–Palaeoproterozoic Betsiboka Suite, Madagascar: tracing source to sink pathways in Proterozoic and Phanerozoic provenance studies	https://doi.org/10.1144/SP531-2022-162
335	Brennan, D.T. et al.	2022	Precambrian Research	369	106533	Closing the “North American Magmatic" gap: Crustal evolution of the Clearwater Block from multi-isotope and trace element zircon data	https://doi.org/10.1016/j.precamres.2021.106533
336	Moghadam H.S. et al.	2015	Gondwana Research	28	781-799	Devonian to Permian evolution of the Paleo-Tethys Ocean: New evidence from U–Pb zircon dating and Sr–Nd–Pb isotopes of the Darrehanjir–Mashhad “ophiolites”, NE Iran	https://doi.org/10.1016/j.gr.2014.06.009
337	Moghadam H.S. et al.	2015	Lithos	216–217	118-135	Eocene Kashmar granitoids (NE Iran): Petrogenetic constraints from U–Pb zircon geochronology and isotope geochemistry	https://doi.org/10.1016/j.lithos.2014.12.012
338	Davis W.J. et al.	2015	Precambrian Research	269	296-310	Characterization of the Paleoproterozoic Hottah terrane, Wopmay Orogen using multi-isotopic (U-Pb, Hf and O) detrital zircon analyses: An evaluation of linkages to northwest Laurentian Paleoproterozoic domains	https://doi.org/10.1016/j.precamres.2015.08.012
339	Ali K.A. et al.	2014	Lithos	206–207	348-360	U–Pb zircon geochronology and Nd–Hf–O isotopic systematics of the Neoproterozoic Hadb adh Dayheen ring complex, Central Arabian Shield, Saudi Arabia	https://doi.org/10.1016/j.lithos.2014.07.030
340	Gauthiez-Putallaz L. et al.	2016	Contr Mineral & Petrol	171	15	Dating prograde fluid pulses during subduction by in situ U–Pb and oxygen isotope analysis	https://doi.org/10.1007/s00410-015-1226-4
341	Herve F. et al.	2014	Lithos	184–187	436-446	Early Permian to Late Triassic batholiths of the Chilean Frontal Cordillera (28°–31°S): SHRIMP U–Pb zircon ages and Lu–Hf and O isotope systematics	https://doi.org/10.1016/j.lithos.2013.10.018
342	Honarmand M. et al.	2016	Gondwana Research	37	285-300	Neoproterozoic–Early Cambrian tectono-magmatic evolution of the Central Iranian terrane, northern margin of Gondwana: Constraints from detrital zircon U–Pb and Hf–O isotope studies	https://doi.org/10.1016/j.gr.2016.05.007
343	Albert C. et al.	2016	Lithos	266–267	64-86	Archean crustal evolution in the Southern São Francisco craton, Brazil: Constraints from U-Pb, Lu-Hf and O isotope analyses	https://doi.org/10.1016/j.lithos.2016.09.029
344	Levashova E.V. et al.	2016	Geology of Ore Deposits	58	239–262	Zircon geochemistry and U–Pb age at rare metal deposits of syenite in the Ukrainian Shield	https://doi.org/10.1134/S1075701516030065
345	Petersson A. et al.	2015	Precambrian Research	265	313-327	Zircon U-Pb, Hf and O isotope constraints on growth versus reworking of continental crust in the subsurface Grenville orogen, Ohio, USA	https://doi.org/10.1016/j.precamres.2015.02.016
346	Gao M.H. et al.	2022	Comm Earth & Environment	3	283	Himalayan zircons resurface in Sumatran arc volcanoes through sediment recycling	https://doi.org/10.1038/s43247-022-00611-6
347	Zhu, Z. et al.	2023	Geochim Cosmochim Acta	346	133-148	Evolution of the preserved European continental crust, constrained by U-Pb, O and Hf isotopic analyses of river detrital zircons	https://doi.org/10.1016/j.gca.2023.02.005
348	Rumyantseva, N.A. et al.	2022	Geology of Ore Deposits	64	622–645	Zircon from Gabbroids of the Shaka Ridge (South Atlantic): U–Pb Age, Oxygen Isotope Ratios, and Trace Element Composition	https://doi.org/10.1134/S1075701522080104
349	Sun, Q. et al.	2023	Precambrian Research	384	106924	Petrogenesis of the ca. 2.32 Ga low-δ18O gabbroic diorites and granites in the Xiaoshan area, southern North China Craton: Implications for the early Paleoproterozoic tectonic evolution	https://doi.org/10.1016/j.precamres.2022.106924
350	Andrews, G.D.M. et al.	2022	Geosphere	18	946–984	Petrogenesis of voluminous silicic magmas in the Sierra Madre Occidental large igneous province, Mexican Cordillera: Insights from zircon and Hf-O isotopes	https://doi.org /10.1130 /GES02430.1
351	Avigad, D. et al.	2022	Gondwana Research	106	379–396	Crustal evolution of Western Europe: Constraints from detrital zircon U-Pb-Hf-O isotopes	https://doi.org/10.1016/j.gr.2022.02.006
352	Babu, E.V.S.S.K. et al.	2023	J of Asian Earth Sci	246	105583	Zircon U–Pb ages and Hf and O isotope systematics of crustal zircons from Mesoproterozoic kimberlites of the Dharwar craton, India: Implications for Neoarchean craton assembly	https://doi.org/10.1016/j.jseaes.2023.105583
353	Barnes, C.G. et al.	2021	Journal of Petrology	62	12-egab065	Open-system Evolution of a Crustal-scale Magma Column, Klamath Mountains, California	https://doi.org/10.1093/petrology/egab065
354	Zoheir, B. et al.	2022	Gondwana Research	105	450–467	New SIMS zircon U-Pb ages and oxygen isotope data for ophiolite nappes in the Eastern Desert of Egypt: Implications for Gondwana assembly	https://doi.org/10.1016/j.gr.2021.09.022
355	Cisneros de Leon, A. et al.	2021	Geochem Geophys Geosys	22	e2020gc9507	Zircon and Melt Extraction From a Long-Lived and Vertically Extensive Magma System Underneath Ilopango Caldera (El Salvador)	https://doi.org/10.1029/2020GC009507
356	Davies, J.H.F.L. et al.	2021	Contr Mineral & Petrol	176	9	Zircon petrochronology in large igneous provinces reveals upper crustal contamination processes: new U–Pb ages, Hf and O isotopes, and trace elements from the Central Atlantic magmatic province (CAMP)	https://doi.org/10.1007/s00410-020-01765-2
357	Grande, M.M. et al.	2021	Geological Magazine	158	537–554	Thermal maturation of a complete magmatic plumbing system at the Sierra de Velasco, Northwestern Argentina	https://doi.org/10.1017/S0016756820000692
358	Jahn, I. et al.	2021	Journal of Petrology	62	11-egab083	Zircon U–Pb Geochronology and Hf–O Isotope Characteristics of Granitoids from the Capricorn Orogen, Western Australia	https://doi.org/10.1093/petrology/egab083
359	Melnik, A.E. et al.	2021	Precambrian Research	353	106014	Garnet and zircon geochronology of the Paleoproterozoic Kuru-Vaara eclogites, northern Belomorian Province, Fennoscandian Shield	https://doi.org/10.1016/j.precamres.2020.106014
360	Pietranik, A. et al.	2022	Journal of Petrology	63	7-egac059	Zircon reveals diverse trends of magma crystallization from two types of early post-collisional diorites (Variscan Orogen, NE Bohemian Massif)	https://doi.org/10.1093/petrology/egac059
361	Wang, X. et al.	2022	National Science Review	9	nwab136	The onset of deep recycling of supracrustal materials at the Paleo-Mesoarchean boundary	https://doi.org/10.1093/nsr/nwab136
362	Zhou, Y. et al.	2021	Precambrian Research	361	106258	Petrogenesis of the early Paleoproterozoic low-δ18O potassic granites in the southern NCC and its possible implications for no confluence of glaciations and magmatic shutdown at ca. 2.3 Ga	https://doi.org/10.1016/j.precamres.2021.106258
363	Zu, J. et al.	2022	GSA Bulletin	134	81–93	Low-δ18O A-type granites in SW China: Evidence for the interaction between the subducted Paleotethyan slab and the Emeishan mantle plume	https://doi.org/10.1130/B35929.1
364	Zakharov, D.O. et al.	2022	Earth & Planet Sci Lett	578	117322	Low-δ18O Neoarchean precipitation recorded in a 2.67 Ga magmatic-hydrothermal system of the Keivy granitic complex, Russia	https://doi.org/10.1016/j.epsl.2021.117322
365	Zheng, Y.F. et al.	2008	Amer J of Science	308	484–516	Zircon U-Pb age and o isotope evidence for neoproterozoic low-18O magmatism during supercontinental rifting in South China: Implications for the snowball earth event	https://doi.org/10.2475/04.2008.04
366	Mohan, S.P. et al.	2021	Geological Journal	57	133-149	Direct zircon U–Pb evidence for pre-Himalayan HT metamorphism in the Higher Himalayan Crystallines, eastern Garhwal Himalaya, India	https://doi.org/10.1002/gj.4287
367	Gamaleldien, H. et al.	2022	Precambrian Research	379	106791	Formation of juvenile continental crust in northern Nubian Shield: New evidence from granitic zircon U-Pb-Hf-O isotopes	https://doi.org/10.1016/j.precamres.2022.106791
368	Hollis, J.A. et al.	2014	Precambrian Research	246	35–53	Detrital zircon U–Pb–Hf and O isotope character of the Cahill Formation and Nourlangie Schist, Pine Creek Orogen: Implications for the tectonic correlation and evolution of the North Australian Craton	https://doi.org/10.1016/j.precamres.2014.02.013
369	Meinhold, G. et al.	2014	Geo Soc London Spec Pub	386	281–292	Insights into crust formation and recycling in North Africa from combined U–Pb, Lu–Hf and O isotope data of detrital zircons from Devonian sandstone of southern Libya	https://doi.org/10.1144/SP386.1
370	Zhang, H.-F. et al	2016	Precambrian Research	273	112–128	Detrital zircon U–Pb, Lu–Hf, and O isotopes of the Wufoshan Group: Implications for episodic crustal growth and reworking of the southern North China craton	https://doi.org/10.1016/j.precamres.2015.12.004
371	Yang, C. et al.	2015	Precambrian Research	266	165–178	Mid-Neoproterozoic angular unconformity in the Yangtze Block revisited: Insights from detrital zircon U–Pb age and Hf–O isotopes	https://doi.org/10.1016/j.precamres.2015.05.016
372	Pankhurst, R.J. et al.	2016	Earth-Sci Reviews	152	88–105	The pre-Mesozoic rocks of northern Chile: U–Pb ages, and Hf and O isotopes	https://doi.org/10.1016/j.earscirev.2015.11.009
373	Turnbull, R.E. et al.	2021	Geology	49	1009–1014	A hidden Rodinian lithospheric keel beneath Zealandia, Earth's newly recognized continent	https://doi.org/10.1130/G48711.1
374	Bickerton, L. et al.	2022	Canadian J Earth Sci	59	418-454	The age and origin of the South Mountain Batholith (Nova Scotia, Canada) as constrained by zircon U–Pb geochronology, geochemistry, and O–Hf isotopes	https://doi.org/10.1139/cjes-2021-0097
375	Rapela, C.W. et al.	2021	Gondwana Research	96	1–21	The Devonian accretionary orogen of the North Patagonian cordillera	https://doi.org/10.1016/j.gr.2021.04.004
376	Rojas-Agramonte, Y. et al.	2022	Geochem Geophys Geosys	23	e2022gc10485	Zircon dates long-lived plume dynamics in oceanic islands	https://doi.org/10.1029/2022GC010485
377	Skublov, S.G. et al.	2022	J of Earth Science	33	5–16	Zircon Xenocrysts from the Shaka Ridge Record Ancient Continental Crust: New U-Pb Geochronological and Oxygen Isotopic Data	https://doi.org/10.1007/s12583-021-1422-2
378	Jones, C.L. et al.	2022	Gondwana Research	110	1–12	Zircon O and Lu-Hf isotope evidence of mantle and supracrustal origins of Tasmanian Devonian granites	https://doi.org/10.1016/j.gr.2022.06.004
379	Bolhar, R. et al.	2021	Chemical Geology	569	120130	A petrochronology window into near-surface fluid/rock interaction within Archaean ultramafic-mafic crust: Insights from the 3.25 Ga Stolzburg Complex, Barberton Greenstone Belt	https://doi.org/10.1016/j.chemgeo.2021.120130
380	Armistead, S.E. et al.	2019	Tectonics	38	2019-2035	Evolving Marginal Terranes During Neoproterozoic Supercontinent Reorganization: Constraints From the Bemarivo Domain in Northern Madagascar	https://doi.org/10.1029/2018TC005384
381	Zhou, J.L. et al.	2018	Precambrian Research	306	94-111	New evidence for a continental rift tectonic setting of the Neoproterozoic Imorona-Itsindro Suite (central Madagascar)	https://doi.org/10.1016/j.precamres.2017.12.029
382	Guo, JL et al.	2014	Precambrian Research	242	82–95	3.45 Ga granitic gneisses from the Yangtze Craton, South China: Implications for Early Archean crustal growth	http://dx.doi.org/10.1016/j.precamres.2013.12.018
383	Claesson, S et al.	2016	Precambrian Research	273	1–11	Can oxygen isotopes in magmatic zircon be modified by metamorphism? A case study from the Eoarchean Dniester-Bug Series, Ukrainian Shield	http://dx.doi.org/10.1016/j.precamres.2015.11.002
384	Deckart, K et al.	2014	Andean Geology	41	49–82	U-Pb Geochronology and Hf-O Isotopes of zircons from the Pennsylvanian Coastal Batholith, South-Central Chile	http://dx.doi.org/10.5027/andgeoV41n1-a03
385	Ge, R et al.	2014	Precambrian Research	252	145–165	Archean magmatism and crustal evolution in the northern TarimCraton: Insights from zircon U–Pb–Hf–O isotopes and geochemistryof ~2.7 Ga orthogneiss and amphibolite in the Korla Complex	http://dx.doi.org/10.1016/j.precamres.2014.07.019
386	Purdy, DJ et al.	2016	Gondwana Research	39	41–56	New constraints on the origin and evolution of the Thomson Orogen and links with central Australia from isotopic studies of detrital zircons	http://dx.doi.org/10.1016/j.gr.2016.06.010
387	Yakymchuk, C et al.	2013	Geo Soc London Spec Pub	383	169–210	Anatectic reworking and differentiation of continental crust along the active margin of Gondwana: a zircon Hf–O perspective from West Antarctica	https://doi.org/10.1144/SP383.7
388	Reimink, JR et al.	2016	Nature Geoscience	9	777–780	No evidence for Hadean continental crust within Earth’s oldest evolved rock unit	http://dx.doi.org/10.1038/ngeo2786
389	Li, XH et al.	2018	Geophys Res Letters	45	3001–3008	Old Continental Crust Underlying Juvenile Oceanic Arc: Evidence From Northern Arabian‐Nubian Shield, Egypt.	https://doi.org/10.1002/2018GL077121
390	Sepidbar, F et al.	2018	Gondwana Research	57	141–156	Identification of Eocene-Oligocene magmatic pulses associated with flare-up in east Iran: Timing and sources.	https://doi.org/10.1016/j.gr.2018.01.008
391	Siegel, C et al.	2018	Australian J Earth Sci	65	967–986	Crustal and thermal structure of the Thomson Orogen: constraints from the geochemistry, zircon U–Pb age, and Hf and O isotopes of subsurface granitic rocks.	https://doi.org/10.1080/08120099.2018.1447998
392	Torro, L et al.	2018	Gondwana Research	54	23–37	Recycling in the subduction factory: Archaean to Permian zircons in the oceanic Cretaceous Caribbean island-arc (Hispaniola).	https://doi.org/10.1016/j.gr.2017.09.010
393	Hartnady, M.I.H. et al.	2019	Contr Mineral & Petrol	175	Article–9	Zircon oxygen and hafnium isotope decoupling during regional metamorphism: implications for the generation of low d18O magmas	https://doi.org/10.1007/s00410-019-1646-7
394	Gardiner, N.J. et al.	2019	Precambrian Research	321	64–84	Zircon U–Pb, Lu–Hf and O isotopes from the 3414 Ma Strelley Pool Formation, East Pilbara Terrane, and the Palaeoarchaean emergence of a cryptic cratonic core	https://doi.org/10.1016/j.precamres.2018.11.023
395	Lu, K. et al.	2020	Precambrian Research	346	105787	Early Neoproterozoic assembly of the Yangtze Block decoded from metasedimentary rocks of the Miaowan Complex	https://doi.org/10.1016/j.precamres.2020.105787
396	Petersson, A. et al.	2019	Geology	47	1098–1102	A Yilgarn seed to the Pilbara Craton (Australia)? Evidence from inherited zircons	https://doi.org/10.1130/G46696.1
397	Teles, G.S. et al.	2022	Geoscience Frontiers	13	101252	The Paleoarchean Northern Mundo Novo Greenstone Belt, São Francisco Craton: Geochemistry, U–Pb–Hf–O in zircon and pyrite δ34S-Δ33S-Δ36S signatures	https://doi.org/10.1016/j.gsf.2021.101252
398	Vezinet, A. et al.	2022	Precambrian Research	379	106789	Zircon geochronology and Hf–O isotopes of the Nulliak supracrustal assemblage (Saglek Block–Canada): Constraints on deposition age and setting, metamorphic age and environments of zircon crystallization	https://doi.org/10.1016/j.precamres.2022.106789
399	Wang, W. et al.	2023	Geochim Cosmochim Acta	341	90–104	Crustal evolution and tectonomagmatic history of the Indian Shield at the periphery of supercontinents	https://doi.org/10.1016/j.gca.2022.10.040
400	Skuzovatov, S et al.	2023	Geo Soc London Spec Pub	537	-1	Zircon trace-element and isotopes (U-Pb, Lu-Hf, δ18O) response to fluid-deficient metamorphism of a subducted continental terrane (North Muya, Eastern Siberia)	https://doi.org/10.1144/sp537-2022-309
401	Banik, TJ et al.	2023	JGR: Solid Earth	128	e2022JB026265	Petrogenesis and Geodynamic Evolution in the Northern Westfjords, Iceland, Elucidated by Iceland's Oldest Silicic Rocks	https://doi.org/10.1029/2022JB026265
402	Foley, ML et al.	2023	Contrib Mineral Petrol	178	80	Identifying crustal contributions in the Patagonian Chon Aike Silicic Large Igneous Province	https://doi.org/10.1007/s00410-023-02065-1
403	Guo, D et al.	2023	GSA Bulletin	in-press	in-press	Petrogenesis of two Cretaceous granitoid episodes in the Luk Ulo region, Central Java, Indonesia, and its implication for the tectonic evolution of the easternmost Neo-Tethys	https://doi.org/10.1130/B36781.1
404	Itano, K et al.	2023	Geology	in-press	in-press	A long-lived mafic magma reservoir: Zircon evidence from a hornblende peridotite in the Hida Belt, Japan	https://doi.org/10.1130/G51560.1
405	Rossel, P et al.	2023	Tectonics	42	e2022TC007354	Origin of Late Triassic Granitoids of the Coastal Cordillera of Southern Central Chile (34°–37°S): Multi-Isotopic Evidence of Slab Tearing Effects on Pre-Andean Magmagenesis	https://doi.org/10.1029/2022TC007354
406	Jones, G et al.	2023	Lithos	452–453	107213	The relative roles of ancient and juvenile crust in building accretionary orogens - Minimal ancient crust involved in the magmatic evolution of a North American Cordillera accreted terrane indicated by igneous zircon Hf-O	https://doi.org/10.1016/j.lithos.2023.107213
407	Vezinet, A et al.	2018	Earth & Planetary Sci Lett	503	95–107	Hydrothermally-altered mafic crust as source for early Earth TTG: Pb/Hf/O isotope and trace element evidence in zircon from TTG of the Eoarchean Saglek Block, N. Labrador	https://doi.org/10.1016/j.epsl.2018.09.015
408	Archibald, D.B. et al.	2015	Tectonophysics	662	167–182	Towards unravelling the Mozambique Ocean conundrum using a triumvirate of zircon isotopic proxies on the Ambatolampy Group, central Madagascar	https://doi.org/10.1016/j.tecto.2015.02.018
409	Bolhar, R. et al.	2017	Geochim Cosmochim Acta	215	432–446	Juvenile crust formation in the Zimbabwe Craton deduced from the O-Hf isotopic record of 3.8–3.1 Ga detrital zircons	https://doi.org/10.1016/j.gca.2017.07.008
410	Wang, H. et al.	2022	Geochim Cosmochim Acta	320	79–104	Archean crustal growth and reworking revealed by combined U-Pb-Hf-O isotope and trace element data of detrital zircons from ancient and modern river sediments of the eastern Kaapvaal Craton	https://doi.org/10.1016/j.gca.2021.12.025
411	Zhu, Z. et al.	2023	Geochim Cosmochim Acta	346	133-148	Evolution of the preserved European continental crust, constrained by U-Pb, O and Hf isotopic analyses of river detrital zircons	https://doi.org/10.1016/j.gca.2023.02.005
412	Herve, F et al.	2014	Lithos	184	436–446	Early Permian to Late Triassic batholiths of the Chilean Frontal Cordillera (28°–31°S): SHRIMP U–Pb zircon ages and Lu–Hf and O isotope systematics	http://dx.doi.org/10.1016/j.lithos.2013.10.018
413	Tucker, NM et al.	2017	Precambrian Research	298	16–38	Proterozoic reworking of Archean (Yilgarn) basement in the Bunger Hills, East Antarctica	https://doi.org/10.1016/j.precamres.2017.05.013

## Sheet: d18O_data
Ref Key	Analysis-Name	Latitude	Longitude	12x12 grid index	12x12 grid weight	Country/ Small Region	Large Region	Continent	Class-1 rock type	Age (Ma)	δ18O	2SD	176Lu/ 177Hf	176Hf/ 177Hf	±2σ uncert	εHf(t) (calc)	εHf 2σ uncert. (calc)	1-stage TDM1 (calc)	2-stage TDM2 (calc)
1	RSES53-1.11	-26.1178	117.15	15.397	0.10571	Western Australia	Western Australia	Australia_Papua	detrital	3755	5.7	0.64
1	RSES53-1.7	-26.1178	117.15	15.397	0.10571	Western Australia	Western Australia	Australia_Papua	detrital	3694	2.8	2.14
1	RSES53-1.7	-26.1178	117.15	15.397	0.10571	Western Australia	Western Australia	Australia_Papua	detrital	3694	4.3	0.22
1	RSES53-13.19	-26.1178	117.15	15.397	0.10571	Western Australia	Western Australia	Australia_Papua	detrital	3908	5.9	0.77
1	RSES53-16.11	-26.1178	117.15	15.397	0.10571	Western Australia	Western Australia	Australia_Papua	detrital	3911	6.5	0.44
1	RSES53-3.1	-26.1178	117.15	15.397	0.10571	Western Australia	Western Australia	Australia_Papua	detrital	3686	5.8	0.53
1	RSES53-3.1	-26.1178	117.15	15.397	0.10571	Western Australia	Western Australia	Australia_Papua	detrital	3686	5.8	2
1	RSES53-3.12	-26.1178	117.15	15.397	0.10571	Western Australia	Western Australia	Australia_Papua	detrital	3819	4.5	0.45
1	RSES53-3.12	-26.1178	117.15	15.397	0.10571	Western Australia	Western Australia	Australia_Papua	detrital	3819	5.8	0.49
1	RSES53-3.4	-26.1178	117.15	15.397	0.10571	Western Australia	Western Australia	Australia_Papua	detrital	3839	3.4	0.51
1	RSES53-3.4	-26.1178	117.15	15.397	0.10571	Western Australia	Western Australia	Australia_Papua	detrital	3839	6.8	3.01
1	RSES53-3.5	-26.1178	117.15	15.397	0.10571	Western Australia	Western Australia	Australia_Papua	detrital	3878	5	0.68
1	RSES53-4.6	-26.1178	117.15	15.397	0.10571	Western Australia	Western Australia	Australia_Papua	detrital	3767	5.4	0.35
1	RSES53-4.6	-26.1178	117.15	15.397	0.10571	Western Australia	Western Australia	Australia_Papua	detrital	3767	6.2	2.78
1	RSES54-11.12	-26.1178	117.15	15.397	0.10571	Western Australia	Western Australia	Australia_Papua	detrital	3644	4.8	0.54
1	RSES54-12.10	-26.1178	117.15	15.397	0.10571	Western Australia	Western Australia	Australia_Papua	detrital	3611	5.9	0.58
1	RSES54-12.17	-26.1178	117.15	15.397	0.10571	Western Australia	Western Australia	Australia_Papua	detrital	3986	6	0.21
1	RSES54-12.2	-26.1178	117.15	15.397	0.10571	Western Australia	Western Australia	Australia_Papua	detrital	3931	4.4	0.3
1	RSES54-12.5	-26.1178	117.15	15.397	0.10571	Western Australia	Western Australia	Australia_Papua	detrital	3646	5	0.2
1	RSES54-14.19	-26.1178	117.15	15.397	0.10571	Western Australia	Western Australia	Australia_Papua	detrital	3703	5.9	0.23
1	RSES54-14.6	-26.1178	117.15	15.397	0.10571	Western Australia	Western Australia	Australia_Papua	detrital	3914	4.6	0.49
1	RSES54-14.6	-26.1178	117.15	15.397	0.10571	Western Australia	Western Australia	Australia_Papua	detrital	3914	5.1	0.81
1	RSES54-15.11	-26.1178	117.15	15.397	0.10571	Western Australia	Western Australia	Australia_Papua	detrital	3897	5.1	0.31
1	RSES54-16.14	-26.1178	117.15	15.397	0.10571	Western Australia	Western Australia	Australia_Papua	detrital	3753	4.8	0.35
1	RSES54-16.20	-26.1178	117.15	15.397	0.10571	Western Australia	Western Australia	Australia_Papua	detrital	3946	4.8	0.65
1	RSES54-17.1	-26.1178	117.15	15.397	0.10571	Western Australia	Western Australia	Australia_Papua	detrital	3754	6	0.39
1	RSES54-17.17	-26.1178	117.15	15.397	0.10571	Western Australia	Western Australia	Australia_Papua	detrital	3924	5.2	0.47
1	RSES54-17.18	-26.1178	117.15	15.397	0.10571	Western Australia	Western Australia	Australia_Papua	detrital	3974	3.3	0.7
1	RSES54-17.18	-26.1178	117.15	15.397	0.10571	Western Australia	Western Australia	Australia_Papua	detrital	3974	6.8	0.59
1	RSES54-18.11	-26.1178	117.15	15.397	0.10571	Western Australia	Western Australia	Australia_Papua	detrital	3906	6	0.38
1	RSES54-19.5	-26.1178	117.15	15.397	0.10571	Western Australia	Western Australia	Australia_Papua	detrital	3869	6	0.37
1	RSES54-20.3	-26.1178	117.15	15.397	0.10571	Western Australia	Western Australia	Australia_Papua	detrital	3603	5.7	0.29
1	RSES54-3.9	-26.1178	117.15	15.397	0.10571	Western Australia	Western Australia	Australia_Papua	detrital	3997	5.8	0.23
1	RSES54-4.17	-26.1178	117.15	15.397	0.10571	Western Australia	Western Australia	Australia_Papua	detrital	3973	5.7	0.29
1	RSES54-4.9	-26.1178	117.15	15.397	0.10571	Western Australia	Western Australia	Australia_Papua	detrital	3757	5.7	0.45
1	RSES54-5.17	-26.1178	117.15	15.397	0.10571	Western Australia	Western Australia	Australia_Papua	detrital	3624	4.9	0.67
1	RSES54-6.12	-26.1178	117.15	15.397	0.10571	Western Australia	Western Australia	Australia_Papua	detrital	3738	4.5	0.36
1	RSES54-6.17	-26.1178	117.15	15.397	0.10571	Western Australia	Western Australia	Australia_Papua	detrital	3647	5.6	0.76
1	RSES54-6.4	-26.1178	117.15	15.397	0.10571	Western Australia	Western Australia	Australia_Papua	detrital	3983	6.5	0.18
1	RSES54-6.4	-26.1178	117.15	15.397	0.10571	Western Australia	Western Australia	Australia_Papua	detrital	3983	6.7	0.16
1	RSES54-7.5	-26.1178	117.15	15.397	0.10571	Western Australia	Western Australia	Australia_Papua	detrital	3674	5.2	0.65
1	RSES54-8.16	-26.1178	117.15	15.397	0.10571	Western Australia	Western Australia	Australia_Papua	detrital	3738	5.6	0.24
1	RSES54-9.4	-26.1178	117.15	15.397	0.10571	Western Australia	Western Australia	Australia_Papua	detrital	3984	5.9	0.24
1	RSES55-13.13	-26.1178	117.15	15.397	0.10571	Western Australia	Western Australia	Australia_Papua	detrital	3935	2.4	0.42
1	RSES55-13.8	-26.1178	117.15	15.397	0.10571	Western Australia	Western Australia	Australia_Papua	detrital	3885	4.8	0.66
1	RSES55-3.13	-26.1178	117.15	15.397	0.10571	Western Australia	Western Australia	Australia_Papua	detrital	3862	5	0.28
1	RSES55-4.19	-26.1178	117.15	15.397	0.10571	Western Australia	Western Australia	Australia_Papua	detrital	3603	6.3	0.35
1	RSES55-5.13	-26.1178	117.15	15.397	0.10571	Western Australia	Western Australia	Australia_Papua	detrital	3816	5	0.59
1	RSES55-5.6	-26.1178	117.15	15.397	0.10571	Western Australia	Western Australia	Australia_Papua	detrital	3749	3.6	0.19
1	RSES55-6.12	-26.1178	117.15	15.397	0.10571	Western Australia	Western Australia	Australia_Papua	detrital	3913	5.2	0.88
1	RSES55-6.8	-26.1178	117.15	15.397	0.10571	Western Australia	Western Australia	Australia_Papua	detrital	3754	4.3	0.68
1	RSES55-9.15	-26.1178	117.15	15.397	0.10571	Western Australia	Western Australia	Australia_Papua	detrital	3599	6	0.29
1	RSES56-01.18	-26.1178	117.15	15.397	0.10571	Western Australia	Western Australia	Australia_Papua	detrital	3843	6.5	1.29
1	RSES56-02.09	-26.1178	117.15	15.397	0.10571	Western Australia	Western Australia	Australia_Papua	detrital	3890	5.7	0.22
1	RSES56-03.17	-26.1178	117.15	15.397	0.10571	Western Australia	Western Australia	Australia_Papua	detrital	3889	5.9	0.3
1	RSES56-03.17	-26.1178	117.15	15.397	0.10571	Western Australia	Western Australia	Australia_Papua	detrital	3889	6.2	2.26
1	RSES56-07.06	-26.1178	117.15	15.397	0.10571	Western Australia	Western Australia	Australia_Papua	detrital	3924	5.5	0.19
1	RSES56-10.17	-26.1178	117.15	15.397	0.10571	Western Australia	Western Australia	Australia_Papua	detrital	3870	6.2	0.79
1	RSES56-10.17	-26.1178	117.15	15.397	0.10571	Western Australia	Western Australia	Australia_Papua	detrital	3870	6.3	2.33
1	RSES56-13.17	-26.1178	117.15	15.397	0.10571	Western Australia	Western Australia	Australia_Papua	detrital	3764	5.3	0.29
1	RSES56-14.09	-26.1178	117.15	15.397	0.10571	Western Australia	Western Australia	Australia_Papua	detrital	3760	-2.8	3.72
1	RSES58-1.18	-26.1178	117.15	15.397	0.10571	Western Australia	Western Australia	Australia_Papua	detrital	3729	6.2	0.28
1	RSES58-1.19	-26.1178	117.15	15.397	0.10571	Western Australia	Western Australia	Australia_Papua	detrital	3979	6.8	0.26
1	RSES58-1.9	-26.1178	117.15	15.397	0.10571	Western Australia	Western Australia	Australia_Papua	detrital	3987	5.9	0.29
1	RSES58-10.15	-26.1178	117.15	15.397	0.10571	Western Australia	Western Australia	Australia_Papua	detrital	3941	6	0.28
1	RSES58-11.3	-26.1178	117.15	15.397	0.10571	Western Australia	Western Australia	Australia_Papua	detrital	3815	6	0.27
1	RSES58-12.3	-26.1178	117.15	15.397	0.10571	Western Australia	Western Australia	Australia_Papua	detrital	3926	6.2	0.31
1	RSES58-13.14	-26.1178	117.15	15.397	0.10571	Western Australia	Western Australia	Australia_Papua	detrital	3892	6.3	0.43
1	RSES58-13.6	-26.1178	117.15	15.397	0.10571	Western Australia	Western Australia	Australia_Papua	detrital	3599	-0.4	0.72
1	RSES58-13.6	-26.1178	117.15	15.397	0.10571	Western Australia	Western Australia	Australia_Papua	detrital	3599	5.1	0.56
1	RSES58-14.18	-26.1178	117.15	15.397	0.10571	Western Australia	Western Australia	Australia_Papua	detrital	3951	5.9	0.23
1	RSES58-14.4	-26.1178	117.15	15.397	0.10571	Western Australia	Western Australia	Australia_Papua	detrital	3621	-0.5	1.03
1	RSES58-14.4	-26.1178	117.15	15.397	0.10571	Western Australia	Western Australia	Australia_Papua	detrital	3621	4.2	0.6
1	RSES58-15.1	-26.1178	117.15	15.397	0.10571	Western Australia	Western Australia	Australia_Papua	detrital	3766	5.3	0.35
1	RSES58-15.12	-26.1178	117.15	15.397	0.10571	Western Australia	Western Australia	Australia_Papua	detrital	3605	5	0.2
1	RSES58-15.13	-26.1178	117.15	15.397	0.10571	Western Australia	Western Australia	Australia_Papua	detrital	3893	2	0.68
1	RSES58-15.13	-26.1178	117.15	15.397	0.10571	Western Australia	Western Australia	Australia_Papua	detrital	3893	6.2	0.18
1	RSES58-15.9	-26.1178	117.15	15.397	0.10571	Western Australia	Western Australia	Australia_Papua	detrital	3988	5.8	0.2
1	RSES58-16.15	-26.1178	117.15	15.397	0.10571	Western Australia	Western Australia	Australia_Papua	detrital	3964	4.9	0.42
1	RSES58-16.15.2	-26.1178	117.15	15.397	0.10571	Western Australia	Western Australia	Australia_Papua	detrital	3816	4.9	0.42
1	RSES58-16.17	-26.1178	117.15	15.397	0.10571	Western Australia	Western Australia	Australia_Papua	detrital	3635	-0.9	0.8
1	RSES58-16.17	-26.1178	117.15	15.397	0.10571	Western Australia	Western Australia	Australia_Papua	detrital	3635	5.8	0.28
1	RSES58-16.2	-26.1178	117.15	15.397	0.10571	Western Australia	Western Australia	Australia_Papua	detrital	3930	4	5.76
1	RSES58-16.2	-26.1178	117.15	15.397	0.10571	Western Australia	Western Australia	Australia_Papua	detrital	3930	5.5	0.58
1	RSES58-17.1	-26.1178	117.15	15.397	0.10571	Western Australia	Western Australia	Australia_Papua	detrital	3996	5.6	0.26
1	RSES58-17.2	-26.1178	117.15	15.397	0.10571	Western Australia	Western Australia	Australia_Papua	detrital	3970	6.1	0.2
1	RSES58-17.7	-26.1178	117.15	15.397	0.10571	Western Australia	Western Australia	Australia_Papua	detrital	3910	5.9	0.39
1	RSES58-18.17	-26.1178	117.15	15.397	0.10571	Western Australia	Western Australia	Australia_Papua	detrital	3982	6.4	0.24
1	RSES58-18.4	-26.1178	117.15	15.397	0.10571	Western Australia	Western Australia	Australia_Papua	detrital	3992	6	0.68
1	RSES58-19.19	-26.1178	117.15	15.397	0.10571	Western Australia	Western Australia	Australia_Papua	detrital	3956	5.9	0.29
1	RSES58-19.5	-26.1178	117.15	15.397	0.10571	Western Australia	Western Australia	Australia_Papua	detrital	3967	6.2	0.23
1	RSES58-19.7	-26.1178	117.15	15.397	0.10571	Western Australia	Western Australia	Australia_Papua	detrital	3992	5.4	0.38
1	RSES58-2.9	-26.1178	117.15	15.397	0.10571	Western Australia	Western Australia	Australia_Papua	detrital	3774	5.6	0.24
1	RSES58-3.13	-26.1178	117.15	15.397	0.10571	Western Australia	Western Australia	Australia_Papua	detrital	3902	5.9	0.21
1	RSES58-4.19	-26.1178	117.15	15.397	0.10571	Western Australia	Western Australia	Australia_Papua	detrital	3974	5.8	0.14
1	RSES58-4.7	-26.1178	117.15	15.397	0.10571	Western Australia	Western Australia	Australia_Papua	detrital	3985	6.3	0.22
1	RSES58-5.11	-26.1178	117.15	15.397	0.10571	Western Australia	Western Australia	Australia_Papua	detrital	3871	4.6	0.66
1	RSES58-8.2	-26.1178	117.15	15.397	0.10571	Western Australia	Western Australia	Australia_Papua	detrital	3996	5.7	0.33
1	RSES58-8.7	-26.1178	117.15	15.397	0.10571	Western Australia	Western Australia	Australia_Papua	detrital	3648	-5.7	1.19
1	RSES59-03.02	-26.1178	117.15	15.397	0.10571	Western Australia	Western Australia	Australia_Papua	detrital	3937	5.6	0.45
1	RSES59-03.03	-26.1178	117.15	15.397	0.10571	Western Australia	Western Australia	Australia_Papua	detrital	3754	4.5	0.63
1	RSES59-03.15	-26.1178	117.15	15.397	0.10571	Western Australia	Western Australia	Australia_Papua	detrital	3685	5.5	0.34
1	RSES59-04.07	-26.1178	117.15	15.397	0.10571	Western Australia	Western Australia	Australia_Papua	detrital	3702	5.3	0.58
1	RSES59-04.08	-26.1178	117.15	15.397	0.10571	Western Australia	Western Australia	Australia_Papua	detrital	3838	-5.7	1.76
1	RSES59-04.17	-26.1178	117.15	15.397	0.10571	Western Australia	Western Australia	Australia_Papua	detrital	3753	6	0.36
1	RSES59-05.09	-26.1178	117.15	15.397	0.10571	Western Australia	Western Australia	Australia_Papua	detrital	3618	5.4	0.55
1	RSES59-06.18	-26.1178	117.15	15.397	0.10571	Western Australia	Western Australia	Australia_Papua	detrital	3768	6	0.3
1	RSES59-07.01	-26.1178	117.15	15.397	0.10571	Western Australia	Western Australia	Australia_Papua	detrital	3722	3.1	0.76
1	RSES59-07.01	-26.1178	117.15	15.397	0.10571	Western Australia	Western Australia	Australia_Papua	detrital	3722	6.1	0.41
1	RSES59-08.07	-26.1178	117.15	15.397	0.10571	Western Australia	Western Australia	Australia_Papua	detrital	3728	5.5	0.83
1	RSES59-08.13	-26.1178	117.15	15.397	0.10571	Western Australia	Western Australia	Australia_Papua	detrital	3846	5.9	0.6
1	RSES59-08.17	-26.1178	117.15	15.397	0.10571	Western Australia	Western Australia	Australia_Papua	detrital	3741	6	0.2
1	RSES59-09.11	-26.1178	117.15	15.397	0.10571	Western Australia	Western Australia	Australia_Papua	detrital	3656	5.6	0.19
1	RSES59-10.11	-26.1178	117.15	15.397	0.10571	Western Australia	Western Australia	Australia_Papua	detrital	3696	5.8	0.31
1	RSES59-10.12	-26.1178	117.15	15.397	0.10571	Western Australia	Western Australia	Australia_Papua	detrital	3995	6.6	1.15
1	RSES59-10.16	-26.1178	117.15	15.397	0.10571	Western Australia	Western Australia	Australia_Papua	detrital	3621	5.5	0.32
1	RSES59-11.8	-26.1178	117.15	15.397	0.10571	Western Australia	Western Australia	Australia_Papua	detrital	3946	5.9	1.14
1	RSES59-11.8	-26.1178	117.15	15.397	0.10571	Western Australia	Western Australia	Australia_Papua	detrital	3946	6.2	1.16
1	RSES59-12.04	-26.1178	117.15	15.397	0.10571	Western Australia	Western Australia	Australia_Papua	detrital	3778	5.8	0.43
1	RSES59-13.17	-26.1178	117.15	15.397	0.10571	Western Australia	Western Australia	Australia_Papua	detrital	3787	6	0.47
1	RSES59-14.04	-26.1178	117.15	15.397	0.10571	Western Australia	Western Australia	Australia_Papua	detrital	3674	5.2	0.87
1	RSES59-14.06	-26.1178	117.15	15.397	0.10571	Western Australia	Western Australia	Australia_Papua	detrital	3715	5.8	0.42
1	RSES59-14.07	-26.1178	117.15	15.397	0.10571	Western Australia	Western Australia	Australia_Papua	detrital	3629	6	0.18
1	RSES59-14.11	-26.1178	117.15	15.397	0.10571	Western Australia	Western Australia	Australia_Papua	detrital	3691	6.5	0.4
1	RSES59-14.14	-26.1178	117.15	15.397	0.10571	Western Australia	Western Australia	Australia_Papua	detrital	3846	5.1	0.19
1	RSES59-14.16	-26.1178	117.15	15.397	0.10571	Western Australia	Western Australia	Australia_Papua	detrital	3618	5.7	0.2
1	RSES59-15.01	-26.1178	117.15	15.397	0.10571	Western Australia	Western Australia	Australia_Papua	detrital	3629	6	0.27
1	RSES59-15.16	-26.1178	117.15	15.397	0.10571	Western Australia	Western Australia	Australia_Papua	detrital	3635	6	0.53
1	RSES59-16.01	-26.1178	117.15	15.397	0.10571	Western Australia	Western Australia	Australia_Papua	detrital	3860	5.9	0.48
1	RSES59-16.03	-26.1178	117.15	15.397	0.10571	Western Australia	Western Australia	Australia_Papua	detrital	3929	5.7	0.25
1	RSES59-16.05	-26.1178	117.15	15.397	0.10571	Western Australia	Western Australia	Australia_Papua	detrital	3655	6.5	0.25
1	RSES59-16.06	-26.1178	117.15	15.397	0.10571	Western Australia	Western Australia	Australia_Papua	detrital	3639	6	0.42
1	RSES59-6.4	-26.1178	117.15	15.397	0.10571	Western Australia	Western Australia	Australia_Papua	detrital	3945	6.7	0.25
1	RSES59-6.5	-26.1178	117.15	15.397	0.10571	Western Australia	Western Australia	Australia_Papua	detrital	3990	6	0.32
1	RSES59-9.14	-26.1178	117.15	15.397	0.10571	Western Australia	Western Australia	Australia_Papua	detrital	3951	5.7	0.26
1	RSES72-1.2	-26.1178	117.15	15.397	0.10571	Western Australia	Western Australia	Australia_Papua	detrital	3864	5.1	2.3
1	RSES72-1.3	-26.1178	117.15	15.397	0.10571	Western Australia	Western Australia	Australia_Papua	detrital	3601	7.2	2.3
1	RSES72-12.9	-26.1178	117.15	15.397	0.10571	Western Australia	Western Australia	Australia_Papua	detrital	3897	5.2	2.29
1	RSES72-13.1	-26.1178	117.15	15.397	0.10571	Western Australia	Western Australia	Australia_Papua	detrital	3924	6.9	2.3
1	RSES72-13.1	-26.1178	117.15	15.397	0.10571	Western Australia	Western Australia	Australia_Papua	detrital	3924	8.9	2.3
1	RSES72-14.9	-26.1178	117.15	15.397	0.10571	Western Australia	Western Australia	Australia_Papua	detrital	3848	5.3	2.3
1	RSES72-15.7	-26.1178	117.15	15.397	0.10571	Western Australia	Western Australia	Australia_Papua	detrital	3599	5.2	2.3
1	RSES72-17.8	-26.1178	117.15	15.397	0.10571	Western Australia	Western Australia	Australia_Papua	detrital	3635	1.1	2.31
1	RSES72-17.8	-26.1178	117.15	15.397	0.10571	Western Australia	Western Australia	Australia_Papua	detrital	3635	5.5	2.3
1	RSES72-3.2	-26.1178	117.15	15.397	0.10571	Western Australia	Western Australia	Australia_Papua	detrital	3637	5.7	2.29
1	RSES72-4.2	-26.1178	117.15	15.397	0.10571	Western Australia	Western Australia	Australia_Papua	detrital	3957	3.4	2.3
1	RSES72-9.3	-26.1178	117.15	15.397	0.10571	Western Australia	Western Australia	Australia_Papua	detrital	3634	5.4	2.29
1	RSES73-10.4b	-26.1178	117.15	15.397	0.10571	Western Australia	Western Australia	Australia_Papua	detrital	3888	5.3	1.86
1	RSES73-12.8b	-26.1178	117.15	15.397	0.10571	Western Australia	Western Australia	Australia_Papua	detrital	3953	1.7	1.88
1	RSES73-13.3b	-26.1178	117.15	15.397	0.10571	Western Australia	Western Australia	Australia_Papua	detrital	3598	5.3	1.85
1	RSES73-13.7b	-26.1178	117.15	15.397	0.10571	Western Australia	Western Australia	Australia_Papua	detrital	3938	5.5	1.85
1	RSES73-14.3b	-26.1178	117.15	15.397	0.10571	Western Australia	Western Australia	Australia_Papua	detrital	3941	5.2	1.85
1	RSES73-17.10	-26.1178	117.15	15.397	0.10571	Western Australia	Western Australia	Australia_Papua	detrital	3905	5.8	1.86
1	RSES73-17.10	-26.1178	117.15	15.397	0.10571	Western Australia	Western Australia	Australia_Papua	detrital	3905	7.4	1.85
1	RSES73-2.3	-26.1178	117.15	15.397	0.10571	Western Australia	Western Australia	Australia_Papua	detrital	3863	5.5	1.85
1	RSES73-3.1	-26.1178	117.15	15.397	0.10571	Western Australia	Western Australia	Australia_Papua	detrital	3989	4.3	1.85
1	RSES73-3.2	-26.1178	117.15	15.397	0.10571	Western Australia	Western Australia	Australia_Papua	detrital	3866	5.7	1.86
1	RSES73-3.7	-26.1178	117.15	15.397	0.10571	Western Australia	Western Australia	Australia_Papua	detrital	3831	4.9	1.85
1	RSES73-4.7	-26.1178	117.15	15.397	0.10571	Western Australia	Western Australia	Australia_Papua	detrital	3894	5.3	1.85
1	RSES73-5.8	-26.1178	117.15	15.397	0.10571	Western Australia	Western Australia	Australia_Papua	detrital	3884	4.4	1.9
1	RSES73-7.2	-26.1178	117.15	15.397	0.10571	Western Australia	Western Australia	Australia_Papua	detrital	3647	3.9	1.85
1	RSES73-7.6	-26.1178	117.15	15.397	0.10571	Western Australia	Western Australia	Australia_Papua	detrital	3846	4.5	1.86
1	RSES73-9.6	-26.1178	117.15	15.397	0.10571	Western Australia	Western Australia	Australia_Papua	detrital	3772	5.7	1.85
2	BBF-1	44.5336	-110.824	21.169	0.798288	Western USA	USA_Western	N_America	igneous	0.5	2.56	0.37
2	BC-1	44.225	-111.607	21.168	0.798288	Western USA	USA_Western	N_America	igneous	1.76	1.62	0.37
2	HQ-1	44.2429	-111.722	21.168	0.798288	Western USA	USA_Western	N_America	igneous	1.8	1.9	0.37
2	HRT-1	44.141	-111.33	21.168	0.798288	Western USA	USA_Western	N_America	igneous	2	5.17	0.37
2	HRT-C	44.141	-111.33	21.168	0.798288	Western USA	USA_Western	N_America	igneous	2	5.57	0.37
2	IP96-1	44.1694	-111.233	21.168	0.798288	Western USA	USA_Western	N_America	igneous	1.15	3.84	0.37
2	IP96-2	44.1694	-111.233	21.168	0.798288	Western USA	USA_Western	N_America	igneous	1.2	3.58	0.37
2	LCT3a	44.6514	-110.84	21.169	0.798288	Western USA	USA_Western	N_America	igneous	0.6	4.16	0.37
2	MFT-2	44.1883	-111.311	21.168	0.798288	Western USA	USA_Western	N_America	igneous	1.293	3.62	0.37
2	YL96-1	44.4861	-110.869	21.169	0.798288	Western USA	USA_Western	N_America	igneous	0.11	2.83	0.37
2	YL96-10	44.4861	-110.869	21.169	0.798288	Western USA	USA_Western	N_America	igneous	0.177	5.53	0.37
2	YL96-11	44.4861	-110.869	21.169	0.798288	Western USA	USA_Western	N_America	igneous	0.945	4.18	0.37
2	YL96-12	44.4861	-110.869	21.169	0.798288	Western USA	USA_Western	N_America	igneous	0.17	2.88	0.37
2	YL96-13	44.4861	-110.869	21.169	0.798288	Western USA	USA_Western	N_America	igneous	0.15	2.46	0.37
2	YL96-15	44.4861	-110.869	21.169	0.798288	Western USA	USA_Western	N_America	igneous	0.177	4.97	0.37
2	YL96-16	44.4861	-110.869	21.169	0.798288	Western USA	USA_Western	N_America	igneous	0.109	2.06	0.37
2	YL96-18	44.4861	-110.869	21.169	0.798288	Western USA	USA_Western	N_America	igneous	0.484	3.22	0.37
2	YL96-19	44.4861	-110.869	21.169	0.798288	Western USA	USA_Western	N_America	igneous	0.15	4.8	0.37
2	YL96-2	44.4861	-110.869	21.169	0.798288	Western USA	USA_Western	N_America	igneous	0.5	1.57	0.37
2	YL96-20	44.4861	-110.869	21.169	0.798288	Western USA	USA_Western	N_America	igneous	0.516	0.49	0.37
2	YL96-21	44.4861	-110.869	21.169	0.798288	Western USA	USA_Western	N_America	igneous	0.945	3.97	0.37
2	YL96-3	44.4861	-110.869	21.169	0.798288	Western USA	USA_Western	N_America	igneous	0.115	2.52	0.37
2	YL96-4	44.4861	-110.869	21.169	0.798288	Western USA	USA_Western	N_America	igneous	0.486	-0.02	0.37
2	YL96-7	44.4861	-110.869	21.169	0.798288	Western USA	USA_Western	N_America	igneous	0.62	3.9	0.37
2	YL96-8	44.4861	-110.869	21.169	0.798288	Western USA	USA_Western	N_America	igneous	0.82	3.6	0.37
2	YL96-9	44.4861	-110.869	21.169	0.798288	Western USA	USA_Western	N_America	igneous	0.198	1.54	0.37
3	00LV-27	37.7044	-118.875	20.161	0.350515	Western USA	USA_Western	N_America	igneous	0.76	5.59	0.37
3	00LV-3	37.7044	-118.875	20.161	0.350515	Western USA	USA_Western	N_America	igneous	0.76	5.83	0.37
3	99LV-748	37.7044	-118.875	20.161	0.350515	Western USA	USA_Western	N_America	igneous	0.76	5.94	0.37
3	99LV-751	37.7044	-118.875	20.161	0.350515	Western USA	USA_Western	N_America	igneous	0.76	5.94	0.37
4	99TM-10TS	37.1379	-116.431	20.163	0.350515	Western USA	USA_Western	N_America	igneous	12.8	6.8	0.37
4	99TM-11TS	37.1379	-116.431	20.163	0.350515	Western USA	USA_Western	N_America	igneous	12.8	6.93	0.37
4	99TM-12TC	37.1379	-116.431	20.163	0.350515	Western USA	USA_Western	N_America	igneous	12.7	5.8	0.37
4	99TM-13RM	37.1379	-116.431	20.163	0.350515	Western USA	USA_Western	N_America	igneous	11.5	6.6	0.37
4	99TM-15	37.1379	-116.431	20.163	0.350515	Western USA	USA_Western	N_America	igneous	11.3	4.4	0.37
4	99TM-16RM	37.1379	-116.431	20.163	0.350515	Western USA	USA_Western	N_America	igneous	11.5	6.5	0.37
4	99TM-17	37.1379	-116.431	20.163	0.350515	Western USA	USA_Western	N_America	igneous	11.3	4.42	0.37
4	99TM-24	37.1379	-116.431	20.163	0.350515	Western USA	USA_Western	N_America	igneous	12	4.4	0.37
4	99TM-7TC	37.1379	-116.431	20.163	0.350515	Western USA	USA_Western	N_America	igneous	12.7	5.9	0.37
5	NF3	-45.0651	167.793	13.447	0.468738	New Zealand	New Zealand	Australia_Papua	igneous	122.5	4.24	0.71
5	RNZ20	-40.8624	172.963	14.452	6.31929	New Zealand	New Zealand	Australia_Papua	igneous	160.4	5.44	0
5	RNZ49	-40.8624	172.963	14.452	6.31929	New Zealand	New Zealand	Australia_Papua	igneous	247	6.01	0.32
5	RNZ83	-41.2075	172.81	14.452	6.31929	New Zealand	New Zealand	Australia_Papua	igneous	115.8	4.52	0.32
5	RNZ87	-41.2763	172.798	14.452	6.31929	New Zealand	New Zealand	Australia_Papua	igneous	118.1	5.26	0.27
5	SF2A	-45.3353	167.647	13.447	0.468738	New Zealand	New Zealand	Australia_Papua	igneous	132.1	4.44	0.74
5	TT6	-45.6611	167.509	13.447	0.468738	New Zealand	New Zealand	Australia_Papua	igneous	114	3.19	0.68
5	WF01	-44.8355	167.662	13.447	0.468738	New Zealand	New Zealand	Australia_Papua	igneous	122.3	5.11	0.73
6	01JH36-115	-26.1178	117.15	15.397	0.10571	Western Australia	Western Australia	Australia_Papua	detrital	4065	5.3	0.3
6	01JH36-69	-26.1178	117.15	15.397	0.10571	Western Australia	Western Australia	Australia_Papua	detrital	4324	4.6	0.3
6	01JH54-10	-26.1178	117.15	15.397	0.10571	Western Australia	Western Australia	Australia_Papua	detrital	4123	6.3	0.1
6	01JH54-17	-26.1178	117.15	15.397	0.10571	Western Australia	Western Australia	Australia_Papua	detrital	4178	5.3	0.1
6	01JH54-20	-26.1178	117.15	15.397	0.10571	Western Australia	Western Australia	Australia_Papua	detrital	4110	6.6	0.3
6	01JH54-34	-26.1178	117.15	15.397	0.10571	Western Australia	Western Australia	Australia_Papua	detrital	4167	6.2	0.3
6	01JH54-40	-26.1178	117.15	15.397	0.10571	Western Australia	Western Australia	Australia_Papua	detrital	4078	6.5	0.4
6	01JH54-58	-26.1178	117.15	15.397	0.10571	Western Australia	Western Australia	Australia_Papua	detrital	4063	6.8	0.1
6	01JH54-66	-26.1178	117.15	15.397	0.10571	Western Australia	Western Australia	Australia_Papua	detrital	4195	6.5	0.3
6	01JH54-68	-26.1178	117.15	15.397	0.10571	Western Australia	Western Australia	Australia_Papua	detrital	4176	6.2	0.4
6	01JH54-77	-26.1178	117.15	15.397	0.10571	Western Australia	Western Australia	Australia_Papua	detrital	4324	6.5	0.4
6	01JH54-78	-26.1178	117.15	15.397	0.10571	Western Australia	Western Australia	Australia_Papua	detrital	4167	7.3	0.2
6	01JH54-81	-26.1178	117.15	15.397	0.10571	Western Australia	Western Australia	Australia_Papua	detrital	4104	6.9	0.3
6	01JH54-D2	-26.1178	117.15	15.397	0.10571	Western Australia	Western Australia	Australia_Papua	detrital	4042	6.2	0.3
6	01JH54-D7	-26.1178	117.15	15.397	0.10571	Western Australia	Western Australia	Australia_Papua	detrital	4348	5.4	0.3
6	01JH54-D90	-26.1178	117.15	15.397	0.10571	Western Australia	Western Australia	Australia_Papua	detrital	4263	6.4	0.3
6	01JH60-39	-26.1178	117.15	15.397	0.10571	Western Australia	Western Australia	Australia_Papua	detrital	4177	6.3	0.3
6	01JH60-47	-26.1178	117.15	15.397	0.10571	Western Australia	Western Australia	Australia_Papua	detrital	4038	6	0.3
6	01JH60-51	-26.1178	117.15	15.397	0.10571	Western Australia	Western Australia	Australia_Papua	detrital	4116	6.5	0.1
6	01JH60-64	-26.1178	117.15	15.397	0.10571	Western Australia	Western Australia	Australia_Papua	detrital	4040	6.5	0.3
6	01JH60-68	-26.1178	117.15	15.397	0.10571	Western Australia	Western Australia	Australia_Papua	detrital	4097	6.7	0.4
6	W74/2-36	-26.1178	117.15	15.397	0.10571	Western Australia	Western Australia	Australia_Papua	detrital	4404	5.4	0.4
6	W74/2-52	-26.1178	117.15	15.397	0.10571	Western Australia	Western Australia	Australia_Papua	detrital	4165	5.3	0.4
6	W74/3-13	-26.1178	117.15	15.397	0.10571	Western Australia	Western Australia	Australia_Papua	detrital	4008	6.3	0.4
6	W74/3-131	-26.1178	117.15	15.397	0.10571	Western Australia	Western Australia	Australia_Papua	detrital	4130	4.6	0.6
6	W74/3-133	-26.1178	117.15	15.397	0.10571	Western Australia	Western Australia	Australia_Papua	detrital	3996	5.7	0.6
6	W74/3-134	-26.1178	117.15	15.397	0.10571	Western Australia	Western Australia	Australia_Papua	detrital	3984	6.3	0.6
6	W74/3-143	-26.1178	117.15	15.397	0.10571	Western Australia	Western Australia	Australia_Papua	detrital	4159	6.7	0.4
6	W74/3-15	-26.1178	117.15	15.397	0.10571	Western Australia	Western Australia	Australia_Papua	detrital	4017	7.3	0.3
6	W74/3-152	-26.1178	117.15	15.397	0.10571	Western Australia	Western Australia	Australia_Papua	detrital	4029	6.1	0.6
6	W74/3-154	-26.1178	117.15	15.397	0.10571	Western Australia	Western Australia	Australia_Papua	detrital	4164	6.3	0.4
6	W74/3-17	-26.1178	117.15	15.397	0.10571	Western Australia	Western Australia	Australia_Papua	detrital	4013	6.4	0.6
6	W74/3-170	-26.1178	117.15	15.397	0.10571	Western Australia	Western Australia	Australia_Papua	detrital	4069	5.8	0.6
6	W74/3-174	-26.1178	117.15	15.397	0.10571	Western Australia	Western Australia	Australia_Papua	detrital	4094	5.5	0.2
6	W74/3-30	-26.1178	117.15	15.397	0.10571	Western Australia	Western Australia	Australia_Papua	detrital	4102	7.3	0.4
6	W74/3-32	-26.1178	117.15	15.397	0.10571	Western Australia	Western Australia	Australia_Papua	detrital	4091	6.7	0.4
6	W74/3-36	-26.1178	117.15	15.397	0.10571	Western Australia	Western Australia	Australia_Papua	detrital	3964	5.5	0.4
6	W74/3-41	-26.1178	117.15	15.397	0.10571	Western Australia	Western Australia	Australia_Papua	detrital	4112	7.3	0.4
6	W74/3-58	-26.1178	117.15	15.397	0.10571	Western Australia	Western Australia	Australia_Papua	detrital	4045	6.2	0.1
6	W74/3-62	-26.1178	117.15	15.397	0.10571	Western Australia	Western Australia	Australia_Papua	detrital	4133	6.9	0.6
6	W74/3-74	-26.1178	117.15	15.397	0.10571	Western Australia	Western Australia	Australia_Papua	detrital	4035	5.6	0.4
7	EC89-130	56.5797	-62.06	22.217	0.617602	Eastern Canada	Canada_Eastern	N_America	igneous	1300	7.02	0.37
7	EC90-161	56.5797	-62.06	22.217	0.617602	Eastern Canada	Canada_Eastern	N_America	igneous	1322	6.88	0.37
7	EC90-177	56.5797	-62.06	22.217	0.617602	Eastern Canada	Canada_Eastern	N_America	igneous	1305	6.06	0.37
7	EC90-179	56.5797	-62.06	22.217	0.617602	Eastern Canada	Canada_Eastern	N_America	igneous	1311	6.28	0.37
7	EC90-265	56.5797	-62.06	22.217	0.617602	Eastern Canada	Canada_Eastern	N_America	igneous	1326	6.06	0.37
7	EC91-10	56.5797	-62.06	22.217	0.617602	Eastern Canada	Canada_Eastern	N_America	igneous	1322	5.84	0.37
7	EC92-116	56.5797	-62.06	22.217	0.617602	Eastern Canada	Canada_Eastern	N_America	igneous	1322	8.06	0.37
7	EC92-184	56.5797	-62.06	22.217	0.617602	Eastern Canada	Canada_Eastern	N_America	igneous	1311	6.28	0.37
7	EC92-187	56.5797	-62.06	22.217	0.617602	Eastern Canada	Canada_Eastern	N_America	igneous	1306	6.19	0.37
7	EC92-198B	56.5797	-62.06	22.217	0.617602	Eastern Canada	Canada_Eastern	N_America	igneous	1294	5.77	0.37
7	EC92-210	56.5797	-62.06	22.217	0.617602	Eastern Canada	Canada_Eastern	N_America	igneous	1285	5.44	0.37
7	EC92-53A	56.5797	-62.06	22.217	0.617602	Eastern Canada	Canada_Eastern	N_America	igneous	1311	6.18	0.37
7	EC93-157	56.5797	-62.06	22.217	0.617602	Eastern Canada	Canada_Eastern	N_America	igneous	1319	7.14	0.37
7	EC93-233	56.5797	-62.06	22.217	0.617602	Eastern Canada	Canada_Eastern	N_America	igneous	1301	5.84	0.37
7	EC94-7c	56.5797	-62.06	22.217	0.617602	Eastern Canada	Canada_Eastern	N_America	igneous	1319	5.6	0.37
7	HMB93-14A	56.5797	-62.06	22.217	0.617602	Eastern Canada	Canada_Eastern	N_America	igneous	1311	6.2	0.37
7	HMB93-17	56.5797	-62.06	22.217	0.617602	Eastern Canada	Canada_Eastern	N_America	igneous	1311	5.94	0.37
7	HMB96-104B	56.5797	-62.06	22.217	0.617602	Eastern Canada	Canada_Eastern	N_America	igneous	1330	6.22	0.37
7	HMB96-122	56.5797	-62.06	22.217	0.617602	Eastern Canada	Canada_Eastern	N_America	igneous	1322	6.71	0.37
7	NC-8924A	56.5797	-62.06	22.217	0.617602	Eastern Canada	Canada_Eastern	N_America	igneous	1319	5.05	0.37
8	00W23	44.3868	-73.394	21.206	1.48624	Eastern USA	USA_Eastern	N_America	igneous	900	0.96	0.37
9	09DB100	31.34	116.12	20.396	0.146668	China-Eastern	Eastern China	Asia	igneous	164	4.66	0.21
9	09DB97	31.2485	116.037	20.396	0.146668	China-Eastern	Eastern China	Asia	igneous	128.3	5.86	0.22
9	09DSC04	31.2485	116.037	20.396	0.146668	China-Eastern	Eastern China	Asia	igneous	129.2	5.97	0.22
9	09ZJP01	31.34	116.12	20.396	0.146668	China-Eastern	Eastern China	Asia	igneous	127.9	3.7	0.22
10	1746-01	-27.6457	152.102	15.432	0.347807	Eastern Australia	Eastern Australia	Australia_Papua	detrital	746	7.5	0.8	0.00116	0.282428	3.9e-05	3.73245	1.38148	1169.41	1419.85
10	1746-02	-27.6457	152.102	15.432	0.347807	Eastern Australia	Eastern Australia	Australia_Papua	detrital	345	6	0.8	0.00123	0.282924	3.1e-05	12.6908	1.09712	467.717	539.932
10	1746-03	-27.6457	152.102	15.432	0.347807	Eastern Australia	Eastern Australia	Australia_Papua	detrital	248	7.2	0.8	0.00054	0.282925	3e-05	10.7768	1.0615	457.827	587.49
10	1746-04	-27.6457	152.102	15.432	0.347807	Eastern Australia	Eastern Australia	Australia_Papua	detrital	3135	6.8	0.8	0.00077	0.280755	5e-05	-2.21562	1.78081	3438.56	3623.17
10	1746-05a	-27.6457	152.102	15.432	0.347807	Eastern Australia	Eastern Australia	Australia_Papua	detrital	555	7.1	0.9	0.00036	0.28223	4.4e-05	-7.07965	1.55793	1417.28	1956.77
10	1746-05b	-27.6457	152.102	15.432	0.347807	Eastern Australia	Eastern Australia	Australia_Papua	detrital	566	6.9	0.8	0.00043	0.28225	3.1e-05	-6.15666	1.09766	1392.38	1906.93
10	1746-06	-27.6457	152.102	15.432	0.347807	Eastern Australia	Eastern Australia	Australia_Papua	detrital	562	11.1	0.8	0.00033	0.282143	2.6e-05	-9.99549	0.920609	1535.26	2145.42
10	1746-07	-27.6457	152.102	15.432	0.347807	Eastern Australia	Eastern Australia	Australia_Papua	detrital	25	8.3	0.8	0.00301	0.282791	5.4e-05	1.17042	1.90977	690.218	1031.07
10	1746-08	-27.6457	152.102	15.432	0.347807	Eastern Australia	Eastern Australia	Australia_Papua	detrital	431	8.2	0.8	0.0011	0.282399	3.2e-05	-4.02319	1.13273	1208.28	1670.01
10	1746-09	-27.6457	152.102	15.432	0.347807	Eastern Australia	Eastern Australia	Australia_Papua	detrital	236	6.3	0.8	0.00064	0.282626	3.6e-05	-0.0785566	1.27377	877.898	1271.82
10	1746-10a	-27.6457	152.102	15.432	0.347807	Eastern Australia	Eastern Australia	Australia_Papua	detrital	609	9.4	0.8	0.00057	0.282427	4.1e-05	0.995822	1.45188	1152.76	1488.08
10	1746-10b	-27.6457	152.102	15.432	0.347807	Eastern Australia	Eastern Australia	Australia_Papua	detrital	620	9.4	0.8	0.00048	0.282446	2.6e-05	1.94584	0.920727	1123.78	1436.38
10	1746-11	-27.6457	152.102	15.432	0.347807	Eastern Australia	Eastern Australia	Australia_Papua	detrital	409	9.4	0.8	0.00115	0.282407	6e-05	-4.22375	2.12376	1198.64	1666.02
10	1746-12	-27.6457	152.102	15.432	0.347807	Eastern Australia	Eastern Australia	Australia_Papua	detrital	241	6	0.8	0.00128	0.282839	3.4e-05	7.46391	1.20302	589.788	794.294
10	1746-13	-27.6457	152.102	15.432	0.347807	Eastern Australia	Eastern Australia	Australia_Papua	detrital	538	7.4	0.8	0.00044	0.282483	2.8e-05	1.47696	0.991372	1071.45	1403.39
10	1746-14	-27.6457	152.102	15.432	0.347807	Eastern Australia	Eastern Australia	Australia_Papua	detrital	243	6.5	0.8	0.00105	0.282807	3.6e-05	6.41105	1.27379	631.547	863.184
10	1746-15	-27.6457	152.102	15.432	0.347807	Eastern Australia	Eastern Australia	Australia_Papua	detrital	349	6	0.7	0.00089	0.282799	3.7e-05	8.43071	1.30948	640.158	815.726
10	1746-16	-27.6457	152.102	15.432	0.347807	Eastern Australia	Eastern Australia	Australia_Papua	detrital	489	6	0.6	0.00034	0.281168	2.8e-05	-46.116	0.991264	2852.67	4333.51
10	1746-17	-27.6457	152.102	15.432	0.347807	Eastern Australia	Eastern Australia	Australia_Papua	detrital	468	7.5	0.6	0.00112	0.282404	4.4e-05	-3.06113	1.55763	1201.9	1637.23
10	1746-18	-27.6457	152.102	15.432	0.347807	Eastern Australia	Eastern Australia	Australia_Papua	detrital	309	4.7	0.6	0.00115	0.282672	4.3e-05	3.02328	1.52169	824.725	1129.98
10	1746-19a	-27.6457	152.102	15.432	0.347807	Eastern Australia	Eastern Australia	Australia_Papua	detrital	565	9.4	0.7	0.00076	0.282343	3.6e-05	-3.00948	1.2747	1275.36	1707.65
10	1746-19b	-27.6457	152.102	15.432	0.347807	Eastern Australia	Eastern Australia	Australia_Papua	detrital	173	8.6	0.6	0.00052	0.282454	3.8e-05	-7.50982	1.34435	1113.87	1696.09
10	1746-20a	-27.6457	152.102	15.432	0.347807	Eastern Australia	Eastern Australia	Australia_Papua	detrital	676	7.3	0.6	0.00104	0.282456	4.2e-05	3.27469	1.48751	1126.41	1395.11
10	1746-20b	-27.6457	152.102	15.432	0.347807	Eastern Australia	Eastern Australia	Australia_Papua	detrital	701	7.2	0.6	0.00031	0.282455	4.8e-05	4.11861	1.70011	1106.42	1360.93
10	1746-21	-27.6457	152.102	15.432	0.347807	Eastern Australia	Eastern Australia	Australia_Papua	detrital	556	7.1	0.7	0.00011	0.282174	2.4e-05	-8.94818	0.849781	1484.4	2075.17
10	1746-22	-27.6457	152.102	15.432	0.347807	Eastern Australia	Eastern Australia	Australia_Papua	detrital	320	6	0.6	0.00132	0.282613	2.6e-05	1.13365	0.920116	912.329	1258.62
10	1746-23	-27.6457	152.102	15.432	0.347807	Eastern Australia	Eastern Australia	Australia_Papua	detrital	247	6.1	0.6	0.00126	0.282774	3e-05	5.29446	1.0615	682.107	937.595
10	1746-24	-27.6457	152.102	15.432	0.347807	Eastern Australia	Eastern Australia	Australia_Papua	detrital	512	6	0.6	4e-05	0.282415	2.5e-05	-1.36314	0.885103	1153.4	1563.46
10	1746-25	-27.6457	152.102	15.432	0.347807	Eastern Australia	Eastern Australia	Australia_Papua	detrital	527	5.7	0.6	0.00114	0.282368	2.6e-05	-3.08032	0.920537	1253.12	1683.2
10	1746-26	-27.6457	152.102	15.432	0.347807	Eastern Australia	Eastern Australia	Australia_Papua	detrital	532	10	0.4	0.00108	0.282245	3.8e-05	-7.30704	1.34542	1423.3	1953.52
10	1746-27	-27.6457	152.102	15.432	0.347807	Eastern Australia	Eastern Australia	Australia_Papua	detrital	232	7.7	0.4	0.00069	0.282758	2.7e-05	4.49781	0.95532	694.299	977.015
10	1746-28	-27.6457	152.102	15.432	0.347807	Eastern Australia	Eastern Australia	Australia_Papua	detrital	522	6.3	0.5	7e-05	0.282655	2.2e-05	7.34492	0.778908	825.058	1018.42
10	1746-29	-27.6457	152.102	15.432	0.347807	Eastern Australia	Eastern Australia	Australia_Papua	detrital	576	8.6	0.5	0.00042	0.282451	2.7e-05	1.18322	0.956046	1115.11	1451.03
10	1746-30	-27.6457	152.102	15.432	0.347807	Eastern Australia	Eastern Australia	Australia_Papua	detrital	1023	7.3	0.4	0.00094	0.282225	3.2e-05	2.66076	1.13422	1445.89	1700
10	1746-31	-27.6457	152.102	15.432	0.347807	Eastern Australia	Eastern Australia	Australia_Papua	detrital	542	11.1	0.5	0.00104	0.282431	2.5e-05	-0.492729	0.885161	1161.49	1531.07
10	1746-32	-27.6457	152.102	15.432	0.347807	Eastern Australia	Eastern Australia	Australia_Papua	detrital	518	6.9	0.5	5e-05	0.28243	1.8e-05	-0.702749	0.637282	1133.19	1526.23
10	1746-33	-27.6457	152.102	15.432	0.347807	Eastern Australia	Eastern Australia	Australia_Papua	detrital	543	12.5	0.4	3e-05	0.282424	2.5e-05	-0.354722	0.885163	1140.8	1523.25
10	1746-34	-27.6457	152.102	15.432	0.347807	Eastern Australia	Eastern Australia	Australia_Papua	detrital	563	5.1	0.4	0.00093	0.282427	2.6e-05	-0.142139	0.920611	1163.71	1524.91
10	1746-35	-27.6457	152.102	15.432	0.347807	Eastern Australia	Eastern Australia	Australia_Papua	detrital	538	6.2	0.5	0.0002	0.281776	2.9e-05	-23.4694	1.02678	2027.88	2970.21
10	1746-36	-27.6457	152.102	15.432	0.347807	Eastern Australia	Eastern Australia	Australia_Papua	detrital	602	9.2	0.4	3e-05	0.282259	2.2e-05	-4.88986	0.779046	1365.8	1854.45
10	1746-37	-27.6457	152.102	15.432	0.347807	Eastern Australia	Eastern Australia	Australia_Papua	detrital	492	8.9	0.4	4e-05	0.282365	2.4e-05	-3.57569	0.849661	1221.68	1688.18
10	1746-38	-27.6457	152.102	15.432	0.347807	Eastern Australia	Eastern Australia	Australia_Papua	detrital	556	6	0.5	0.00037	0.281667	2.9e-05	-26.9959	1.02682	2184.36	3202.45
10	1746-39	-27.6457	152.102	15.432	0.347807	Eastern Australia	Eastern Australia	Australia_Papua	detrital	561	5.6	0.4	0.00027	0.282435	4.3e-05	0.344063	1.52254	1132.78	1492.71
10	1746-40	-27.6457	152.102	15.432	0.347807	Eastern Australia	Eastern Australia	Australia_Papua	detrital	528	6	0.4	0.00019	0.282385	3.3e-05	-2.12383	1.16838	1199.02	1623.71
10	1746-41	-27.6457	152.102	15.432	0.347807	Eastern Australia	Eastern Australia	Australia_Papua	detrital	586	7.7	0.5	7e-05	0.282355	2.4e-05	-1.86069	0.849838	1236.28	1651.19
10	1746-42	-27.6457	152.102	15.432	0.347807	Eastern Australia	Eastern Australia	Australia_Papua	detrital	996	9.5	0.5	0.00112	0.282157	3.5e-05	-0.456539	1.24048	1547.78	1875.08
10	1746-43	-27.6457	152.102	15.432	0.347807	Eastern Australia	Eastern Australia	Australia_Papua	detrital	2032	7.3	0.5	0.0003	0.281366	3e-05	-4.75616	1.06576	2585.17	2932.68
10	1746-44	-27.6457	152.102	15.432	0.347807	Eastern Australia	Eastern Australia	Australia_Papua	detrital	553	8.4	0.4	0.00041	0.282459	2.3e-05	0.96642	0.814368	1103.77	1447.19
10	1746-45	-27.6457	152.102	15.432	0.347807	Eastern Australia	Eastern Australia	Australia_Papua	detrital	540	8.5	0.4	6e-05	0.282203	3.1e-05	-8.25672	1.0976	1443.07	2019.65
10	1746-46	-27.6457	152.102	15.432	0.347807	Eastern Australia	Eastern Australia	Australia_Papua	detrital	523	6.2	0.4	0.0008	0.2825	2.6e-05	1.62567	0.920529	1057.87	1382.46
10	1746-47	-27.6457	152.102	15.432	0.347807	Eastern Australia	Eastern Australia	Australia_Papua	detrital	562	8.4	0.4	0.00026	0.282623	3e-05	7.02651	1.06224	873.367	1069.5
10	1746-48a	-27.6457	152.102	15.432	0.347807	Eastern Australia	Eastern Australia	Australia_Papua	detrital	241	5.7	0.4	0.00158	0.282796	4.5e-05	5.89457	1.59223	656.393	894.625
10	1746-48b	-27.6457	152.102	15.432	0.347807	Eastern Australia	Eastern Australia	Australia_Papua	detrital	247	5.7	0.5	0.00108	0.2828	3.4e-05	6.24386	1.20303	641.98	876.944
10	1746-49	-27.6457	152.102	15.432	0.347807	Eastern Australia	Eastern Australia	Australia_Papua	detrital	624	8.1	0.4	0.00062	0.282394	3.7e-05	0.133831	1.31028	1200.03	1554.03
10	1746-50	-27.6457	152.102	15.432	0.347807	Eastern Australia	Eastern Australia	Australia_Papua	detrital	538	5.3	0.6	4e-05	0.282325	3.6e-05	-3.97424	1.27462	1276.25	1748.22
10	1746-51	-27.6457	152.102	15.432	0.347807	Eastern Australia	Eastern Australia	Australia_Papua	detrital	497	6.5	0.5	0.00036	0.282428	3e-05	-1.34035	1.06209	1145.08	1550.55
10	1746-52	-27.6457	152.102	15.432	0.347807	Eastern Australia	Eastern Australia	Australia_Papua	detrital	620	6.2	0.4	0.00112	0.282475	4.2e-05	2.70893	1.48733	1102.06	1388.01
10	1746-53	-27.6457	152.102	15.432	0.347807	Eastern Australia	Eastern Australia	Australia_Papua	detrital	372	6.1	0.4	0.00105	0.282705	3.6e-05	5.55908	1.27415	775.911	1016.71
10	1746-54	-27.6457	152.102	15.432	0.347807	Eastern Australia	Eastern Australia	Australia_Papua	detrital	576	8.6	0.5	7e-05	0.282328	2.8e-05	-3.03811	0.991456	1273.14	1717.94
10	1746-55	-27.6457	152.102	15.432	0.347807	Eastern Australia	Eastern Australia	Australia_Papua	detrital	647	8.3	0.5	0.00069	0.282305	2.9e-05	-2.54683	1.02703	1325.7	1740.76
10	1746-56	-27.6457	152.102	15.432	0.347807	Eastern Australia	Eastern Australia	Australia_Papua	detrital	1131	6	0.5	0.00059	0.282129	2.8e-05	1.8757	0.992684	1564.93	1832.15
10	1746-57	-27.6457	152.102	15.432	0.347807	Eastern Australia	Eastern Australia	Australia_Papua	detrital	532	4.8	0.6	1e-05	0.28201	2.6e-05	-15.2492	0.920548	1702.7	2452.66
10	1746-58	-27.6457	152.102	15.432	0.347807	Eastern Australia	Eastern Australia	Australia_Papua	detrital	543	6.8	0.4	7e-05	0.281441	3e-05	-35.1738	1.0622	2470.03	3699.56
10	1746-59	-27.6457	152.102	15.432	0.347807	Eastern Australia	Eastern Australia	Australia_Papua	detrital	529	7.1	0.5	0.00012	0.282186	2.9e-05	-9.12288	1.02676	1468.45	2065.85
10	1746-60	-27.6457	152.102	15.432	0.347807	Eastern Australia	Eastern Australia	Australia_Papua	detrital	728	8	0.5	0.00129	0.282234	3e-05	-3.58908	1.06263	1446.71	1867.8
10	1746-61	-27.6457	152.102	15.432	0.347807	Eastern Australia	Eastern Australia	Australia_Papua	detrital	1511	8.7	0.4	0.00161	0.282174	4.4e-05	10.8528	1.56127	1544.06	1562.97
10	1746-62	-27.6457	152.102	15.432	0.347807	Eastern Australia	Eastern Australia	Australia_Papua	detrital	731	8.4	0.5	0.0006	0.281586	2.7e-05	-26.1421	0.956376	2307.43	3277.55
10	1746-63	-27.6457	152.102	15.432	0.347807	Eastern Australia	Eastern Australia	Australia_Papua	detrital	609	7.2	0.5	0.00067	0.282437	4e-05	1.30945	1.41647	1141.88	1468.22
10	1746-64	-27.6457	152.102	15.432	0.347807	Eastern Australia	Eastern Australia	Australia_Papua	detrital	562	8.6	0.5	0.00073	0.282415	2.7e-05	-0.513898	0.956017	1174.29	1547.69
10	1746-65	-27.6457	152.102	15.432	0.347807	Eastern Australia	Eastern Australia	Australia_Papua	detrital	313	5.6	0.4	0.00054	0.282708	2.9e-05	4.50901	1.02627	761.35	1038.41
10	1746-66	-27.6457	152.102	15.432	0.347807	Eastern Australia	Eastern Australia	Australia_Papua	detrital	551	7.5	0.6	5e-05	0.282319	2.6e-05	-3.90259	0.920586	1284.76	1753.55
10	1774-01	-27.6457	152.102	15.432	0.347807	Eastern Australia	Eastern Australia	Australia_Papua	detrital	538	8.8	0.7	2e-05	0.282335	3.5e-05	-3.61303	1.23922	1261.96	1725.42
10	1774-02	-27.6457	152.102	15.432	0.347807	Eastern Australia	Eastern Australia	Australia_Papua	detrital	570	9.4	0.7	0.00065	0.282455	2.1e-05	1.10629	0.743582	1116.28	1451.29
10	1774-03	-27.6457	152.102	15.432	0.347807	Eastern Australia	Eastern Australia	Australia_Papua	detrital	1033	10.7	0.5	0.00107	0.282023	3.4e-05	-4.37122	1.20514	1732.21	2148.45
10	1774-04	-27.6457	152.102	15.432	0.347807	Eastern Australia	Eastern Australia	Australia_Papua	detrital	548	9	0.7	9e-05	0.28251	3e-05	2.77918	1.06221	1024.74	1328.51
10	1774-05	-27.6457	152.102	15.432	0.347807	Eastern Australia	Eastern Australia	Australia_Papua	detrital	522	9.5	0.7	0.00098	0.282616	2.5e-05	5.6486	0.885122	899.887	1126.3
10	1774-06	-27.6457	152.102	15.432	0.347807	Eastern Australia	Eastern Australia	Australia_Papua	detrital	545	7.1	0.8	0.00042	0.282021	2.5e-05	-14.7205	0.885167	1705.76	2429.02
10	1774-07a	-27.6457	152.102	15.432	0.347807	Eastern Australia	Eastern Australia	Australia_Papua	detrital	552	12	0.7	0.00018	0.282009	2.3e-05	-14.9044	0.814367	1711.51	2445.88
10	1774-07b	-27.6457	152.102	15.432	0.347807	Eastern Australia	Eastern Australia	Australia_Papua	detrital	532	11	0.6	0.00016	0.281977	2.8e-05	-16.4706	0.991359	1754.02	2529.03
10	1774-08	-27.6457	152.102	15.432	0.347807	Eastern Australia	Eastern Australia	Australia_Papua	detrital	532	12.6	0.6	0.00013	0.282368	1.9e-05	-2.61639	0.672708	1220.42	1657.89
10	1774-09	-27.6457	152.102	15.432	0.347807	Eastern Australia	Eastern Australia	Australia_Papua	detrital	525	10.2	0.7	0.00013	0.282429	2.1e-05	-0.611175	0.743508	1136.9	1525.75
10	1774-100	-27.6457	152.102	15.432	0.347807	Eastern Australia	Eastern Australia	Australia_Papua	detrital	482	9.6	0.5	0.00037	0.282378	2.3e-05	-3.44217	0.81424	1214.27	1672.09
10	1774-101	-27.6457	152.102	15.432	0.347807	Eastern Australia	Eastern Australia	Australia_Papua	detrital	530	7.7	0.5	0.00011	0.281996	2.6e-05	-15.8243	0.920543	1726.04	2487.12
10	1774-10a	-27.6457	152.102	15.432	0.347807	Eastern Australia	Eastern Australia	Australia_Papua	detrital	1120	8.5	0.6	0.00033	0.281889	3.5e-05	-6.68055	1.24082	1881.4	2358.74
10	1774-10b	-27.6457	152.102	15.432	0.347807	Eastern Australia	Eastern Australia	Australia_Papua	detrital	401	11.9	0.6	0.00177	0.282236	5.2e-05	-10.6119	1.84056	1462.56	2062.76
10	1774-11	-27.6457	152.102	15.432	0.347807	Eastern Australia	Eastern Australia	Australia_Papua	detrital	548	10.4	0.5	8e-05	0.281684	2e-05	-26.4633	0.708139	2145.34	3163.82
10	1774-12	-27.6457	152.102	15.432	0.347807	Eastern Australia	Eastern Australia	Australia_Papua	detrital	477	8	0.5	0.00071	0.281522	2e-05	-33.9628	0.708027	2401.06	3576.06
10	1774-13a	-27.6457	152.102	15.432	0.347807	Eastern Australia	Eastern Australia	Australia_Papua	detrital	552	8.5	0.6	0.0006	0.282338	2.2e-05	-3.40945	0.778959	1276.94	1723.07
10	1774-13b	-27.6457	152.102	15.432	0.347807	Eastern Australia	Eastern Australia	Australia_Papua	detrital	561	9.4	0.5	0.00035	0.282337	2.2e-05	-3.15574	0.778975	1270.03	1713.93
10	1774-13c	-27.6457	152.102	15.432	0.347807	Eastern Australia	Eastern Australia	Australia_Papua	detrital	542	9.1	0.6	0.00046	0.28233	1.9e-05	-3.85992	0.672723	1283.31	1743.95
10	1774-14	-27.6457	152.102	15.432	0.347807	Eastern Australia	Eastern Australia	Australia_Papua	detrital	556	7.5	0.6	0.00048	0.281874	2.7e-05	-19.7072	0.956004	1909.16	2748.83
10	1774-15	-27.6457	152.102	15.432	0.347807	Eastern Australia	Eastern Australia	Australia_Papua	detrital	535	13.9	0.6	0.00066	0.282382	2.1e-05	-2.24286	0.743524	1217.94	1636.47
10	1774-16	-27.6457	152.102	15.432	0.347807	Eastern Australia	Eastern Australia	Australia_Papua	detrital	614	8.9	0.7	0.00055	0.282474	2.8e-05	2.77747	0.991539	1087.02	1379.12
10	1774-17	-27.6457	152.102	15.432	0.347807	Eastern Australia	Eastern Australia	Australia_Papua	detrital	594	8.5	0.7	0.00023	0.282394	1.8e-05	-0.365734	0.63739	1187.91	1562.78
10	1774-18	-27.6457	152.102	15.432	0.347807	Eastern Australia	Eastern Australia	Australia_Papua	detrital	512	8.8	0.6	1e-05	0.282613	2.5e-05	5.65707	0.885103	881.452	1118.12
10	1774-19	-27.6457	152.102	15.432	0.347807	Eastern Australia	Eastern Australia	Australia_Papua	detrital	556	8.8	0.6	0.00042	0.282033	1.8e-05	-14.0552	0.637336	1689.37	2395.55
10	1774-20a	-27.6457	152.102	15.432	0.347807	Eastern Australia	Eastern Australia	Australia_Papua	detrital	556	15.5	0.7	0.00065	0.282216	2.3e-05	-7.66058	0.814374	1447.37	1994
10	1774-20b	-27.6457	152.102	15.432	0.347807	Eastern Australia	Eastern Australia	Australia_Papua	detrital	561	15.2	0.6	0.00071	0.282224	2.6e-05	-7.29105	0.920607	1438.57	1974.5
10	1774-21	-27.6457	152.102	15.432	0.347807	Eastern Australia	Eastern Australia	Australia_Papua	detrital	555	8.8	0.6	0.00029	0.282325	1.9e-05	-3.69012	0.672742	1284.52	1743.12
10	1774-22	-27.6457	152.102	15.432	0.347807	Eastern Australia	Eastern Australia	Australia_Papua	detrital	531	10.8	0.6	0.0002	0.282403	2.3e-05	-1.42396	0.814329	1174.64	1581.73
10	1774-23	-27.6457	152.102	15.432	0.347807	Eastern Australia	Eastern Australia	Australia_Papua	detrital	603	9	0.6	0.00033	0.282346	2e-05	-1.90719	0.708225	1257	1667.01
10	1774-24	-27.6457	152.102	15.432	0.347807	Eastern Australia	Eastern Australia	Australia_Papua	detrital	570	6.2	0.6	0.00058	0.282487	2.1e-05	2.26589	0.743582	1069.83	1377.85
10	1774-25	-27.6457	152.102	15.432	0.347807	Eastern Australia	Eastern Australia	Australia_Papua	detrital	2001	7.7	0.6	0.00041	0.281342	2.1e-05	-6.45948	0.745982	2624.7	3013.59
10	1774-26	-27.6457	152.102	15.432	0.347807	Eastern Australia	Eastern Australia	Australia_Papua	detrital	356	6.4	0.6	0.00279	0.28282	3.7e-05	8.87607	1.3095	642.9	792.603
10	1774-27	-27.6457	152.102	15.432	0.347807	Eastern Australia	Eastern Australia	Australia_Papua	detrital	658	6.4	0.6	0.00059	0.282586	3.3e-05	7.68802	1.16871	932.462	1101.48
10	1774-28a	-27.6457	152.102	15.432	0.347807	Eastern Australia	Eastern Australia	Australia_Papua	detrital	540	5	0.7	0.00011	0.282443	2.3e-05	0.222851	0.814345	1117.14	1484.39
10	1774-28b	-27.6457	152.102	15.432	0.347807	Eastern Australia	Eastern Australia	Australia_Papua	detrital	511	5.4	0.6	0.00014	0.28248	2.5e-05	0.882055	0.885101	1067.25	1420.5
10	1774-29	-27.6457	152.102	15.432	0.347807	Eastern Australia	Eastern Australia	Australia_Papua	detrital	534	8	0.6	0.00022	0.282395	2.1e-05	-1.64822	0.743522	1186.23	1598.19
10	1774-30	-27.6457	152.102	15.432	0.347807	Eastern Australia	Eastern Australia	Australia_Papua	detrital	522	6	0.6	0.00067	0.281951	2.2e-05	-17.7882	0.778908	1813.04	2603.67
10	1774-31	-27.6457	152.102	15.432	0.347807	Eastern Australia	Eastern Australia	Australia_Papua	detrital	539	10.5	0.6	0.00013	0.282359	2.1e-05	-2.78053	0.743531	1232.73	1673.58
10	1774-32a	-27.6457	152.102	15.432	0.347807	Eastern Australia	Eastern Australia	Australia_Papua	detrital	583	8.6	0.6	0.00073	0.282502	2.5e-05	3.02235	0.885242	1053.14	1339.84
10	1774-32b	-27.6457	152.102	15.432	0.347807	Eastern Australia	Eastern Australia	Australia_Papua	detrital	580	8.5	0.6	0.00041	0.282469	1.8e-05	1.91208	0.63737	1089.96	1407.93
10	1774-33	-27.6457	152.102	15.432	0.347807	Eastern Australia	Eastern Australia	Australia_Papua	detrital	589	10.6	0.6	0.0001	0.282376	2.4e-05	-1.06241	0.849844	1208.54	1603.03
10	1774-34	-27.6457	152.102	15.432	0.347807	Eastern Australia	Eastern Australia	Australia_Papua	detrital	642	10.1	0.6	0.00017	0.282321	1.8e-05	-1.86689	0.637458	1286.01	1694.16
10	1774-35	-27.6457	152.102	15.432	0.347807	Eastern Australia	Eastern Australia	Australia_Papua	detrital	538	6	0.5	0.00029	0.281791	2e-05	-22.9705	0.708123	2012.28	2939.07
10	1774-36	-27.6457	152.102	15.432	0.347807	Eastern Australia	Eastern Australia	Australia_Papua	detrital	573	7.4	0.6	0.00087	0.281795	3.7e-05	-22.2821	1.31013	2037.3	2921.52
10	1774-37	-27.6457	152.102	15.432	0.347807	Eastern Australia	Eastern Australia	Australia_Papua	detrital	493	8.4	0.5	0.00092	0.282135	2.3e-05	-11.9843	0.81426	1570.18	2218.34
10	1774-38	-27.6457	152.102	15.432	0.347807	Eastern Australia	Eastern Australia	Australia_Papua	detrital	558	7.7	0.5	0.00017	0.282182	3.2e-05	-8.643	1.13305	1475.79	2057.46
10	1774-39	-27.6457	152.102	15.432	0.347807	Eastern Australia	Eastern Australia	Australia_Papua	detrital	529	7.6	0.6	0.00051	0.281708	3.3e-05	-26.1837	1.16838	2136.61	3132.1
10	1774-40	-27.6457	152.102	15.432	0.347807	Eastern Australia	Eastern Australia	Australia_Papua	detrital	922	8.9	0.5	0.00073	0.282302	2.1e-05	3.32282	0.744165	1331.25	1580.83
10	1774-41	-27.6457	152.102	15.432	0.347807	Eastern Australia	Eastern Australia	Australia_Papua	detrital	543	8.9	0.5	1e-05	0.282274	1.6e-05	-5.65849	0.566505	1344.7	1858.27
10	1774-42	-27.6457	152.102	15.432	0.347807	Eastern Australia	Eastern Australia	Australia_Papua	detrital	528	7.3	0.5	0.00025	0.282039	2.5e-05	-14.3951	0.885134	1673.79	2396.04
10	1774-43	-27.6457	152.102	15.432	0.347807	Eastern Australia	Eastern Australia	Australia_Papua	detrital	2159	7.3	0.5	0.00029	0.281135	2.2e-05	-10.069	0.781787	2892.98	3354.39
10	1774-44a	-27.6457	152.102	15.432	0.347807	Eastern Australia	Eastern Australia	Australia_Papua	detrital	963	6.2	0.5	0.00087	0.282305	2.4e-05	4.23592	0.850552	1331.98	1554.79
10	1774-44b	-27.6457	152.102	15.432	0.347807	Eastern Australia	Eastern Australia	Australia_Papua	detrital	571	6.5	0.5	0.00012	0.282447	2.1e-05	1.04591	0.743583	1111.95	1455.94
10	1774-45	-27.6457	152.102	15.432	0.347807	Eastern Australia	Eastern Australia	Australia_Papua	detrital	541	7.5	0.5	0.00015	0.282202	2.5e-05	-8.30237	0.88516	1447.78	2023.24
10	1774-46	-27.6457	152.102	15.432	0.347807	Eastern Australia	Eastern Australia	Australia_Papua	detrital	511	10.8	0.6	0.00016	0.28235	1.9e-05	-3.72726	0.672677	1246	1712.14
10	1774-47	-27.6457	152.102	15.432	0.347807	Eastern Australia	Eastern Australia	Australia_Papua	detrital	654	7.2	0.5	5e-05	0.282402	2e-05	1.31917	0.708305	1171.46	1502.07
10	1774-48	-27.6457	152.102	15.432	0.347807	Eastern Australia	Eastern Australia	Australia_Papua	detrital	565	6.8	0.5	0.00059	0.28204	2.4e-05	-13.6744	0.849798	1687.24	2378.33
10	1774-49	-27.6457	152.102	15.432	0.347807	Eastern Australia	Eastern Australia	Australia_Papua	detrital	560	9.2	0.6	0.00028	0.281806	4.8e-05	-21.9532	1.69958	1991.46	2891.94
10	1774-50	-27.6457	152.102	15.432	0.347807	Eastern Australia	Eastern Australia	Australia_Papua	detrital	1089	7.8	0.5	0.00023	0.281879	1.9e-05	-7.65022	0.673544	1890.1	2395.76
10	1774-51	-27.6457	152.102	15.432	0.347807	Eastern Australia	Eastern Australia	Australia_Papua	detrital	503	9.7	0.5	2e-05	0.282148	1.7e-05	-11.0083	0.601858	1516.25	2164.91
10	1774-52	-27.6457	152.102	15.432	0.347807	Eastern Australia	Eastern Australia	Australia_Papua	detrital	522	6.5	0.7	0.00071	0.282062	2.1e-05	-13.8721	0.743503	1662.22	2358.55
10	1774-53	-27.6457	152.102	15.432	0.347807	Eastern Australia	Eastern Australia	Australia_Papua	detrital	527	8.1	0.7	0.00015	0.281767	2e-05	-24.0123	0.708106	2037.41	2995.96
10	1774-54	-27.6457	152.102	15.432	0.347807	Eastern Australia	Eastern Australia	Australia_Papua	detrital	557	9	0.7	2e-05	0.282246	1.6e-05	-6.34344	0.566522	1383.14	1912.01
10	1774-55	-27.6457	152.102	15.432	0.347807	Eastern Australia	Eastern Australia	Australia_Papua	detrital	533	7.6	0.6	0.00075	0.282003	2.3e-05	-15.737	0.814332	1745.27	2483.52
10	1774-56	-27.6457	152.102	15.432	0.347807	Eastern Australia	Eastern Australia	Australia_Papua	detrital	507	7.2	0.7	0.00039	0.282043	2e-05	-14.7618	0.708074	1674.4	2403.28
10	1774-57	-27.6457	152.102	15.432	0.347807	Eastern Australia	Eastern Australia	Australia_Papua	detrital	546	5.6	0.7	0.00146	0.281504	2.4e-05	-33.3813	0.849763	2473.64	3589.04
10	1774-58	-27.6457	152.102	15.432	0.347807	Eastern Australia	Eastern Australia	Australia_Papua	detrital	524	11.8	0.7	4e-05	0.282341	1.7e-05	-3.71757	0.601886	1254.43	1721.41
10	1774-59	-27.6457	152.102	15.432	0.347807	Eastern Australia	Eastern Australia	Australia_Papua	detrital	602	6	0.7	0.00031	0.282507	2e-05	3.78004	0.708223	1034.74	1306.41
10	1774-60	-27.6457	152.102	15.432	0.347807	Eastern Australia	Eastern Australia	Australia_Papua	detrital	527	8.6	0.6	0.00073	0.282075	1.7e-05	-13.3105	0.60189	1645.17	2327.07
10	1774-61	-27.6457	152.102	15.432	0.347807	Eastern Australia	Eastern Australia	Australia_Papua	detrital	541	5.5	0.7	0.00059	0.281649	1.9e-05	-28.0402	0.672721	2221.28	3256.03
10	1774-62	-27.6457	152.102	15.432	0.347807	Eastern Australia	Eastern Australia	Australia_Papua	detrital	464	7.7	0.7	0.00103	0.282308	2e-05	-6.51736	0.708007	1333.42	1852.47
10	1774-63	-27.6457	152.102	15.432	0.347807	Eastern Australia	Eastern Australia	Australia_Papua	detrital	1028	6.1	0.6	0.0004	0.281621	3.8e-05	-18.2682	1.3469	2248.26	3009.63
10	1774-64	-27.6457	152.102	15.432	0.347807	Eastern Australia	Eastern Australia	Australia_Papua	detrital	488	8.4	0.7	2e-05	0.282223	1.8e-05	-8.68477	0.63724	1414.41	2007.47
10	1774-65a	-27.6457	152.102	15.432	0.347807	Eastern Australia	Eastern Australia	Australia_Papua	detrital	321	6.2	0.7	0.00089	0.282643	2.5e-05	2.30799	0.884729	859.819	1184.72
10	1774-65b	-27.6457	152.102	15.432	0.347807	Eastern Australia	Eastern Australia	Australia_Papua	detrital	325	5.8	0.7	0.00066	0.28268	3.2e-05	3.75287	1.13246	802.915	1095.79
10	1774-66	-27.6457	152.102	15.432	0.347807	Eastern Australia	Eastern Australia	Australia_Papua	detrital	569	8.8	0.7	9e-05	0.282418	2.1e-05	-0.0138072	0.74358	1150.78	1521.49
10	1774-67	-27.6457	152.102	15.432	0.347807	Eastern Australia	Eastern Australia	Australia_Papua	detrital	533	7.7	0.6	0.00016	0.282443	1.9e-05	0.0504886	0.672709	1118.58	1489.96
10	1774-68	-27.6457	152.102	15.432	0.347807	Eastern Australia	Eastern Australia	Australia_Papua	detrital	533	5.8	0.7	4e-05	0.282323	2.3e-05	-4.15571	0.814332	1278.97	1755.89
10	1774-69a	-27.6457	152.102	15.432	0.347807	Eastern Australia	Eastern Australia	Australia_Papua	detrital	511	6.8	0.6	0.00056	0.282488	2.2e-05	1.02275	0.778889	1067.88	1411.53
10	1774-69b	-27.6457	152.102	15.432	0.347807	Eastern Australia	Eastern Australia	Australia_Papua	detrital	513	7	0.7	0.00055	0.282471	2.3e-05	0.467851	0.814296	1091.18	1448.22
10	1774-70	-27.6457	152.102	15.432	0.347807	Eastern Australia	Eastern Australia	Australia_Papua	detrital	606	10.2	0.7	0.00068	0.282396	3.5e-05	-0.211718	1.2394	1199.14	1562.13
10	1774-71	-27.6457	152.102	15.432	0.347807	Eastern Australia	Eastern Australia	Australia_Papua	detrital	568	7.9	0.6	0.00063	0.282449	2.4e-05	0.85789	0.849804	1124.03	1465.49
10	1774-72	-27.6457	152.102	15.432	0.347807	Eastern Australia	Eastern Australia	Australia_Papua	detrital	232	7.2	0.7	0.00134	0.282492	3.4e-05	-5.0137	1.203	1084.46	1582.11
10	1774-73a	-27.6457	152.102	15.432	0.347807	Eastern Australia	Eastern Australia	Australia_Papua	detrital	575	5.5	0.6	0.00054	0.282508	2.3e-05	3.13377	0.814408	1039.58	1326.67
10	1774-73b	-27.6457	152.102	15.432	0.347807	Eastern Australia	Eastern Australia	Australia_Papua	detrital	575	6.1	0.6	0.00032	0.282521	2.5e-05	3.67817	0.885226	1015.69	1292.16
10	1774-74	-27.6457	152.102	15.432	0.347807	Eastern Australia	Eastern Australia	Australia_Papua	detrital	1088	6	0.6	0.00047	0.282278	3.2e-05	6.29732	1.13439	1355.29	1521.27
10	1774-75	-27.6457	152.102	15.432	0.347807	Eastern Australia	Eastern Australia	Australia_Papua	detrital	2776	2.7	0.7	0.00073	0.28089	3.1e-05	-5.50788	1.10318	3254.69	3546.62
10	1774-76	-27.6457	152.102	15.432	0.347807	Eastern Australia	Eastern Australia	Australia_Papua	detrital	303	6.5	0.7	0.00092	0.282532	2.8e-05	-2.01265	0.990857	1016.37	1445.62
10	1774-77a	-27.6457	152.102	15.432	0.347807	Eastern Australia	Eastern Australia	Australia_Papua	detrital	3396	5.7	0.6	0.00135	0.280594	3e-05	-3.32187	1.06914	3708.3	3890.48
10	1774-77b	-27.6457	152.102	15.432	0.347807	Eastern Australia	Eastern Australia	Australia_Papua	detrital	2097	5.9	0.6	0.00029	0.280813	2.1e-05	-22.9168	0.746146	3320.04	4088.89
10	1774-78	-27.6457	152.102	15.432	0.347807	Eastern Australia	Eastern Australia	Australia_Papua	detrital	316	5.7	0.6	0.00094	0.28259	2.4e-05	0.314518	0.84933	935.478	1307.7
10	1774-79	-27.6457	152.102	15.432	0.347807	Eastern Australia	Eastern Australia	Australia_Papua	detrital	573	6.3	0.6	0.00081	0.282513	2.1e-05	3.16433	0.743587	1039.99	1323.18
10	1774-80	-27.6457	152.102	15.432	0.347807	Eastern Australia	Eastern Australia	Australia_Papua	detrital	1010	4.6	0.6	0.00141	0.282346	3.2e-05	6.3494	1.13419	1293.26	1457.77
10	1774-81	-27.6457	152.102	15.432	0.347807	Eastern Australia	Eastern Australia	Australia_Papua	detrital	537	7.6	0.7	0.00024	0.282275	2.5e-05	-5.83803	0.885152	1351.33	1864.99
10	1774-82a	-27.6457	152.102	15.432	0.347807	Eastern Australia	Eastern Australia	Australia_Papua	detrital	309	6.2	0.6	0.0011	0.282693	3.1e-05	3.77667	1.09703	793.925	1081.98
10	1774-82b	-27.6457	152.102	15.432	0.347807	Eastern Australia	Eastern Australia	Australia_Papua	detrital	312	6	0.6	0.0009	0.282705	2.3e-05	4.3067	0.813934	772.83	1050.51
10	1774-83a	-27.6457	152.102	15.432	0.347807	Eastern Australia	Eastern Australia	Australia_Papua	detrital	44	4.3	0.6	0.00059	0.28303	3.6e-05	10.0727	1.27323	310.75	475.02
10	1774-83b	-27.6457	152.102	15.432	0.347807	Eastern Australia	Eastern Australia	Australia_Papua	detrital	44	4.4	0.6	0.00077	0.283023	3.5e-05	9.81987	1.23787	322.137	491.279
10	1774-84	-27.6457	152.102	15.432	0.347807	Eastern Australia	Eastern Australia	Australia_Papua	detrital	337	6.4	0.7	0.00077	0.282634	2e-05	2.36004	0.707808	869.704	1193.66
10	1774-85	-27.6457	152.102	15.432	0.347807	Eastern Australia	Eastern Australia	Australia_Papua	detrital	588	9.7	0.6	0.00038	0.282447	2.9e-05	1.32014	1.02689	1119.47	1451.53
10	1774-86	-27.6457	152.102	15.432	0.347807	Eastern Australia	Eastern Australia	Australia_Papua	detrital	500	5.1	0.5	9e-05	0.282476	2.6e-05	0.514372	0.920482	1071.36	1435.42
10	1774-87	-27.6457	152.102	15.432	0.347807	Eastern Australia	Eastern Australia	Australia_Papua	detrital	519	8.2	0.5	4e-05	0.282397	2.5e-05	-1.84553	0.885116	1177.99	1599.3
10	1774-88	-27.6457	152.102	15.432	0.347807	Eastern Australia	Eastern Australia	Australia_Papua	detrital	522	6.9	0.5	0.00014	0.282354	1.9e-05	-3.33623	0.672693	1239.89	1695.78
10	1774-89	-27.6457	152.102	15.432	0.347807	Eastern Australia	Eastern Australia	Australia_Papua	detrital	552	10.7	0.5	0.0002	0.28205	2.3e-05	-13.46	0.814367	1656.68	2355.38
10	1774-90	-27.6457	152.102	15.432	0.347807	Eastern Australia	Eastern Australia	Australia_Papua	detrital	521	7.6	0.5	0.00014	0.282305	3e-05	-5.09312	1.06214	1306.87	1805.94
10	1774-91	-27.6457	152.102	15.432	0.347807	Eastern Australia	Eastern Australia	Australia_Papua	detrital	566	8.2	0.5	0.00033	0.282335	2.8e-05	-3.10934	0.991434	1272.11	1714.8
10	1774-92	-27.6457	152.102	15.432	0.347807	Eastern Australia	Eastern Australia	Australia_Papua	detrital	533	8.2	0.6	0.00058	0.282472	2.5e-05	0.92854	0.885144	1090.65	1434.3
10	1774-93	-27.6457	152.102	15.432	0.347807	Eastern Australia	Eastern Australia	Australia_Papua	detrital	548	9.5	0.5	0.00039	0.282367	2.4e-05	-2.39324	0.849766	1230.05	1655.9
10	1774-94a	-27.6457	152.102	15.432	0.347807	Eastern Australia	Eastern Australia	Australia_Papua	detrital	551	7.3	0.5	0.00043	0.281901	2.7e-05	-18.8419	0.955993	1869.92	2691.16
10	1774-94b	-27.6457	152.102	15.432	0.347807	Eastern Australia	Eastern Australia	Australia_Papua	detrital	530	7.6	0.5	0.00034	0.281858	2.8e-05	-20.7913	0.991354	1923.99	2797.33
10	1774-95	-27.6457	152.102	15.432	0.347807	Eastern Australia	Eastern Australia	Australia_Papua	detrital	512	8.6	0.5	0.00025	0.282357	2.9e-05	-3.48799	1.02672	1239.31	1697.76
10	1774-96	-27.6457	152.102	15.432	0.347807	Eastern Australia	Eastern Australia	Australia_Papua	detrital	525	9.5	0.5	4e-05	0.281633	2.1e-05	-28.7623	0.743508	2211.52	3289.75
10	1774-97	-27.6457	152.102	15.432	0.347807	Eastern Australia	Eastern Australia	Australia_Papua	detrital	512	8.6	0.5	2e-05	0.282478	2.1e-05	0.874117	0.743486	1066.69	1421.78
10	1774-98	-27.6457	152.102	15.432	0.347807	Eastern Australia	Eastern Australia	Australia_Papua	detrital	517	9.6	0.6	2e-05	0.282406	2.1e-05	-1.56428	0.743494	1165.09	1579.99
10	1774-99	-27.6457	152.102	15.432	0.347807	Eastern Australia	Eastern Australia	Australia_Papua	detrital	528	8.2	0.5	0.00037	0.281765	2.4e-05	-24.1383	0.849729	2051.69	3004.33
10	2346-01a	-27.6457	152.102	15.432	0.347807	Eastern Australia	Eastern Australia	Australia_Papua	detrital	308	6.4	0.5	0.00102	0.282621	3.8e-05	1.22371	1.34475	893.796	1243.78
10	2346-01b	-27.6457	152.102	15.432	0.347807	Eastern Australia	Eastern Australia	Australia_Papua	detrital	317	6	0.4	0.00107	0.282569	5.2e-05	-0.434515	1.84022	968.307	1356.03
10	2346-02	-27.6457	152.102	15.432	0.347807	Eastern Australia	Eastern Australia	Australia_Papua	detrital	375	4.1	0.4	0.00179	0.282803	5.4e-05	8.90784	1.91124	650.018	805.276
10	2346-03	-27.6457	152.102	15.432	0.347807	Eastern Australia	Eastern Australia	Australia_Papua	detrital	331	4.5	0.5	0.00127	0.282963	4.8e-05	13.7642	1.69872	412.42	460.194
10	2346-04	-27.6457	152.102	15.432	0.347807	Eastern Australia	Eastern Australia	Australia_Papua	detrital	332	5.8	0.4	0.00087	0.28287	4.2e-05	10.5822	1.48638	539.599	664.958
10	2346-05	-27.6457	152.102	15.432	0.347807	Eastern Australia	Eastern Australia	Australia_Papua	detrital	392	10.6	0.4	0.00056	0.282368	3.1e-05	-5.81334	1.09724	1234.13	1753.81
10	2346-06	-27.6457	152.102	15.432	0.347807	Eastern Australia	Eastern Australia	Australia_Papua	detrital	322	6.6	0.4	0.00109	0.282723	2.9e-05	5.11793	1.02629	751.263	1006.44
10	2346-07	-27.6457	152.102	15.432	0.347807	Eastern Australia	Eastern Australia	Australia_Papua	detrital	314	7.3	0.4	0.00077	0.282545	6.1e-05	-1.28548	2.15871	994.2	1407.85
10	2346-08	-27.6457	152.102	15.432	0.347807	Eastern Australia	Eastern Australia	Australia_Papua	detrital	280	4.4	0.4	0.00208	0.282717	2.7e-05	3.82554	0.955421	780.315	1056.56
10	2346-09	-27.6457	152.102	15.432	0.347807	Eastern Australia	Eastern Australia	Australia_Papua	detrital	351	7.2	0.4	0.00108	0.282695	3.2e-05	4.7488	1.13253	790.674	1052.23
10	2346-10	-27.6457	152.102	15.432	0.347807	Eastern Australia	Eastern Australia	Australia_Papua	detrital	313	6.9	0.4	0.00189	0.282665	3.7e-05	2.7073	1.30938	851.419	1153.07
10	2346-11	-27.6457	152.102	15.432	0.347807	Eastern Australia	Eastern Australia	Australia_Papua	detrital	245	5.8	0.5	0.00135	0.282841	4.4e-05	7.60811	1.55686	588.037	788.144
10	2346-12	-27.6457	152.102	15.432	0.347807	Eastern Australia	Eastern Australia	Australia_Papua	detrital	397	7.7	0.4	0.0009	0.282491	5.2e-05	-1.4407	1.84055	1073.27	1480.77
10	2346-13	-27.6457	152.102	15.432	0.347807	Eastern Australia	Eastern Australia	Australia_Papua	detrital	383	6.9	0.5	0.00106	0.282704	5.3e-05	5.75663	1.87588	777.531	1012.57
10	2346-14	-27.6457	152.102	15.432	0.347807	Eastern Australia	Eastern Australia	Australia_Papua	detrital	242	6.8	0.4	0.00073	0.282746	3.7e-05	4.28261	1.30917	711.871	998.415
10	2346-15	-27.6457	152.102	15.432	0.347807	Eastern Australia	Eastern Australia	Australia_Papua	detrital	313	7.8	0.4	0.00114	0.282678	4.5e-05	3.32291	1.59248	816.012	1113.95
10	2346-16	-27.6457	152.102	15.432	0.347807	Eastern Australia	Eastern Australia	Australia_Papua	detrital	373	7	0.4	0.00115	0.282696	2.1e-05	5.23722	0.743258	790.732	1037.98
10	2346-17	-27.6457	152.102	15.432	0.347807	Eastern Australia	Eastern Australia	Australia_Papua	detrital	284	8.7	0.5	0.00256	0.282736	3.8e-05	4.49028	1.34468	762.702	1017.19
10	2346-18	-27.6457	152.102	15.432	0.347807	Eastern Australia	Eastern Australia	Australia_Papua	detrital	1077	7.3	0.5	0.00059	0.282046	3.4e-05	-2.25648	1.20526	1679	2049.72
10	2346-19	-27.6457	152.102	15.432	0.347807	Eastern Australia	Eastern Australia	Australia_Papua	detrital	1127	6.8	0.5	0.00063	0.282188	3.4e-05	3.84906	1.20539	1485.24	1705.25
10	2346-20	-27.6457	152.102	15.432	0.347807	Eastern Australia	Eastern Australia	Australia_Papua	detrital	342	5.5	0.5	0.00057	0.282904	3e-05	12.0687	1.06172	487.66	577.484
10	2346-21	-27.6457	152.102	15.432	0.347807	Eastern Australia	Eastern Australia	Australia_Papua	detrital	242	7.5	0.5	0.00056	0.282745	3.3e-05	4.27447	1.16764	710.091	998.95
10	2346-22	-27.6457	152.102	15.432	0.347807	Eastern Australia	Eastern Australia	Australia_Papua	detrital	335	5.5	0.5	0.00087	0.282936	2.7e-05	12.9826	0.955537	446.269	513.458
10	2346-23	-27.6457	152.102	15.432	0.347807	Eastern Australia	Eastern Australia	Australia_Papua	detrital	308	7	0.5	0.00076	0.282612	3.1e-05	0.958277	1.09703	900.268	1260.69
10	2346-24	-27.6457	152.102	15.432	0.347807	Eastern Australia	Eastern Australia	Australia_Papua	detrital	310	7	0.5	0.00099	0.282617	5e-05	1.13109	1.76941	898.717	1251.2
10	2346-25	-27.6457	152.102	15.432	0.347807	Eastern Australia	Eastern Australia	Australia_Papua	detrital	245	8.1	0.5	0.00117	0.282766	3.9e-05	4.98357	1.37995	691.831	955.923
10	2346-26	-27.6457	152.102	15.432	0.347807	Eastern Australia	Eastern Australia	Australia_Papua	detrital	548	8.8	0.5	0.00012	0.282418	3.5e-05	-0.489181	1.23924	1151.67	1535.55
10	2346-27	-27.6457	152.102	15.432	0.347807	Eastern Australia	Eastern Australia	Australia_Papua	detrital	245	6.6	0.5	0.00145	0.282776	7.9e-05	5.29198	2.79527	682.73	936.204
10	2346-28	-27.6457	152.102	15.432	0.347807	Eastern Australia	Eastern Australia	Australia_Papua	detrital	313	7.7	0.8	0.00071	0.282578	5.2e-05	-0.126763	1.8402	946.576	1333.5
10	2346-29	-27.6457	152.102	15.432	0.347807	Eastern Australia	Eastern Australia	Australia_Papua	detrital	561	6.8	1	0.00035	0.281831	2.8e-05	-21.0722	0.991423	1961.14	2837.73
10	2346-30	-27.6457	152.102	15.432	0.347807	Eastern Australia	Eastern Australia	Australia_Papua	detrital	1081	7.7	0.5	0.00127	0.282283	3.6e-05	5.74157	1.27617	1377.09	1550.82
10	2346-31	-27.6457	152.102	15.432	0.347807	Eastern Australia	Eastern Australia	Australia_Papua	detrital	388	7	0.5	0.00058	0.282675	3.1e-05	4.96073	1.09723	808.205	1067.15
10	2346-32	-27.6457	152.102	15.432	0.347807	Eastern Australia	Eastern Australia	Australia_Papua	detrital	236	6.2	0.5	0.00186	0.282782	5.9e-05	5.2505	2.08757	681.658	931.914
10	2346-33	-27.6457	152.102	15.432	0.347807	Eastern Australia	Eastern Australia	Australia_Papua	detrital	304	5.8	0.5	0.00138	0.282594	2.7e-05	0.110184	0.955471	940.813	1311.47
10	2346-34	-27.6457	152.102	15.432	0.347807	Eastern Australia	Eastern Australia	Australia_Papua	detrital	305	4.2	0.5	0.0019	0.282668	4.4e-05	2.64495	1.55707	847.317	1150.93
10	2346-35	-27.6457	152.102	15.432	0.347807	Eastern Australia	Eastern Australia	Australia_Papua	detrital	335	4.7	0.4	0.00145	0.282925	5.1e-05	12.4645	1.8049	469.053	546.678
10	2346-36	-27.6457	152.102	15.432	0.347807	Eastern Australia	Eastern Australia	Australia_Papua	detrital	323	6.7	0.4	0.00079	0.282645	3e-05	2.44314	1.06168	854.748	1177.66
10	2346-37	-27.6457	152.102	15.432	0.347807	Eastern Australia	Eastern Australia	Australia_Papua	detrital	248	7.1	0.4	0.00098	0.282743	2.5e-05	4.26476	0.884587	720.832	1004.13
10	2346-38	-27.6457	152.102	15.432	0.347807	Eastern Australia	Eastern Australia	Australia_Papua	detrital	507	7.5	0.4	0.00149	0.282371	4e-05	-3.51976	1.41615	1260.61	1695.71
10	2346-39	-27.6457	152.102	15.432	0.347807	Eastern Australia	Eastern Australia	Australia_Papua	detrital	371	9	0.4	0.00126	0.28249	2.7e-05	-2.12349	0.955613	1084.98	1504.22
10	2346-40	-27.6457	152.102	15.432	0.347807	Eastern Australia	Eastern Australia	Australia_Papua	detrital	1125	5.8	0.4	0.00039	0.282139	2.1e-05	2.24844	0.744503	1543.12	1804.19
10	2346-41	-27.6457	152.102	15.432	0.347807	Eastern Australia	Eastern Australia	Australia_Papua	detrital	400	6.5	0.4	0.00103	0.282431	7.1e-05	-3.53441	2.51307	1161.18	1615.62
10	2346-42	-27.6457	152.102	15.432	0.347807	Eastern Australia	Eastern Australia	Australia_Papua	detrital	284	5	0.4	0.00129	0.282731	4.9e-05	4.55227	1.73393	743.897	1013.35
10	2346-43	-27.6457	152.102	15.432	0.347807	Eastern Australia	Eastern Australia	Australia_Papua	detrital	1496	8.2	0.4	0.00106	0.281737	4.6e-05	-4.42341	1.63218	2127.49	2503.68
10	2346-44	-27.6457	152.102	15.432	0.347807	Eastern Australia	Eastern Australia	Australia_Papua	detrital	238	7.3	0.4	0.00164	0.282812	7.7e-05	6.38826	2.72447	634.424	860.761
10	2346-45	-27.6457	152.102	15.432	0.347807	Eastern Australia	Eastern Australia	Australia_Papua	detrital	330	4.5	0.4	0.00134	0.282898	3.7e-05	11.4273	1.30942	506.336	609.275
10	2346-46	-27.6457	152.102	15.432	0.347807	Eastern Australia	Eastern Australia	Australia_Papua	detrital	321	5.3	0.4	0.0011	0.282649	3.4e-05	2.47565	1.20323	856.142	1174.03
10	2436-01	-27.6457	152.102	15.432	0.347807	Eastern Australia	Eastern Australia	Australia_Papua	detrital	489	8.2	0.4	0.00057	0.281966	2.5e-05	-17.9396	0.885058	1787.79	2588.72
10	2436-02	-27.6457	152.102	15.432	0.347807	Eastern Australia	Eastern Australia	Australia_Papua	detrital	518	8	0.6	0.00059	0.28181	3.1e-05	-22.8394	1.09754	2002.03	2915.92
10	2436-03	-27.6457	152.102	15.432	0.347807	Eastern Australia	Eastern Australia	Australia_Papua	detrital	987	5.5	0.4	0.00041	0.282231	2.2e-05	2.43953	0.779715	1417.75	1686.33
10	2436-04	-27.6457	152.102	15.432	0.347807	Eastern Australia	Eastern Australia	Australia_Papua	detrital	1023	9.5	0.4	0.00105	0.282258	3.6e-05	3.75525	1.276	1404.02	1631.16
10	2436-05	-27.6457	152.102	15.432	0.347807	Eastern Australia	Eastern Australia	Australia_Papua	detrital	902	7.1	0.4	0.00106	0.282466	3.8e-05	8.49839	1.34652	1112.95	1238.63
10	2436-06	-27.6457	152.102	15.432	0.347807	Eastern Australia	Eastern Australia	Australia_Papua	detrital	523	7.9	0.4	3e-05	0.282379	2.4e-05	-2.39083	0.849719	1202.26	1636.82
10	2436-07	-27.6457	152.102	15.432	0.347807	Eastern Australia	Eastern Australia	Australia_Papua	detrital	615	4.5	0.4	0.00203	0.282431	3.2e-05	0.671347	1.13319	1192.76	1512.99
10	2436-08	-27.6457	152.102	15.432	0.347807	Eastern Australia	Eastern Australia	Australia_Papua	detrital	789	6.9	0.4	0.00056	0.281677	2.7e-05	-21.6322	0.956499	2181.52	3040.84
10	2436-09	-27.6457	152.102	15.432	0.347807	Eastern Australia	Eastern Australia	Australia_Papua	detrital	577	10.2	0.4	0.00021	0.282273	2.3e-05	-5.01717	0.814412	1353.02	1843.51
10	2436-10	-27.6457	152.102	15.432	0.347807	Eastern Australia	Eastern Australia	Australia_Papua	detrital	575	14.3	0.4	0.0014	0.282245	3.9e-05	-6.50748	1.38095	1435.45	1935.54
10	2436-11	-27.6457	152.102	15.432	0.347807	Eastern Australia	Eastern Australia	Australia_Papua	detrital	544	6.2	0.4	0.00131	0.281567	4e-05	-31.1387	1.41626	2376.9	3449.24
10	2436-12	-27.6457	152.102	15.432	0.347807	Eastern Australia	Eastern Australia	Australia_Papua	detrital	611	6.8	0.5	0.00036	0.28139	2.8e-05	-35.5973	0.991533	2556.94	3774.41
10	2436-13a	-27.6457	152.102	15.432	0.347807	Eastern Australia	Eastern Australia	Australia_Papua	detrital	595	7.8	0.5	0.00027	0.282168	2.4e-05	-8.36232	0.849855	1498.74	2067.64
10	2436-13b	-27.6457	152.102	15.432	0.347807	Eastern Australia	Eastern Australia	Australia_Papua	detrital	549	7.2	0.6	0.00025	0.282159	2.5e-05	-9.68493	0.885175	1510.25	2116.17
10	2436-14	-27.6457	152.102	15.432	0.347807	Eastern Australia	Eastern Australia	Australia_Papua	detrital	564	9	0.6	0.00018	0.282274	2.8e-05	-5.25692	0.991429	1350.6	1848.79
10	2436-15	-27.6457	152.102	15.432	0.347807	Eastern Australia	Eastern Australia	Australia_Papua	detrital	543	8.1	0.6	0.00108	0.282516	3.8e-05	2.52387	1.34545	1043.22	1340.78
10	2436-16	-27.6457	152.102	15.432	0.347807	Eastern Australia	Eastern Australia	Australia_Papua	detrital	2494	6.2	0.7	0.00095	0.281136	3.7e-05	-3.51486	1.31584	2941.24	3209.77
10	2436-17	-27.6457	152.102	15.432	0.347807	Eastern Australia	Eastern Australia	Australia_Papua	detrital	1049	10.4	0.6	0.00078	0.282224	4.8e-05	3.30356	1.70143	1441.21	1679.56
10	2436-18	-27.6457	152.102	15.432	0.347807	Eastern Australia	Eastern Australia	Australia_Papua	detrital	527	6.2	0.7	0.00044	0.282001	4.6e-05	-15.829	1.62864	1733.98	2484.99
10	2436-19	-27.6457	152.102	15.432	0.347807	Eastern Australia	Eastern Australia	Australia_Papua	detrital	1018	10	0.6	0.00198	0.282068	3.4e-05	-3.72007	1.2051	1710.72	2096.16
10	2436-20	-27.6457	152.102	15.432	0.347807	Eastern Australia	Eastern Australia	Australia_Papua	detrital	493	10.7	0.6	0.00141	0.282244	4.7e-05	-8.28578	1.66392	1437.24	1985.63
10	2436-21	-27.6457	152.102	15.432	0.347807	Eastern Australia	Eastern Australia	Australia_Papua	detrital	876	7.6	0.6	0.0005	0.282361	3.2e-05	4.54259	1.13385	1241.86	1468.58
10	2436-22	-27.6457	152.102	15.432	0.347807	Eastern Australia	Eastern Australia	Australia_Papua	detrital	608	10.7	0.6	0.00064	0.282383	2.1e-05	-0.61241	0.743645	1215.92	1588.98
10	2436-23	-27.6457	152.102	15.432	0.347807	Eastern Australia	Eastern Australia	Australia_Papua	detrital	576	3.4	0.6	0.00015	0.282401	2.1e-05	-0.483866	0.743592	1175.86	1556.55
10	2436-24	-27.6457	152.102	15.432	0.347807	Eastern Australia	Eastern Australia	Australia_Papua	detrital	3523	5.7	0.6	0.00051	0.280582	2.6e-05	1.15697	0.926867	3644.66	3720
10	2436-25	-27.6457	152.102	15.432	0.347807	Eastern Australia	Eastern Australia	Australia_Papua	detrital	507	10.9	0.5	0.00049	0.282393	2.3e-05	-2.40417	0.814285	1197.35	1625.42
10	2436-26	-27.6457	152.102	15.432	0.347807	Eastern Australia	Eastern Australia	Australia_Papua	detrital	587	7.4	0.5	0.00031	0.281693	2.4e-05	-25.3736	0.84984	2145.88	3124.51
10	2436-27	-27.6457	152.102	15.432	0.347807	Eastern Australia	Eastern Australia	Australia_Papua	detrital	583	8.3	0.5	0.00085	0.282471	2.3e-05	1.87814	0.814423	1099.81	1412.33
10	2436-28	-27.6457	152.102	15.432	0.347807	Eastern Australia	Eastern Australia	Australia_Papua	detrital	578	6.7	0.5	0.0003	0.282487	2.1e-05	2.54787	0.743595	1062.04	1366.13
10	2436-29a	-27.6457	152.102	15.432	0.347807	Eastern Australia	Eastern Australia	Australia_Papua	detrital	489	7	0.6	0.00043	0.282442	2e-05	-1.04267	0.708046	1127.84	1525.61
10	2436-29b	-27.6457	152.102	15.432	0.347807	Eastern Australia	Eastern Australia	Australia_Papua	detrital	496	6.1	0.6	0.00044	0.282441	2.2e-05	-0.928366	0.778863	1129.51	1523.7
10	2436-30	-27.6457	152.102	15.432	0.347807	Eastern Australia	Eastern Australia	Australia_Papua	detrital	2965	5	0.4	0.00051	0.280766	2.1e-05	-5.17549	0.747644	3401.11	3671.17
10	2436-31	-27.6457	152.102	15.432	0.347807	Eastern Australia	Eastern Australia	Australia_Papua	detrital	590	7.7	0.5	0.001	0.282072	2.1e-05	-12.158	0.743615	1661.03	2301.83
10	2436-32	-27.6457	152.102	15.432	0.347807	Eastern Australia	Eastern Australia	Australia_Papua	detrital	475	6.9	0.4	0.00067	0.281108	2.9e-05	-48.6495	1.02663	2957.62	4477.98
10	2436-33	-27.6457	152.102	15.432	0.347807	Eastern Australia	Eastern Australia	Australia_Papua	detrital	517	8.7	0.4	0.00104	0.282438	2.2e-05	-0.781595	0.778899	1151.67	1530.3
10	2436-34	-27.6457	152.102	15.432	0.347807	Eastern Australia	Eastern Australia	Australia_Papua	detrital	522	7.5	0.4	0.00032	0.282282	2.4e-05	-5.94779	0.849717	1344.53	1860.56
10	2436-35	-27.6457	152.102	15.432	0.347807	Eastern Australia	Eastern Australia	Australia_Papua	detrital	1048	9.6	0.4	0.00097	0.282117	2.2e-05	-0.644162	0.779821	1597.25	1926.58
10	2436-36	-27.6457	152.102	15.432	0.347807	Eastern Australia	Eastern Australia	Australia_Papua	detrital	2482	6.2	0.4	0.00061	0.281142	2.9e-05	-2.99707	1.0313	2907.43	3169.05
10	2436-37a	-27.6457	152.102	15.432	0.347807	Eastern Australia	Eastern Australia	Australia_Papua	detrital	1788	8.6	0.4	0.0016	0.281594	2.3e-05	-3.73966	0.816631	2357.63	2683.83
10	2436-37b	-27.6457	152.102	15.432	0.347807	Eastern Australia	Eastern Australia	Australia_Papua	detrital	1701	8.9	0.4	0.00048	0.281583	2e-05	-4.72889	0.709973	2304.34	2678.73
10	2436-38	-27.6457	152.102	15.432	0.347807	Eastern Australia	Eastern Australia	Australia_Papua	detrital	587	10.3	0.4	0.00103	0.282072	2.4e-05	-12.2342	0.84984	1662.34	2304.34
10	2436-39	-27.6457	152.102	15.432	0.347807	Eastern Australia	Eastern Australia	Australia_Papua	detrital	621	9.5	0.4	6e-05	0.28218	1.8e-05	-7.2786	0.637428	1474.34	2019.16
10	2436-40	-27.6457	152.102	15.432	0.347807	Eastern Australia	Eastern Australia	Australia_Papua	detrital	522	12.4	0.4	4e-05	0.282103	2.1e-05	-12.1882	0.743503	1578.07	2253.25
10	2436-41	-27.6457	152.102	15.432	0.347807	Eastern Australia	Eastern Australia	Australia_Papua	detrital	509	8.8	0.4	0.002	0.282309	2.7e-05	-5.8449	0.955904	1367.07	1843.78
10	2436-42	-27.6457	152.102	15.432	0.347807	Eastern Australia	Eastern Australia	Australia_Papua	detrital	597	8	0.3	0.00023	0.281766	2.5e-05	-22.5376	0.885269	2042.95	2955.65
10	2436-43	-27.6457	152.102	15.432	0.347807	Eastern Australia	Eastern Australia	Australia_Papua	detrital	579	6.7	0.3	0.00014	0.281887	1.5e-05	-18.6142	0.53114	1874.92	2697.9
10	2436-44	-27.6457	152.102	15.432	0.347807	Eastern Australia	Eastern Australia	Australia_Papua	detrital	516	8.1	0.3	0.00065	0.282416	2.3e-05	-1.44829	0.814302	1170.44	1571.79
10	2436-45a	-27.6457	152.102	15.432	0.347807	Eastern Australia	Eastern Australia	Australia_Papua	detrital	482	11.4	0.3	0.00145	0.282306	2.3e-05	-6.33671	0.81424	1351.21	1854.54
10	2436-45b	-27.6457	152.102	15.432	0.347807	Eastern Australia	Eastern Australia	Australia_Papua	detrital	749	11.6	0.3	0.00166	0.282282	1.8e-05	-1.6242	0.637609	1392.94	1760.04
10	2436-46	-27.6457	152.102	15.432	0.347807	Eastern Australia	Eastern Australia	Australia_Papua	detrital	511	8.4	0.3	0.00021	0.282381	2e-05	-2.6467	0.708081	1205.12	1643.85
10	2436-47	-27.6457	152.102	15.432	0.347807	Eastern Australia	Eastern Australia	Australia_Papua	detrital	582	7.8	0.3	0.00027	0.282364	2.1e-05	-1.70793	0.743602	1230.34	1638.47
10	2436-48	-27.6457	152.102	15.432	0.347807	Eastern Australia	Eastern Australia	Australia_Papua	detrital	1631	3.7	0.3	0.00056	0.281876	2.4e-05	4.01783	0.851833	1910.4	2082.81
10	2436-49a	-27.6457	152.102	15.432	0.347807	Eastern Australia	Eastern Australia	Australia_Papua	detrital	596	6.9	0.3	0.00031	0.281706	1.8e-05	-24.7159	0.637393	2128.31	3090.27
10	2436-49b	-27.6457	152.102	15.432	0.347807	Eastern Australia	Eastern Australia	Australia_Papua	detrital	610	7.1	0.3	0.0005	0.281687	2.4e-05	-25.1587	0.849883	2164.56	3127.87
10	2436-50	-27.6457	152.102	15.432	0.347807	Eastern Australia	Eastern Australia	Australia_Papua	detrital	570	6.5	0.3	0.00087	0.28227	2.1e-05	-5.52765	0.743582	1380.68	1870.21
10	2436-51	-27.6457	152.102	15.432	0.347807	Eastern Australia	Eastern Australia	Australia_Papua	detrital	564	8.4	0.3	0.00048	0.282319	2.3e-05	-3.776	0.814388	1299.15	1755.33
10	2436-52	-27.6457	152.102	15.432	0.347807	Eastern Australia	Eastern Australia	Australia_Papua	detrital	795	6.1	0.3	0.00191	0.282398	2.6e-05	3.32619	0.921086	1236.23	1483.06
10	2436-53	-27.6457	152.102	15.432	0.347807	Eastern Australia	Eastern Australia	Australia_Papua	detrital	647	6.9	0.3	0.0002	0.282335	2.3e-05	-1.2735	0.814538	1267.84	1660.51
10	2436-54a	-27.6457	152.102	15.432	0.347807	Eastern Australia	Eastern Australia	Australia_Papua	detrital	555	7.2	0.4	0.00025	0.282064	1.8e-05	-12.9167	0.637335	1639.76	2323.54
10	2436-54b	-27.6457	152.102	15.432	0.347807	Eastern Australia	Eastern Australia	Australia_Papua	detrital	554	7	0.4	0.00026	0.28203	2.1e-05	-14.1462	0.743555	1686.47	2399.84
10	2436-55	-27.6457	152.102	15.432	0.347807	Eastern Australia	Eastern Australia	Australia_Papua	detrital	1842	9	0.4	0.00046	0.281295	2.1e-05	-11.771	0.745711	2691.22	3218.9
10	2436-56	-27.6457	152.102	15.432	0.347807	Eastern Australia	Eastern Australia	Australia_Papua	detrital	585	7.2	0.4	0.00012	0.282095	1.9e-05	-11.1088	0.672787	1592.19	2232.67
10	2436-57	-27.6457	152.102	15.432	0.347807	Eastern Australia	Eastern Australia	Australia_Papua	detrital	553	10	0.4	0.00046	0.282493	6.6e-05	2.1519	2.33688	1058.17	1372.08
10	2436-58	-27.6457	152.102	15.432	0.347807	Eastern Australia	Eastern Australia	Australia_Papua	detrital	544	9.1	0.4	4e-05	0.282469	2e-05	1.25711	0.708132	1079.55	1421.95
10	2436-59	-27.6457	152.102	15.432	0.347807	Eastern Australia	Eastern Australia	Australia_Papua	detrital	744	7.9	0.4	0.00134	0.282418	2.2e-05	3.24605	0.779292	1189.17	1449.04
10	2436-60	-27.6457	152.102	15.432	0.347807	Eastern Australia	Eastern Australia	Australia_Papua	detrital	536	8.7	0.4	0.00018	0.2821	2e-05	-12.0347	0.70812	1587.85	2254.03
10	2436-61	-27.6457	152.102	15.432	0.347807	Eastern Australia	Eastern Australia	Australia_Papua	detrital	547	7.6	0.4	0.00015	0.282097	1.7e-05	-11.8878	0.601916	1590.7	2253.06
10	2436-62	-27.6457	152.102	15.432	0.347807	Eastern Australia	Eastern Australia	Australia_Papua	detrital	503	12.3	0.4	3e-05	0.282167	1.9e-05	-10.339	0.672665	1490.85	2122.83
10	2436-63	-27.6457	152.102	15.432	0.347807	Eastern Australia	Eastern Australia	Australia_Papua	detrital	595	7.5	0.4	0.00077	0.281975	3.3e-05	-15.3943	1.16855	1784.74	2508.26
10	2436-64	-27.6457	152.102	15.432	0.347807	Eastern Australia	Eastern Australia	Australia_Papua	detrital	1080	6.9	0.4	0.00073	0.282102	2.5e-05	-0.306373	0.886224	1607.93	1929.88
10	2436-65	-27.6457	152.102	15.432	0.347807	Eastern Australia	Eastern Australia	Australia_Papua	detrital	550	6	0.4	0.0001	0.28254	2.8e-05	3.88198	0.991398	983.831	1260.08
10	2436-66	-27.6457	152.102	15.432	0.347807	Eastern Australia	Eastern Australia	Australia_Papua	detrital	562	8.1	0.4	8e-05	0.282513	1.6e-05	3.19885	0.566528	1020.36	1312.62
10	2436-67	-27.6457	152.102	15.432	0.347807	Eastern Australia	Eastern Australia	Australia_Papua	detrital	573	6.5	0.4	0.00041	0.281741	1.9e-05	-24.019	0.672769	2086.36	3029.96
10	2436-68	-27.6457	152.102	15.432	0.347807	Eastern Australia	Eastern Australia	Australia_Papua	detrital	534	8	0.4	0.00059	0.281984	3.2e-05	-16.3313	1.13299	1764.05	2521.54
10	2436-69a	-27.6457	152.102	15.432	0.347807	Eastern Australia	Eastern Australia	Australia_Papua	detrital	572	6.4	0.4	6e-05	0.282172	1.7e-05	-8.6466	0.60195	1485.21	2068.26
10	2436-69b	-27.6457	152.102	15.432	0.347807	Eastern Australia	Eastern Australia	Australia_Papua	detrital	539	6.1	0.4	0.00012	0.28217	1.5e-05	-9.46872	0.531093	1490.23	2095.11
10	2436-70	-27.6457	152.102	15.432	0.347807	Eastern Australia	Eastern Australia	Australia_Papua	detrital	573	8.7	0.4	0.00047	0.282286	2.3e-05	-4.74401	0.814405	1344.28	1823.2
10	2436-71	-27.6457	152.102	15.432	0.347807	Eastern Australia	Eastern Australia	Australia_Papua	detrital	1118	6.1	0.4	0.00096	0.2823	2.4e-05	7.37471	0.850847	1342.12	1476.59
10	2436-72	-27.6457	152.102	15.432	0.347807	Eastern Australia	Eastern Australia	Australia_Papua	detrital	2682	6.4	0.4	0.00035	0.280906	2.6e-05	-6.3766	0.925046	3201.94	3527.46
10	2436-73	-27.6457	152.102	15.432	0.347807	Eastern Australia	Eastern Australia	Australia_Papua	detrital	542	5.9	0.4	0.00044	0.282598	1.6e-05	5.63621	0.566503	912.166	1142.49
10	2436-74	-27.6457	152.102	15.432	0.347807	Eastern Australia	Eastern Australia	Australia_Papua	detrital	458	7.9	0.4	0.00221	0.282393	3.8e-05	-3.99568	1.3452	1253.59	1688.45
10	2436-75	-27.6457	152.102	15.432	0.347807	Eastern Australia	Eastern Australia	Australia_Papua	detrital	583	8.9	0.4	0.00097	0.282131	2.2e-05	-10.2076	0.779013	1577.81	2174.27
10	2436-76	-27.6457	152.102	15.432	0.347807	Eastern Australia	Eastern Australia	Australia_Papua	detrital	584	7.1	0.4	0.00042	0.282042	2.3e-05	-13.1241	0.814424	1677.07	2358.14
10	2436-77	-27.6457	152.102	15.432	0.347807	Eastern Australia	Eastern Australia	Australia_Papua	detrital	3085	3.1	0.4
10	2436-78	-27.6457	152.102	15.432	0.347807	Eastern Australia	Eastern Australia	Australia_Papua	detrital	581	8	0.4	0.00033	0.282214	2e-05	-7.06453	0.70819	1438.1	1975.44
10	2436-79	-27.6457	152.102	15.432	0.347807	Eastern Australia	Eastern Australia	Australia_Papua	detrital	610	9.5	0.4	0.00116	0.282455	2.7e-05	1.76987	0.956119	1131.41	1439.8
10	2436-80	-27.6457	152.102	15.432	0.347807	Eastern Australia	Eastern Australia	Australia_Papua	detrital	552	11	0.4	3e-05	0.282109	1.7e-05	-11.3086	0.601923	1569.53	2220.5
10	2436-81	-27.6457	152.102	15.432	0.347807	Eastern Australia	Eastern Australia	Australia_Papua	detrital	590	11.1	0.4	0.00011	0.282075	4e-05	-11.7027	1.41641	1618.93	2273.67
10	2436-82	-27.6457	152.102	15.432	0.347807	Eastern Australia	Eastern Australia	Australia_Papua	detrital	544	5.9	0.4	0.00037	0.281918	2.2e-05	-18.3712	0.778946	1843.9	2656.62
10	2436-83	-27.6457	152.102	15.432	0.347807	Eastern Australia	Eastern Australia	Australia_Papua	detrital	550	5.9	0.4	0.00056	0.282378	2.3e-05	-2.02208	0.814363	1220.29	1633.93
10	2436-84	-27.6457	152.102	15.432	0.347807	Eastern Australia	Eastern Australia	Australia_Papua	detrital	604	6.2	0.4	0.00018	0.281893	2.3e-05	-17.8663	0.814461	1868.73	2669.74
10	2436-85a	-27.6457	152.102	15.432	0.347807	Eastern Australia	Eastern Australia	Australia_Papua	detrital	627	8.4	0.4	0.00106	0.282445	2.6e-05	1.82181	0.920742	1142.45	1449.52
10	2436-85b	-27.6457	152.102	15.432	0.347807	Eastern Australia	Eastern Australia	Australia_Papua	detrital	617	8.4	0.4	0.00074	0.282424	2e-05	0.994427	0.708247	1162.08	1494.25
10	2436-86	-27.6457	152.102	15.432	0.347807	Eastern Australia	Eastern Australia	Australia_Papua	detrital	565	7.2	0.4	0.00026	0.281873	2.1e-05	-19.4636	0.743574	1899.7	2740.45
10	2436-87a	-27.6457	152.102	15.432	0.347807	Eastern Australia	Eastern Australia	Australia_Papua	detrital	530	4	0.4	0.0012	0.282418	2.2e-05	-1.26699	0.778921	1184.74	1570.88
10	2436-87b	-27.6457	152.102	15.432	0.347807	Eastern Australia	Eastern Australia	Australia_Papua	detrital	529	4.2	0.4	0.00113	0.282416	2.3e-05	-1.33456	0.814325	1185.35	1574.4
10	2606-01	-27.6457	152.102	15.432	0.347807	Eastern Australia	Eastern Australia	Australia_Papua	detrital	122	4.6	0.3	0.00124	0.282894	4e-05	6.8936	1.41495	510.691	739.256
10	2606-02	-27.6457	152.102	15.432	0.347807	Eastern Australia	Eastern Australia	Australia_Papua	detrital	414	8	0.4	0.00083	0.282384	4.2e-05	-4.84331	1.48665	1220.6	1709.05
10	2606-03	-27.6457	152.102	15.432	0.347807	Eastern Australia	Eastern Australia	Australia_Papua	detrital	1190	8.5	0.4	0.00067	0.28212	3e-05	2.79467	1.06373	1580.61	1819.81
10	2606-04	-27.6457	152.102	15.432	0.347807	Eastern Australia	Eastern Australia	Australia_Papua	detrital	402	6.7	0.4	0.00094	0.282565	3.3e-05	1.27541	1.16805	970.594	1312.24
10	2606-05a	-27.6457	152.102	15.432	0.347807	Eastern Australia	Eastern Australia	Australia_Papua	detrital	520	8	0.4	1e-05	0.282039	3.4e-05	-14.4879	1.20376	1663.49	2396.02
10	2606-05b	-27.6457	152.102	15.432	0.347807	Eastern Australia	Eastern Australia	Australia_Papua	detrital	536	8	0.3	2e-05	0.282026	5.4e-05	-14.5978	1.91192	1681.5	2414.83
10	2606-06	-27.6457	152.102	15.432	0.347807	Eastern Australia	Eastern Australia	Australia_Papua	detrital	113	5.2	0.8	0.00049	0.28291	3.5e-05	7.32508	1.23805	478.234	704.713
10	2606-07	-27.6457	152.102	15.432	0.347807	Eastern Australia	Eastern Australia	Australia_Papua	detrital	216	5.2	0.4	0.00111	0.282811	3.6e-05	5.96775	1.27371	626.879	870.775
10	2606-08	-27.6457	152.102	15.432	0.347807	Eastern Australia	Eastern Australia	Australia_Papua	detrital	104	4.5	0.4	0.00063	0.28293	2.9e-05	7.82795	1.0258	451.882	665.52
10	2606-09	-27.6457	152.102	15.432	0.347807	Eastern Australia	Eastern Australia	Australia_Papua	detrital	103	5	0.4	0.00073	0.28293	4e-05	7.79957	1.41489	453.077	666.566
10	2606-10	-27.6457	152.102	15.432	0.347807	Eastern Australia	Eastern Australia	Australia_Papua	detrital	102	5.6	0.4	0.00067	0.282809	3.6e-05	3.50209	1.2734	622.417	941.121
10	2606-11	-27.6457	152.102	15.432	0.347807	Eastern Australia	Eastern Australia	Australia_Papua	detrital	2662	5.7	0.4	0.00035	0.281126	2.9e-05	0.99192	1.03173	2909.42	3064.33
10	2606-12	-27.6457	152.102	15.432	0.347807	Eastern Australia	Eastern Australia	Australia_Papua	detrital	418	7.4	0.4	0.00075	0.282288	3.3e-05	-8.13302	1.16809	1351.37	1919.78
10	2606-13	-27.6457	152.102	15.432	0.347807	Eastern Australia	Eastern Australia	Australia_Papua	detrital	124	2.7	0.4	0.00085	0.282936	3.3e-05	8.45362	1.16734	446.032	640.767
10	2606-14	-27.6457	152.102	15.432	0.347807	Eastern Australia	Eastern Australia	Australia_Papua	detrital	467	8	0.4	0.00123	0.282406	5.5e-05	-3.04581	1.94703	1202.6	1635.48
10	2606-15	-27.6457	152.102	15.432	0.347807	Eastern Australia	Eastern Australia	Australia_Papua	detrital	112	4.6	0.4	0.00071	0.282935	3.7e-05	8.17145	1.3088	445.791	649.634
10	2606-16	-27.6457	152.102	15.432	0.347807	Eastern Australia	Eastern Australia	Australia_Papua	detrital	117	5.6	0.5	0.00083	0.282884	2.6e-05	6.46574	0.919705	519.265	762.861
10	2606-17	-27.6457	152.102	15.432	0.347807	Eastern Australia	Eastern Australia	Australia_Papua	detrital	108	4	0.4	0.00077	0.282947	2.4e-05	8.50556	0.848942	429.558	625.105
10	2606-18	-27.6457	152.102	15.432	0.347807	Eastern Australia	Eastern Australia	Australia_Papua	detrital	242	6.7	0.4	0.00043	0.282794	3.3e-05	6.02906	1.16764	639.418	886.873
10	2606-19	-27.6457	152.102	15.432	0.347807	Eastern Australia	Eastern Australia	Australia_Papua	detrital	419	8.2	0.4	0.00092	0.282375	3.9e-05	-5.07916	1.38048	1236.07	1727.71
10	2606-20	-27.6457	152.102	15.432	0.347807	Eastern Australia	Eastern Australia	Australia_Papua	detrital	1648	4.9	0.4	0.00068	0.281841	2.4e-05	3.02173	0.851865	1964.3	2157.86
10	2606-21	-27.6457	152.102	15.432	0.347807	Eastern Australia	Eastern Australia	Australia_Papua	detrital	464	8.4	0.4	0.00159	0.282567	3.9e-05	2.47884	1.38061	984.719	1283.13
10	2606-22a	-27.6457	152.102	15.432	0.347807	Eastern Australia	Eastern Australia	Australia_Papua	detrital	194	5.6	0.4	0.00127	0.282852	3.1e-05	6.92936	1.09676	571.079	792.334
10	2606-22b	-27.6457	152.102	15.432	0.347807	Eastern Australia	Eastern Australia	Australia_Papua	detrital	193	6	0.4	0.00147	0.282907	5.7e-05	8.82849	2.01661	495.178	669.901
10	2606-23	-27.6457	152.102	15.432	0.347807	Eastern Australia	Eastern Australia	Australia_Papua	detrital	395	6.1	0.4	0.00174	0.282746	8.6e-05	7.32194	3.04396	731.35	921.95
10	2606-24	-27.6457	152.102	15.432	0.347807	Eastern Australia	Eastern Australia	Australia_Papua	detrital	1015	7.1	0.4	0.00048	0.282212	2.4e-05	2.3378	0.850651	1446.46	1714.19
10	2606-25	-27.6457	152.102	15.432	0.347807	Eastern Australia	Eastern Australia	Australia_Papua	detrital	108	5.2	0.5	0.00135	0.282847	2.6e-05	4.9269	0.919687	579.457	854.476
10	2606-26	-27.6457	152.102	15.432	0.347807	Eastern Australia	Eastern Australia	Australia_Papua	detrital	107	4.9	0.4	0.00081	0.282933	3.2e-05	7.98604	1.13192	449.798	657.677
10	2606-27	-27.6457	152.102	15.432	0.347807	Eastern Australia	Eastern Australia	Australia_Papua	detrital	115	4.7	0.4	0.00071	0.282914	2.7e-05	7.49318	0.955074	475.379	695.459
10	2606-28	-27.6457	152.102	15.432	0.347807	Eastern Australia	Eastern Australia	Australia_Papua	detrital	247	7.7	0.4	0.00086	0.282728	4.9e-05	3.73224	1.73379	739.656	1037.36
10	2606-29	-27.6457	152.102	15.432	0.347807	Eastern Australia	Eastern Australia	Australia_Papua	detrital	101	6.2	0.4	0.00083	0.282815	2.7e-05	3.68211	0.955045	616.597	928.823
10	2606-30a	-27.6457	152.102	15.432	0.347807	Eastern Australia	Eastern Australia	Australia_Papua	detrital	560	7.4	0.4	0.00012	0.282374	2.7e-05	-1.782	0.956013	1211.9	1626.44
10	2606-30b	-27.6457	152.102	15.432	0.347807	Eastern Australia	Eastern Australia	Australia_Papua	detrital	551	7.4	0.4	0.0002	0.28235	2.5e-05	-2.85988	0.885179	1247.29	1687.69
10	2606-31a	-27.6457	152.102	15.432	0.347807	Eastern Australia	Eastern Australia	Australia_Papua	detrital	121	5.2	0.4	0.00079	0.2829	3.5e-05	7.12067	1.23808	496.144	723.958
10	2606-31b	-27.6457	152.102	15.432	0.347807	Eastern Australia	Eastern Australia	Australia_Papua	detrital	119	4.9	0.4	0.00087	0.282862	2.7e-05	5.72725	0.955082	550.901	811.705
10	2606-32	-27.6457	152.102	15.432	0.347807	Eastern Australia	Eastern Australia	Australia_Papua	detrital	135	5.4	0.3	0.00056	0.282942	2.5e-05	8.92755	0.884367	434.204	618.843
10	2606-33a	-27.6457	152.102	15.432	0.347807	Eastern Australia	Eastern Australia	Australia_Papua	detrital	107	5.4	0.4	0.00054	0.282871	3e-05	5.81204	1.06117	533.519	797.088
10	2606-33b	-27.6457	152.102	15.432	0.347807	Eastern Australia	Eastern Australia	Australia_Papua	detrital	105	5.3	0.4	0.00074	0.28293	2.4e-05	7.84188	0.848936	453.197	665.391
10	2606-34	-27.6457	152.102	15.432	0.347807	Eastern Australia	Eastern Australia	Australia_Papua	detrital	520	9	0.4	9e-05	0.281613	2.3e-05	-29.598	0.814309	2241.17	3337.87
10	2606-35	-27.6457	152.102	15.432	0.347807	Eastern Australia	Eastern Australia	Australia_Papua	detrital	527	5.8	0.4	7e-05	0.281518	1.9e-05	-32.8002	0.6727	2367.19	3541.3
10	2606-36	-27.6457	152.102	15.432	0.347807	Eastern Australia	Eastern Australia	Australia_Papua	detrital	1334	5.1	0.4	0.00011	0.28168	2.5e-05	-9.134	0.88673	2152.36	2673.11
10	2606-37a	-27.6457	152.102	15.432	0.347807	Eastern Australia	Eastern Australia	Australia_Papua	detrital	524	9.8	0.7	6e-05	0.282315	2.4e-05	-4.64506	0.849721	1290.54	1779.96
10	2606-37b	-27.6457	152.102	15.432	0.347807	Eastern Australia	Eastern Australia	Australia_Papua	detrital	559	10.6	0.4	5e-05	0.282308	2e-05	-4.115	0.708156	1299.75	1773.02
10	2606-38	-27.6457	152.102	15.432	0.347807	Eastern Australia	Eastern Australia	Australia_Papua	detrital	539	9	0.4	0.00017	0.282476	2.4e-05	1.34768	0.849749	1073.58	1412.37
10	2606-39	-27.6457	152.102	15.432	0.347807	Eastern Australia	Eastern Australia	Australia_Papua	detrital	474	5.3	0.4	0.00062	0.282208	2.5e-05	-9.71411	0.885028	1457.27	2061.53
10	2606-40a	-27.6457	152.102	15.432	0.347807	Eastern Australia	Eastern Australia	Australia_Papua	detrital	625	13.2	0.4	0.00075	0.282378	2.3e-05	-0.465017	0.814499	1226.38	1592.61
10	2606-40b	-27.6457	152.102	15.432	0.347807	Eastern Australia	Eastern Australia	Australia_Papua	detrital	592	13	0.4	0.00031	0.282344	2.3e-05	-2.21181	0.814439	1259.09	1677.89
10	2606-41	-27.6457	152.102	15.432	0.347807	Eastern Australia	Eastern Australia	Australia_Papua	detrital	551	7	0.5	0.00021	0.282454	2.3e-05	0.818803	0.814365	1104.92	1455.03
10	2606-42	-27.6457	152.102	15.432	0.347807	Eastern Australia	Eastern Australia	Australia_Papua	detrital	550	7.5	0.4	4e-05	0.282421	1.7e-05	-0.30954	0.60192	1145.2	1525.72
10	2606-43	-27.6457	152.102	15.432	0.347807	Eastern Australia	Eastern Australia	Australia_Papua	detrital	512	5.8	0.4	2e-05	0.28232	2.3e-05	-4.71973	0.814294	1282.4	1775.6
10	2606-44	-27.6457	152.102	15.432	0.347807	Eastern Australia	Eastern Australia	Australia_Papua	detrital	547	8.5	0.4	0.00045	0.282373	3.3e-05	-2.22452	1.16843	1223.69	1644.46
10	2606-45	-27.6457	152.102	15.432	0.347807	Eastern Australia	Eastern Australia	Australia_Papua	detrital	108	5.3	0.4	0.0003	0.282873	3.5e-05	5.92155	1.23804	527.39	790.856
10	2606-46	-27.6457	152.102	15.432	0.347807	Eastern Australia	Eastern Australia	Australia_Papua	detrital	113	3.7	0.4	0.00013	0.282937	3.3e-05	8.30705	1.16731	436.286	641.727
10	2606-47	-27.6457	152.102	15.432	0.347807	Eastern Australia	Eastern Australia	Australia_Papua	detrital	2192	6.9	0.5	0.00075	0.281223	5.5e-05	-6.87481	1.95462	2808.72	3184.28
10	2606-48	-27.6457	152.102	15.432	0.347807	Eastern Australia	Eastern Australia	Australia_Papua	detrital	110	5.1	0.4	0.00087	0.282981	4e-05	9.74392	1.41491	382.541	547.115
10	2606-49	-27.6457	152.102	15.432	0.347807	Eastern Australia	Eastern Australia	Australia_Papua	detrital	105	4.9	0.4	0.00041	0.282943	2.9e-05	8.32463	1.0258	431.098	634.423
10	2606-50	-27.6457	152.102	15.432	0.347807	Eastern Australia	Eastern Australia	Australia_Papua	detrital	136	4.6	0.4	0.00054	0.283029	3.9e-05	12.0286	1.37961	311.747	420.351
10	2606-51	-27.6457	152.102	15.432	0.347807	Eastern Australia	Eastern Australia	Australia_Papua	detrital	544	5.3	0.4	3e-05	0.282492	3.4e-05	2.07508	1.20382	1047.8	1370.11
10	2606-52a	-27.6457	152.102	15.432	0.347807	Eastern Australia	Eastern Australia	Australia_Papua	detrital	580	6.1	0.4	0.00131	0.282445	5e-05	0.715289	1.77047	1150.07	1483.59
10	2606-52b	-27.6457	152.102	15.432	0.347807	Eastern Australia	Eastern Australia	Australia_Papua	detrital	575	6.5	0.4	0.00049	0.282406	4.2e-05	-0.458844	1.48718	1179.38	1554.15
10	2606-53	-27.6457	152.102	15.432	0.347807	Eastern Australia	Eastern Australia	Australia_Papua	detrital	101	5.3	0.4	0.00048	0.282912	5.1e-05	7.13656	1.80397	475.309	707.574
10	2606-54	-27.6457	152.102	15.432	0.347807	Eastern Australia	Eastern Australia	Australia_Papua	detrital	586	5	0.4	0.0009	0.28215	3.6e-05	-9.44304	1.27476	1548.55	2128.55
10	2606-55a	-27.6457	152.102	15.432	0.347807	Eastern Australia	Eastern Australia	Australia_Papua	detrital	559	7.3	0.4	0.00043	0.282174	2.9e-05	-9.0008	1.02683	1496.74	2080.62
10	2606-55b	-27.6457	152.102	15.432	0.347807	Eastern Australia	Eastern Australia	Australia_Papua	detrital	544	6.6	0.4	0.00033	0.282182	2.3e-05	-9.00941	0.814352	1481.91	2069.92
10	2641-01	-27.6457	152.102	15.432	0.347807	Eastern Australia	Eastern Australia	Australia_Papua	detrital	482	6.6	0.5	0.00083	0.282059	2.6e-05	-14.8825	0.920446	1671.6	2391.97
10	2641-02	-27.6457	152.102	15.432	0.347807	Eastern Australia	Eastern Australia	Australia_Papua	detrital	1428	6.1	0.5	0.00079	0.281976	3.4e-05	2.82738	1.20621	1784.3	2000.67
10	2641-03	-27.6457	152.102	15.432	0.347807	Eastern Australia	Eastern Australia	Australia_Papua	detrital	477	6.8	0.5	0.00119	0.282569	3.5e-05	2.95039	1.23905	971.402	1263.19
10	2641-04	-27.6457	152.102	15.432	0.347807	Eastern Australia	Eastern Australia	Australia_Papua	detrital	366	6.5	0.5	0.00097	0.282696	3.1e-05	5.13154	1.09717	786.957	1039.35
10	2641-05	-27.6457	152.102	15.432	0.347807	Eastern Australia	Eastern Australia	Australia_Papua	detrital	394	7.8	0.6	0.00106	0.282412	2.4e-05	-4.3432	0.849477	1188.77	1662.24
10	2641-06	-27.6457	152.102	15.432	0.347807	Eastern Australia	Eastern Australia	Australia_Papua	detrital	2494	6.8	0.5	0.00052	0.280956	2.6e-05	-9.18735	0.924643	3149.26	3554.75
10	2641-07	-27.6457	152.102	15.432	0.347807	Eastern Australia	Eastern Australia	Australia_Papua	detrital	1200	6.4	0.5	0.00027	0.282145	2.7e-05	4.22276	0.95738	1530.15	1737.97
10	2641-08	-27.6457	152.102	15.432	0.347807	Eastern Australia	Eastern Australia	Australia_Papua	detrital	535	8	0.5	2e-05	0.282386	1.8e-05	-1.87377	0.637306	1192.4	1613.25
10	2641-09	-27.6457	152.102	15.432	0.347807	Eastern Australia	Eastern Australia	Australia_Papua	detrital	615	9.5	0.5	0.00045	0.282412	3e-05	0.644653	1.06237	1169.87	1514.88
10	2641-10	-27.6457	152.102	15.432	0.347807	Eastern Australia	Eastern Australia	Australia_Papua	detrital	583	7	0.5	0.00012	0.281797	2.4e-05	-21.7051	0.849832	1995.42	2893.59
10	2641-11	-27.6457	152.102	15.432	0.347807	Eastern Australia	Eastern Australia	Australia_Papua	detrital	400	7.3	0.5	0.00138	0.282423	4.3e-05	-3.91043	1.522	1183.36	1639.33
10	2641-12a	-27.6457	152.102	15.432	0.347807	Eastern Australia	Eastern Australia	Australia_Papua	detrital	531	10.1	0.5	0.00023	0.282353	2.2e-05	-3.20482	0.778923	1244.15	1694.29
10	2641-12b	-27.6457	152.102	15.432	0.347807	Eastern Australia	Eastern Australia	Australia_Papua	detrital	536	10.2	0.4	0.00024	0.282347	2.5e-05	-3.31079	0.88515	1252.7	1704.77
10	2641-13	-27.6457	152.102	15.432	0.347807	Eastern Australia	Eastern Australia	Australia_Papua	detrital	534	6.4	0.4	0.00011	0.282336	2.3e-05	-3.69814	0.814334	1263.53	1727.75
10	2641-14	-27.6457	152.102	15.432	0.347807	Eastern Australia	Eastern Australia	Australia_Papua	detrital	2261	8	0.4	0.00019	0.281225	2.6e-05	-4.39767	0.924147	2765.93	3085.51
10	2641-15	-27.6457	152.102	15.432	0.347807	Eastern Australia	Eastern Australia	Australia_Papua	detrital	1163	6.2	0.5	0.00071	0.282133	2.8e-05	2.62998	0.992756	1564.32	1809.4
10	2641-16	-27.6457	152.102	15.432	0.347807	Eastern Australia	Eastern Australia	Australia_Papua	detrital	405	9.1	0.9	0.00087	0.282608	2.7e-05	2.88068	0.955685	908.498	1212.54
10	2641-17	-27.6457	152.102	15.432	0.347807	Eastern Australia	Eastern Australia	Australia_Papua	detrital	471	10.9	1.4	0.00086	0.282299	2.8e-05	-6.63278	0.991225	1339.98	1865.09
10	2641-18	-27.6457	152.102	15.432	0.347807	Eastern Australia	Eastern Australia	Australia_Papua	detrital	476	10	0.4	0.0004	0.282313	3.4e-05	-5.88405	1.20364	1304.7	1821.76
10	2641-19	-27.6457	152.102	15.432	0.347807	Eastern Australia	Eastern Australia	Australia_Papua	detrital	582	9.3	0.4	0.00032	0.282407	2.7e-05	-0.20466	0.956059	1172.8	1543.44
10	2641-20	-27.6457	152.102	15.432	0.347807	Eastern Australia	Eastern Australia	Australia_Papua	detrital	2718	3	0.4	0.00054	0.280858	2.6e-05	-7.61074	0.925123	3281.44	3629.63
10	2641-21	-27.6457	152.102	15.432	0.347807	Eastern Australia	Eastern Australia	Australia_Papua	detrital	530	7	0.5	0.00077	0.282154	3.7e-05	-10.4626	1.31	1537.74	2150.57
10	2641-22	-27.6457	152.102	15.432	0.347807	Eastern Australia	Eastern Australia	Australia_Papua	detrital	1195	6.6	0.5	0.00079	0.282179	2.4e-05	4.90083	0.850995	1503.94	1691.55
10	2641-23	-27.6457	152.102	15.432	0.347807	Eastern Australia	Eastern Australia	Australia_Papua	detrital	950	9.5	1	0.00027	0.282041	2.6e-05	-5.0226	0.921405	1671.93	2126.39
10	2641-24	-27.6457	152.102	15.432	0.347807	Eastern Australia	Eastern Australia	Australia_Papua	detrital	629	8.8	0.8	0.00063	0.282427	3.2e-05	1.40726	1.13323	1154.57	1477.32
10	2641-25	-27.6457	152.102	15.432	0.347807	Eastern Australia	Eastern Australia	Australia_Papua	detrital	402	8.1	0.7	0.00093	0.282353	2.6e-05	-6.22577	0.920283	1267.12	1787.3
10	2641-26	-27.6457	152.102	15.432	0.347807	Eastern Australia	Eastern Australia	Australia_Papua	detrital	594	8	0.7	0.00102	0.282458	3.1e-05	1.58858	1.09773	1123	1439.05
10	2641-27	-27.6457	152.102	15.432	0.347807	Eastern Australia	Eastern Australia	Australia_Papua	detrital	522	7.2	0.7	8e-05	0.281321	3.3e-05	-39.8887	1.16836	2630.59	3975.06
10	2641-28	-27.6457	152.102	15.432	0.347807	Eastern Australia	Eastern Australia	Australia_Papua	detrital	1068	10	1	0.00151	0.282111	2.6e-05	-0.807275	0.921648	1628.74	1952
10	2641-29	-27.6457	152.102	15.432	0.347807	Eastern Australia	Eastern Australia	Australia_Papua	detrital	637	8.6	0.9	0.00054	0.282417	2.6e-05	1.2656	0.920762	1165.7	1492.41
10	2641-30	-27.6457	152.102	15.432	0.347807	Eastern Australia	Eastern Australia	Australia_Papua	detrital	1459	5.9	0.5	0.00069	0.282036	2.8e-05	5.738	0.993418	1697.15	1842.78
10	2641-31	-27.6457	152.102	15.432	0.347807	Eastern Australia	Eastern Australia	Australia_Papua	detrital	334	7.2	0.6	0.00134	0.282591	2.8e-05	0.647381	0.990925	944.067	1300.2
10	2641-32	-27.6457	152.102	15.432	0.347807	Eastern Australia	Eastern Australia	Australia_Papua	detrital	727	8.4	0.5	0.00106	0.282328	3e-05	-0.169557	1.06263	1306.49	1651.71
10	2641-33	-27.6457	152.102	15.432	0.347807	Eastern Australia	Eastern Australia	Australia_Papua	detrital	951	9.1	0.5	0.00041	0.282205	2.3e-05	0.722638	0.81509	1453.44	1766.72
10	2641-34	-27.6457	152.102	15.432	0.347807	Eastern Australia	Eastern Australia	Australia_Papua	detrital	555	6.2	0.6	2e-05	0.282229	2.7e-05	-6.98966	0.956002	1406.25	1951.2
10	2641-35	-27.6457	152.102	15.432	0.347807	Eastern Australia	Eastern Australia	Australia_Papua	detrital	475	9.1	0.6	0.0008	0.282327	2.5e-05	-5.53642	0.88503	1298.95	1798.96
10	2641-36	-27.6457	152.102	15.432	0.347807	Eastern Australia	Eastern Australia	Australia_Papua	detrital	1030	9.5	0.6	0.00218	0.282188	3.2e-05	0.648296	1.13424	1547.89	1831.63
10	2641-37	-27.6457	152.102	15.432	0.347807	Eastern Australia	Eastern Australia	Australia_Papua	detrital	1068	6	0.7	0.0004	0.28221	2.9e-05	3.49452	1.02799	1446.2	1682.18
10	2641-38	-27.6457	152.102	15.432	0.347807	Eastern Australia	Eastern Australia	Australia_Papua	detrital	1793	7.5	0.6	0.00081	0.281661	3.1e-05	-0.297628	1.10069	2217.61	2475.11
10	2641-39	-27.6457	152.102	15.432	0.347807	Eastern Australia	Eastern Australia	Australia_Papua	detrital	550	14.1	0.6	0.00017	0.282149	2e-05	-9.98778	0.708142	1520.75	2135.99
10	2641-40	-27.6457	152.102	15.432	0.347807	Eastern Australia	Eastern Australia	Australia_Papua	detrital	3236	5.5	0.7	0.00172	0.280675	3.1e-05	-4.86181	1.10436	3634.02	3859.91
10	2641-41	-27.6457	152.102	15.432	0.347807	Eastern Australia	Eastern Australia	Australia_Papua	detrital	672	8.6	0.6	0.00036	0.282333	2.3e-05	-0.863671	0.814584	1275.86	1653.66
10	2641-42	-27.6457	152.102	15.432	0.347807	Eastern Australia	Eastern Australia	Australia_Papua	detrital	567	6.4	0.6	0.0002	0.282104	2e-05	-11.2177	0.708168	1583.22	2225.97
10	2641-43	-27.6457	152.102	15.432	0.347807	Eastern Australia	Eastern Australia	Australia_Papua	detrital	509	7.8	0.6	0.00029	0.282362	2.3e-05	-3.39044	0.814289	1233.73	1689.32
10	2641-44	-27.6457	152.102	15.432	0.347807	Eastern Australia	Eastern Australia	Australia_Papua	detrital	1021	5.2	0.6	0.00098	0.282383	2.9e-05	8.19014	1.02788	1226.84	1350.17
10	2641-45	-27.6457	152.102	15.432	0.347807	Eastern Australia	Eastern Australia	Australia_Papua	detrital	573	4.8	0.6	0.00028	0.281664	3.1e-05	-26.696	1.09768	2183.35	3196.38
10	2641-46	-27.6457	152.102	15.432	0.347807	Eastern Australia	Eastern Australia	Australia_Papua	detrital	579	6.4	0.3	0.00033	0.282396	2.5e-05	-0.663931	0.885234	1188.24	1570.19
10	2641-47	-27.6457	152.102	15.432	0.347807	Eastern Australia	Eastern Australia	Australia_Papua	detrital	480	8.7	0.3	0.00119	0.282379	2.6e-05	-3.71186	0.920442	1239.31	1687.44
10	2641-48	-27.6457	152.102	15.432	0.347807	Eastern Australia	Eastern Australia	Australia_Papua	detrital	473	9.3	0.4	0.00147	0.282281	4.7e-05	-7.41844	1.66385	1387.28	1915.92
10	2641-49	-27.6457	152.102	15.432	0.347807	Eastern Australia	Eastern Australia	Australia_Papua	detrital	562	7.8	0.3	0.00027	0.282013	3.1e-05	-14.5761	1.09765	1710.04	2432.73
10	2641-50	-27.6457	152.102	15.432	0.347807	Eastern Australia	Eastern Australia	Australia_Papua	detrital	589	10.4	0.4	0.00061	0.282402	2.9e-05	-0.341428	1.02689	1188.63	1557.38
10	2641-51	-27.6457	152.102	15.432	0.347807	Eastern Australia	Eastern Australia	Australia_Papua	detrital	658	7.8	0.3	0.00053	0.282485	3.3e-05	4.13731	1.16871	1071.2	1326.72
10	2641-52	-27.6457	152.102	15.432	0.347807	Eastern Australia	Eastern Australia	Australia_Papua	detrital	393	9.1	0.6	0.00124	0.282259	3.1e-05	-9.82691	1.09724	1409.7	2007.56
10	2641-53	-27.6457	152.102	15.432	0.347807	Eastern Australia	Eastern Australia	Australia_Papua	detrital	527	7.4	0.5	0.00016	0.282426	2.8e-05	-0.683745	0.991348	1141.9	1531.86
10	2641-54	-27.6457	152.102	15.432	0.347807	Eastern Australia	Eastern Australia	Australia_Papua	detrital	96	6.2	0.3	0.00085	0.282752	2.6e-05	1.34531	0.919662	705.685	1074.37
10	2641-55	-27.6457	152.102	15.432	0.347807	Eastern Australia	Eastern Australia	Australia_Papua	detrital	1162	6.1	0.3	0.00092	0.282112	3.1e-05	1.70014	1.09912	1602.09	1866.9
10	2641-56	-27.6457	152.102	15.432	0.347807	Eastern Australia	Eastern Australia	Australia_Papua	detrital	475	8.7	0.3	0.0007	0.282352	3.2e-05	-4.61986	1.13284	1260.87	1741.12
10	2641-57	-27.6457	152.102	15.432	0.347807	Eastern Australia	Eastern Australia	Australia_Papua	detrital	548	5.2	0.3	0.00091	0.282255	2.2e-05	-6.54816	0.778952	1403.02	1917.86
10	2641-58	-27.6457	152.102	15.432	0.347807	Eastern Australia	Eastern Australia	Australia_Papua	detrital	412	5.5	0.9	0.00065	0.282634	2.5e-05	4.01186	0.884907	866.962	1145.97
10	2641-59	-27.6457	152.102	15.432	0.347807	Eastern Australia	Eastern Australia	Australia_Papua	detrital	561	13	0.8	0.00074	0.282307	2.4e-05	-4.36337	0.849791	1324.66	1790.05
10	2641-60	-27.6457	152.102	15.432	0.347807	Eastern Australia	Eastern Australia	Australia_Papua	detrital	542	9.6	0.7	0.00033	0.282481	2.5e-05	1.53327	0.885161	1071.15	1402.89
10	2641-61	-27.6457	152.102	15.432	0.347807	Eastern Australia	Eastern Australia	Australia_Papua	detrital	431	6.8	0.3	0.00159	0.282364	2.8e-05	-5.40225	0.991137	1273.94	1757.01
10	2641-62	-27.6457	152.102	15.432	0.347807	Eastern Australia	Eastern Australia	Australia_Papua	detrital	926	7	0.3	0.00153	0.282436	3.7e-05	7.66442	1.31116	1169.65	1309.91
10	2641-63	-27.6457	152.102	15.432	0.347807	Eastern Australia	Eastern Australia	Australia_Papua	detrital	1062	6.5	0.8	0.00066	0.282359	2.8e-05	8.45873	0.992531	1249.84	1364.95
11	A211-3-305	34.1723	106.5	20.386	1.00993	China-Eastern	Eastern China	Asia	igneous	4008	-0.05	0.3
11	A211-3-305(2)	34.1723	106.5	20.386	1.00993	China-Eastern	Eastern China	Asia	igneous	3751	3.8	0.1
11	A211-6-386	34.1723	106.5	20.386	1.00993	China-Eastern	Eastern China	Asia	igneous	3909	6	0.2
11	CTG09-1.1	34.1723	106.5	20.386	1.00993	China-Eastern	Eastern China	Asia	igneous	3868	5.6	0.2
12	A1042	61.7146	24.0885	22.304	1.95906	Finland	Scandinavia	Europe	igneous	1639	8.12	0.37
12	A118	61.7146	24.0885	22.304	1.95906	Finland	Scandinavia	Europe	igneous	1645	7.15	0.37
12	A119	61.7146	24.0885	22.304	1.95906	Finland	Scandinavia	Europe	igneous	1633	6.68	0.37
12	A1290	61.7146	24.0885	22.304	1.95906	Finland	Scandinavia	Europe	igneous	1870	7.6	0.37
12	A1303	61.7146	24.0885	22.304	1.95906	Finland	Scandinavia	Europe	igneous	1576	8.79	0.37
12	A1306	61.7146	24.0885	22.304	1.95906	Finland	Scandinavia	Europe	igneous	1639	7.04	0.37
12	A1358	61.7146	24.0885	22.304	1.95906	Finland	Scandinavia	Europe	igneous	1876	6.46	0.37
12	A1360	61.7146	24.0885	22.304	1.95906	Finland	Scandinavia	Europe	igneous	1642	8.09	0.37
12	A1426	61.7146	24.0885	22.304	1.95906	Finland	Scandinavia	Europe	igneous	1885	6.59	0.37
12	A1427	61.7146	24.0885	22.304	1.95906	Finland	Scandinavia	Europe	igneous	1879	6.39	0.37
12	A1530	61.7146	24.0885	22.304	1.95906	Finland	Scandinavia	Europe	igneous	1873	5.87	0.37
12	A1531	61.7146	24.0885	22.304	1.95906	Finland	Scandinavia	Europe	igneous	1851	5.9	0.37
12	A1577	61.7146	24.0885	22.304	1.95906	Finland	Scandinavia	Europe	igneous	1636	6.21	0.37
12	A218	61.7146	24.0885	22.304	1.95906	Finland	Scandinavia	Europe	igneous	1885	7.71	0.37
12	A29	61.7146	24.0885	22.304	1.95906	Finland	Scandinavia	Europe	igneous	1633	7.21	0.37
12	A295	61.7146	24.0885	22.304	1.95906	Finland	Scandinavia	Europe	igneous	1575	6.07	0.37
12	A392	61.7146	24.0885	22.304	1.95906	Finland	Scandinavia	Europe	igneous	1886	6.84	0.37
12	A574	61.7146	24.0885	22.304	1.95906	Finland	Scandinavia	Europe	igneous	1643	5.53	0.37
12	A588	61.7146	24.0885	22.304	1.95906	Finland	Scandinavia	Europe	igneous	1870	5.5	0.37
12	A602	61.7146	24.0885	22.304	1.95906	Finland	Scandinavia	Europe	igneous	1645	6.15	0.37
12	A606	61.7146	24.0885	22.304	1.95906	Finland	Scandinavia	Europe	igneous	1573	8.47	0.37
12	A691	61.7146	24.0885	22.304	1.95906	Finland	Scandinavia	Europe	igneous	1573	7.56	0.37
12	A922	61.7146	24.0885	22.304	1.95906	Finland	Scandinavia	Europe	igneous	1875	7.78	0.37
13	DSR-10	-5.79644	-36.8909	17.243	10	Brazil-Southeast	Eastern South America	S_America	igneous	627	6.11	0.16
13	DSR-12	-5.79644	-36.8909	17.243	10	Brazil-Southeast	Eastern South America	S_America	igneous	627	5.96	0.16
13	DSR-14	-5.79644	-36.8909	17.243	10	Brazil-Southeast	Eastern South America	S_America	igneous	627	5.72	0.16
13	DSR-17	-5.79644	-36.8909	17.243	10	Brazil-Southeast	Eastern South America	S_America	igneous	627	6.33	0.16
13	DSR-23	-5.79644	-36.8909	17.243	10	Brazil-Southeast	Eastern South America	S_America	igneous	627	5.9	0.16
13	DSR-29	-5.79644	-36.8909	17.243	10	Brazil-Southeast	Eastern South America	S_America	igneous	627	5.93	0.16
13	DSR-4	-5.79644	-36.8909	17.243	10	Brazil-Southeast	Eastern South America	S_America	igneous	627	5.85	0.16
13	DSR-8	-5.79644	-36.8909	17.243	10	Brazil-Southeast	Eastern South America	S_America	igneous	627	5.97	0.16
13	E–02	-7.10269	-37.7164	16.242	6.60602	Brazil-Southeast	Eastern South America	S_America	igneous	633	9.59	0.21
13	E–102	-7.10269	-37.7164	16.242	6.60602	Brazil-Southeast	Eastern South America	S_America	igneous	633	10.05	0.21
13	E–42	-7.10269	-37.7164	16.242	6.60602	Brazil-Southeast	Eastern South America	S_America	igneous	633	10.01	0.21
13	E–49	-7.10269	-37.7164	16.242	6.60602	Brazil-Southeast	Eastern South America	S_America	igneous	633	10.06	0.21
13	E–63	-7.10269	-37.7164	16.242	6.60602	Brazil-Southeast	Eastern South America	S_America	igneous	633	10.3	0.21
13	E–68	-7.10269	-37.7164	16.242	6.60602	Brazil-Southeast	Eastern South America	S_America	igneous	633	9.91	0.21
13	E–92	-7.10269	-37.7164	16.242	6.60602	Brazil-Southeast	Eastern South America	S_America	igneous	633	10.19	0.21
13	E–95	-7.10269	-37.7164	16.242	6.60602	Brazil-Southeast	Eastern South America	S_America	igneous	633	10.21	0.21
13	SR-P	-5.79644	-36.8909	17.243	10	Brazil-Southeast	Eastern South America	S_America	igneous	627	6.04	0.16
14	Lewisian	57.2722	-6.20012	22.273	0.217154	Scotland	Western Europe	Europe	igneous	55.5	5.12	0.58
14	LochAinort	57.2722	-6.20012	22.273	0.217154	Scotland	Western Europe	Europe	igneous	55.5	1.9	0.36
14	MaolnaGainmhich	57.2722	-6.20012	22.273	0.217154	Scotland	Western Europe	Europe	igneous	55.5	4.04	0.16
14	Marsco	57.2722	-6.20012	22.273	0.217154	Scotland	Western Europe	Europe	igneous	55.5	4.21	0.37
14	Northern-1	57.2722	-6.20012	22.273	0.217154	Scotland	Western Europe	Europe	igneous	55.5	4.14	0.26
14	Northern-2	57.2722	-6.20012	22.273	0.217154	Scotland	Western Europe	Europe	igneous	55.5	3.69	0.26
14	southern	57.2722	-6.20012	22.273	0.217154	Scotland	Western Europe	Europe	igneous	55.5	4.38	0.37
15	XHS-15	25.4264	114.316	19.394	0.103671	China-Eastern	Eastern China	Asia	igneous	159	8.95	0.28
15	XHS-22	25.4264	114.316	19.394	0.103671	China-Eastern	Eastern China	Asia	igneous	161	8.15	0.28
15	XHS-37	25.4264	114.316	19.394	0.103671	China-Eastern	Eastern China	Asia	igneous	158	9.15	0.29
15	XHS-4	25.4264	114.316	19.394	0.103671	China-Eastern	Eastern China	Asia	igneous	159	9.11	0.28
16	ANU107-3-4-s1c	-26.1178	117.15	15.397	0.10571	Western Australia	Western Australia	Australia_Papua	detrital	4208	5.06	0.58	0.000405706	0.280006	2.33618e-05	-3.06617	0.834174	4388.67	4501.35
16	ANU107-3-4-s2r	-26.1178	117.15	15.397	0.10571	Western Australia	Western Australia	Australia_Papua	detrital	4208	5.31	0.58
16	ANU111-10-7s1	-26.1178	117.15	15.397	0.10571	Western Australia	Western Australia	Australia_Papua	detrital	4105.3	6.82	0.43
16	ANU111-10-7s2	-26.1178	117.15	15.397	0.10571	Western Australia	Western Australia	Australia_Papua	detrital	4105.3	6.49	0.43
16	ANU111-1-13s1	-26.1178	117.15	15.397	0.10571	Western Australia	Western Australia	Australia_Papua	detrital	4017.5	6.06	0.43
16	ANU111-13-1s1	-26.1178	117.15	15.397	0.10571	Western Australia	Western Australia	Australia_Papua	detrital	4178.2	6.74	0.43
16	ANU111-2-2s1	-26.1178	117.15	15.397	0.10571	Western Australia	Western Australia	Australia_Papua	detrital	4140	6.26	0.43
16	ANU111-2-6s1	-26.1178	117.15	15.397	0.10571	Western Australia	Western Australia	Australia_Papua	detrital	4140	5.41	0.43
16	ANU111-2-6s2	-26.1178	117.15	15.397	0.10571	Western Australia	Western Australia	Australia_Papua	detrital	4140	5.3	0.43
16	ANU111-2-6s3	-26.1178	117.15	15.397	0.10571	Western Australia	Western Australia	Australia_Papua	detrital	4140	5.51	0.43
16	ANU111-2-6s4	-26.1178	117.15	15.397	0.10571	Western Australia	Western Australia	Australia_Papua	detrital	4140	5.35	0.43
16	ANU111-2-6s5	-26.1178	117.15	15.397	0.10571	Western Australia	Western Australia	Australia_Papua	detrital	4140	5.66	0.43
16	ANU111-2-6s6	-26.1178	117.15	15.397	0.10571	Western Australia	Western Australia	Australia_Papua	detrital	4140	5.68	0.43
16	ANU111-3-11s1	-26.1178	117.15	15.397	0.10571	Western Australia	Western Australia	Australia_Papua	detrital	4003.7	6.4	0.43
16	ANU111-4-11s1	-26.1178	117.15	15.397	0.10571	Western Australia	Western Australia	Australia_Papua	detrital	4002.9	5.93	0.43
16	ANU111-5-8@1	-26.1178	117.15	15.397	0.10571	Western Australia	Western Australia	Australia_Papua	detrital	4188	5.8	0.43
16	ANU111-6-14s1	-26.1178	117.15	15.397	0.10571	Western Australia	Western Australia	Australia_Papua	detrital	4037.1	6.27	0.43
16	ANU111-8-7s1	-26.1178	117.15	15.397	0.10571	Western Australia	Western Australia	Australia_Papua	detrital	4192.9	6.34	0.43
16	ANU111-9-13s1	-26.1178	117.15	15.397	0.10571	Western Australia	Western Australia	Australia_Papua	detrital	4192.9	6.45	0.43
16	ANU111-9-4s1	-26.1178	117.15	15.397	0.10571	Western Australia	Western Australia	Australia_Papua	detrital	4117.1	7.23	0.43
16	ANU111-9-4s2	-26.1178	117.15	15.397	0.10571	Western Australia	Western Australia	Australia_Papua	detrital	4117.1	7.05	0.43
16	ANU111-9-4s3	-26.1178	117.15	15.397	0.10571	Western Australia	Western Australia	Australia_Papua	detrital	4117.1	6.65	0.43
16	ANU121-8-11-s1c	-26.1178	117.15	15.397	0.10571	Western Australia	Western Australia	Australia_Papua	detrital	4226	4.41	0.58
16	ANU121-8-11-s2r	-26.1178	117.15	15.397	0.10571	Western Australia	Western Australia	Australia_Papua	detrital	4226	4.29	0.58
16	ANU125-10-12	-26.1178	117.15	15.397	0.10571	Western Australia	Western Australia	Australia_Papua	detrital	4013	5.54	0.44
16	ANU125-10-3	-26.1178	117.15	15.397	0.10571	Western Australia	Western Australia	Australia_Papua	detrital	4103	6.32	0.44
16	ANU125-10-4	-26.1178	117.15	15.397	0.10571	Western Australia	Western Australia	Australia_Papua	detrital	4024	5.11	0.44
16	ANU125-11-10	-26.1178	117.15	15.397	0.10571	Western Australia	Western Australia	Australia_Papua	detrital	4143	5.73	0.44
16	ANU125-1-13	-26.1178	117.15	15.397	0.10571	Western Australia	Western Australia	Australia_Papua	detrital	4118	6.18	0.44
16	ANU125-11-3-s1r	-26.1178	117.15	15.397	0.10571	Western Australia	Western Australia	Australia_Papua	detrital	4328	5.01	0.44
16	ANU125-11-3-s2c	-26.1178	117.15	15.397	0.10571	Western Australia	Western Australia	Australia_Papua	detrital	4328	5.9	0.44
16	ANU125-12-1	-26.1178	117.15	15.397	0.10571	Western Australia	Western Australia	Australia_Papua	detrital	4002	6.23	0.44
16	ANU125-12-7	-26.1178	117.15	15.397	0.10571	Western Australia	Western Australia	Australia_Papua	detrital	4044	5.42	0.44
16	ANU125-13-13	-26.1178	117.15	15.397	0.10571	Western Australia	Western Australia	Australia_Papua	detrital	4024	6.22	0.44
16	ANU125-14-10	-26.1178	117.15	15.397	0.10571	Western Australia	Western Australia	Australia_Papua	detrital	4149	5.81	0.44
16	ANU125-15-15	-26.1178	117.15	15.397	0.10571	Western Australia	Western Australia	Australia_Papua	detrital	4115	6.47	0.44	0.000499388	0.280074	2.65957e-05	-3.09853	0.949435	4310.36	4431.42
16	ANU125-4-14	-26.1178	117.15	15.397	0.10571	Western Australia	Western Australia	Australia_Papua	detrital	4065	6.53	0.44	0.000486567	0.280077	2.40132e-05	-4.138	0.857142	4305.3	4454.35
16	ANU125-5-9	-26.1178	117.15	15.397	0.10571	Western Australia	Western Australia	Australia_Papua	detrital	4114	6	0.44
16	ANU125-8-1	-26.1178	117.15	15.397	0.10571	Western Australia	Western Australia	Australia_Papua	detrital	4133	5.61	0.44
16	ANU146-14-2-s1c	-26.1178	117.15	15.397	0.10571	Western Australia	Western Australia	Australia_Papua	detrital	4210	4.98	0.58
16	ANU146-14-2-s2r	-26.1178	117.15	15.397	0.10571	Western Australia	Western Australia	Australia_Papua	detrital	4210	5.71	0.58
16	ANU40-13-8-s1c	-26.1178	117.15	15.397	0.10571	Western Australia	Western Australia	Australia_Papua	detrital	4236	6.63	0.44
16	ANU40-13-8-s2r	-26.1178	117.15	15.397	0.10571	Western Australia	Western Australia	Australia_Papua	detrital	4236	6.23	0.44
16	ANU47-3-6-s1c	-26.1178	117.15	15.397	0.10571	Western Australia	Western Australia	Australia_Papua	detrital	4255	5.84	0.44
16	ANU47-3-6-s2r	-26.1178	117.15	15.397	0.10571	Western Australia	Western Australia	Australia_Papua	detrital	4255	5.93	0.44
16	ANU51-6-12-s1c	-26.1178	117.15	15.397	0.10571	Western Australia	Western Australia	Australia_Papua	detrital	4289	5.63	0.58
16	ANU51-6-12-s2r	-26.1178	117.15	15.397	0.10571	Western Australia	Western Australia	Australia_Papua	detrital	4289	5.56	0.58
16	ANU52-7-12-s1c	-26.1178	117.15	15.397	0.10571	Western Australia	Western Australia	Australia_Papua	detrital	4253	6.18	0.58	0.00154146	0.280098	3.09706e-05	-2.05996	1.10598	4395.02	4476.71
16	ANU55-8-10-s1c	-26.1178	117.15	15.397	0.10571	Western Australia	Western Australia	Australia_Papua	detrital	4229	5.35	0.58
16	ANU55-8-10-s2r	-26.1178	117.15	15.397	0.10571	Western Australia	Western Australia	Australia_Papua	detrital	4229	5.7	0.58
16	ANU59-1-5-s1c	-26.1178	117.15	15.397	0.10571	Western Australia	Western Australia	Australia_Papua	detrital	4223	4.24	0.58
16	ANU59-1-5-s2r	-26.1178	117.15	15.397	0.10571	Western Australia	Western Australia	Australia_Papua	detrital	4223	4.81	0.58
16	ANU61-13-4-s1c	-26.1178	117.15	15.397	0.10571	Western Australia	Western Australia	Australia_Papua	detrital	4214	5.84	0.44
16	ANU61-13-4-s2r	-26.1178	117.15	15.397	0.10571	Western Australia	Western Australia	Australia_Papua	detrital	4214	5.86	0.44
16	ANU62-7-12-s1	-26.1178	117.15	15.397	0.10571	Western Australia	Western Australia	Australia_Papua	detrital	4292	6.07	0.58
16	ANU62-7-12-s2	-26.1178	117.15	15.397	0.10571	Western Australia	Western Australia	Australia_Papua	detrital	4292	5.4	0.58
16	ANU63-3-14-s1	-26.1178	117.15	15.397	0.10571	Western Australia	Western Australia	Australia_Papua	detrital	4267	5.74	0.58
16	ANU63-3-14-s2	-26.1178	117.15	15.397	0.10571	Western Australia	Western Australia	Australia_Papua	detrital	4267	5.13	0.58
16	ANU64-8-9-s1	-26.1178	117.15	15.397	0.10571	Western Australia	Western Australia	Australia_Papua	detrital	4209	6.08	0.58	0.000906945	0.280038	3.35544e-05	-3.35769	1.19813	4402.68	4519.33
16	ANU64-8-9-s2	-26.1178	117.15	15.397	0.10571	Western Australia	Western Australia	Australia_Papua	detrital	4209	6.59	0.58
16	ANU70-5-8-s1c	-26.1178	117.15	15.397	0.10571	Western Australia	Western Australia	Australia_Papua	detrital	4265	4.84	0.58
16	ANU70-5-8-s2r	-26.1178	117.15	15.397	0.10571	Western Australia	Western Australia	Australia_Papua	detrital	4265	4.82	0.58
16	ANU74-11-4-s1c	-26.1178	117.15	15.397	0.10571	Western Australia	Western Australia	Australia_Papua	detrital	4275	5.38	0.58	0.000918546	0.280064	6.13056e-05	-0.934073	2.18938	4370.06	4427.26
16	ANU74-11-4-s2r	-26.1178	117.15	15.397	0.10571	Western Australia	Western Australia	Australia_Papua	detrital	4275	5.93	0.58
16	ANU81-10-9-s1c	-26.1178	117.15	15.397	0.10571	Western Australia	Western Australia	Australia_Papua	detrital	4220	5.51	0.58
16	ANU81-10-9-s2r	-26.1178	117.15	15.397	0.10571	Western Australia	Western Australia	Australia_Papua	detrital	4220	5.85	0.58
16	ANU83-8-8-s1c	-26.1178	117.15	15.397	0.10571	Western Australia	Western Australia	Australia_Papua	detrital	4358	5.67	0.58
16	ANU85-3-15-s1c	-26.1178	117.15	15.397	0.10571	Western Australia	Western Australia	Australia_Papua	detrital	4232	5.76	0.58	0.000382705	0.280007	3.48836e-05	-2.3931	1.24565	4384.74	4480.15
16	ANU85-3-15-s2r	-26.1178	117.15	15.397	0.10571	Western Australia	Western Australia	Australia_Papua	detrital	4232	6.21	0.58
16	ANU92-15-1-s1c	-26.1178	117.15	15.397	0.10571	Western Australia	Western Australia	Australia_Papua	detrital	4206	5.81	0.58	0.000308603	0.27999	2.75241e-05	-3.39418	0.982792	4398.39	4519.17
16	ANU92-15-1-s2r	-26.1178	117.15	15.397	0.10571	Western Australia	Western Australia	Australia_Papua	detrital	4206	5.71	0.58
16	RSES7-2-18-s1c	-26.1178	117.15	15.397	0.10571	Western Australia	Western Australia	Australia_Papua	detrital	4268	7.15	0.58	0.000332591	0.279999	2.81321e-05	-1.67326	1.00465	4389.4	4465.5
16	RSES7-2-18-s2r	-26.1178	117.15	15.397	0.10571	Western Australia	Western Australia	Australia_Papua	detrital	4268	7.55	0.58
17	ArolaA575	64.8131	28.4644	22.308	1.95906	Finland	Scandinavia	Europe	igneous	2723	5.03	0.52
17	IlomantsinjärviA50	62.4755	30.2367	22.31	1.95906	Finland	Scandinavia	Europe	igneous	2729	6.05	0.57
17	KaapinsalmiA28	65.1817	28.7864	22.308	1.95906	Finland	Scandinavia	Europe	igneous	2722	5.67	0.59
17	KaartojärvetA1146	64.6368	29.8189	22.309	1.95906	Finland	Scandinavia	Europe	igneous	2715	5.42	0.55
17	KoitereA1349	63.1838	30.6511	22.31	1.95906	Finland	Scandinavia	Europe	igneous	2723	6.07	0.51
17	KuittilaA285	62.3521	30.5522	22.31	1.95906	Finland	Scandinavia	Europe	igneous	2741	6.58	0.59
17	NilsiaA1918	63.2018	28.122	22.308	1.95906	Finland	Scandinavia	Europe	igneous	2724	5.66	0.42
17	SysmänjärviA1078	62.5021	31.0354	22.311	1.95906	Finland	Scandinavia	Europe	igneous	2744	5.44	0.55
18	CNG2-anu-zrn-b-001	-5.88416	13.0279	17.293	1.30235	Angola	Central Africa	Africa	detrital	654	5.94	0.57	0.00104	0.282182	1.5e-05	-6.90291	0.531229	1509.68	2020.17
18	CNG2-anu-zrn-b-002	-5.88416	13.0279	17.293	1.30235	Angola	Central Africa	Africa	detrital	685.7	8.75	0.56	0.00075	0.282205	2e-05	-5.27384	0.708355	1466.39	1941.81
18	CNG2-anu-zrn-b-003	-5.88416	13.0279	17.293	1.30235	Angola	Central Africa	Africa	detrital	880.6	5.69	0.56	0.00069	0.281892	1.4e-05	-12.0859	0.496064	1894.93	2515.24
18	CNG2-anu-zrn-b-004	-5.88416	13.0279	17.293	1.30235	Angola	Central Africa	Africa	detrital	1048.9	6.84	0.56	0.00048	0.282227	1.3e-05	3.61801	0.460804	1425.84	1659.73
18	CNG2-anu-zrn-b-005	-5.88416	13.0279	17.293	1.30235	Angola	Central Africa	Africa	detrital	825.5	4.93	0.58	0.00168	0.282575	1.4e-05	10.3648	0.496003	975.653	1061.13
18	CNG2-anu-zrn-b-006	-5.88416	13.0279	17.293	1.30235	Angola	Central Africa	Africa	detrital	672.7	5.06	0.57	0.00107	0.282609	2.2e-05	8.60893	0.779168	911.913	1054.32
18	CNG2-anu-zrn-b-007	-5.88416	13.0279	17.293	1.30235	Angola	Central Africa	Africa	detrital	704.2	6.49	0.58	0.00123	0.28259	2e-05	8.5395	0.708384	942.713	1083.07
18	CNG2-anu-zrn-b-008	-5.88416	13.0279	17.293	1.30235	Angola	Central Africa	Africa	detrital	652	9.09	0.58	0.00054	0.282245	1.4e-05	-4.49791	0.495811	1403.26	1867.51
18	CNG2-anu-zrn-b-009	-5.88416	13.0279	17.293	1.30235	Angola	Central Africa	Africa	detrital	1913.6	4.36	0.58	0.00127	0.281327	1.5e-05	-10.0729	0.532738	2704.58	3168.69
18	CNG2-anu-zrn-b-010	-5.88416	13.0279	17.293	1.30235	Angola	Central Africa	Africa	detrital	595.7	5.06	0.58	0.00112	0.282599	1.3e-05	6.57846	0.460339	927.249	1123.91
18	CNG2-anu-zrn-b-011	-5.88416	13.0279	17.293	1.30235	Angola	Central Africa	Africa	detrital	739.5	6.1	0.56	0.00099	0.282076	2e-05	-8.79208	0.70844	1655.04	2203.2
18	CNG2-anu-zrn-b-012	-5.88416	13.0279	17.293	1.30235	Angola	Central Africa	Africa	detrital	1071.2	3.56	0.59	0.00099	0.282078	2e-05	-1.53625	0.708965	1652.27	2000.16
18	CNG2-anu-zrn-b-013	-5.88416	13.0279	17.293	1.30235	Angola	Central Africa	Africa	detrital	1935.2	5.85	0.6	0.00065	0.28136	1.5e-05	-7.61707	0.532764	2616.67	3034.58
18	CNG2-anu-zrn-b-014	-5.88416	13.0279	17.293	1.30235	Angola	Central Africa	Africa	detrital	1013.2	6.65	0.57	0.00117	0.281852	2e-05	-10.9287	0.708873	1974.42	2542.54
18	CNG2-anu-zrn-b-015	-5.88416	13.0279	17.293	1.30235	Angola	Central Africa	Africa	detrital	593.2	5.32	0.58	0.00046	0.282269	1.5e-05	-4.90038	0.531157	1367.33	1848.35
18	CNG2-anu-zrn-b-016	-5.88416	13.0279	17.293	1.30235	Angola	Central Africa	Africa	detrital	1061.8	6.94	0.56	0.00046	0.282037	1.3e-05	-2.81782	0.460818	1685.65	2073.29
18	CNG2-anu-zrn-b-017	-5.88416	13.0279	17.293	1.30235	Angola	Central Africa	Africa	detrital	1002.1	6.75	0.57	0.00043	0.282064	1.1e-05	-3.15894	0.38987	1647.42	2049.23
18	CNG2-anu-zrn-b-018	-5.88416	13.0279	17.293	1.30235	Angola	Central Africa	Africa	detrital	688.2	5.97	0.55	0.00048	0.282351	1.7e-05	0.0751472	0.602105	1255.02	1606.74
18	CNG2-anu-zrn-b-019	-5.88416	13.0279	17.293	1.30235	Angola	Central Africa	Africa	detrital	959	8.03	0.57	0.00066	0.282238	1.1e-05	1.90878	0.389833	1417.34	1698.23
18	CNG2-anu-zrn-b-020	-5.88416	13.0279	17.293	1.30235	Angola	Central Africa	Africa	detrital	2490.8	4.13	0.59	0.0012	0.281022	1.3e-05	-8.064	0.462318	3115.56	3484.01
18	CNG2-anu-zrn-b-021	-5.88416	13.0279	17.293	1.30235	Angola	Central Africa	Africa	detrital	604.8	7.65	0.55	0.00023	0.282112	1.4e-05	-10.1137	0.495759	1573.55	2185.03
18	CNG2-anu-zrn-b-022	-5.88416	13.0279	17.293	1.30235	Angola	Central Africa	Africa	detrital	1916.7	4.46	0.55	0.00044	0.281504	1.4e-05	-2.64462	0.497225	2408.64	2714.74
18	CNG2-anu-zrn-b-023	-5.88416	13.0279	17.293	1.30235	Angola	Central Africa	Africa	detrital	1135.6	7.97	0.56
18	CNG2-anu-zrn-b-024	-5.88416	13.0279	17.293	1.30235	Angola	Central Africa	Africa	detrital	1941.7	6.36	0.6	0.00031	0.281378	1.3e-05	-6.38658	0.461736	2569.75	2964.03
18	CNG2-anu-zrn-b-025	-5.88416	13.0279	17.293	1.30235	Angola	Central Africa	Africa	detrital	875.4	5.04	0.56	0.00171	0.282597	1.5e-05	12.185	0.531491	944.898	984.369
18	CNG2-anu-zrn-b-026	-5.88416	13.0279	17.293	1.30235	Angola	Central Africa	Africa	detrital	880.6	10.1	0.58	0.00066	0.281958	1.6e-05	-9.72974	0.56693	1802.96	2368.21
18	CNG2-anu-zrn-b-027	-5.88416	13.0279	17.293	1.30235	Angola	Central Africa	Africa	detrital	1023.2	8.55	0.58	0.00043	0.282287	1.7e-05	5.21131	0.602556	1341.5	1539.7
18	CNG2-anu-zrn-b-028	-5.88416	13.0279	17.293	1.30235	Angola	Central Africa	Africa	detrital	593.9	5.5	0.57	0.00032	0.28205	1.9e-05	-12.5847	0.6728	1661.83	2331.8
18	CNG2-anu-zrn-b-029	-5.88416	13.0279	17.293	1.30235	Angola	Central Africa	Africa	detrital	621.8	8.85	0.6	0.00133	0.282521	1.7e-05	4.28972	0.602016	1043.1	1289.22
18	CNG2-anu-zrn-b-030	-5.88416	13.0279	17.293	1.30235	Angola	Central Africa	Africa	detrital	533.7	8.5	0.7	0.00131	0.282334	1.6e-05	-4.20104	0.566493	1306.73	1758.99
18	CNG2-anu-zrn-b-031	-5.88416	13.0279	17.293	1.30235	Angola	Central Africa	Africa	detrital	612.7	8.76	0.58	0.001	0.282423	1.1e-05	0.759733	0.389532	1171.47	1505.78
18	CNG2-anu-zrn-b-032	-5.88416	13.0279	17.293	1.30235	Angola	Central Africa	Africa	detrital	623.3	8.52	0.62	0.00029	0.282104	1.2e-05	-10.0144	0.424954	1586.91	2192.67
18	CNG2-anu-zrn-b-033	-5.88416	13.0279	17.293	1.30235	Angola	Central Africa	Africa	detrital	588.6	6.05	0.56	0.00051	0.282431	1.7e-05	0.71588	0.601972	1145.42	1490.22
18	CNG2-anu-zrn-b-034	-5.88416	13.0279	17.293	1.30235	Angola	Central Africa	Africa	detrital	701.5	2.68	0.59	0.00035	0.282357	1.1e-05	0.639892	0.389609	1242.53	1581.25
18	CNG2-anu-zrn-b-035	-5.88416	13.0279	17.293	1.30235	Angola	Central Africa	Africa	detrital	1013.9	7.45	0.56	0.00078	0.28202	1.8e-05	-4.69487	0.637987	1723.21	2154.25
18	CNG2-anu-zrn-b-036	-5.88416	13.0279	17.293	1.30235	Angola	Central Africa	Africa	detrital	640.7	7.62	0.58	0.00045	0.282212	1.6e-05	-5.87509	0.566627	1445.33	1945.66
18	CNG2-anu-zrn-b-037	-5.88416	13.0279	17.293	1.30235	Angola	Central Africa	Africa	detrital	2202.8	5.15	0.6	0.00111	0.281447	1.6e-05	0.790968	0.56863	2529.1	2722.78
18	CNG2-anu-zrn-b-038	-5.88416	13.0279	17.293	1.30235	Angola	Central Africa	Africa	detrital	2704.1	4.3	0.58	0.00071	0.280967	1.2e-05	-4.36266	0.426966	3149.94	3422.21
18	CNG2-anu-zrn-b-039	-5.88416	13.0279	17.293	1.30235	Angola	Central Africa	Africa	detrital	664.7	8.08	0.58	0.00026	0.281956	1.2e-05	-14.3318	0.424993	1787.08	2494.09
18	CNG2-anu-zrn-b-040	-5.88416	13.0279	17.293	1.30235	Angola	Central Africa	Africa	detrital	1939.1	7.89	0.58	2e-05	0.281235	1.2e-05	-11.1447	0.426215	2740.74	3253.92
18	CNG2-anu-zrn-b-041	-5.88416	13.0279	17.293	1.30235	Angola	Central Africa	Africa	detrital	564.5	6.9	0.57	3e-05	0.282424	1.4e-05	0.121607	0.495715	1140.8	1509.49
18	CNG2-anu-zrn-b-042	-5.88416	13.0279	17.293	1.30235	Angola	Central Africa	Africa	detrital	517.9	6	0.58	0.00037	0.28231	1.4e-05	-5.06359	0.495664	1307.81	1801.68
18	CNG2-anu-zrn-b-043	-5.88416	13.0279	17.293	1.30235	Angola	Central Africa	Africa	detrital	664.3	6.79	0.57	0.00045	0.282672	1.4e-05	10.9333	0.495825	809.628	899.992
18	CNG2-anu-zrn-b-044	-5.88416	13.0279	17.293	1.30235	Angola	Central Africa	Africa	detrital	950.6	5.59	0.59	0.00085	0.281477	1.6e-05	-25.3648	0.567019	2471.14	3390.62
18	CNG2-anu-zrn-b-045	-5.88416	13.0279	17.293	1.30235	Angola	Central Africa	Africa	detrital	2524.9	6.36	0.56	0.0006	0.281131	1.8e-05	-2.39864	0.640183	2921.44	3165.47
18	CNG2-anu-zrn-b-047	-5.88416	13.0279	17.293	1.30235	Angola	Central Africa	Africa	detrital	851.6	6.38	0.61	0.00049	0.282095	1.8e-05	-5.41295	0.637755	1607.5	2076.23
18	CNG2-anu-zrn-b-048	-5.88416	13.0279	17.293	1.30235	Angola	Central Africa	Africa	detrital	1028.9	7.55	0.58	0.00032	0.282025	1.3e-05	-3.87356	0.460784	1695.9	2114.35
18	CNG2-anu-zrn-b-049	-5.88416	13.0279	17.293	1.30235	Angola	Central Africa	Africa	detrital	2144	5.76	0.58	0.00033	0.281453	1.4e-05	0.83238	0.497484	2470.4	2675.03
18	CNG2-anu-zrn-b-050	-5.88416	13.0279	17.293	1.30235	Angola	Central Africa	Africa	detrital	492.8	7.94	0.58	0.00062	0.28206	1.7e-05	-14.5456	0.601844	1661.07	2379.02
18	CNG2-anu-zrn-b-051	-5.88416	13.0279	17.293	1.30235	Angola	Central Africa	Africa	detrital	267.6	6.93	0.61	0.00049	0.281912	1.5e-05	-24.6339	0.530775	1857.82	2843.91
18	CNG2-anu-zrn-b-052	-5.88416	13.0279	17.293	1.30235	Angola	Central Africa	Africa	detrital	549.5	7.14	0.58	0.00047	0.282506	1.4e-05	2.53199	0.495699	1040.45	1345.3
18	CNG2-anu-zrn-b-053	-5.88416	13.0279	17.293	1.30235	Angola	Central Africa	Africa	detrital	645.9	7.66	0.58	0.00078	0.282214	1.6e-05	-5.83215	0.566634	1455.07	1946.8
18	CNG2-anu-zrn-b-054	-5.88416	13.0279	17.293	1.30235	Angola	Central Africa	Africa	detrital	1046.5	5.3	0.6	0.00064	0.282151	1.4e-05	0.759179	0.496248	1536.66	1837.46
18	CNG2-anu-zrn-b-055	-5.88416	13.0279	17.293	1.30235	Angola	Central Africa	Africa	detrital	919.1	5.81	0.57	0.00184	0.281904	2e-05	-11.525	0.708724	1936.51	2508.7
18	CNG2-anu-zrn-b-056	-5.88416	13.0279	17.293	1.30235	Angola	Central Africa	Africa	detrital	672.4	8.35	0.56	0.00039	0.28234	1.5e-05	-0.620381	0.531251	1267.22	1638.6
18	CNG2-anu-zrn-b-057	-5.88416	13.0279	17.293	1.30235	Angola	Central Africa	Africa	detrital	278.1	6.92	0.56	0.00172	0.282532	1.7e-05	-2.69381	0.601559	1038.33	1469.78
18	CNG2-anu-zrn-b-058	-5.88416	13.0279	17.293	1.30235	Angola	Central Africa	Africa	detrital	1990.5	6.31	0.62	0.00056	0.281347	1.8e-05	-6.72045	0.639398	2628.12	3021.59
18	CNG2-anu-zrn-b-059	-5.88416	13.0279	17.293	1.30235	Angola	Central Africa	Africa	detrital	586.3	5.35	0.61	0.00081	0.282658	1.3e-05	8.58676	0.460329	836.965	988.973
18	CNG2-anu-zrn-b-060	-5.88416	13.0279	17.293	1.30235	Angola	Central Africa	Africa	detrital	557.2	7.31	0.57	0.00034	0.281677	1.2e-05	-26.6044	0.424892	2169.16	3179.06
18	CNG2-anu-zrn-b-061	-5.88416	13.0279	17.293	1.30235	Angola	Central Africa	Africa	detrital	653	10.32	0.58	0.00068	0.282273	1.2e-05	-3.54525	0.424982	1369.66	1808.24
18	CNG2-anu-zrn-b-062	-5.88416	13.0279	17.293	1.30235	Angola	Central Africa	Africa	detrital	619.9	10.17	0.57	0.0003	0.282222	1.5e-05	-5.91457	0.531189	1426.03	1932.46
18	CNG2-anu-zrn-b-063	-5.88416	13.0279	17.293	1.30235	Angola	Central Africa	Africa	detrital	1889.2	6.91	0.58	0.00085	0.281453	1.4e-05	-5.59734	0.497194	2503.82	2875.49
18	CNG2-anu-zrn-b-064	-5.88416	13.0279	17.293	1.30235	Angola	Central Africa	Africa	detrital	603.5	8.23	0.59	0.00093	0.282452	1.7e-05	1.61664	0.601992	1128.73	1444.55
18	CNG2-anu-zrn-b-065	-5.88416	13.0279	17.293	1.30235	Angola	Central Africa	Africa	detrital	506.6	11.58	0.55	0.00016	0.281613	1.3e-05	-29.9167	0.460248	2245.19	3347.79
18	CNG2-anu-zrn-b-066	-5.88416	13.0279	17.293	1.30235	Angola	Central Africa	Africa	detrital	978.4	5.96	0.58	0.00092	0.282303	1.8e-05	4.46798	0.637936	1336.52	1552.01
18	CNG2-anu-zrn-b-067	-5.88416	13.0279	17.293	1.30235	Angola	Central Africa	Africa	detrital	639	6.35	0.6	0.00036	0.282095	1.5e-05	-10.0175	0.531211	1602.09	2204.64
18	CNG2-anu-zrn-b-068	-5.88416	13.0279	17.293	1.30235	Angola	Central Africa	Africa	detrital	633.5	5.87	0.6	0.0001	0.282354	1.5e-05	-0.856559	0.531205	1238.61	1623.92
18	CNG2-anu-zrn-b-069	-5.88416	13.0279	17.293	1.30235	Angola	Central Africa	Africa	detrital	2089	6.73	0.59	0.0006	0.281303	1.4e-05	-6.12635	0.497421	2690.16	3060.11
18	CNG2-anu-zrn-b-070	-5.88416	13.0279	17.293	1.30235	Angola	Central Africa	Africa	detrital	953.5	9.44	0.57	0.001	0.282134	1.4e-05	-2.11386	0.496145	1574.88	1946.65
18	CNG2-anu-zrn-b-071	-5.88416	13.0279	17.293	1.30235	Angola	Central Africa	Africa	detrital	999.7	7.74	0.57	0.00074	0.282338	1.1e-05	6.29232	0.389868	1281.63	1453.45
18	CNG2-anu-zrn-b-072	-5.88416	13.0279	17.293	1.30235	Angola	Central Africa	Africa	detrital	1037.3	5.89	0.57	0.00044	0.282217	1.8e-05	3.03507	0.63802	1438.09	1687.48
18	CNG2-anu-zrn-b-073	-5.88416	13.0279	17.293	1.30235	Angola	Central Africa	Africa	detrital	1027.1	5.43	0.58	0.00088	0.282412	1.3e-05	9.41935	0.460782	1183.13	1277.28
18	CNG2-anu-zrn-b-074	-5.88416	13.0279	17.293	1.30235	Angola	Central Africa	Africa	detrital	1032.7	6.09	0.57	0.00061	0.282297	1.6e-05	5.65168	0.567123	1333.99	1519.27
18	CNG2-anu-zrn-b-075	-5.88416	13.0279	17.293	1.30235	Angola	Central Africa	Africa	detrital	952.4	6.18	0.58	0.00075	0.281987	1.3e-05	-7.18827	0.460705	1767.3	2263.55
18	CNG2-anu-zrn-b-076	-5.88416	13.0279	17.293	1.30235	Angola	Central Africa	Africa	detrital	532.6	9.13	0.58	0.00022	0.281805	1.3e-05	-22.5684	0.460274	1989.74	2910.11
18	CNG2-anu-zrn-b-077	-5.88416	13.0279	17.293	1.30235	Angola	Central Africa	Africa	detrital	2765.1	5.96	0.56	0.00048	0.28095	1.4e-05	-3.1489	0.498197	3154.03	3395.37
18	CNG2-anu-zrn-b-078	-5.88416	13.0279	17.293	1.30235	Angola	Central Africa	Africa	detrital	615.9	6.33	0.57	0.00048	0.281883	1.6e-05	-18.081	0.566596	1896.89	2691.77
18	CNG2-anu-zrn-b-079	-5.88416	13.0279	17.293	1.30235	Angola	Central Africa	Africa	detrital	626.9	7.69	0.56	0.0003	0.282414	1.4e-05	1.03871	0.495784	1162.56	1499.07
18	CNG2-anu-zrn-b-080	-5.88416	13.0279	17.293	1.30235	Angola	Central Africa	Africa	detrital	1969.5	9.24	0.58	0.00078	0.281421	1.5e-05	-4.85599	0.532806	2542.74	2891.09
18	CNG2-anu-zrn-b-081	-5.88416	13.0279	17.293	1.30235	Angola	Central Africa	Africa	detrital	561.1	9.5	0.59	0.00037	0.282376	1.2e-05	-1.78009	0.424896	1217.02	1627.11
18	CNG2-anu-zrn-b-082	-5.88416	13.0279	17.293	1.30235	Angola	Central Africa	Africa	detrital	1023.8	7.37	0.58	0.00049	0.28199	1.2e-05	-5.34347	0.425334	1751.27	2202.37
18	CNG2-anu-zrn-b-083	-5.88416	13.0279	17.293	1.30235	Angola	Central Africa	Africa	detrital	782.7	5.84	0.56	0.00039	0.282507	1.5e-05	7.72178	0.531381	1036.9	1195.61
18	CNG2-anu-zrn-b-084	-5.88416	13.0279	17.293	1.30235	Angola	Central Africa	Africa	detrital	1009.9	5.47	0.59	0.00036	0.281816	1.4e-05	-11.7294	0.496207	1982	2590.2
18	CNG2-anu-zrn-b-085	-5.88416	13.0279	17.293	1.30235	Angola	Central Africa	Africa	detrital	559.6	10.09	0.56	4e-05	0.282384	1.5e-05	-1.407	0.531118	1195.74	1602.45
18	CNG2-anu-zrn-b-086	-5.88416	13.0279	17.293	1.30235	Angola	Central Africa	Africa	detrital	1059.8	7.26	0.57	0.00016	0.282445	1.4e-05	11.813	0.496263	1115.84	1151.38
18	CNG2-anu-zrn-b-087	-5.88416	13.0279	17.293	1.30235	Angola	Central Africa	Africa	detrital	538.7	9.7	0.56	0.00024	0.282401	1.4e-05	-1.33946	0.495687	1178.6	1582.24
18	CNG2-anu-zrn-b-088	-5.88416	13.0279	17.293	1.30235	Angola	Central Africa	Africa	detrital	551.6	7.58	0.58	0.00057	0.282263	1.3e-05	-6.0627	0.460294	1379.53	1890.1
18	CNG2-anu-zrn-b-089	-5.88416	13.0279	17.293	1.30235	Angola	Central Africa	Africa	detrital	657.8	6.98	0.59	0.00052	0.281711	1.4e-05	-23.2743	0.495818	2133.08	3046
18	CNG2-anu-zrn-b-090	-5.88416	13.0279	17.293	1.30235	Angola	Central Africa	Africa	detrital	634	6.54	0.58	4e-05	0.281805	1.3e-05	-20.2623	0.460378	1980.57	2841.47
18	CNG2-anu-zrn-b-091	-5.88416	13.0279	17.293	1.30235	Angola	Central Africa	Africa	detrital	554.2	9.42	0.59	0.00045	0.282427	1.4e-05	-0.155064	0.495704	1149.15	1519.09
18	CNG2-anu-zrn-b-092	-5.88416	13.0279	17.293	1.30235	Angola	Central Africa	Africa	detrital	581.9	10.07	0.58	3e-05	0.282428	1.1e-05	0.648913	0.389506	1135.34	1489.4
18	CNG2-anu-zrn-b-093	-5.88416	13.0279	17.293	1.30235	Angola	Central Africa	Africa	detrital	1003.7	7.32	0.59	0.00061	0.281604	1.5e-05	-19.548	0.531643	2283.59	3070.67
18	CNG2-anu-zrn-b-094	-5.88416	13.0279	17.293	1.30235	Angola	Central Africa	Africa	detrital	649.5	8.42	0.6	0.00059	0.282279	1.4e-05	-3.37003	0.495809	1358.16	1794.56
18	CNG2-anu-zrn-b-095	-5.88416	13.0279	17.293	1.30235	Angola	Central Africa	Africa	detrital	514.1	10.97	0.58	0.00038	0.282201	1.3e-05	-9.00929	0.460256	1457.79	2047.4
18	CNG2-anu-zrn-b-096	-5.88416	13.0279	17.293	1.30235	Angola	Central Africa	Africa	detrital	1686.5	5.93	0.6	0.00061	0.281395	2.1e-05	-11.8744	0.745447	2566.7	3107.99
18	CNG2-anu-zrn-b-097	-5.88416	13.0279	17.293	1.30235	Angola	Central Africa	Africa	detrital	2063.3	7.79	0.59	0.00107	0.281391	1.7e-05	-4.23301	0.603976	2603.04	2924.35
18	CNG2-anu-zrn-b-098	-5.88416	13.0279	17.293	1.30235	Angola	Central Africa	Africa	detrital	1970.5	5.34	0.59	0.00051	0.28134	1.7e-05	-7.35146	0.603848	2634.16	3045.12
18	CNG2-anu-zrn-b-099	-5.88416	13.0279	17.293	1.30235	Angola	Central Africa	Africa	detrital	335.4	5.77	0.6	0.00069	0.282644	1.5e-05	2.69722	0.530854	853.897	1170.98
18	CNG2-anu-zrn-b-100	-5.88416	13.0279	17.293	1.30235	Angola	Central Africa	Africa	detrital	2604.4	7.37	0.6	0.00095	0.281189	1.9e-05	0.849421	0.675873	2869.44	3028.58
18	CNG2-anu-zrn-b-101	-5.88416	13.0279	17.293	1.30235	Angola	Central Africa	Africa	detrital	1997.4	7.62	0.6	0.00095	0.281419	1.6e-05	-4.53428	0.568362	2556.73	2892.58
18	CNG2-anu-zrn-b-102	-5.88416	13.0279	17.293	1.30235	Angola	Central Africa	Africa	detrital	2515.4	5.18	0.59	0.00129	0.281209	1.7e-05	-1.02001	0.604604	2867.67	3074.07
18	CNG2-anu-zrn-b-103	-5.88416	13.0279	17.293	1.30235	Angola	Central Africa	Africa	detrital	2020.9	8.79	0.59	0.00094	0.281348	2.1e-05	-6.52124	0.746016	2652.77	3032.43
18	CNG2-anu-zrn-b-104	-5.88416	13.0279	17.293	1.30235	Angola	Central Africa	Africa	detrital	2627.8	6.5	0.59	0.00039	0.281105	1.5e-05	-0.610717	0.533613	2940.42	3135.61
18	CNG2-anu-zrn-b-105	-5.88416	13.0279	17.293	1.30235	Angola	Central Africa	Africa	detrital	401.6	6.47	0.6	0.00143	0.282487	2.1e-05	-1.62456	0.743305	1094.18	1495.82
18	CNG2-anu-zrn-b-106	-5.88416	13.0279	17.293	1.30235	Angola	Central Africa	Africa	detrital	1988.2	10.11	0.6	0.00093	0.281439	1.5e-05	-4.00111	0.532829	2528.14	2852.8
18	CNG2-anu-zrn-b-107	-5.88416	13.0279	17.293	1.30235	Angola	Central Africa	Africa	detrital	2714.6	6.15	0.61	0.00034	0.281023	1.5e-05	-1.4474	0.53372	3045.79	3253.29
18	CNG2-anu-zrn-b-108	-5.88416	13.0279	17.293	1.30235	Angola	Central Africa	Africa	detrital	1966.6	6.9	0.61	0.00034	0.281415	1.9e-05	-4.54926	0.674883	2522.08	2870.08
18	CNG2-anu-zrn-b-109	-5.88416	13.0279	17.293	1.30235	Angola	Central Africa	Africa	detrital	1990	6.6	0.61	0.00092	0.281384	1.7e-05	-5.90141	0.603875	2602.4	2970.9
18	CNG2-anu-zrn-b-110	-5.88416	13.0279	17.293	1.30235	Angola	Central Africa	Africa	detrital	2068.3	6.11	0.6	0.00035	0.281215	2e-05	-9.3682	0.710568	2790.63	3242.87
18	CNG2-anu-zrn-b-111	-5.88416	13.0279	17.293	1.30235	Angola	Central Africa	Africa	detrital	1765.7	7.1	0.59	0.0005	0.281731	1.6e-05	1.95061	0.568062	2104.81	2314.95
18	CNG2-anu-zrn-b-112	-5.88416	13.0279	17.293	1.30235	Angola	Central Africa	Africa	detrital	1970.8	7.18	0.6	0.00046	0.28143	1.4e-05	-4.08131	0.497287	2509.66	2844.5
18	CNG2-anu-zrn-b-113	-5.88416	13.0279	17.293	1.30235	Angola	Central Africa	Africa	detrital	1853.5	4.56	0.6	0.00035	0.281493	1.3e-05	-4.34417	0.461643	2417.87	2771.21
18	CNG2-anu-zrn-b-114	-5.88416	13.0279	17.293	1.30235	Angola	Central Africa	Africa	detrital	2100.6	6.66	0.63	0.00114	0.281587	2e-05	3.45775	0.710621	2338.78	2479.85
18	CNG2-anu-zrn-b-115	-5.88416	13.0279	17.293	1.30235	Angola	Central Africa	Africa	detrital	2567.4	6.28	0.59	0.00046	0.281303	2.4e-05	4.92841	0.853662	2680.48	2750.74
18	CNG2-anu-zrn-b-116	-5.88416	13.0279	17.293	1.30235	Angola	Central Africa	Africa	detrital	2498.4	5.94	0.59	0.00049	0.281167	1.6e-05	-1.53255	0.569017	2865	3092.32
18	CNG2-anu-zrn-b-117	-5.88416	13.0279	17.293	1.30235	Angola	Central Africa	Africa	detrital	306.2	6.78	0.6	0.00038	0.282567	1.7e-05	-0.595892	0.601596	953.657	1358.18
18	CNG2-anu-zrn-b-118	-5.88416	13.0279	17.293	1.30235	Angola	Central Africa	Africa	detrital	2728.5	4.39	0.59	0.00071	0.281121	1.7e-05	1.67084	0.604903	2943.19	3074.3
18	CNG2-anu-zrn-b-119	-5.88416	13.0279	17.293	1.30235	Angola	Central Africa	Africa	detrital	1867.8	4.85	0.6	0.0021	0.281608	2.8e-05	-2.14333	0.99434	2369.63	2646.28
18	CNG2-anu-zrn-b-120	-5.88416	13.0279	17.293	1.30235	Angola	Central Africa	Africa	detrital	1990.7	6.67	0.6	0.00046	0.281483	1.7e-05	-1.75045	0.603876	2438.22	2716.29
18	CNG2-anu-zrn-b-121	-5.88416	13.0279	17.293	1.30235	Angola	Central Africa	Africa	detrital	1826.1	7.61	0.6	0.00063	0.281497	1.5e-05	-5.16425	0.532632	2429.98	2800.82
18	CNG2-anu-zrn-b-122	-5.88416	13.0279	17.293	1.30235	Angola	Central Africa	Africa	detrital	1850.5	5.8	0.6	0.00053	0.28164	1.7e-05	0.58361	0.603683	2230.05	2464.75
18	CNG2-anu-zrn-b-123	-5.88416	13.0279	17.293	1.30235	Angola	Central Africa	Africa	detrital	528.5	7.9	0.6	0.00076	0.282497	2.3e-05	1.65247	0.814324	1060.94	1384.97
18	CNG2-anu-zrn-b-124	-5.88416	13.0279	17.293	1.30235	Angola	Central Africa	Africa	detrital	2011.1	4.82	0.6	0.00139	0.281522	1.7e-05	-1.16931	0.603904	2444.18	2696.08
18	CNG2-anu-zrn-b-125	-5.88416	13.0279	17.293	1.30235	Angola	Central Africa	Africa	detrital	2321.8	6.28	0.6	0.00039	0.280901	1.5e-05	-14.8409	0.533236	3211.84	3767.56
18	CNG2-anu-zrn-b-126	-5.88416	13.0279	17.293	1.30235	Angola	Central Africa	Africa	detrital	1880.1	7.47	0.6	0.0006	0.281482	1.7e-05	-4.45234	0.603723	2448.4	2798.13
18	CNG2-anu-zrn-b-127	-5.88416	13.0279	17.293	1.30235	Angola	Central Africa	Africa	detrital	2604.5	5.75	0.59	0.00035	0.280897	1.7e-05	-8.47195	0.604729	3213.87	3595.38
18	CNG2-anu-zrn-b-128	-5.88416	13.0279	17.293	1.30235	Angola	Central Africa	Africa	detrital	1869	5.95	0.6	0.00062	0.281359	1.6e-05	-9.09392	0.568196	2615.99	3075.05
18	CNG2-anu-zrn-b-129	-5.88416	13.0279	17.293	1.30235	Angola	Central Africa	Africa	detrital	489.6	6.73	0.59	0.00053	0.282471	1.8e-05	-0.0354017	0.637242	1090.61	1462.26
18	CNG2-anu-zrn-b-130	-5.88416	13.0279	17.293	1.30235	Angola	Central Africa	Africa	detrital	2694.6	5.07	0.59	0.00055	0.281095	1.8e-05	0.269729	0.640435	2965.91	3133.45
18	CNG2-anu-zrn-b-131	-5.88416	13.0279	17.293	1.30235	Angola	Central Africa	Africa	detrital	1953.8	9.75	0.59	2e-05	0.281415	1.7e-05	-4.41619	0.603825	2501.53	2852.18
18	CNG2-anu-zrn-b-132	-5.88416	13.0279	17.293	1.30235	Angola	Central Africa	Africa	detrital	270.5	7.57	0.59	0.00072	0.282468	2.1e-05	-4.93813	0.74309	1100.23	1606.58
18	CNG2-anu-zrn-b-133	-5.88416	13.0279	17.293	1.30235	Angola	Central Africa	Africa	detrital	2051.3	12.88	0.6	7e-05	0.281538	1.7e-05	2.11082	0.603959	2340.44	2524.92
18	CNG2-anu-zrn-b-134	-5.88416	13.0279	17.293	1.30235	Angola	Central Africa	Africa	detrital	1275.2	5.44	0.6	0.00058	0.281761	1.7e-05	-7.98182	0.602897	2068.31	2557.07
18	CNG2-anu-zrn-b-135	-5.88416	13.0279	17.293	1.30235	Angola	Central Africa	Africa	detrital	1896.6	6.15	0.59	0.00132	0.281184	2.4e-05	-15.588	0.852347	2904.15	3493.19
18	NIL-anu-zrn-b-001	30.0356	31.2278	20.311	1.71454	Egypt	Northern Africa	Africa	detrital	2451.5	6.96	0.58	0.00011	0.281277	1.5e-05	1.94537	0.533396	2691.17	2843.68
18	NIL-anu-zrn-b-002	30.0356	31.2278	20.311	1.71454	Egypt	Northern Africa	Africa	detrital	647.4	8.34	0.57	6e-05	0.282121	1e-05	-8.78313	0.354147	1554.46	2133.59
18	NIL-anu-zrn-b-003	30.0356	31.2278	20.311	1.71454	Egypt	Northern Africa	Africa	detrital	573.3	5.07	0.6	0.00106	0.282602	1.7e-05	6.22696	0.601952	921.542	1129
18	NIL-anu-zrn-b-004	30.0356	31.2278	20.311	1.71454	Egypt	Northern Africa	Africa	detrital	707.2	6.72	0.58	0.00106	0.282565	1.3e-05	7.79837	0.460453	973.685	1132.44
18	NIL-anu-zrn-b-005	30.0356	31.2278	20.311	1.71454	Egypt	Northern Africa	Africa	detrital	921.3	6.11	0.6	0.00046	0.281649	1.5e-05	-19.6664	0.531545	2213.83	3016.97
18	NIL-anu-zrn-b-006	30.0356	31.2278	20.311	1.71454	Egypt	Northern Africa	Africa	detrital	755.1	5.61	0.58	0.00063	0.282582	1.2e-05	9.6498	0.425079	939.015	1051.96
18	NIL-anu-zrn-b-007	30.0356	31.2278	20.311	1.71454	Egypt	Northern Africa	Africa	detrital	2583.4	5.39	0.58	0.00096	0.280832	1.2e-05	-12.339	0.426847	3352.09	3813.31
18	NIL-anu-zrn-b-008	30.0356	31.2278	20.311	1.71454	Egypt	Northern Africa	Africa	detrital	646.8	10.35	0.57	0.00033	0.282525	1.1e-05	5.39495	0.389562	1010.43	1238.41
18	NIL-anu-zrn-b-009	30.0356	31.2278	20.311	1.71454	Egypt	Northern Africa	Africa	detrital	749.9	5.14	0.59	0.00103	0.282491	1.6e-05	6.11285	0.566765	1076.96	1272.22
18	NIL-anu-zrn-b-010	30.0356	31.2278	20.311	1.71454	Egypt	Northern Africa	Africa	detrital	652.8	5.45	0.59	0.00021	0.282256	1e-05	-3.94755	0.354152	1376.26	1833.53
18	NIL-anu-zrn-b-011	30.0356	31.2278	20.311	1.71454	Egypt	Northern Africa	Africa	detrital	548.6	7.69	0.58	0.00019	0.281646	1e-05	-27.8356	0.35407	2202.54	3249.33
18	NIL-anu-zrn-b-012	30.0356	31.2278	20.311	1.71454	Egypt	Northern Africa	Africa	detrital	800.6	5.79	0.58	8e-05	0.282474	1.4e-05	7.11263	0.495975	1073.82	1248.03
18	NIL-anu-zrn-b-013	30.0356	31.2278	20.311	1.71454	Egypt	Northern Africa	Africa	detrital	849.9	5.93	0.59	0.0014	0.28226	1.9e-05	-0.119922	0.673184	1414.3	1742.34
18	NIL-anu-zrn-b-014	30.0356	31.2278	20.311	1.71454	Egypt	Northern Africa	Africa	detrital	741.4	6.71	0.67	0.00068	0.282617	1.4e-05	10.5654	0.49591	891.392	983.183
18	NIL-anu-zrn-b-015	30.0356	31.2278	20.311	1.71454	Egypt	Northern Africa	Africa	detrital	564.7	10.05	0.6	0.00027	0.281571	1.3e-05	-30.1673	0.460307	2308.07	3405.51
18	NIL-anu-zrn-b-016	30.0356	31.2278	20.311	1.71454	Egypt	Northern Africa	Africa	detrital	611.2	7.15	0.56	0.00073	0.282595	1.9e-05	6.92801	0.672826	923.321	1113.66
18	NIL-anu-zrn-b-017	30.0356	31.2278	20.311	1.71454	Egypt	Northern Africa	Africa	detrital	550.1	6.69	0.57	0.00042	0.281973	1.6e-05	-16.3086	0.566514	1771.29	2532.2
18	NIL-anu-zrn-b-018	30.0356	31.2278	20.311	1.71454	Egypt	Northern Africa	Africa	detrital	772.3	6.9	0.57	0.00028	0.282497	1.4e-05	7.19498	0.495944	1047.72	1220.97
18	NIL-anu-zrn-b-019	30.0356	31.2278	20.311	1.71454	Egypt	Northern Africa	Africa	detrital	1069.8	4.19	0.61	0.00064	0.282329	1.5e-05	7.58109	0.531722	1290.74	1426.33
18	NIL-anu-zrn-b-020	30.0356	31.2278	20.311	1.71454	Egypt	Northern Africa	Africa	detrital	726	5.05	0.57	0.00081	0.282666	1.2e-05	11.902	0.425051	825.742	886.227
18	NIL-anu-zrn-b-021	30.0356	31.2278	20.311	1.71454	Egypt	Northern Africa	Africa	detrital	2268.7	6.43	0.59	0.00058	0.281177	1.3e-05	-6.52771	0.462082	2858.21	3221.5
18	NIL-anu-zrn-b-022	30.0356	31.2278	20.311	1.71454	Egypt	Northern Africa	Africa	detrital	598.4	5.46	0.61	0.0003	0.282542	1.2e-05	4.94421	0.424931	986.188	1229.8
18	NIL-anu-zrn-b-023	30.0356	31.2278	20.311	1.71454	Egypt	Northern Africa	Africa	detrital	615.7	7.29	0.61	0.00016	0.282381	1.3e-05	-0.319063	0.460359	1203.56	1576.38
18	NIL-anu-zrn-b-024	30.0356	31.2278	20.311	1.71454	Egypt	Northern Africa	Africa	detrital	2666.9	6.29	0.56	0.00075	0.280942	1.4e-05	-6.16846	0.498084	3186.71	3503.27
18	NIL-anu-zrn-b-025	30.0356	31.2278	20.311	1.71454	Egypt	Northern Africa	Africa	detrital	688.9	7.61	0.57	0.00035	0.282571	1.4e-05	7.94205	0.495852	947.38	1109.21
18	NIL-anu-zrn-b-026	30.0356	31.2278	20.311	1.71454	Egypt	Northern Africa	Africa	detrital	1929.9	9.09	0.6	0.00054	0.281403	1.3e-05	-6.065	0.461723	2551.28	2935.26
18	NIL-anu-zrn-b-027	30.0356	31.2278	20.311	1.71454	Egypt	Northern Africa	Africa	detrital	655.6	7.22	0.57	0.00092	0.28208	1.7e-05	-10.4285	0.602062	1646.46	2242.67
18	NIL-anu-zrn-b-028	30.0356	31.2278	20.311	1.71454	Egypt	Northern Africa	Africa	detrital	618.5	7.75	0.56	0.00047	0.282072	1.4e-05	-11.3271	0.495775	1638.17	2271.34
18	NIL-anu-zrn-b-029	30.0356	31.2278	20.311	1.71454	Egypt	Northern Africa	Africa	detrital	634.6	7.72	0.58	0.00069	0.282522	1.2e-05	4.86828	0.424965	1024.17	1262.41
18	NIL-anu-zrn-b-030	30.0356	31.2278	20.311	1.71454	Egypt	Northern Africa	Africa	detrital	609.1	6.8	0.56	0.00092	0.282592	1.7e-05	6.69919	0.601999	932.175	1126.57
18	NIL-anu-zrn-b-031	30.0356	31.2278	20.311	1.71454	Egypt	Northern Africa	Africa	detrital	851.3	5.96	0.57	0.00059	0.282493	1.1e-05	8.62516	0.389739	1061.78	1191.39
18	NIL-anu-zrn-b-032	30.0356	31.2278	20.311	1.71454	Egypt	Northern Africa	Africa	detrital	727.1	6.16	0.58	0.00054	0.282536	1.6e-05	7.45191	0.566736	1000.71	1169.8
18	NIL-anu-zrn-b-033	30.0356	31.2278	20.311	1.71454	Egypt	Northern Africa	Africa	detrital	615.8	7.9	0.59	0.00062	0.282226	1.5e-05	-5.99412	0.531184	1432.43	1934.28
18	NIL-anu-zrn-b-034	30.0356	31.2278	20.311	1.71454	Egypt	Northern Africa	Africa	detrital	2485	6.32	0.57	0.0004	0.280907	1.3e-05	-10.9316	0.462312	3204.7	3653.75
18	NIL-anu-zrn-b-035	30.0356	31.2278	20.311	1.71454	Egypt	Northern Africa	Africa	detrital	618	7.4	0.59	0.00088	0.282421	1.5e-05	0.852368	0.531186	1170.56	1503.99
18	NIL-anu-zrn-b-036	30.0356	31.2278	20.311	1.71454	Egypt	Northern Africa	Africa	detrital	697.9	7.39	0.58	0.00041	0.28251	1.6e-05	5.95185	0.5667	1033.29	1242.41
18	NIL-anu-zrn-b-037	30.0356	31.2278	20.311	1.71454	Egypt	Northern Africa	Africa	detrital	666.7	4.78	0.58	0.00132	0.282524	1.5e-05	5.35846	0.531244	1038.57	1255.97
18	NIL-anu-zrn-b-038	30.0356	31.2278	20.311	1.71454	Egypt	Northern Africa	Africa	detrital	587.7	10.6	0.56	0.00023	0.281714	1e-05	-24.5834	0.3541	2113.15	3076.01
18	NIL-anu-zrn-b-039	30.0356	31.2278	20.311	1.71454	Egypt	Northern Africa	Africa	detrital	540	6.47	0.56	0.0005	0.282261	1.6e-05	-6.36101	0.566501	1379.77	1900.15
18	NIL-anu-zrn-b-040	30.0356	31.2278	20.311	1.71454	Egypt	Northern Africa	Africa	detrital	1026.6	8.01	0.95	0.00049	0.282113	1.1e-05	-0.922025	0.389892	1582.81	1927.72
18	NIL-anu-zrn-b-041	30.0356	31.2278	20.311	1.71454	Egypt	Northern Africa	Africa	detrital	2328.3	6.14	0.94	0.00106	0.280988	1.1e-05	-12.6587	0.391046	3150.21	3639.85
18	NIL-anu-zrn-b-042	30.0356	31.2278	20.311	1.71454	Egypt	Northern Africa	Africa	detrital	146.5	5.05	0.94	0.00045	0.282872	1.7e-05	6.71071	0.601384	530.862	769.859
18	NIL-anu-zrn-b-043	30.0356	31.2278	20.311	1.71454	Egypt	Northern Africa	Africa	detrital	559.4	8.38	0.98	0.00049	0.282542	1.1e-05	4.01572	0.389486	991.085	1258.77
18	NIL-anu-zrn-b-044	30.0356	31.2278	20.311	1.71454	Egypt	Northern Africa	Africa	detrital	2120.7	5.91	1.04	0.00046	0.281457	1.2e-05	0.259195	0.426392	2473.28	2692.36
18	NIL-anu-zrn-b-045	30.0356	31.2278	20.311	1.71454	Egypt	Northern Africa	Africa	detrital	523.5	8.2	0.93	0.00109	0.282285	1.1e-05	-6.07643	0.389455	1367.73	1869.59
18	NIL-anu-zrn-b-046	30.0356	31.2278	20.311	1.71454	Egypt	Northern Africa	Africa	detrital	912.3	5.84	0.95	0.00058	0.281766	1.3e-05	-15.7914	0.460663	2061.5	2769.69
18	NIL-anu-zrn-b-047	30.0356	31.2278	20.311	1.71454	Egypt	Northern Africa	Africa	detrital	628.6	8.38	0.94	0.00066	0.282101	9e-06	-10.1587	0.318719	1606.37	2205.57
18	NIL-anu-zrn-b-048	30.0356	31.2278	20.311	1.71454	Egypt	Northern Africa	Africa	detrital	1952.2	5.55	0.96	0.00041	0.281087	1e-05	-16.6171	0.35519	2965.94	3598.03
18	NIL-anu-zrn-b-049	30.0356	31.2278	20.311	1.71454	Egypt	Northern Africa	Africa	detrital	617.2	6.06	0.96	0.00037	0.282104	1.3e-05	-10.1813	0.460361	1590.2	2198.54
18	NIL-anu-zrn-b-050	30.0356	31.2278	20.311	1.71454	Egypt	Northern Africa	Africa	detrital	202.3	5.08	0.93	0.00104	0.282852	1.3e-05	7.13599	0.459939	567.582	785.505
18	NIL-anu-zrn-b-051	30.0356	31.2278	20.311	1.71454	Egypt	Northern Africa	Africa	detrital	627.5	8.72	0.98	0.00018	0.282156	9e-06	-8.0346	0.318719	1511.61	2071.55
18	NIL-anu-zrn-b-052	30.0356	31.2278	20.311	1.71454	Egypt	Northern Africa	Africa	detrital	122.8	4.67	0.93
18	NIL-anu-zrn-b-053	30.0356	31.2278	20.311	1.71454	Egypt	Northern Africa	Africa	detrital	666.5	6.21	0.91	0.00143	0.282786	1.5e-05	14.5845	0.531244	668.056	668.959
18	NIL-anu-zrn-b-054	30.0356	31.2278	20.311	1.71454	Egypt	Northern Africa	Africa	detrital	763	6.2	0.94	0.00074	0.282581	1.8e-05	9.73124	0.637629	943.132	1052.91
18	NIL-anu-zrn-b-055	30.0356	31.2278	20.311	1.71454	Egypt	Northern Africa	Africa	detrital	812.1	6	1.02	0.00032	0.282416	1.3e-05	5.18385	0.46056	1160.41	1378.93
18	NIL-anu-zrn-b-056	30.0356	31.2278	20.311	1.71454	Egypt	Northern Africa	Africa	detrital	1000.3	7.31	0.97	0.00053	0.282481	1.3e-05	11.5141	0.460754	1076.75	1124.02
18	NIL-anu-zrn-b-057	30.0356	31.2278	20.311	1.71454	Egypt	Northern Africa	Africa	detrital	673	6.46	0.94	0.00054	0.281966	9e-06	-13.9202	0.318751	1786.4	2474.42
18	NIL-anu-zrn-b-058	30.0356	31.2278	20.311	1.71454	Egypt	Northern Africa	Africa	detrital	801.6	6.54	0.94	0.00116	0.282548	1.3e-05	9.17956	0.46055	1000.28	1117.79
18	NIL-anu-zrn-b-059	30.0356	31.2278	20.311	1.71454	Egypt	Northern Africa	Africa	detrital	2565.8	6.37	0.96	0.00035	0.281035	1.4e-05	-4.44863	0.497967	3030.61	3321.62
18	NIL-anu-zrn-b-060	30.0356	31.2278	20.311	1.71454	Egypt	Northern Africa	Africa	detrital	997.3	6.66	0.94	0.00035	0.281035	1.1e-05	-39.6819	0.389866	3030.61	4303.62
18	NIL-anu-zrn-b-062	30.0356	31.2278	20.311	1.71454	Egypt	Northern Africa	Africa	detrital	301	3.68	0.94	0.00105	0.282091	1.4e-05	-17.6874	0.495426	1636.8	2433.15
18	NIL-anu-zrn-b-063	30.0356	31.2278	20.311	1.71454	Egypt	Northern Africa	Africa	detrital	702.6	5.21	0.93	0.00094	0.281086	1.4e-05	-44.6295	0.495867	3008.1	4393.39
18	NIL-anu-zrn-b-064	30.0356	31.2278	20.311	1.71454	Egypt	Northern Africa	Africa	detrital	1034.2	7.07	1.03
18	NIL-anu-zrn-b-065	30.0356	31.2278	20.311	1.71454	Egypt	Northern Africa	Africa	detrital	1931	8.43	1	0.00067	0.281252	1.2e-05	-11.5729	0.426207	2763.83	3273.85
18	NIL-anu-zrn-b-066	30.0356	31.2278	20.311	1.71454	Egypt	Northern Africa	Africa	detrital	618.8	6.82	1	0.00073	0.281999	1.7e-05	-14.0127	0.602012	1749.86	2439.62
18	NIL-anu-zrn-b-067	30.0356	31.2278	20.311	1.71454	Egypt	Northern Africa	Africa	detrital	646.9	8.35	0.96	0.00067	0.281252	1.1e-05	-39.8321	0.389562	2763.83	4060.24
18	NIL-anu-zrn-b-068	30.0356	31.2278	20.311	1.71454	Egypt	Northern Africa	Africa	detrital	626.2	5.83	0.94	0.0006	0.282216	1e-05	-6.11342	0.354131	1445.48	1949.65
18	NIL-anu-zrn-b-069	30.0356	31.2278	20.311	1.71454	Egypt	Northern Africa	Africa	detrital	830.1	4.25	0.97	5e-05	0.281944	1e-05	-10.9916	0.354291	1793.67	2409.28
18	NIL-anu-zrn-b-070	30.0356	31.2278	20.311	1.71454	Egypt	Northern Africa	Africa	detrital	935.7	4.93	0.95
18	NIL-anu-zrn-b-071	30.0356	31.2278	20.311	1.71454	Egypt	Northern Africa	Africa	detrital	991.4	6.54	0.92	0.00081	0.282501	1.1e-05	11.8413	0.389861	1056.75	1096.39
18	NIL-anu-zrn-b-072	30.0356	31.2278	20.311	1.71454	Egypt	Northern Africa	Africa	detrital	730.8	4.88	0.55	0.00123	0.282401	1.6e-05	2.41535	0.566741	1209.64	1491.43
18	NIL-anu-zrn-b-073	30.0356	31.2278	20.311	1.71454	Egypt	Northern Africa	Africa	detrital	947.1	5.52	0.57	0.00049	0.282105	1e-05	-2.95791	0.354384	1593.79	1994.79
18	NIL-anu-zrn-b-074	30.0356	31.2278	20.311	1.71454	Egypt	Northern Africa	Africa	detrital	697.4	5.78	0.55	0.00377	0.282734	1.9e-05	12.315	0.672955	792.204	837.703
18	NIL-anu-zrn-b-075	30.0356	31.2278	20.311	1.71454	Egypt	Northern Africa	Africa	detrital	804.3	5.71	0.55	0.00039	0.281486	1.1e-05	-27.9732	0.389698	2429.79	3444.69
18	NIL-anu-zrn-b-076	30.0356	31.2278	20.311	1.71454	Egypt	Northern Africa	Africa	detrital	658.9	8.3	0.55	0.00029	0.282611	1.2e-05	8.72458	0.424988	890.639	1036.32
18	NIL-anu-zrn-b-077	30.0356	31.2278	20.311	1.71454	Egypt	Northern Africa	Africa	detrital	802.6	5.48	0.55	0.00081	0.282551	1.3e-05	9.49457	0.460551	986.855	1098.59
18	NIL-anu-zrn-b-078	30.0356	31.2278	20.311	1.71454	Egypt	Northern Africa	Africa	detrital	1043.5	4.74	0.56	0.00024	0.282032	1.2e-05	-3.24589	0.425353	1682.88	2086.19
18	NIL-anu-zrn-b-079	30.0356	31.2278	20.311	1.71454	Egypt	Northern Africa	Africa	detrital	734.6	7.02	0.55	0.00061	0.282521	1.4e-05	7.05069	0.495903	1023.41	1201.02
18	NIL-anu-zrn-b-080	30.0356	31.2278	20.311	1.71454	Egypt	Northern Africa	Africa	detrital	1035.5	6.11	0.55	0.00054	0.282478	1.3e-05	12.1773	0.46079	1081.19	1109.42
18	NIL-anu-zrn-b-081	30.0356	31.2278	20.311	1.71454	Egypt	Northern Africa	Africa	detrital	521.8	6.53	0.55	0.00071	0.28202	1.3e-05	-15.3634	0.460263	1720.06	2451.82
18	NIL-anu-zrn-b-082	30.0356	31.2278	20.311	1.71454	Egypt	Northern Africa	Africa	detrital	724.7	5.69	0.55	0.00019	0.28218	2.8e-05	-5.04161	0.991783	1479.28	1956.87
18	NIL-anu-zrn-b-083	30.0356	31.2278	20.311	1.71454	Egypt	Northern Africa	Africa	detrital	1001.5	6.5	0.55
18	NIL-anu-zrn-b-084	30.0356	31.2278	20.311	1.71454	Egypt	Northern Africa	Africa	detrital	677.8	6.1	0.55	0.0012	0.281941	1.4e-05	-14.9985	0.49584	1852.34	2545.03
18	NIL-anu-zrn-b-085	30.0356	31.2278	20.311	1.71454	Egypt	Northern Africa	Africa	detrital	1021.8	6.97	0.57	0.0012	0.281933	1.5e-05	-7.89259	0.531665	1863.47	2359.84
18	NIL-anu-zrn-b-086	30.0356	31.2278	20.311	1.71454	Egypt	Northern Africa	Africa	detrital	953.8	7.14	0.55	0.00077	0.282343	2.2e-05	5.44583	0.779657	1275.69	1471.45
18	NIL-anu-zrn-b-087	30.0356	31.2278	20.311	1.71454	Egypt	Northern Africa	Africa	detrital	592.6	7.11	0.55	0.00038	0.282258	1.2e-05	-5.2715	0.424925	1379.59	1871.3
18	NIL-anu-zrn-b-088	30.0356	31.2278	20.311	1.71454	Egypt	Northern Africa	Africa	detrital	513.9	8.48	0.54	0.00062	0.282186	1.8e-05	-9.62664	0.637277	1487.61	2086
18	NIL-anu-zrn-b-089	30.0356	31.2278	20.311	1.71454	Egypt	Northern Africa	Africa	detrital	741.7	5.84	0.56	0.00061	0.282342	1e-05	0.865378	0.354222	1271.74	1597.7
18	NIL-anu-zrn-b-090	30.0356	31.2278	20.311	1.71454	Egypt	Northern Africa	Africa	detrital	718.4	7.56	0.56	0.00227	0.282559	1.6e-05	7.24856	0.566725	1014.72	1175.92
18	NIL-anu-zrn-b-091	30.0356	31.2278	20.311	1.71454	Egypt	Northern Africa	Africa	detrital	697.3	7.3	0.58	0.00086	0.282468	1.4e-05	4.24223	0.495861	1104.29	1350.23
18	NIL-anu-zrn-b-092	30.0356	31.2278	20.311	1.71454	Egypt	Northern Africa	Africa	detrital	745.7	6.43	0.55	0.00054	0.282573	1.4e-05	9.17016	0.495915	949.313	1075.14
18	NIL-anu-zrn-b-093	30.0356	31.2278	20.311	1.71454	Egypt	Northern Africa	Africa	detrital	711.1	6.33	0.56	0.00094	0.282335	1.6e-05	-0.207309	0.566716	1292.58	1641.97
18	NIL-anu-zrn-b-094	30.0356	31.2278	20.311	1.71454	Egypt	Northern Africa	Africa	detrital	1973.6	6.32	0.57	0.0003	0.281124	2.1e-05	-14.6743	0.745935	2908.37	3495.6
18	NIL-anu-zrn-b-095	30.0356	31.2278	20.311	1.71454	Egypt	Northern Africa	Africa	detrital	625	6.51	0.57	0.0003	0.281124	1.4e-05	-44.6859	0.495782	2908.37	4342.81
18	NIL-anu-zrn-b-096	30.0356	31.2278	20.311	1.71454	Egypt	Northern Africa	Africa	detrital	1891.4	4.52	0.56	0.00036	0.281472	1.2e-05	-4.24823	0.426169	2446.75	2794.2
18	NIL-anu-zrn-b-097	30.0356	31.2278	20.311	1.71454	Egypt	Northern Africa	Africa	detrital	1884.3	5.02	0.55	0.00036	0.281472	1.5e-05	-4.40831	0.532702	2446.75	2798.65
18	NIL-anu-zrn-b-098	30.0356	31.2278	20.311	1.71454	Egypt	Northern Africa	Africa	detrital	2018.6	9.71	0.57	0.00041	0.281369	1.2e-05	-5.10318	0.426292	2588.45	2943.75
18	NIL-anu-zrn-b-099	30.0356	31.2278	20.311	1.71454	Egypt	Northern Africa	Africa	detrital	753.4	4.48	0.56	0.00104	0.282596	1.5e-05	9.90282	0.531346	929.507	1034.57
18	NIL-anu-zrn-b-100	30.0356	31.2278	20.311	1.71454	Egypt	Northern Africa	Africa	detrital	691	5.44	0.55	0.00133	0.282635	1.4e-05	9.80437	0.495854	881.313	992.493
18	NIL-anu-zrn-b-101	30.0356	31.2278	20.311	1.71454	Egypt	Northern Africa	Africa	detrital	600.6	11.27	0.56	2e-05	0.281727	1.1e-05	-23.7556	0.389522	2084.36	3034.23
18	NIL-anu-zrn-b-102	30.0356	31.2278	20.311	1.71454	Egypt	Northern Africa	Africa	detrital	1995.5	7.35	0.56	0.0001	0.28137	1e-05	-5.17092	0.355225	2566.66	2930.34
18	NIL-anu-zrn-b-103	30.0356	31.2278	20.311	1.71454	Egypt	Northern Africa	Africa	detrital	2628.9	6.29	0.55	0.00051	0.280834	9e-06	-10.4409	0.320169	3310.83	3733.1
18	NIL-anu-zrn-b-104	30.0356	31.2278	20.311	1.71454	Egypt	Northern Africa	Africa	detrital	2494.2	5.82	0.58	0.00059	0.281135	1.2e-05	-2.93565	0.426759	2915.32	3174.66
18	NIL-anu-zrn-b-105	30.0356	31.2278	20.311	1.71454	Egypt	Northern Africa	Africa	detrital	666.2	7.04	0.55	0.00068	0.28254	1.1e-05	6.19813	0.389578	998.819	1202.37
18	NIL-anu-zrn-b-106	30.0356	31.2278	20.311	1.71454	Egypt	Northern Africa	Africa	detrital	1882.9	5.74	0.55	0.00046	0.281233	1.2e-05	-13.0546	0.42616	2774.39	3328.34
18	NIL-anu-zrn-b-107	30.0356	31.2278	20.311	1.71454	Egypt	Northern Africa	Africa	detrital	2064.5	6.22	0.55	0.00082	0.281183	1.1e-05	-11.2473	0.390809	2867.88	3354.72
18	NIL-anu-zrn-b-108	30.0356	31.2278	20.311	1.71454	Egypt	Northern Africa	Africa	detrital	815.6	6.21	0.56	0.00064	0.282486	1.2e-05	7.56719	0.425136	1072.9	1230.8
18	NIL-anu-zrn-b-109	30.0356	31.2278	20.311	1.71454	Egypt	Northern Africa	Africa	detrital	905.6	6.2	0.56	0.00076	0.282464	1.2e-05	8.68671	0.425221	1106.96	1229.5
18	NIL-anu-zrn-b-110	30.0356	31.2278	20.311	1.71454	Egypt	Northern Africa	Africa	detrital	612.3	9.17	0.57	3e-05	0.282148	1e-05	-8.59225	0.35412	1516.64	2095.19
18	NIL-anu-zrn-b-111	30.0356	31.2278	20.311	1.71454	Egypt	Northern Africa	Africa	detrital	685.1	6.53	0.55	0.00082	0.282476	1.4e-05	4.27941	0.495848	1091.96	1338.51
18	NIL-anu-zrn-b-112	30.0356	31.2278	20.311	1.71454	Egypt	Northern Africa	Africa	detrital	600	6.65	0.55	0.00049	0.28257	1.4e-05	5.89513	0.495754	952.236	1170.65
18	ZMB2-anu-zrn-b-01	-18.559	36.2302	15.316	0.503321	Mozambique	Southern Africa	Africa	detrital	451.1	6.57	0.6	0.00017	0.282037	1.9e-05	-16.1295	0.672587	1673.06	2447.5
18	ZMB2-anu-zrn-b-02	-18.559	36.2302	15.316	0.503321	Mozambique	Southern Africa	Africa	detrital	611.5	8.15	0.61	0.00082	0.282433	1.8e-05	1.1612	0.637415	1151.97	1479.49
18	ZMB2-anu-zrn-b-03	-18.559	36.2302	15.316	0.503321	Mozambique	Southern Africa	Africa	detrital	598.2	7.82	0.6	0.00041	0.282444	1.6e-05	1.42579	0.566574	1124.49	1452.63
18	ZMB2-anu-zrn-b-04	-18.559	36.2302	15.316	0.503321	Mozambique	Southern Africa	Africa	detrital	913	7.44	0.59	0.00048	0.28191	1.5e-05	-10.6124	0.531536	1860.07	2447.75
18	ZMB2-anu-zrn-b-05	-18.559	36.2302	15.316	0.503321	Mozambique	Southern Africa	Africa	detrital	1110.2	6.39	0.6	0.00099	0.282217	1.5e-05	4.23991	0.53177	1458.95	1667.75
18	ZMB2-anu-zrn-b-06	-18.559	36.2302	15.316	0.503321	Mozambique	Southern Africa	Africa	detrital	614.5	8.22	0.61	0.00053	0.282307	1.6e-05	-3.11726	0.566594	1317.41	1752.07
18	ZMB2-anu-zrn-b-07	-18.559	36.2302	15.316	0.503321	Mozambique	Southern Africa	Africa	detrital	1031.8	7.22	0.6	0.00063	0.282184	1.9e-05	1.61279	0.673457	1490.76	1772.61
18	ZMB2-anu-zrn-b-08	-18.559	36.2302	15.316	0.503321	Mozambique	Southern Africa	Africa	detrital	1018.4	6.57	0.59	0.00149	0.282253	1.7e-05	3.17888	0.602549	1427.6	1663.85
18	ZMB2-anu-zrn-b-09	-18.559	36.2302	15.316	0.503321	Mozambique	Southern Africa	Africa	detrital	493.6	6.72	0.61	0.00032	0.282272	2e-05	-6.92453	0.708053	1358.25	1900.69
18	ZMB2-anu-zrn-b-10	-18.559	36.2302	15.316	0.503321	Mozambique	Southern Africa	Africa	detrital	998.1	7.14	0.6	0.00034	0.28221	1.7e-05	1.98731	0.602522	1443.95	1723.28
18	ZMB2-anu-zrn-b-11	-18.559	36.2302	15.316	0.503321	Mozambique	Southern Africa	Africa	detrital	588.5	7.2	0.6	0.00039	0.282451	1.4e-05	1.46884	0.495742	1114.24	1442.5
18	ZMB2-anu-zrn-b-12	-18.559	36.2302	15.316	0.503321	Mozambique	Southern Africa	Africa	detrital	1000	7.08	0.59	0.0005	0.28222	1.4e-05	2.27697	0.496196	1436.21	1706.51
18	ZMB2-anu-zrn-b-13	-18.559	36.2302	15.316	0.503321	Mozambique	Southern Africa	Africa	detrital	553.5	6.63	0.59	0.00022	0.282475	1.8e-05	1.61377	0.637333	1076.34	1406.59
18	ZMB2-anu-zrn-b-14	-18.559	36.2302	15.316	0.503321	Mozambique	Southern Africa	Africa	detrital	636.3	7.98	0.62	0.0006	0.28242	1.5e-05	1.33115	0.531208	1163.37	1487.72
18	ZMB2-anu-zrn-b-15	-18.559	36.2302	15.316	0.503321	Mozambique	Southern Africa	Africa	detrital	486.4	6.49	0.6	0.00041	0.282036	1.5e-05	-15.4663	0.531031	1684.83	2432.07
18	ZMB2-anu-zrn-b-16	-18.559	36.2302	15.316	0.503321	Mozambique	Southern Africa	Africa	detrital	489.7	7.17	0.59	0.00036	0.282381	1.7e-05	-3.16416	0.60184	1209.82	1660.36
18	ZMB2-anu-zrn-b-17	-18.559	36.2302	15.316	0.503321	Mozambique	Southern Africa	Africa	detrital	501	5.02	0.59	0.00126	0.282278	1.5e-05	-6.86264	0.531049	1383.75	1902.09
18	ZMB2-anu-zrn-b-18	-18.559	36.2302	15.316	0.503321	Mozambique	Southern Africa	Africa	detrital	1013.8	7.67	0.6	0.00207	0.282243	1.8e-05	2.33323	0.637987	1464.43	1713.44
18	ZMB2-anu-zrn-b-19	-18.559	36.2302	15.316	0.503321	Mozambique	Southern Africa	Africa	detrital	545.6	6.94	0.6	0.0002	0.282444	1.9e-05	0.349376	0.672728	1118.37	1480.64
18	ZMB2-anu-zrn-b-20	-18.559	36.2302	15.316	0.503321	Mozambique	Southern Africa	Africa	detrital	525.6	11.3	0.61	6e-05	0.282404	1.5e-05	-1.45862	0.531078	1169.03	1579.84
18	ZMB2-anu-zrn-b-21	-18.559	36.2302	15.316	0.503321	Mozambique	Southern Africa	Africa	detrital	926.1	7.37	0.6	0.00045	0.28193	1.5e-05	-9.59696	0.531551	1831.35	2394.24
18	ZMB2-anu-zrn-b-22	-18.559	36.2302	15.316	0.503321	Mozambique	Southern Africa	Africa	detrital	990.2	7.16	0.59	0.00055	0.282045	1.5e-05	-4.17449	0.531627	1678.63	2103.75
18	ZMB2-anu-zrn-b-23	-18.559	36.2302	15.316	0.503321	Mozambique	Southern Africa	Africa	detrital	1908.3	8.2	0.59	0.00164	0.281473	1.6e-05	-5.48043	0.568247	2528.58	2882.72
18	ZMB2-anu-zrn-b-24	-18.559	36.2302	15.316	0.503321	Mozambique	Southern Africa	Africa	detrital	992.7	6.68	0.6	0.00061	0.282291	1.6e-05	4.55946	0.567072	1342.28	1557.26
18	ZMB2-anu-zrn-b-25	-18.559	36.2302	15.316	0.503321	Mozambique	Southern Africa	Africa	detrital	1924.4	7.33	0.6	0.00063	0.281429	1.3e-05	-5.3819	0.461717	2522.05	2889.07
18	ZMB2-anu-zrn-b-26	-18.559	36.2302	15.316	0.503321	Mozambique	Southern Africa	Africa	detrital	709.6	4.08	0.6	0.00087	0.282335	2.1e-05	-0.206669	0.743812	1290.2	1640.8
18	ZMB2-anu-zrn-b-27	-18.559	36.2302	15.316	0.503321	Mozambique	Southern Africa	Africa	detrital	2603.3	5.45	0.59	0.00049	0.281162	1.9e-05	0.679192	0.675872	2871.69	3038.12
18	ZMB2-anu-zrn-b-28	-18.559	36.2302	15.316	0.503321	Mozambique	Southern Africa	Africa	detrital	968.4	7.1	0.59	0.00046	0.282318	1.8e-05	5.0794	0.637922	1299.85	1505.81
18	ZMB2-anu-zrn-b-29	-18.559	36.2302	15.316	0.503321	Mozambique	Southern Africa	Africa	detrital	483.2	5.8	0.59	0.00132	0.282224	2.4e-05	-9.17256	0.849644	1461.92	2034.1
18	ZMB2-anu-zrn-b-30	-18.559	36.2302	15.316	0.503321	Mozambique	Southern Africa	Africa	detrital	1013.6	7.07	0.59	0.00056	0.282175	1.8e-05	0.941312	0.637986	1500.43	1800.85
18	ZMB2-anu-zrn-b-31	-18.559	36.2302	15.316	0.503321	Mozambique	Southern Africa	Africa	detrital	2927.3	4.3	0.6	0.00115	0.280946	2.1e-05	-0.912468	0.747578	3214.51	3384.5
18	ZMB2-anu-zrn-b-32	-18.559	36.2302	15.316	0.503321	Mozambique	Southern Africa	Africa	detrital	992.2	8.17	0.59	0.00057	0.282201	1.7e-05	1.3852	0.602514	1465.01	1756.59
18	ZMB2-anu-zrn-b-33	-18.559	36.2302	15.316	0.503321	Mozambique	Southern Africa	Africa	detrital	490.9	7.93	0.6	0.00017	0.282289	1.5e-05	-6.33297	0.531037	1329.76	1861.4
18	ZMB2-anu-zrn-b-34	-18.559	36.2302	15.316	0.503321	Mozambique	Southern Africa	Africa	detrital	949.1	7.53	0.6	0.00064	0.282271	1.9e-05	2.8739	0.673333	1371	1629.91
18	ZMB2-anu-zrn-b-35	-18.559	36.2302	15.316	0.503321	Mozambique	Southern Africa	Africa	detrital	991.4	6.84	0.6	0.00101	0.28226	2e-05	3.16734	0.708838	1399.74	1643.88
18	ZMB2-anu-zrn-b-36	-18.559	36.2302	15.316	0.503321	Mozambique	Southern Africa	Africa	detrital	1008.4	7.15	0.96	0.00073	0.282202	1.3e-05	1.6693	0.460762	1469.77	1751.13
18	ZMB2-anu-zrn-b-37	-18.559	36.2302	15.316	0.503321	Mozambique	Southern Africa	Africa	detrital	967.6	6.15	1	0.00041	0.282264	1.2e-05	3.18029	0.42528	1372.42	1624.83
18	ZMB2-anu-zrn-b-38	-18.559	36.2302	15.316	0.503321	Mozambique	Southern Africa	Africa	detrital	556.8	8.94	0.96	1e-05	0.282458	1.4e-05	1.16225	0.495707	1093.76	1437.74
18	ZMB2-anu-zrn-b-39	-18.559	36.2302	15.316	0.503321	Mozambique	Southern Africa	Africa	detrital	2042.9	6.58	0.96	0.00046	0.281396	1.1e-05	-3.6644	0.39079	2555.45	2873.93
18	ZMB2-anu-zrn-b-40	-18.559	36.2302	15.316	0.503321	Mozambique	Southern Africa	Africa	detrital	970.4	6.44	0.95	0.0009	0.282304	1.4e-05	4.34229	0.496164	1334.43	1553.78
18	ZMB2-anu-zrn-b-41	-18.559	36.2302	15.316	0.503321	Mozambique	Southern Africa	Africa	detrital	834.7	5.7	1	0.0013	0.282086	1.3e-05	-6.5538	0.460584	1654.66	2134.73
18	ZMB2-anu-zrn-b-42	-18.559	36.2302	15.316	0.503321	Mozambique	Southern Africa	Africa	detrital	951.3	8.15	0.93	0.00039	0.282188	1e-05	0.139506	0.354387	1475.99	1803.6
18	ZMB2-anu-zrn-b-43	-18.559	36.2302	15.316	0.503321	Mozambique	Southern Africa	Africa	detrital	586.4	9.14	0.96	0.00038	0.282486	1.5e-05	2.66603	0.531149	1065.64	1365.06
18	ZMB2-anu-zrn-b-44	-18.559	36.2302	15.316	0.503321	Mozambique	Southern Africa	Africa	detrital	520.7	8.17	0.97	0.00042	0.281809	1.1e-05	-22.7574	0.389453	1994.59	2912.94
18	ZMB2-anu-zrn-b-45	-18.559	36.2302	15.316	0.503321	Mozambique	Southern Africa	Africa	detrital	1016.1	8.55	0.97	3e-05	0.281661	1.1e-05	-16.862	0.389883	2173.43	2913.84
18	ZMB2-anu-zrn-b-46	-18.559	36.2302	15.316	0.503321	Mozambique	Southern Africa	Africa	detrital	968.2	7.24	0.58	0.00099	0.282217	1.5e-05	1.15292	0.531601	1458.95	1752.77
18	ZMB2-anu-zrn-b-47	-18.559	36.2302	15.316	0.503321	Mozambique	Southern Africa	Africa	detrital	1027.8	7.47	0.55	0.00035	0.282202	1.6e-05	2.35518	0.567117	1455.29	1722.93
18	ZMB2-anu-zrn-b-48	-18.559	36.2302	15.316	0.503321	Mozambique	Southern Africa	Africa	detrital	2005.6	6.83	0.55	0.00059	0.28154	2.5e-05	0.433954	0.888083	2369.22	2593.14
18	ZMB2-anu-zrn-b-49	-18.559	36.2302	15.316	0.503321	Mozambique	Southern Africa	Africa	detrital	1065.8	6.27	0.55	0.00057	0.282202	4.5e-05	3.04109	1.59515	1463.64	1708.97
18	ZMB2-anu-zrn-b-50	-18.559	36.2302	15.316	0.503321	Mozambique	Southern Africa	Africa	detrital	600	10.43	0.55	0.0003	0.282511	4.6e-05	3.88168	1.62891	1028.96	1298.43
18	ZMB2-anu-zrn-b-51	-18.559	36.2302	15.316	0.503321	Mozambique	Southern Africa	Africa	detrital	611.9	7.18	0.55	0.00057	0.282434	2.1e-05	1.30699	0.743651	1143.06	1470.6
18	ZMB2-anu-zrn-b-52	-18.559	36.2302	15.316	0.503321	Mozambique	Southern Africa	Africa	detrital	481.1	12.82	0.55	0.00034	0.281983	1.6e-05	-17.4359	0.566427	1754.01	2551.5
18	ZMB2-anu-zrn-b-53	-18.559	36.2302	15.316	0.503321	Mozambique	Southern Africa	Africa	detrital	1018.8	6.25	0.55	0.00052	0.281953	1.4e-05	-6.78557	0.496217	1803.24	2288.67
18	ZMB2-anu-zrn-b-54	-18.559	36.2302	15.316	0.503321	Mozambique	Southern Africa	Africa	detrital	1055.8	6.77	0.55	0.0007	0.282282	2e-05	5.56478	0.708941	1357.92	1542.54
18	ZMB2-anu-zrn-b-55	-18.559	36.2302	15.316	0.503321	Mozambique	Southern Africa	Africa	detrital	2644.9	5.56	0.57	0.00033	0.281161	2.2e-05	1.88099	0.782664	2861.28	2996.93
18	ZMB2-anu-zrn-b-56	-18.559	36.2302	15.316	0.503321	Mozambique	Southern Africa	Africa	detrital	806.4	5.55	0.56	0.00048	0.281918	1.4e-05	-12.6708	0.495982	1849.15	2496.2
18	ZMB2-anu-zrn-b-57	-18.559	36.2302	15.316	0.503321	Mozambique	Southern Africa	Africa	detrital	1034.5	8.59	0.56	0.00033	0.281749	1.4e-05	-13.5392	0.496235	2071.23	2721.2
18	ZMB2-anu-zrn-b-58	-18.559	36.2302	15.316	0.503321	Mozambique	Southern Africa	Africa	detrital	1073.8	7.48	0.55	0.00031	0.281862	1.4e-05	-8.64845	0.496278	1917.07	2446.47
18	ZMB2-anu-zrn-b-59	-18.559	36.2302	15.316	0.503321	Mozambique	Southern Africa	Africa	detrital	1052.8	8.3	0.56	0.00049	0.28224	2.1e-05	4.15794	0.744383	1408.32	1628.77
18	ZMB2-anu-zrn-b-60	-18.559	36.2302	15.316	0.503321	Mozambique	Southern Africa	Africa	detrital	818.6	4.32	0.56	0.00102	0.282355	3.3e-05	2.78441	1.16913	1267.33	1535.43
18	ZMB2-anu-zrn-b-61	-18.559	36.2302	15.316	0.503321	Mozambique	Southern Africa	Africa	detrital	587.3	7.28	0.57	0.00018	0.282499	1.7e-05	3.22419	0.60197	1042.25	1330.39
18	ZMB2-anu-zrn-b-62	-18.559	36.2302	15.316	0.503321	Mozambique	Southern Africa	Africa	detrital	775.5	4.03	0.56	0.00202	0.282492	3.5e-05	6.18965	1.23987	1104.53	1287.04
18	ZMB2-anu-zrn-b-63	-18.559	36.2302	15.316	0.503321	Mozambique	Southern Africa	Africa	detrital	803.7	6.73	0.56	0.00042	0.281946	1.8e-05	-11.706	0.637687	1808.12	2433.96
18	ZMB2-anu-zrn-b-64	-18.559	36.2302	15.316	0.503321	Mozambique	Southern Africa	Africa	detrital	553.4	5.54	0.57	3e-05	0.282612	1.3e-05	6.53224	0.460296	883.281	1094.32
18	ZMB2-anu-zrn-b-65	-18.559	36.2302	15.316	0.503321	Mozambique	Southern Africa	Africa	detrital	1194.1	7.6	0.56	0.00058	0.281851	2e-05	-6.58129	0.709161	1945.54	2408.61
18	ZMB2-anu-zrn-b-66	-18.559	36.2302	15.316	0.503321	Mozambique	Southern Africa	Africa	detrital	734.3	4.81	0.56	0.00103	0.282193	2.3e-05	-4.77951	0.814697	1493.95	1947.48
18	ZMB2-anu-zrn-b-67	-18.559	36.2302	15.316	0.503321	Mozambique	Southern Africa	Africa	detrital	585.5	5.56	0.55	0.00038	0.282139	2.5e-05	-9.64095	0.885247	1542.72	2140.79
18	ZMB2-anu-zrn-b-68	-18.559	36.2302	15.316	0.503321	Mozambique	Southern Africa	Africa	detrital	772	4.89	0.56	0.0013	0.282548	3.2e-05	8.47043	1.13359	1004.02	1139.86
18	ZMB2-anu-zrn-b-69	-18.559	36.2302	15.316	0.503321	Mozambique	Southern Africa	Africa	detrital	463.8	7.65	0.56	0.00058	0.282075	1.5e-05	-14.6314	0.531005	1638.75	2362.8
18	ZMB2-anu-zrn-b-70	-18.559	36.2302	15.316	0.503321	Mozambique	Southern Africa	Africa	detrital	745.8	6.3	0.57	0.00074	0.282202	2e-05	-4.06873	0.70845	1470.15	1911.58
18	ZMB2-anu-zrn-b-71	-18.559	36.2302	15.316	0.503321	Mozambique	Southern Africa	Africa	detrital	711	4.42	0.55	0.00092	0.282374	2.1e-05	1.18137	0.743815	1237.47	1554.25
18	ZMB2-anu-zrn-b-72	-18.559	36.2302	15.316	0.503321	Mozambique	Southern Africa	Africa	detrital	1091.9	7.72	0.55	0.00051	0.282222	1.5e-05	4.3692	0.531748	1433.83	1645.57
18	ZMB2-anu-zrn-b-73	-18.559	36.2302	15.316	0.503321	Mozambique	Southern Africa	Africa	detrital	2012.4	6.6	0.55	0.00021	0.281424	1.4e-05	-3.01729	0.497334	2501.64	2810.87
18	NGR1-anu-zrn-b-01	5.38802	6.48522	17.286	1.89926	Nigeria	Western Africa	Africa	detrital	641.4	7.33	0.59	0.00013	0.282459	1.9e-05	3.02409	0.672871	1095.78	1384.53
18	NGR1-anu-zrn-b-02	5.38802	6.48522	17.286	1.89926	Nigeria	Western Africa	Africa	detrital	614.5	8.07	0.6	0.00035	0.281797	1.8e-05	-21.1039	0.637419	2007.26	2879.23
18	NGR1-anu-zrn-b-03	5.38802	6.48522	17.286	1.89926	Nigeria	Western Africa	Africa	detrital	1906.5	7.38	0.61	0.00033	0.281439	1.5e-05	-5.0411	0.532729	2489.2	2854.52
18	NGR1-anu-zrn-b-04	5.38802	6.48522	17.286	1.89926	Nigeria	Western Africa	Africa	detrital	588.2	7.45	0.61	0.00148	0.282046	2.3e-05	-13.305	0.814432	1718.83	2372.09
18	NGR1-anu-zrn-b-05	5.38802	6.48522	17.286	1.89926	Nigeria	Western Africa	Africa	detrital	571.6	8.26	0.59	0.00053	0.282243	1.8e-05	-6.31998	0.637358	1405.65	1921.42
18	NGR1-anu-zrn-b-06	5.38802	6.48522	17.286	1.89926	Nigeria	Western Africa	Africa	detrital	1873	5.52	0.62	0.00028	0.281545	1.7e-05	-1.9695	0.603714	2343.64	2639.71
18	NGR1-anu-zrn-b-07	5.38802	6.48522	17.286	1.89926	Nigeria	Western Africa	Africa	detrital	930.5	6.4	0.61	0.00088	0.281701	2e-05	-17.8822	0.708742	2166.86	2912.9
18	NGR1-anu-zrn-b-08	5.38802	6.48522	17.286	1.89926	Nigeria	Western Africa	Africa	detrital	603.9	8.43	0.6	0.00059	0.282321	2.1e-05	-2.87709	0.743638	1300.12	1728.86
18	NGR1-anu-zrn-b-09	5.38802	6.48522	17.286	1.89926	Nigeria	Western Africa	Africa	detrital	168.4	5.89	0.6	0.0008	0.282432	2e-05	-8.41884	0.707545	1152.76	1750.11
18	NGR1-anu-zrn-b-10	5.38802	6.48522	17.286	1.89926	Nigeria	Western Africa	Africa	detrital	585.4	5.86	0.59	0.00124	0.281871	2.1e-05	-19.4676	0.743607	1951.68	2755.1
18	NGR1-anu-zrn-b-11	5.38802	6.48522	17.286	1.89926	Nigeria	Western Africa	Africa	detrital	142	5.71	0.6	0.00221	0.282626	2.3e-05	-2.25454	0.81363	915.66	1338.53
18	NGR1-anu-zrn-b-12	5.38802	6.48522	17.286	1.89926	Nigeria	Western Africa	Africa	detrital	617.8	7.03	0.6	0.00056	0.282331	1.5e-05	-2.20761	0.531186	1285.28	1697.19
18	NGR1-anu-zrn-b-13	5.38802	6.48522	17.286	1.89926	Nigeria	Western Africa	Africa	detrital	925.2	5.62	0.59	0.00039	0.282267	1.3e-05	2.36243	0.460677	1367.59	1643.8
18	NGR1-anu-zrn-b-14	5.38802	6.48522	17.286	1.89926	Nigeria	Western Africa	Africa	detrital	596.1	7.19	0.6	0.00031	0.28229	2e-05	-4.03387	0.708214	1333.21	1795.96
18	NGR1-anu-zrn-b-15	5.38802	6.48522	17.286	1.89926	Nigeria	Western Africa	Africa	detrital	188.3	6.23	0.59	0.00162	0.282557	2.7e-05	-3.67173	0.955228	999.81	1463.83
18	NGR1-anu-zrn-b-16	5.38802	6.48522	17.286	1.89926	Nigeria	Western Africa	Africa	detrital	984.3	5.83	0.6	0.0005	0.281947	2e-05	-7.74466	0.708827	1810.51	2322.48
18	NGR1-anu-zrn-b-17	5.38802	6.48522	17.286	1.89926	Nigeria	Western Africa	Africa	detrital	569.8	6.9	0.62	0.0004	0.282051	1.7e-05	-13.1085	0.601947	1663.9	2346.56
18	NGR1-anu-zrn-b-18	5.38802	6.48522	17.286	1.89926	Nigeria	Western Africa	Africa	detrital	578.9	6.37	0.61	0.00069	0.282197	1.9e-05	-7.85111	0.672778	1475.14	2023.23
18	NGR1-anu-zrn-b-19	5.38802	6.48522	17.286	1.89926	Nigeria	Western Africa	Africa	detrital	945.8	6.02	0.6	0.00029	0.281523	1.6e-05	-23.4854	0.567013	2373.83	3271.55
18	NGR1-anu-zrn-b-20	5.38802	6.48522	17.286	1.89926	Nigeria	Western Africa	Africa	detrital	572.3	8.61	0.59	0.00183	0.281998	2e-05	-15.4744	0.708177	1803.04	2495.73
18	NGR1-anu-zrn-b-21	5.38802	6.48522	17.286	1.89926	Nigeria	Western Africa	Africa	detrital	2151.5	5.6	0.59	0.00032	0.281495	2.2e-05	2.50968	0.781774	2413.32	2577.58
18	NGR1-anu-zrn-b-22	5.38802	6.48522	17.286	1.89926	Nigeria	Western Africa	Africa	detrital	564	7.02	0.6	0.00058	0.282067	1.5e-05	-12.7363	0.531123	1649.73	2318.81
18	NGR1-anu-zrn-b-23	5.38802	6.48522	17.286	1.89926	Nigeria	Western Africa	Africa	detrital	546	9.84	0.6	0.00035	0.282305	2e-05	-4.61777	0.708135	1314	1794.82
18	NGR1-anu-zrn-b-24	5.38802	6.48522	17.286	1.89926	Nigeria	Western Africa	Africa	detrital	942.8	5.38	0.59	0.00056	0.282412	1.6e-05	7.78284	0.567009	1173.23	1315.43
18	NGR1-anu-zrn-b-25	5.38802	6.48522	17.286	1.89926	Nigeria	Western Africa	Africa	detrital	1940.4	9.09	0.59	0.00086	0.281512	1.6e-05	-2.37721	0.568288	2424.08	2716.35
18	NGR1-anu-zrn-b-26	5.38802	6.48522	17.286	1.89926	Nigeria	Western Africa	Africa	detrital	560	7.5	0.59	8e-05	0.281813	1.3e-05	-21.6309	0.460302	1971.83	2872.02
18	NGR1-anu-zrn-b-27	5.38802	6.48522	17.286	1.89926	Nigeria	Western Africa	Africa	detrital	837.6	7.12	0.59	0.00174	0.282522	2.3e-05	8.70998	0.814884	1053.22	1175.4
18	NGR1-anu-zrn-b-28	5.38802	6.48522	17.286	1.89926	Nigeria	Western Africa	Africa	detrital	654.9	5.62	0.6	0.00091	0.282425	2e-05	1.77901	0.708307	1165.89	1473.58
18	NGR1-anu-zrn-b-29	5.38802	6.48522	17.286	1.89926	Nigeria	Western Africa	Africa	detrital	667.3	7.26	0.62	9e-05	0.282549	1.8e-05	6.8028	0.637494	971.221	1164.88
18	NGR1-anu-zrn-b-30	5.38802	6.48522	17.286	1.89926	Nigeria	Western Africa	Africa	detrital	622.1	5.43	0.6	0.00039	0.282516	1.6e-05	4.50793	0.566604	1024.46	1275.68
18	NGR1-anu-zrn-b-31	5.38802	6.48522	17.286	1.89926	Nigeria	Western Africa	Africa	detrital	1948	8.04	0.6	0.00044	0.2814	1.6e-05	-5.63379	0.568298	2548.75	2922.55
18	NGR1-anu-zrn-b-32	5.38802	6.48522	17.286	1.89926	Nigeria	Western Africa	Africa	detrital	1997.1	8.91	0.59	0.00048	0.28136	1.3e-05	-6.00251	0.461794	2605.22	2982.57
18	NGR1-anu-zrn-b-33	5.38802	6.48522	17.286	1.89926	Nigeria	Western Africa	Africa	detrital	562.5	9.51	0.6	0.00028	0.28227	1.5e-05	-5.46901	0.531121	1359.58	1861
18	NGR1-anu-zrn-b-34	5.38802	6.48522	17.286	1.89926	Nigeria	Western Africa	Africa	detrital	1913.3	8.46	0.59	0.00034	0.281343	1.6e-05	-8.31003	0.568253	2618.65	3060.56
18	NGR1-anu-zrn-b-35	5.38802	6.48522	17.286	1.89926	Nigeria	Western Africa	Africa	detrital	698.2	5.84	0.61	0.00163	0.282457	2.7e-05	3.51429	0.956306	1142.86	1396.93
18	NGR1-anu-zrn-b-36	5.38802	6.48522	17.286	1.89926	Nigeria	Western Africa	Africa	detrital	618.8	6.04	0.59	0.00043	0.282192	1.6e-05	-7.05463	0.5666	1472.04	2003.31
18	NGR1-anu-zrn-b-37	5.38802	6.48522	17.286	1.89926	Nigeria	Western Africa	Africa	detrital	1959.6	6.97	0.63	0.00027	0.281028	1.7e-05	-18.3609	0.603833	3033.72	3709.88
18	NGR1-anu-zrn-b-38	5.38802	6.48522	17.286	1.89926	Nigeria	Western Africa	Africa	detrital	555.1	7.88	0.6	0.00066	0.281981	1.9e-05	-16.0046	0.672742	1771.39	2516.77
18	NGR1-anu-zrn-b-39	5.38802	6.48522	17.286	1.89926	Nigeria	Western Africa	Africa	detrital	2146.5	6.5	0.6	0.00051	0.281524	1.9e-05	3.15056	0.675161	2385.96	2534.24
18	NGR1-anu-zrn-b-40	5.38802	6.48522	17.286	1.89926	Nigeria	Western Africa	Africa	detrital	628.8	10.5	0.59	2e-05	0.282223	1.4e-05	-5.56631	0.495786	1414.41	1917.34
18	NGR1-anu-zrn-b-41	5.38802	6.48522	17.286	1.89926	Nigeria	Western Africa	Africa	detrital	568.4	7.88	0.6	0.00067	0.281978	2.1e-05	-15.8259	0.743579	1775.97	2515.49
18	NGR1-anu-zrn-b-42	5.38802	6.48522	17.286	1.89926	Nigeria	Western Africa	Africa	detrital	565.1	5.93	0.6	0.00023	0.282034	1.9e-05	-13.7494	0.672757	1679.73	2383.29
18	NGR1-anu-zrn-b-43	5.38802	6.48522	17.286	1.89926	Nigeria	Western Africa	Africa	detrital	548.4	6.77	0.59	0.00039	0.282437	1.6e-05	0.0940054	0.566511	1133.56	1498.91
18	NGR1-anu-zrn-b-44	5.38802	6.48522	17.286	1.89926	Nigeria	Western Africa	Africa	detrital	584.3	8.78	0.6	0.00108	0.282347	1.3e-05	-2.57389	0.460327	1280.56	1694.75
18	NGR1-anu-zrn-b-45	5.38802	6.48522	17.286	1.89926	Nigeria	Western Africa	Africa	detrital	574.7	6.93	0.6	7e-05	0.282339	1.8e-05	-2.67738	0.637362	1258.13	1694.18
18	NGR1-anu-zrn-b-46	5.38802	6.48522	17.286	1.89926	Nigeria	Western Africa	Africa	detrital	925.3	5.99	0.61	0.00085	0.282253	1.5e-05	1.58447	0.53155	1403.58	1692.8
18	NGR1-anu-zrn-b-47	5.38802	6.48522	17.286	1.89926	Nigeria	Western Africa	Africa	detrital	971.9	5.58	0.59	0.00046	0.281867	2.1e-05	-10.827	0.744248	1917.71	2505.41
18	NGR1-anu-zrn-b-48	5.38802	6.48522	17.286	1.89926	Nigeria	Western Africa	Africa	detrital	636.8	6.72	0.6	0.00074	0.282487	1.7e-05	3.65549	0.602036	1074.33	1340.96
18	NGR1-anu-zrn-b-49	5.38802	6.48522	17.286	1.89926	Nigeria	Western Africa	Africa	detrital	155.2	6.55	0.6	0.00137	0.282489	1.9e-05	-6.74399	0.672148	1089.59	1633.85
18	NGR1-anu-zrn-b-50	5.38802	6.48522	17.286	1.89926	Nigeria	Western Africa	Africa	detrital	579.3	8.09	0.61	0.0003	0.28222	1.7e-05	-6.87784	0.60196	1428.77	1962.42
18	ORG2-anu-zrn-b-01	-28.5821	16.4809	15.296	1.91494	South Africa	Southern Africa	Africa	detrital	559.1	8.85	0.75	0.0011	0.282243	1.2e-05	-6.80441	0.424894	1426.85	1942.32
18	ORG2-anu-zrn-b-02	-28.5821	16.4809	15.296	1.91494	South Africa	Southern Africa	Africa	detrital	1071.3	8.18	0.75	0.002	0.282163	2.7e-05	0.755724	0.957103	1576.08	1856.52
18	ORG2-anu-zrn-b-03	-28.5821	16.4809	15.296	1.91494	South Africa	Southern Africa	Africa	detrital	1152.5	-1.19	0.75	0.00147	0.281752	1.1e-05	-11.6952	0.390002	2129.73	2694.78
18	ORG2-anu-zrn-b-04	-28.5821	16.4809	15.296	1.91494	South Africa	Southern Africa	Africa	detrital	1025.8	7.69	0.74	0.00118	0.282091	1.4e-05	-2.19236	0.496225	1642.43	2006.62
18	ORG2-anu-zrn-b-05	-28.5821	16.4809	15.296	1.91494	South Africa	Southern Africa	Africa	detrital	1175.3	7.12	0.76	0.00077	0.282135	1.2e-05	2.92415	0.425478	1564.01	1800.4
18	ORG2-anu-zrn-b-06	-28.5821	16.4809	15.296	1.91494	South Africa	Southern Africa	Africa	detrital	1229.8	4.24	0.75	0.00162	0.281738	1.2e-05	-10.6568	0.425531	2157.83	2688.49
18	ORG2-anu-zrn-b-07	-28.5821	16.4809	15.296	1.91494	South Africa	Southern Africa	Africa	detrital	624.5	7.22	0.75	0.00028	0.282452	1.1e-05	2.33988	0.389542	1109.68	1414.9
18	ORG2-anu-zrn-b-08	-28.5821	16.4809	15.296	1.91494	South Africa	Southern Africa	Africa	detrital	1137.4	9.48	0.75	0.00079	0.282169	1.2e-05	3.28279	0.425442	1517.78	1748.78
18	ORG2-anu-zrn-b-09	-28.5821	16.4809	15.296	1.91494	South Africa	Southern Africa	Africa	detrital	542.2	10.34	0.76	5e-05	0.282376	1.3e-05	-2.07916	0.460284	1206.98	1631.7
18	ORG2-anu-zrn-b-10	-28.5821	16.4809	15.296	1.91494	South Africa	Southern Africa	Africa	detrital	1136.2	9.32	0.77	0.00051	0.282109	1.2e-05	1.34211	0.425441	1589.13	1869.59
18	ORG2-anu-zrn-b-11	-28.5821	16.4809	15.296	1.91494	South Africa	Southern Africa	Africa	detrital	1871.2	7.87	0.79	0.00075	0.281549	1.5e-05	-2.46153	0.532686	2366.81	2668.63
18	ORG2-anu-zrn-b-12	-28.5821	16.4809	15.296	1.91494	South Africa	Southern Africa	Africa	detrital	1014.6	1.22	0.75	0.00131	0.281756	1.1e-05	-14.396	0.389881	2115.17	2759.06
18	ORG2-anu-zrn-b-13	-28.5821	16.4809	15.296	1.91494	South Africa	Southern Africa	Africa	detrital	975.3	5.05	0.74	0.00071	0.282179	9e-06	0.142636	0.318966	1500.79	1821.7
18	ORG2-anu-zrn-b-14	-28.5821	16.4809	15.296	1.91494	South Africa	Southern Africa	Africa	detrital	1149.5	6.72	0.74	0.00179	0.281859	1.3e-05	-8.21194	0.460908	1997.38	2476.03
18	ORG2-anu-zrn-b-15	-28.5821	16.4809	15.296	1.91494	South Africa	Southern Africa	Africa	detrital	1176.9	6.69	0.75	0.00057	0.282158	1.1e-05	3.93232	0.390023	1524.22	1738.4
18	ORG2-anu-zrn-b-16	-28.5821	16.4809	15.296	1.91494	South Africa	Southern Africa	Africa	detrital	1175.8	8.51	0.74	0.00193	0.282007	1.3e-05	-2.51618	0.460935	1795.12	2141.04
18	ORG2-anu-zrn-b-17	-28.5821	16.4809	15.296	1.91494	South Africa	Southern Africa	Africa	detrital	917.5	1.76	0.74	0.00104	0.282065	1.2e-05	-5.3637	0.425233	1672.51	2122.94
18	ORG2-anu-zrn-b-18	-28.5821	16.4809	15.296	1.91494	South Africa	Southern Africa	Africa	detrital	1006.7	7.02	0.75	0.00046	0.282318	1e-05	5.92504	0.354431	1299.85	1482.01
18	ORG2-anu-zrn-b-19	-28.5821	16.4809	15.296	1.91494	South Africa	Southern Africa	Africa	detrital	1034.1	6.54	0.77	0.00058	0.28223	1e-05	3.32837	0.354453	1425.42	1666.57
18	ORG2-anu-zrn-b-20	-28.5821	16.4809	15.296	1.91494	South Africa	Southern Africa	Africa	detrital	722.3	1.41	0.74	0.00079	0.282162	1.2e-05	-6.0208	0.425048	1527.47	2016.43
18	ORG2-anu-zrn-b-21	-28.5821	16.4809	15.296	1.91494	South Africa	Southern Africa	Africa	detrital	1828.2	5.7	0.76	0.00116	0.281551	1.2e-05	-3.85332	0.426107	2389.55	2721.56
18	ORG2-anu-zrn-b-22	-28.5821	16.4809	15.296	1.91494	South Africa	Southern Africa	Africa	detrital	1188	7.75	0.75	0.00091	0.281995	1.2e-05	-1.87242	0.425491	1763.66	2110.29
18	ORG2-anu-zrn-b-23	-28.5821	16.4809	15.296	1.91494	South Africa	Southern Africa	Africa	detrital	810	9.65	0.93	0.00162	0.282421	1.1e-05	4.61282	0.389703	1193.85	1413.33
18	ORG2-anu-zrn-b-24	-28.5821	16.4809	15.296	1.91494	South Africa	Southern Africa	Africa	detrital	553.7	8.45	1.03	0.00066	0.282459	1.1e-05	0.889771	0.389481	1111.01	1452.55
18	ORG2-anu-zrn-b-25	-28.5821	16.4809	15.296	1.91494	South Africa	Southern Africa	Africa	detrital	1100.3	8.15	0.92	0.00106	0.282173	1.3e-05	2.41303	0.460857	1523.03	1774.86
18	ORG2-anu-zrn-b-26	-28.5821	16.4809	15.296	1.91494	South Africa	Southern Africa	Africa	detrital	514.9	9.1	0.95	7e-05	0.282404	1e-05	-1.69868	0.354043	1169.33	1586.89
18	ORG2-anu-zrn-b-27	-28.5821	16.4809	15.296	1.91494	South Africa	Southern Africa	Africa	detrital	1169.1	8.31	0.95	0.00057	0.281903	1.1e-05	-5.28125	0.390016	1873.99	2308.68
18	ORG2-anu-zrn-b-28	-28.5821	16.4809	15.296	1.91494	South Africa	Southern Africa	Africa	detrital	1149	7.28	0.93	0.00119	0.282167	1.5e-05	3.15868	0.531817	1536.67	1765.46
18	ORG2-anu-zrn-b-29	-28.5821	16.4809	15.296	1.91494	South Africa	Southern Africa	Africa	detrital	1088.2	7.45	0.95	0.00099	0.282192	1.6e-05	2.87474	0.567194	1493.77	1736.59
18	ORG2-anu-zrn-b-30	-28.5821	16.4809	15.296	1.91494	South Africa	Southern Africa	Africa	detrital	1074.4	9.19	1.09	0.00062	0.282106	1e-05	-0.208353	0.354485	1597.81	1919.47
18	ORG2-anu-zrn-b-31	-28.5821	16.4809	15.296	1.91494	South Africa	Southern Africa	Africa	detrital	494.2	7.83	0.55	0.00027	0.28245	2.5e-05	-0.593289	0.885068	1112.15	1501.14
18	ORG2-anu-zrn-b-32	-28.5821	16.4809	15.296	1.91494	South Africa	Southern Africa	Africa	detrital	1203.5	8.85	0.55	0.00094	0.282101	1.6e-05	2.20078	0.567341	1618.2	1867.37
18	ORG2-anu-zrn-b-33	-28.5821	16.4809	15.296	1.91494	South Africa	Southern Africa	Africa	detrital	2332	7.02	0.55	0.00032	0.281182	1.3e-05	-4.50898	0.462149	2832.53	3146.55
18	ORG2-anu-zrn-b-34	-28.5821	16.4809	15.296	1.91494	South Africa	Southern Africa	Africa	detrital	609.5	6.22	0.55	0.00074	0.282423	1.3e-05	0.796191	0.460353	1163.47	1501.07
18	ORG2-anu-zrn-b-35	-28.5821	16.4809	15.296	1.91494	South Africa	Southern Africa	Africa	detrital	1182.2	6.47	0.56	0.00086	0.281935	1.2e-05	-4.08701	0.425485	1844.12	2244.11
18	ORG2-anu-zrn-b-36	-28.5821	16.4809	15.296	1.91494	South Africa	Southern Africa	Africa	detrital	1270	5.99	0.55	0.00132	0.281925	4.9e-05	-2.91031	1.73774	1880.55	2237.49
18	ORG2-anu-zrn-b-37	-28.5821	16.4809	15.296	1.91494	South Africa	Southern Africa	Africa	detrital	1083.1	7.36	0.55	0.00046	0.281947	2.4e-05	-5.53751	0.850781	1808.63	2259.46
18	ORG2-anu-zrn-b-38	-28.5821	16.4809	15.296	1.91494	South Africa	Southern Africa	Africa	detrital	510.5	10.11	0.55	0.00021	0.28239	1.7e-05	-2.33907	0.601868	1192.78	1624.02
18	ORG2-anu-zrn-b-39	-28.5821	16.4809	15.296	1.91494	South Africa	Southern Africa	Africa	detrital	1219.9	7.35	0.56	0.00074	0.281994	1.2e-05	-1.07171	0.425521	1757.2	2084.64
18	ORG2-anu-zrn-b-40	-28.5821	16.4809	15.296	1.91494	South Africa	Southern Africa	Africa	detrital	559	8.62	0.55	0.00055	0.282424	1.2e-05	-0.193431	0.424894	1156.31	1525.16
18	ORG2-anu-zrn-b-41	-28.5821	16.4809	15.296	1.91494	South Africa	Southern Africa	Africa	detrital	1076	8.09	0.55	0.0006	0.28211	1.3e-05	-0.0169739	0.460832	1591.48	1908.7
18	ORG2-anu-zrn-b-42	-28.5821	16.4809	15.296	1.91494	South Africa	Southern Africa	Africa	detrital	923.2	7.42	0.55	0.00046	0.282323	1e-05	4.25956	0.354365	1292.96	1522.72
18	ORG2-anu-zrn-b-43	-28.5821	16.4809	15.296	1.91494	South Africa	Southern Africa	Africa	detrital	1037.3	8.11	0.55	0.00058	0.281977	2.5e-05	-5.5689	0.886139	1773.18	2226.67
18	ORG2-anu-zrn-b-44	-28.5821	16.4809	15.296	1.91494	South Africa	Southern Africa	Africa	detrital	504.7	6.27	0.57	2e-05	0.282351	8e-06	-3.78377	0.283228	1240.15	1710.96
18	ORG2-anu-zrn-b-45	-28.5821	16.4809	15.296	1.91494	South Africa	Southern Africa	Africa	detrital	1079.8	8.98	0.55	0.00064	0.282111	1.1e-05	0.0732533	0.389938	1591.76	1905.94
18	ORG2-anu-zrn-b-46	-28.5821	16.4809	15.296	1.91494	South Africa	Southern Africa	Africa	detrital	1183.3	6.39	0.55	0.00067	0.281883	1.1e-05	-5.75623	0.390029	1906.28	2349.03
18	ORG2-anu-zrn-b-47	-28.5821	16.4809	15.296	1.91494	South Africa	Southern Africa	Africa	detrital	559	6.48	0.55	0.00034	0.282441	1.5e-05	0.48651	0.531117	1126.58	1482.16
18	ORG2-anu-zrn-b-48	-28.5821	16.4809	15.296	1.91494	South Africa	Southern Africa	Africa	detrital	510	7.69	0.55	0.00065	0.282416	1e-05	-1.57861	0.354039	1170.44	1575.47
18	ORG2-anu-zrn-b-49	-28.5821	16.4809	15.296	1.91494	South Africa	Southern Africa	Africa	detrital	1086.8	7.91	0.55	0.00052	0.282095	1.1e-05	-0.252812	0.389944	1608.75	1931.74
18	ORG2-anu-zrn-b-50	-28.5821	16.4809	15.296	1.91494	South Africa	Southern Africa	Africa	detrital	1034.8	7.2	0.55	0.00074	0.282162	1.2e-05	0.822866	0.425344	1525.48	1824.5
18	ORG2-anu-zrn-b-51	-28.5821	16.4809	15.296	1.91494	South Africa	Southern Africa	Africa	detrital	1274.4	5.23	0.57
18	ORG2-anu-zrn-b-52	-28.5821	16.4809	15.296	1.91494	South Africa	Southern Africa	Africa	detrital	486.1	5.49	0.56	7e-05	0.282416	8e-06	-1.91032	0.283217	1152.92	1578.38
18	ORG2-anu-zrn-b-53	-28.5821	16.4809	15.296	1.91494	South Africa	Southern Africa	Africa	detrital	1023.9	7.04	0.55	0.0006	0.28206	1.5e-05	-2.9354	0.531667	1660.21	2051.79
18	ORG2-anu-zrn-b-54	-28.5821	16.4809	15.296	1.91494	South Africa	Southern Africa	Africa	detrital	720.2	9.98	0.55	0.00062	0.282337	2.1e-05	0.213709	0.74383	1279	1622.4
18	ORG2-anu-zrn-b-55	-28.5821	16.4809	15.296	1.91494	South Africa	Southern Africa	Africa	detrital	601.7	7.98	0.56	0.00133	0.282429	1.3e-05	0.603327	0.460345	1173.3	1507.23
18	ORG2-anu-zrn-b-56	-28.5821	16.4809	15.296	1.91494	South Africa	Southern Africa	Africa	detrital	747.6	6.97	0.56	0.00064	0.282258	2.1e-05	-1.99611	0.743875	1388.97	1782.56
18	ORG2-anu-zrn-b-57	-28.5821	16.4809	15.296	1.91494	South Africa	Southern Africa	Africa	detrital	1102.3	8.37	0.57	0.00037	0.282113	1.1e-05	0.838045	0.389958	1577.89	1875.24
18	ORG2-anu-zrn-b-58	-28.5821	16.4809	15.296	1.91494	South Africa	Southern Africa	Africa	detrital	1136.1	9.31	0.55	0.0006	0.282131	1.4e-05	2.05147	0.496348	1562.58	1825.04
18	ORG2-anu-zrn-b-59	-28.5821	16.4809	15.296	1.91494	South Africa	Southern Africa	Africa	detrital	498.3	10.65	0.56	0.00081	0.282172	1e-05	-10.524	0.35403	1514.43	2130.62
18	ORG2-anu-zrn-b-60	-28.5821	16.4809	15.296	1.91494	South Africa	Southern Africa	Africa	detrital	718.3	6.82	0.56	0.00099	0.282435	2e-05	3.46647	0.708407	1154.35	1415.42
18	ORG2-anu-zrn-b-61	-28.5821	16.4809	15.296	1.91494	South Africa	Southern Africa	Africa	detrital	514.1	6.91	0.56	0.00069	0.282265	2.3e-05	-6.84926	0.814298	1381.1	1911.3
18	ORG2-anu-zrn-b-62	-28.5821	16.4809	15.296	1.91494	South Africa	Southern Africa	Africa	detrital	1070.2	9.81	0.55	0.00092	0.282104	1.7e-05	-0.58626	0.602619	1613.19	1939.91
18	ORG2-anu-zrn-b-63	-28.5821	16.4809	15.296	1.91494	South Africa	Southern Africa	Africa	detrital	1083.8	6.26	0.56	0.00057	0.281901	1.6e-05	-7.23241	0.567188	1876.72	2365.7
18	ORG2-anu-zrn-b-64	-28.5821	16.4809	15.296	1.91494	South Africa	Southern Africa	Africa	detrital	1092.6	7.97	0.55	0.00045	0.282096	1.2e-05	-0.0381977	0.425399	1604.46	1922.73
18	ORG2-anu-zrn-b-65	-28.5821	16.4809	15.296	1.91494	South Africa	Southern Africa	Africa	detrital	1011.2	6.58	0.56	0.00118	0.28241	2.3e-05	8.79889	0.8152	1195.37	1304.15
18	ORG2-anu-zrn-b-66	-28.5821	16.4809	15.296	1.91494	South Africa	Southern Africa	Africa	detrital	543.5	7.84	0.55	0.00043	0.282487	2.8e-05	1.74253	0.991384	1065.64	1390.76
18	ORG2-anu-zrn-b-67	-28.5821	16.4809	15.296	1.91494	South Africa	Southern Africa	Africa	detrital	1099.6	8.59	0.55	0.00074	0.282069	1.9e-05	-1.05373	0.67356	1653.88	1991.66
18	ORG2-anu-zrn-b-68	-28.5821	16.4809	15.296	1.91494	South Africa	Southern Africa	Africa	detrital	599.9	6.35	0.55	0.00017	0.282384	1.1e-05	-0.565874	0.389521	1199.76	1579.94
18	ORG2-anu-zrn-b-69	-28.5821	16.4809	15.296	1.91494	South Africa	Southern Africa	Africa	detrital	521.8	7.32	0.55	0.0003	0.282435	1.7e-05	-0.528301	0.601883	1133.66	1518.04
18	ORG2-anu-zrn-b-70	-28.5821	16.4809	15.296	1.91494	South Africa	Southern Africa	Africa	detrital	1222.3	6.11	0.55	0.00094	0.281879	1.1e-05	-5.26059	0.390063	1925.29	2347.69
18	ORG2-anu-zrn-b-71	-28.5821	16.4809	15.296	1.91494	South Africa	Southern Africa	Africa	detrital	1066.2	5.72	0.55	0.00038	0.282385	2.9e-05	9.67227	1.02799	1204.94	1291.62
18	ORG2-anu-zrn-b-72	-28.5821	16.4809	15.296	1.91494	South Africa	Southern Africa	Africa	detrital	1041.1	7.5	0.55	0.00082	0.28183	1.5e-05	-10.8628	0.531688	1986.59	2559.55
18	ORG2-anu-zrn-b-73	-28.5821	16.4809	15.296	1.91494	South Africa	Southern Africa	Africa	detrital	1841.9	5.92	0.56	0.00077	0.28155	1.3e-05	-3.10328	0.461631	2366.68	2685.82
18	ORG2-anu-zrn-b-74	-28.5821	16.4809	15.296	1.91494	South Africa	Southern Africa	Africa	detrital	530.8	8.7	0.55	0.00015	0.28244	1.4e-05	-0.10073	0.495678	1122.41	1497.86
18	ORG2-anu-zrn-b-75	-28.5821	16.4809	15.296	1.91494	South Africa	Southern Africa	Africa	detrital	545	6.22	0.56	0.00034	0.282364	1.9e-05	-2.54708	0.672727	1232.58	1663.35
18	ORG2-anu-zrn-b-76	-28.5821	16.4809	15.296	1.91494	South Africa	Southern Africa	Africa	detrital	1058.3	6.67	0.55	0.00064	0.282215	1.3e-05	3.28714	0.460814	1448.37	1687.75
18	ORG2-anu-zrn-b-77	-28.5821	16.4809	15.296	1.91494	South Africa	Southern Africa	Africa	detrital	1017.2	8.57	0.55	0.00067	0.281643	2.2e-05	-17.9104	0.779767	2234.07	2979.27
18	ORG2-anu-zrn-b-78	-28.5821	16.4809	15.296	1.91494	South Africa	Southern Africa	Africa	detrital	1028.1	7.31	0.54	0.00085	0.282362	1.3e-05	7.68954	0.460783	1251.91	1387.25
19	08LL02	37.3416	120.459	20.4	0.146668	China-Eastern	Eastern China	Asia	igneous	156	7.73	0.3
19	08LL04	37.2305	120.474	20.4	0.146668	China-Eastern	Eastern China	Asia	igneous	492.9	3.33	0.32
19	08LL05	37.2305	120.474	20.4	0.146668	China-Eastern	Eastern China	Asia	igneous	362.6	2.33	0.3
19	08LL06	37.0962	120.136	20.4	0.146668	China-Eastern	Eastern China	Asia	igneous	699.7	5.6	0.31
19	08LL07	37.0478	120.199	20.4	0.146668	China-Eastern	Eastern China	Asia	igneous	401.1	5.69	0.34
19	08LS01	37.3416	120.459	20.4	0.146668	China-Eastern	Eastern China	Asia	igneous	396.5	7.33	0.31
20	BB1.11	-36.2802	148.817	14.428	0.765312	Eastern Australia	Eastern Australia	Australia_Papua	detrital	2337	6.2	0.6	0.001365	0.281225	1.3e-05	-4.5232	0.462154	2851.39	3151.13
20	BB1.12	-36.2802	148.817	14.428	0.765312	Eastern Australia	Eastern Australia	Australia_Papua	detrital	2019	5.7	0.7	0.001038	0.281383	7e-06	-5.45381	0.248671	2611.79	2965.49
20	BB1.13	-36.2802	148.817	14.428	0.765312	Eastern Australia	Eastern Australia	Australia_Papua	detrital	602	5.6	0.5	0.000229	0.281774	5e-06	-22.1439	0.177056	2032.1	2934.84
20	BB1.14	-36.2802	148.817	14.428	0.765312	Eastern Australia	Eastern Australia	Australia_Papua	detrital	568	6.4	0.4	0.000361	0.282465	6e-06	1.52597	0.212451	1094.09	1423.21
20	BB1.16	-36.2802	148.817	14.428	0.765312	Eastern Australia	Eastern Australia	Australia_Papua	detrital	2255	5.6	0.3	0.000866	0.281287	9e-06	-3.36417	0.319893	2730.45	3017.64
20	BB1.19	-36.2802	148.817	14.428	0.765312	Eastern Australia	Eastern Australia	Australia_Papua	detrital	578	6.3	0.4	0.000293	0.282297	8e-06	-4.1772	0.283274	1323.03	1791.29
20	BB1.1a	-36.2802	148.817	14.428	0.765312	Eastern Australia	Eastern Australia	Australia_Papua	detrital	601	5.8	0.5	0.000628	0.281595	1e-05	-28.6639	0.354111	2296.88	3338.48
20	BB1.20	-36.2802	148.817	14.428	0.765312	Eastern Australia	Eastern Australia	Australia_Papua	detrital	1155	4.3	0.8	0.000376	0.281863	8e-06	-6.86058	0.283639	1918.98	2396.45
20	BB1.22	-36.2802	148.817	14.428	0.765312	Eastern Australia	Eastern Australia	Australia_Papua	detrital	2773	5.2	0.4	0.000393	0.280939	1e-05	-3.19505	0.355862	3161.63	3404.23
20	BB1.26a	-36.2802	148.817	14.428	0.765312	Eastern Australia	Eastern Australia	Australia_Papua	detrital	587	6.2	0.9	0.000233	0.28235	6e-06	-2.07921	0.21246	1248.36	1665.73
20	BB1.27	-36.2802	148.817	14.428	0.765312	Eastern Australia	Eastern Australia	Australia_Papua	detrital	688	9.1	0.4	0.000405	0.28224	8e-06	-3.82629	0.283344	1405.21	1852.55
20	BB1.30	-36.2802	148.817	14.428	0.765312	Eastern Australia	Eastern Australia	Australia_Papua	detrital	575	7.6	0.4	0.001049	0.282403	1.4e-05	-0.778705	0.495727	1201.04	1574.29
20	BB1.31	-36.2802	148.817	14.428	0.765312	Eastern Australia	Eastern Australia	Australia_Papua	detrital	1206	4.9	0.5	0.000598	0.282156	7e-06	4.4818	0.248213	1528.09	1726.33
20	BB1.4	-36.2802	148.817	14.428	0.765312	Eastern Australia	Eastern Australia	Australia_Papua	detrital	2302	6.4	0.4	0.000572	0.281229	1.1e-05	-3.91492	0.391022	2787.77	3087.3
20	BB1.5	-36.2802	148.817	14.428	0.765312	Eastern Australia	Eastern Australia	Australia_Papua	detrital	509	7.9	0.2	0.00063	0.282151	1.2e-05	-10.9756	0.424846	1536.26	2167.1
20	BB1.7	-36.2802	148.817	14.428	0.765312	Eastern Australia	Eastern Australia	Australia_Papua	detrital	553	6.6	0.4	0.001366	0.282282	8e-06	-5.65197	0.283259	1382.02	1865.06
20	BB1.8	-36.2802	148.817	14.428	0.765312	Eastern Australia	Eastern Australia	Australia_Papua	detrital	450	8.1	0.7	0.00108	0.282199	5e-06	-10.6908	0.176996	1487.55	2104.77
20	BB3.3.1	-36.3738	148.963	14.428	0.765312	Eastern Australia	Eastern Australia	Australia_Papua	detrital	504	9.8	0.4	0.001328	0.282158	3.1e-05	-11.0699	1.09751	1554.94	2168.98
20	BB3.3.12	-36.3738	148.963	14.428	0.765312	Eastern Australia	Eastern Australia	Australia_Papua	detrital	470	8.6	0.4	0.000799	0.282113	7e-06	-13.2198	0.247806	1595.63	2278.76
20	BB3.3.14	-36.3738	148.963	14.428	0.765312	Eastern Australia	Eastern Australia	Australia_Papua	detrital	460	9	0.5	0.001806	0.282237	1.1e-05	-9.35343	0.3894	1462.56	2027.85
20	BB3.3.16	-36.3738	148.963	14.428	0.765312	Eastern Australia	Eastern Australia	Australia_Papua	detrital	2743	4.6	0.4	0.001126	0.280955	6e-06	-4.68444	0.213502	3200.32	3471.47
20	BB3.3.17	-36.3738	148.963	14.428	0.765312	Eastern Australia	Eastern Australia	Australia_Papua	detrital	2021	5.9	0.5	0.000403	0.281321	6e-06	-6.74463	0.213147	2652.41	3046.29
20	BB3.3.18	-36.3738	148.963	14.428	0.765312	Eastern Australia	Eastern Australia	Australia_Papua	detrital	542	5.5	0.6	0.000607	0.282204	8e-06	-8.37407	0.283252	1462.29	2028.36
20	BB3.3.25	-36.3738	148.963	14.428	0.765312	Eastern Australia	Eastern Australia	Australia_Papua	detrital	506	9.4	0.6	0.001377	0.282231	7e-06	-8.45945	0.247825	1454.28	2006.36
20	BB3.3.29	-36.3738	148.963	14.428	0.765312	Eastern Australia	Eastern Australia	Australia_Papua	detrital	2298	5.2	0.6	0.000264	0.281177	8e-06	-5.3738	0.284377	2835.14	3173.41
20	BB3.3.30	-36.3738	148.963	14.428	0.765312	Eastern Australia	Eastern Australia	Australia_Papua	detrital	3150	4.1	0.6	0.001267	0.280885	7e-06	1.68532	0.249322	3307.12	3399.34
20	BB3.3.9	-36.3738	148.963	14.428	0.765312	Eastern Australia	Eastern Australia	Australia_Papua	detrital	2538	5.3	0.4	0.000552	0.28114	1e-05	-1.69847	0.355668	2905.77	3132.85
20	BB6.10	-36.3738	148.963	14.428	0.765312	Eastern Australia	Eastern Australia	Australia_Papua	detrital	442	7	0.3
20	BB6.16	-36.3738	148.963	14.428	0.765312	Eastern Australia	Eastern Australia	Australia_Papua	detrital	557	7	0.7	0.000273	0.282484	6e-06	1.98994	0.212446	1065.43	1385.42
20	BB6.17	-36.3738	148.963	14.428	0.765312	Eastern Australia	Eastern Australia	Australia_Papua	detrital	546	9.2	0.4	0.001019	0.282121	8e-06	-11.3753	0.283254	1593.75	2219.77
20	BB6.18	-36.3738	148.963	14.428	0.765312	Eastern Australia	Eastern Australia	Australia_Papua	detrital	444	7.5	0.5	0.001213	0.282315	8e-06	-6.75205	0.28319	1330.06	1852.13
20	BB6.1a	-36.3738	148.963	14.428	0.765312	Eastern Australia	Eastern Australia	Australia_Papua	detrital	482	7.1	0.5	0.00117	0.282272	1.1e-05	-7.45076	0.389419	1388.86	1924.84
20	BB6.20	-36.3738	148.963	14.428	0.765312	Eastern Australia	Eastern Australia	Australia_Papua	detrital	491	8.2	0.3	0.001013	0.282204	9e-06	-9.61482	0.318622	1477.95	2067.9
20	BB6.21	-36.3738	148.963	14.428	0.765312	Eastern Australia	Eastern Australia	Australia_Papua	detrital	497	9.6	0.4	0.000763	0.282292	6e-06	-6.28815	0.212418	1346.28	1863.01
20	BB6.24	-36.3738	148.963	14.428	0.765312	Eastern Australia	Eastern Australia	Australia_Papua	detrital	676	5.4	0.4	0.000428	0.282403	1.1e-05	1.67288	0.389587	1181.62	1496.48
20	BB6.25	-36.3738	148.963	14.428	0.765312	Eastern Australia	Eastern Australia	Australia_Papua	detrital	648	5.8	0.3	0.00144	0.282442	9e-06	2.00346	0.318733	1158.33	1454.06
20	BB6.3	-36.3738	148.963	14.428	0.765312	Eastern Australia	Eastern Australia	Australia_Papua	detrital	1818	5.1	0.6	0.001358	0.281454	1.4e-05	-7.7644	0.497114	2535.98	2954.56
20	BB6.56	-36.3738	148.963	14.428	0.765312	Eastern Australia	Eastern Australia	Australia_Papua	detrital	572	9.7	0.4	0.000549	0.281924	8e-06	-17.6139	0.283271	1844.27	2629.98
20	BB6.6	-36.3738	148.963	14.428	0.765312	Eastern Australia	Eastern Australia	Australia_Papua	detrital	1118	7.6	0.2	0.000112	0.281281	6e-06	-28.1167	0.212712	2685.99	3683.61
20	BB6.7	-36.3738	148.963	14.428	0.765312	Eastern Australia	Eastern Australia	Australia_Papua	detrital	612	10.1	0.3	0.001168	0.282206	7e-06	-7.0081	0.247884	1481.22	1995.04
20	BB6.8a	-36.3738	148.963	14.428	0.765312	Eastern Australia	Eastern Australia	Australia_Papua	detrital	1003	5	0.3	0.001997	0.282233	9e-06	1.80095	0.318986	1475.85	1738.61
20	CM1.1	-35.9849	148.779	14.428	0.765312	Eastern Australia	Eastern Australia	Australia_Papua	detrital	556	8.2	0.3	0.00064	0.28225	7e-06	-6.45303	0.247853	1400.02	1917.99
20	CM1.11	-35.9849	148.779	14.428	0.765312	Eastern Australia	Eastern Australia	Australia_Papua	detrital	3463	7.4	0.5	0.000736	0.280567	6e-06	-1.30909	0.213862	3685.72	3821.48
20	CM1.12	-35.9849	148.779	14.428	0.765312	Eastern Australia	Eastern Australia	Australia_Papua	detrital	2213	5.3	0.4	0.000126	0.281153	5e-06	-7.95633	0.177701	2857.04	3266.42
20	CM1.13	-35.9849	148.779	14.428	0.765312	Eastern Australia	Eastern Australia	Australia_Papua	detrital	501	9.6	0.7	0.000985	0.28217	8e-06	-10.5947	0.283226	1524.19	2137.02
20	CM1.16	-35.9849	148.779	14.428	0.765312	Eastern Australia	Eastern Australia	Australia_Papua	detrital	490	5.6	0.4	0.000901	0.282195	8e-06	-9.91845	0.283219	1486.11	2086.29
20	CM1.17	-35.9849	148.779	14.428	0.765312	Eastern Australia	Eastern Australia	Australia_Papua	detrital	2297	6.5	0.5	0.000858	0.281189	5e-06	-5.89525	0.177735	2862.59	3204.41
20	CM1.18	-35.9849	148.779	14.428	0.765312	Eastern Australia	Eastern Australia	Australia_Papua	detrital	2197	7.7	0.4	0.00034	0.281148	8e-06	-8.81805	0.284311	2879.35	3306.84
20	CM1.19	-35.9849	148.779	14.428	0.765312	Eastern Australia	Eastern Australia	Australia_Papua	detrital	1072	8.3	0.4	0.000828	0.28171	5e-06	-14.4477	0.177242	2151.59	2805.44
20	CM1.2	-35.9849	148.779	14.428	0.765312	Eastern Australia	Eastern Australia	Australia_Papua	detrital	2723	5.8	0.5	0.001569	0.281057	8e-06	-2.32539	0.284656	3097.86	3313.01
20	CM1.20	-35.9849	148.779	14.428	0.765312	Eastern Australia	Eastern Australia	Australia_Papua	detrital	492	7.5	0.4	0.000741	0.282152	9e-06	-11.3454	0.318623	1539.34	2177.55
20	CM1.3	-35.9849	148.779	14.428	0.765312	Eastern Australia	Eastern Australia	Australia_Papua	detrital	2289	7.8	0.3	0.000428	0.28123	6e-06	-3.94959	0.213278	2776.13	3079.49
20	CM1.5	-35.9849	148.779	14.428	0.765312	Eastern Australia	Eastern Australia	Australia_Papua	detrital	1073	5.4	0.7	0.001299	0.28161	8e-06	-18.3086	0.283587	2316.79	3045.06
20	CM1.7	-35.9849	148.779	14.428	0.765312	Eastern Australia	Eastern Australia	Australia_Papua	detrital	563	5.8	0.5	0.001323	0.282305	6e-06	-4.60897	0.212449	1348.05	1806.91
20	CM1.8a	-35.9849	148.779	14.428	0.765312	Eastern Australia	Eastern Australia	Australia_Papua	detrital	663	5.4	0.4	0.0005215	0.282219	1e-05	-5.17019	0.35416	1438.39	1918.16
20	CM1.9	-35.9849	148.779	14.428	0.765312	Eastern Australia	Eastern Australia	Australia_Papua	detrital	1231	5.7	0.4	0.000644	0.28211	7e-06	3.36494	0.248227	1593.31	1815.58
20	CM1.L4.1	-35.9849	148.779	14.428	0.765312	Eastern Australia	Eastern Australia	Australia_Papua	detrital	2005	6.4	0.3	0.000129	0.281277	1.3e-05	-8.2975	0.461802	2692.47	3129.38
20	CM1.L8.1	-35.9849	148.779	14.428	0.765312	Eastern Australia	Eastern Australia	Australia_Papua	detrital	500	6.7	0.4	0.001567	0.282254	7e-06	-7.83555	0.247822	1429.13	1962.51
20	HV1.10	-34.6227	149.692	14.429	0.765312	Eastern Australia	Eastern Australia	Australia_Papua	detrital	2644	5.3	0.6	0.00163	0.281113	1.5e-05	-2.18754	0.533633	3025.81	3243.97
20	HV1.11b2	-34.6227	149.692	14.429	0.765312	Eastern Australia	Eastern Australia	Australia_Papua	detrital	2432	6.8	0.5	0.000368	0.281142	8e-06	-3.72956	0.284465	2889.42	3175.44
20	HV1.11b3	-34.6227	149.692	14.429	0.765312	Eastern Australia	Eastern Australia	Australia_Papua	detrital	2432	7.2	0.7	0.000372	0.281138	8e-06	-3.8784	0.284465	2895.05	3184.52
20	HV1.13	-34.6227	149.692	14.429	0.765312	Eastern Australia	Eastern Australia	Australia_Papua	detrital	1010	6.4	0.6	0.000928	0.282303	7e-06	5.15054	0.248104	1336.8	1533.34
20	HV1.14	-34.6227	149.692	14.429	0.765312	Eastern Australia	Eastern Australia	Australia_Papua	detrital	1139	7.2	0.6	0.000421	0.281798	1.7e-05	-9.55426	0.602712	2009.58	2551.99
20	HV1.18	-34.6227	149.692	14.429	0.765312	Eastern Australia	Eastern Australia	Australia_Papua	detrital	495	8.3	0.6	0.000787	0.282234	1.2e-05	-8.39265	0.424833	1427.61	1994.08
20	HV1.1a	-34.6227	149.692	14.429	0.765312	Eastern Australia	Eastern Australia	Australia_Papua	detrital	1048	4.8	0.6	0.001376	0.282273	1e-05	4.60112	0.354464	1395.08	1597.16
20	HV1.2	-34.6227	149.692	14.429	0.765312	Eastern Australia	Eastern Australia	Australia_Papua	detrital	563	7.8	0.5	0.001043	0.282179	1.2e-05	-8.96563	0.424897	1513.98	2081.2
20	HV1.22	-34.6227	149.692	14.429	0.765312	Eastern Australia	Eastern Australia	Australia_Papua	detrital	2494	6.4	0.4	0.000513	0.281196	1.9e-05	-0.640312	0.675701	2827.82	3034.48
20	HV1.24	-34.6227	149.692	14.429	0.765312	Eastern Australia	Eastern Australia	Australia_Papua	detrital	1412	5.9	0.6	0.001166	0.282058	2.9e-05	5.02727	1.02879	1687.84	1850.92
20	HV1.25	-34.6227	149.692	14.429	0.765312	Eastern Australia	Eastern Australia	Australia_Papua	detrital	1478	6.3	0.5	0.000873	0.282074	6e-06	7.3254	0.212884	1652.73	1758.22
20	HV1.25.2	-34.6227	149.692	14.429	0.765312	Eastern Australia	Eastern Australia	Australia_Papua	detrital	1460	6.4	0.6	0.000862	0.282081	9e-06	7.18808	0.319314	1642.57	1752.87
20	HV1.27	-34.6227	149.692	14.429	0.765312	Eastern Australia	Eastern Australia	Australia_Papua	detrital	716	5.1	0.3	0.000835	0.282366	1.2e-05	1.0467	0.425042	1245.84	1566.59
20	HV1.5	-34.6227	149.692	14.429	0.765312	Eastern Australia	Eastern Australia	Australia_Papua	detrital	896	6.7	0.4	0.000949	0.282273	9e-06	1.59606	0.318909	1379.38	1669.63
20	HV1.6	-34.6227	149.692	14.429	0.765312	Eastern Australia	Eastern Australia	Australia_Papua	detrital	612	6.2	0.3	0.001088	0.282476	1.1e-05	2.58568	0.389532	1099.72	1389.69
20	HV1.8	-34.6227	149.692	14.429	0.765312	Eastern Australia	Eastern Australia	Australia_Papua	detrital	1400	8.8	0.6	0.000262	0.28167	6e-06	-8.14907	0.212847	2174.25	2661.91
20	HV1.s19	-34.6227	149.692	14.429	0.765312	Eastern Australia	Eastern Australia	Australia_Papua	detrital	1078	5.3	0.3	0.001117	0.282264	1.5e-05	5.11358	0.531732	1398.11	1588.03
20	HV1.v10	-34.6227	149.692	14.429	0.765312	Eastern Australia	Eastern Australia	Australia_Papua	detrital	1062	7.7	0.3	0.000773	0.281952	8e-06	-6.04862	0.28358	1816.54	2275.3
20	HV1.v11	-34.6227	149.692	14.429	0.765312	Eastern Australia	Eastern Australia	Australia_Papua	detrital	968	8.8	0.5	0.00064	0.282103	1.3e-05	-2.66537	0.460721	1602.78	1992.33
20	HV1.v15	-34.6227	149.692	14.429	0.765312	Eastern Australia	Eastern Australia	Australia_Papua	detrital	1186	5.5	0.4	0.000533	0.282135	1e-05	3.3472	0.354574	1554.36	1782.11
20	HV1.v3	-34.6227	149.692	14.429	0.765312	Eastern Australia	Eastern Australia	Australia_Papua	detrital	2244	6.3	0.5	3.1e-05	0.281188	7e-06	-5.85916	0.248799	2803.8	3161.91
20	HV1.v6	-34.6227	149.692	14.429	0.765312	Eastern Australia	Eastern Australia	Australia_Papua	detrital	2903	6.2	0.4	0.000516	0.280971	1.2e-05	0.687903	0.427163	3128.94	3268.79
20	HV1.v7	-34.6227	149.692	14.429	0.765312	Eastern Australia	Eastern Australia	Australia_Papua	detrital	561	6.6	0.2	0.000436	0.282155	1.1e-05	-9.63205	0.389487	1523.03	2121.8
20	HV1.v8	-34.6227	149.692	14.429	0.765312	Eastern Australia	Eastern Australia	Australia_Papua	detrital	942	10	0.5	0.001332	0.282248	1.6e-05	1.468	0.567008	1428.63	1712.87
20	KK1.1	-35.9849	148.779	14.428	0.765312	Eastern Australia	Eastern Australia	Australia_Papua	detrital	534	10.2	0.5	0.000585	0.282417	1.2e-05	-0.998774	0.42487	1167.07	1557.06
20	KK1.1.5a	-35.9849	148.779	14.428	0.765312	Eastern Australia	Eastern Australia	Australia_Papua	detrital	1251	7.1	0.5	0.001387	0.282122	1.7e-05	3.6092	0.602864	1607.96	1815.62
20	KK1.10	-35.9849	148.779	14.428	0.765312	Eastern Australia	Eastern Australia	Australia_Papua	detrital	1096	6.1	0.3	0.000807	0.28223	2.8e-05	4.52572	0.992606	1433.91	1638.87
20	KK1.13	-35.9849	148.779	14.428	0.765312	Eastern Australia	Eastern Australia	Australia_Papua	detrital	645	7.5	0.6	0.000908	0.282415	1.1e-05	1.21174	0.38956	1179.81	1501.89
20	KK1.15	-35.9849	148.779	14.428	0.765312	Eastern Australia	Eastern Australia	Australia_Papua	detrital	2160	7	0.5	0.000732	0.281215	2.4e-05	-7.84976	0.852861	2818.2	3219.54
20	KK1.15b	-35.9849	148.779	14.428	0.765312	Eastern Australia	Eastern Australia	Australia_Papua	detrital	2160	7.4	0.4	0.00084	0.281238	1.4e-05	-7.19037	0.497502	2794.97	3179.22
20	KK1.16	-35.9849	148.779	14.428	0.765312	Eastern Australia	Eastern Australia	Australia_Papua	detrital	947	7.6	0.4	0.000914	0.282279	2.6e-05	2.93814	0.921398	1369.75	1624.23
20	KK1.16b	-35.9849	148.779	14.428	0.765312	Eastern Australia	Eastern Australia	Australia_Papua	detrital	947	8.7	0.6	0.000914	0.282279	2.6e-05	2.93814	0.921398	1369.75	1624.23
20	KK1.18	-35.9849	148.779	14.428	0.765312	Eastern Australia	Eastern Australia	Australia_Papua	detrital	567	5.8	0.5	0.000431	0.282378	2.2e-05	-1.60288	0.778985	1216.19	1620.39
20	KK1.2	-35.9849	148.779	14.428	0.765312	Eastern Australia	Eastern Australia	Australia_Papua	detrital	2075	6.6	0.5	0.00064	0.28129	3.2e-05	-6.9589	1.13693	2710.47	3100.45
20	KK1.21a	-35.9849	148.779	14.428	0.765312	Eastern Australia	Eastern Australia	Australia_Papua	detrital	514	7.3	0.6	0.000148	0.281614	2.8e-05	-29.7146	0.991319	2243.15	3340.66
20	KK1.21b	-35.9849	148.779	14.428	0.765312	Eastern Australia	Eastern Australia	Australia_Papua	detrital	514	7.4	0.6	0.001058	0.282089	4.9e-05	-13.2082	1.73481	1639.93	2310.78
20	KK1.22	-35.9849	148.779	14.428	0.765312	Eastern Australia	Eastern Australia	Australia_Papua	detrital	552	7.9	0.6	0.000861	0.282357	2.6e-05	-2.83244	0.920588	1259.24	1686.58
20	KK1.25	-35.9849	148.779	14.428	0.765312	Eastern Australia	Eastern Australia	Australia_Papua	detrital	606	7.9	0.4	0.000566	0.282037	2.6e-05	-12.8785	0.920699	1690.3	2359.14
20	KK1.3	-35.9849	148.779	14.428	0.765312	Eastern Australia	Eastern Australia	Australia_Papua	detrital	1004	4	0.4	0.000821	0.282265	3e-05	3.74483	1.06329	1385.85	1617.23
20	KK1.3a	-35.9849	148.779	14.428	0.765312	Eastern Australia	Eastern Australia	Australia_Papua	detrital	473	9.4	0.4	0.000729	0.282253	2.6e-05	-8.17699	0.920427	1399.13	1963.96
20	KK1.3b	-35.9849	148.779	14.428	0.765312	Eastern Australia	Eastern Australia	Australia_Papua	detrital	473	10.5	0.4	0.001145	0.282284	1.3e-05	-7.21019	0.460214	1371.13	1902.91
20	KK1.4	-35.9849	148.779	14.428	0.765312	Eastern Australia	Eastern Australia	Australia_Papua	detrital	442	8.8	0.5	0.000753	0.282168	2.4e-05	-11.8633	0.849567	1517.7	2172.64
20	KK1.5	-35.9849	148.779	14.428	0.765312	Eastern Australia	Eastern Australia	Australia_Papua	detrital	1126	9.9	0.4	0.000752	0.281995	1.7e-05	-3.10721	0.602694	1756.38	2140.21
20	KK1.6	-35.9849	148.779	14.428	0.765312	Eastern Australia	Eastern Australia	Australia_Papua	detrital	456	5.8	0.4	0.000529	0.281756	1.2e-05	-26.0778	0.424797	2072.39	3072
20	KK1.7	-35.9849	148.779	14.428	0.765312	Eastern Australia	Eastern Australia	Australia_Papua	detrital	1183	7.7	0.9	0.000782	0.281843	3.4e-05	-7.2698	1.20554	1966.78	2443.02
20	KK1.9a	-35.9849	148.779	14.428	0.765312	Eastern Australia	Eastern Australia	Australia_Papua	detrital	697	7.5	0.4	0.000594	0.282264	2.6e-05	-2.86628	0.920885	1379.02	1798.9
21	98IB-1	46.8	-115.2	21.164	0.798288	Western USA	USA_Western	N_America	igneous	45	3.95	0.24
21	98IB-11	46.15	-115.7	21.164	0.798288	Western USA	USA_Western	N_America	igneous	94	7.53	0.3
21	98IB-12	46.27	-115.5	21.164	0.798288	Western USA	USA_Western	N_America	igneous	71	7.23	0.2
21	98IB-13	46.15	-114.45	21.165	0.798288	Western USA	USA_Western	N_America	igneous	54	6.84	0.08
21	98IB-22	46.6	-114.9	21.165	0.798288	Western USA	USA_Western	N_America	igneous	45	7.11	0.04
21	98IB-24	46.7	-115.4	21.164	0.798288	Western USA	USA_Western	N_America	igneous	55	7.26	0.06
21	98IB-31	45.68	-116.2	21.163	0.798288	Western USA	USA_Western	N_America	igneous	100	5.78	0.37
21	98IB-33	45.52	-116.15	21.163	0.798288	Western USA	USA_Western	N_America	igneous	100	6.33	0.1
21	98IB-34	45.6	-116.02	21.163	0.798288	Western USA	USA_Western	N_America	igneous	90	7.61	0.22
21	98IB-39	45.43	-116.08	21.163	0.798288	Western USA	USA_Western	N_America	igneous	90	7.63	0.08
21	98IB-40	45.42	-116.1	21.163	0.798288	Western USA	USA_Western	N_America	igneous	90	7.41	0.08
21	98IB-5	46.46	-115.03	21.164	0.798288	Western USA	USA_Western	N_America	igneous	75	6.89	0.12
21	98IB-52	44.1	-116.05	21.163	0.798288	Western USA	USA_Western	N_America	igneous	70	7.99	0.1
21	98IB-53	44.22	-115.93	21.164	0.798288	Western USA	USA_Western	N_America	igneous	70	6.66	0.14
21	98IB-56	44.15	-115.3	21.164	0.798288	Western USA	USA_Western	N_America	igneous	80	5.31	0.02
21	98IB-59	43.7	-115.75	21.164	0.798288	Western USA	USA_Western	N_America	igneous	45	7.42	0.1
21	98IB-6	46.38	-115.15	21.164	0.798288	Western USA	USA_Western	N_America	igneous	62	6.79	0.06
21	98IB-61	43.73	-115.68	21.164	0.798288	Western USA	USA_Western	N_America	igneous	45	7.34	0.24
21	98IB-68	44.25	-114.8	21.165	0.798288	Western USA	USA_Western	N_America	igneous	85	7.82	0.12
21	98IB-7	46.38	-114.15	21.165	0.798288	Western USA	USA_Western	N_America	igneous	54	6.93	0.08
22	KC102a	48.6899	-81.3732	21.198	1.48624	Eastern Canada	Canada_Eastern	N_America	igneous	2711	5.91	0.37
22	KC465b	48.6899	-81.3732	21.198	1.48624	Eastern Canada	Canada_Eastern	N_America	igneous	2711	5.16	0.37
22	KCFC-1	48.6899	-81.3732	21.198	1.48624	Eastern Canada	Canada_Eastern	N_America	igneous	2711	5.53	0.37
22	PN77-22	48.6899	-81.3732	21.198	1.48624	Eastern Canada	Canada_Eastern	N_America	igneous	2711	5.26	0.37
23	DD84-18	49.6962	-95.1594	21.184	2.68835	Central Canada	Canada_Central	N_America	igneous	2727	5.47	0.13
23	DD84-19	49.6962	-95.1594	21.184	2.68835	Central Canada	Canada_Central	N_America	igneous	2710	6.13	0.37
23	DD85-10	49.5606	-95.0392	21.184	2.68835	Central Canada	Canada_Central	N_America	igneous	2723	5.76	0.37
23	31E	49.5933	-93.3625	21.186	2.68835	Eastern Canada	Canada_Eastern	N_America	igneous	2733	5.57	0.2
23	84-SM19	48.2653	-79.0338	21.2	1.48624	Eastern Canada	Canada_Eastern	N_America	igneous	2678	5.82	0.02
23	96WB-22	49.0338	-93.6158	21.186	2.68835	Eastern Canada	Canada_Eastern	N_America	igneous	2680	6.42	0.07
23	C-81-10	51.0132	-93.8053	21.186	2.68835	Eastern Canada	Canada_Eastern	N_America	igneous	2718	5.9	0.03
23	C-82-17	47.1609	-84.2022	21.195	1.48624	Eastern Canada	Canada_Eastern	N_America	igneous	2668	7.52	0.5
23	C-82-18	47.1609	-84.2022	21.195	1.48624	Eastern Canada	Canada_Eastern	N_America	igneous	2668	7.03	0.16
23	C-83-19	51.0661	-93.846	21.186	2.68835	Eastern Canada	Canada_Eastern	N_America	igneous	2720	6.01	0.07
23	C-83-21	50.9579	-94.0763	21.185	2.68835	Eastern Canada	Canada_Eastern	N_America	igneous	2704	5.84	0.06
23	C-86-14	48.5511	-86.1238	21.193	1.48624	Eastern Canada	Canada_Eastern	N_America	igneous	2678	6.53	0.03
23	C-87-17	51.3773	-90.3377	21.189	2.68835	Eastern Canada	Canada_Eastern	N_America	igneous	2741	5.41	0.08
23	C87-39	50.6762	-91.5	21.188	2.68835	Eastern Canada	Canada_Eastern	N_America	igneous	2697	6.9	0.06
23	C-88-23	51.3082	-90.9926	21.189	2.68835	Eastern Canada	Canada_Eastern	N_America	igneous	2700	6.35	0.03
23	C88-29	50.8189	-93.0271	21.186	2.68835	Eastern Canada	Canada_Eastern	N_America	igneous	2698	6.47	0.05
23	C88-34	50.5901	-93.6895	21.186	2.68835	Eastern Canada	Canada_Eastern	N_America	igneous	2698	6.57	0.37
23	C-92-20	48.4432	-90.2489	21.189	2.68835	Eastern Canada	Canada_Eastern	N_America	igneous	2681	6.3	0.04
23	C-92-30	48.6094	-90.2662	21.189	2.68835	Eastern Canada	Canada_Eastern	N_America	igneous	2690	5.78	0.05
23	C-92-31	48.6268	-90.0546	21.189	2.68835	Eastern Canada	Canada_Eastern	N_America	igneous	2684	6.18	0.01
23	DD78-17	49.8707	-90.8816	21.189	2.68835	Eastern Canada	Canada_Eastern	N_America	igneous	2739	5.08	0.18
23	DD78-18	49.8404	-91.1033	21.188	2.68835	Eastern Canada	Canada_Eastern	N_America	igneous	2733	4.92	0.37
23	DD78-19	49.2529	-93.9906	21.186	2.68835	Eastern Canada	Canada_Eastern	N_America	igneous	2723	4.88	0.12
23	DD78-4	49.5313	-92.8795	21.187	2.68835	Eastern Canada	Canada_Eastern	N_America	igneous	2732	5.07	0.02
23	DD78-6	49.5826	-93.2242	21.186	2.68835	Eastern Canada	Canada_Eastern	N_America	igneous	2731	5.43	0.06
23	DD81-12	48.769	-92.9026	21.187	2.68835	Eastern Canada	Canada_Eastern	N_America	igneous	2686	6.27	0.37
23	DD81-14	48.7171	-92.6735	21.187	2.68835	Eastern Canada	Canada_Eastern	N_America	igneous	2700	4.85	0.22
23	DD81-16	49.4202	-94.3978	21.185	2.68835	Eastern Canada	Canada_Eastern	N_America	igneous	2710	6.28	0.37
23	DD81-17	49.2915	-94.5385	21.185	2.68835	Eastern Canada	Canada_Eastern	N_America	igneous	2717	5.42	0.14
23	DD81-29	49.1525	-93.9067	21.186	2.68835	Eastern Canada	Canada_Eastern	N_America	igneous	2701	5.9	0.08
23	DD81-30	49.0931	-94.2004	21.185	2.68835	Eastern Canada	Canada_Eastern	N_America	igneous	2723	5.69	0.06
23	DD81-32	49.3831	-93.2167	21.186	2.68835	Eastern Canada	Canada_Eastern	N_America	igneous	2734	5.52	0.02
23	DD83-10	49.5241	-93.3226	21.186	2.68835	Eastern Canada	Canada_Eastern	N_America	igneous	2732	5.54	0.07
23	DD83-4	49.3831	-93.2167	21.186	2.68835	Eastern Canada	Canada_Eastern	N_America	igneous	2732	4.96	0.37
23	DD83-9	49.5241	-93.3226	21.186	2.68835	Eastern Canada	Canada_Eastern	N_America	igneous	2733	5.24	0.02
23	DD84-10	48.8415	-91.5722	21.188	2.68835	Eastern Canada	Canada_Eastern	N_America	igneous	3003	4.95	0.04
23	DD84-16	49.6008	-94.9479	21.185	2.68835	Eastern Canada	Canada_Eastern	N_America	igneous	2709	5.46	0.05
23	DD84-20	49.5043	-93.142	21.186	2.68835	Eastern Canada	Canada_Eastern	N_America	igneous	2730	5.97	0.01
23	DD85-17	48.7645	-91.8279	21.188	2.68835	Eastern Canada	Canada_Eastern	N_America	igneous	3000	5	0.03
23	DD85-2	49.1121	-89.4337	21.19	1.48624	Eastern Canada	Canada_Eastern	N_America	igneous	2691	5.82	0.37
23	DD86-25	49.0062	-89.7568	21.19	1.48624	Eastern Canada	Canada_Eastern	N_America	igneous	2729	5.53	0.04
23	DD87-41	49.7218	-93.4846	21.186	2.68835	Eastern Canada	Canada_Eastern	N_America	igneous	2706	5.45	0.01
23	DD87-48	49.3831	-93.2167	21.186	2.68835	Eastern Canada	Canada_Eastern	N_America	igneous	2730	5.69	0.37
23	DD87-51	49.6432	-92.6997	21.187	2.68835	Eastern Canada	Canada_Eastern	N_America	igneous	2695	5.58	0.08
23	DD90-53	48.1906	-79.0442	21.2	1.48624	Eastern Canada	Canada_Eastern	N_America	igneous	2672	5.78	0.06
23	DD96-10	49.6628	-89.8031	21.19	1.48624	Eastern Canada	Canada_Eastern	N_America	igneous	2680	6.09	0.03
23	DD96-4	49.0338	-93.6158	21.186	2.68835	Eastern Canada	Canada_Eastern	N_America	igneous	2680	6.46	0.01
23	DD96-6	48.6651	-91.6111	21.188	2.68835	Eastern Canada	Canada_Eastern	N_America	igneous	2688	6.83	0.16
23	DD96-8	49.225	-92.1014	21.187	2.68835	Eastern Canada	Canada_Eastern	N_America	igneous	2700	6.4	0.3
23	K-76-2	48.1301	-79.961	21.2	1.48624	Eastern Canada	Canada_Eastern	N_America	igneous	2680	6.63	0.14
23	PN77-13	48.3406	-79.6002	21.2	1.48624	Eastern Canada	Canada_Eastern	N_America	igneous	2689	4.67	0.05
23	PN78-5	47.8902	-79.8921	21.2	1.48624	Eastern Canada	Canada_Eastern	N_America	igneous	2720	5.81	0.03
23	RNLY3105	48.3819	-83.8794	21.196	1.48624	Eastern Canada	Canada_Eastern	N_America	igneous	2728	5.26	0.02
23	RNSHAFT	48.3819	-83.8794	21.196	1.48624	Eastern Canada	Canada_Eastern	N_America	igneous	2728	5.59	0.06
23	S78-20	49.0338	-93.6158	21.186	2.68835	Eastern Canada	Canada_Eastern	N_America	igneous	2698	6.49	0.01
23	TK76-30	49.3515	-92.6652	21.187	2.68835	Eastern Canada	Canada_Eastern	N_America	igneous	2695	6.6	0.05
23	TK83-6	48.1018	-77.7607	21.202	1.48624	Eastern Canada	Canada_Eastern	N_America	igneous	2700	4.97	0.04
23	WOB-86	49.091	-92.0921	21.187	2.68835	Eastern Canada	Canada_Eastern	N_America	igneous	2686	5.37	0.37
24	JH82-1	49.8833	-90.8871	21.189	2.68835	Eastern Canada	Canada_Eastern	N_America	igneous	2734	5.36	0.37
24	JH82-2	49.8833	-90.8871	21.189	2.68835	Eastern Canada	Canada_Eastern	N_America	igneous	2735	5.3	0.37
24	JH82-3	49.8833	-90.8871	21.189	2.68835	Eastern Canada	Canada_Eastern	N_America	igneous	2736	5.09	0.37
24	JH82-4	49.8833	-90.8871	21.189	2.68835	Eastern Canada	Canada_Eastern	N_America	igneous	2735	5.43	0.37
24	PN76-13	49.8833	-90.8871	21.189	2.68835	Eastern Canada	Canada_Eastern	N_America	igneous	2717	5.84	0.37
24	PN76-14	49.8833	-90.8871	21.189	2.68835	Eastern Canada	Canada_Eastern	N_America	igneous	2736	5.51	0.37
24	PN76-15	49.8833	-90.8871	21.189	2.68835	Eastern Canada	Canada_Eastern	N_America	igneous	2734	5.48	0.37
25	95BR-006	39.1839	-113.427	20.166	0.350515	Western USA	USA_Western	N_America	igneous	169	7.11	0.37
25	95BR-007	39.1839	-113.427	20.166	0.350515	Western USA	USA_Western	N_America	igneous	169	7.21	0.37
25	95BR-008	39.1839	-113.427	20.166	0.350515	Western USA	USA_Western	N_America	igneous	169	7.38	0.37
25	95BR-009	39.1839	-113.427	20.166	0.350515	Western USA	USA_Western	N_America	igneous	169	7.45	0.37
25	95BR-010	39.1839	-113.427	20.166	0.350515	Western USA	USA_Western	N_America	igneous	169	7.44	0.37
25	95BR-012	39.1839	-113.427	20.166	0.350515	Western USA	USA_Western	N_America	igneous	169	7.33	0.37
25	95BR-013	39.1839	-113.427	20.166	0.350515	Western USA	USA_Western	N_America	igneous	169	7.53	0.37
25	95BR-014	39.1839	-113.427	20.166	0.350515	Western USA	USA_Western	N_America	igneous	169	7.25	0.37
25	95BR-015	39.1839	-113.427	20.166	0.350515	Western USA	USA_Western	N_America	igneous	169	7.42	0.37
25	95BR-016	39.1839	-113.427	20.166	0.350515	Western USA	USA_Western	N_America	igneous	169	7.41	0.37
25	95BR-101	37.0961	-113.891	20.166	0.350515	Western USA	USA_Western	N_America	igneous	1500	7.94	0.37
25	95BR-102	37.0961	-113.891	20.166	0.350515	Western USA	USA_Western	N_America	igneous	1500	9.81	0.37
25	95BR-104	37.0961	-113.891	20.166	0.350515	Western USA	USA_Western	N_America	igneous	1500	8.13	0.37
25	95BR-105	37.0961	-113.891	20.166	0.350515	Western USA	USA_Western	N_America	igneous	1500	6.44	0.37
25	95BR-106	37.0961	-113.891	20.166	0.350515	Western USA	USA_Western	N_America	igneous	1500	6.31	0.37
25	95BR-108	37.0961	-113.891	20.166	0.350515	Western USA	USA_Western	N_America	igneous	1500	7.5	0.37
25	95BR-109	37.0961	-113.891	20.166	0.350515	Western USA	USA_Western	N_America	igneous	1500	6.16	0.37
25	95BR-110	37.0961	-113.891	20.166	0.350515	Western USA	USA_Western	N_America	igneous	1500	6.01	0.37
25	95BR-111	37.0961	-113.891	20.166	0.350515	Western USA	USA_Western	N_America	igneous	1500	6.94	0.37
25	95BR-112	37.0961	-113.891	20.166	0.350515	Western USA	USA_Western	N_America	igneous	1500	5.62	0.37
25	95BR-113	37.0961	-113.891	20.166	0.350515	Western USA	USA_Western	N_America	igneous	1500	5.89	0.37
25	95BR-114	37.0961	-113.891	20.166	0.350515	Western USA	USA_Western	N_America	igneous	1500	6.07	0.37
25	95BR-115	37.0961	-113.891	20.166	0.350515	Western USA	USA_Western	N_America	igneous	1500	6.55	0.37
25	95BR-130	39.9036	-114.899	20.165	0.350515	Western USA	USA_Western	N_America	igneous	32	7.06	0.37
25	95BR-131	39.66	-114.864	20.165	0.350515	Western USA	USA_Western	N_America	igneous	40	6.78	0.37
25	95BR-132	40.1167	-114.383	20.165	0.350515	Western USA	USA_Western	N_America	igneous	33	6.78	0.37
25	95BR-133	39.0586	-114.287	20.165	0.350515	Western USA	USA_Western	N_America	igneous	160	7.8	0.37
25	95BR-135	40.3333	-114.574	20.165	0.350515	Western USA	USA_Western	N_America	igneous	165	7.82	0.37
25	95BR-136	40.3333	-114.574	20.165	0.350515	Western USA	USA_Western	N_America	igneous	165	6.24	0.37
25	95BR-140	41.1833	-113.983	20.166	0.350515	Western USA	USA_Western	N_America	igneous	37	5.98	0.37
25	95BR-141	41.1833	-113.983	20.166	0.350515	Western USA	USA_Western	N_America	igneous	37	5.17	0.37
25	95BR-142	41.1833	-113.983	20.166	0.350515	Western USA	USA_Western	N_America	igneous	37	6.15	0.37
25	95BR-143	41.1833	-113.983	20.166	0.350515	Western USA	USA_Western	N_America	igneous	37	6.11	0.37
25	95BR-144	41.1833	-113.983	20.166	0.350515	Western USA	USA_Western	N_America	igneous	37	6.22	0.37
25	95BR-145	41.1833	-114.067	20.165	0.350515	Western USA	USA_Western	N_America	igneous	37	5.92	0.37
25	95BR-146	41.1833	-114.067	20.165	0.350515	Western USA	USA_Western	N_America	igneous	37	6.86	0.37
25	95BR-157	41.1833	-114.067	20.165	0.350515	Western USA	USA_Western	N_America	igneous	480	4.94	0.37
25	95BS-A	38.9369	-119.847	20.16	0.350515	Western USA	USA_Western	N_America	igneous	90	6.25	0.37
25	95BS-B	38.9369	-119.847	20.16	0.350515	Western USA	USA_Western	N_America	igneous	90	6.67	0.37
25	95BS-C	38.9369	-119.847	20.16	0.350515	Western USA	USA_Western	N_America	igneous	90	6.09	0.37
25	95BS-D	38.9811	-119.868	20.16	0.350515	Western USA	USA_Western	N_America	igneous	90	6.22	0.37
25	95BS-E	38.9811	-119.868	20.16	0.350515	Western USA	USA_Western	N_America	igneous	90	6	0.37
25	96BR-006	36.9333	-114.3	20.165	0.350515	Western USA	USA_Western	N_America	igneous	1500	6.47	0.37
25	96BR-008	36.9333	-114.3	20.165	0.350515	Western USA	USA_Western	N_America	igneous	1500	6.96	0.37
25	96BR-015	36.9333	-114.483	20.165	0.350515	Western USA	USA_Western	N_America	igneous	1500	6.06	0.37
25	96BR-016	36.9333	-114.483	20.165	0.350515	Western USA	USA_Western	N_America	igneous	1500	4.92	0.37
25	96BR-017	38.2094	-115.728	20.164	0.350515	Western USA	USA_Western	N_America	igneous	27	7.89	0.37
25	96BR-018	38.3956	-115.57	20.164	0.350515	Western USA	USA_Western	N_America	igneous	86	7.79	0.37
25	96BR-019	38.3956	-115.57	20.164	0.350515	Western USA	USA_Western	N_America	igneous	86	8.18	0.37
25	96BR-101	38.8556	-115.502	20.164	0.350515	Western USA	USA_Western	N_America	igneous	29	5.74	0.37
25	96BR-105	38.45	-115.55	20.164	0.350515	Western USA	USA_Western	N_America	igneous	29	5.82	0.37
25	96BR-107	38.45	-115.55	20.164	0.350515	Western USA	USA_Western	N_America	igneous	29	6.55	0.37
25	96BR-108	38.45	-115.55	20.164	0.350515	Western USA	USA_Western	N_America	igneous	29	4.94	0.37
25	96BR-109	39.6314	-118.178	20.161	0.350515	Western USA	USA_Western	N_America	igneous	29	5.6	0.37
25	96BR-110	39.6314	-118.178	20.161	0.350515	Western USA	USA_Western	N_America	igneous	29	5.16	0.37
25	96BR-112	39.6314	-118.178	20.161	0.350515	Western USA	USA_Western	N_America	igneous	29	5.8	0.37
25	96BR-114	39.6314	-118.178	20.161	0.350515	Western USA	USA_Western	N_America	igneous	29	5.95	0.37
25	96BR-115	39.6314	-118.178	20.161	0.350515	Western USA	USA_Western	N_America	igneous	76	6.49	0.37
25	96BR-119	39.6314	-118.178	20.161	0.350515	Western USA	USA_Western	N_America	igneous	29	5.52	0.37
25	96BS11.1	38.7647	-118.764	20.161	0.350515	Western USA	USA_Western	N_America	igneous	80	5.76	0.37
25	96BS11.2	38.7647	-118.764	20.161	0.350515	Western USA	USA_Western	N_America	igneous	80	5.7	0.37
25	96BS11.3	38.7647	-118.764	20.161	0.350515	Western USA	USA_Western	N_America	igneous	80	5.81	0.37
25	96BS11.4	38.7647	-118.764	20.161	0.350515	Western USA	USA_Western	N_America	igneous	80	5.79	0.37
25	96BS11.5	38.7647	-118.764	20.161	0.350515	Western USA	USA_Western	N_America	igneous	80	5.8	0.37
25	97BR-101	38.8556	-115.502	20.164	0.350515	Western USA	USA_Western	N_America	igneous	40	8.07	0.37
25	97BR-102	38.8556	-115.502	20.164	0.350515	Western USA	USA_Western	N_America	igneous	40	7.76	0.37
25	97BR-103	38.8422	-115.483	20.164	0.350515	Western USA	USA_Western	N_America	igneous	40	8.53	0.37
25	97BR-105	38.45	-115.55	20.164	0.350515	Western USA	USA_Western	N_America	igneous	86	8.05	0.37
25	97BR-106	38.45	-115.55	20.164	0.350515	Western USA	USA_Western	N_America	igneous	86	8.34	0.37
25	97BR-107	38.45	-115.55	20.164	0.350515	Western USA	USA_Western	N_America	igneous	86	7.94	0.37
25	97BR-108	38.45	-115.55	20.164	0.350515	Western USA	USA_Western	N_America	igneous	86	8.1	0.37
25	97TY-001	39.4333	-117.083	20.162	0.350515	Western USA	USA_Western	N_America	igneous	142	9.12	0.37
25	97TY-002	39.4333	-117.083	20.162	0.350515	Western USA	USA_Western	N_America	igneous	142	8.58	0.37
25	97TY-004	39.4333	-117.083	20.162	0.350515	Western USA	USA_Western	N_America	igneous	142	8.54	0.37
25	97TY-005	39.4333	-117.083	20.162	0.350515	Western USA	USA_Western	N_America	igneous	142	8.42	0.37
25	97TY-006	39.4333	-117.083	20.162	0.350515	Western USA	USA_Western	N_America	igneous	142	8.52	0.37
25	97TY-007	39.4333	-117.083	20.162	0.350515	Western USA	USA_Western	N_America	igneous	142	8.57	0.37
25	97TY-008	39.4333	-117.083	20.162	0.350515	Western USA	USA_Western	N_America	igneous	142	8.62	0.37
25	97TY-010	39.4333	-116.954	20.163	0.350515	Western USA	USA_Western	N_America	igneous	142	8.57	0.37
25	97TY-012A	39.4333	-116.954	20.163	0.350515	Western USA	USA_Western	N_America	igneous	142	8.55	0.37
25	97TY-012B	39.4333	-116.954	20.163	0.350515	Western USA	USA_Western	N_America	igneous	142	8.57	0.37
25	97TY-013	39.3972	-117.036	20.162	0.350515	Western USA	USA_Western	N_America	igneous	75	9.96	0.37
25	97TY-014	39.3972	-117.036	20.162	0.350515	Western USA	USA_Western	N_America	igneous	75	9.63	0.37
25	97TY-016	39.3972	-117.036	20.162	0.350515	Western USA	USA_Western	N_America	igneous	75	9.52	0.37
25	97TY-017	39.3972	-117.036	20.162	0.350515	Western USA	USA_Western	N_America	igneous	75	9.44	0.37
25	97TY-019	39.1372	-117.123	20.162	0.350515	Western USA	USA_Western	N_America	igneous	75	8.01	0.37
25	97TY-020	39.1372	-117.123	20.162	0.350515	Western USA	USA_Western	N_America	igneous	75	7.94	0.37
25	97TY-021	39.1372	-117.123	20.162	0.350515	Western USA	USA_Western	N_America	igneous	75	8.91	0.37
25	97TY-022	39.0403	-117.224	20.162	0.350515	Western USA	USA_Western	N_America	igneous	75	6.78	0.37
25	97TY-023	39.0403	-117.224	20.162	0.350515	Western USA	USA_Western	N_America	igneous	92	7.37	0.37
25	97TY-024	38.9992	-117.227	20.162	0.350515	Western USA	USA_Western	N_America	igneous	92	7.36	0.37
25	97TY-025	38.9992	-117.227	20.162	0.350515	Western USA	USA_Western	N_America	igneous	96	7.93	0.37
25	97TY-026	38.9992	-117.227	20.162	0.350515	Western USA	USA_Western	N_America	igneous	96	7.89	0.37
25	97TY-027	38.9992	-117.227	20.162	0.350515	Western USA	USA_Western	N_America	igneous	96	7.7	0.37
25	97TY-028	38.9433	-117.252	20.162	0.350515	Western USA	USA_Western	N_America	igneous	96	7.84	0.37
25	97TY-029	38.9433	-117.252	20.162	0.350515	Western USA	USA_Western	N_America	igneous	96	7.73	0.37
25	BK-38	38.0844	-119.421	20.16	0.350515	Western USA	USA_Western	N_America	igneous	172	5.41	0.37
25	BULL-1	39.1833	-113.417	20.166	0.350515	Western USA	USA_Western	N_America	igneous	29	5.25	0.37
25	FCT	39.1833	-113.417	20.166	0.350515	Western USA	USA_Western	N_America	igneous	28	5.61	0.37
25	HIL-10	37.95	-110.667	20.169	0.350515	Western USA	USA_Western	N_America	igneous	29	6.5	0.37
25	Javp	41.7417	-118.383	20.161	0.350515	Western USA	USA_Western	N_America	igneous	180	5.36	0.37
25	Jbc	41.7417	-118.383	20.161	0.350515	Western USA	USA_Western	N_America	igneous	201	5.45	0.37
25	Jbd	41.7417	-118.383	20.161	0.350515	Western USA	USA_Western	N_America	igneous	180	5.78	0.37
25	Jbz	41.7417	-118.383	20.161	0.350515	Western USA	USA_Western	N_America	igneous	180	5.64	0.37
25	Jep	41.7417	-118.383	20.161	0.350515	Western USA	USA_Western	N_America	igneous	170	5.85	0.37
25	Jhqdz	41.7417	-118.383	20.161	0.350515	Western USA	USA_Western	N_America	igneous	112	7.46	0.37
25	Jnyp	41.7417	-118.383	20.161	0.350515	Western USA	USA_Western	N_America	igneous	180	5.85	0.37
25	Jt	41.7417	-118.383	20.161	0.350515	Western USA	USA_Western	N_America	igneous	185	6.39	0.37
25	JungoSill	41.7417	-118.5	20.161	0.350515	Western USA	USA_Western	N_America	igneous	112	6.99	0.37
25	Kas	41.7417	-118.5	20.161	0.350515	Western USA	USA_Western	N_America	igneous	112	7.68	0.37
25	Kbk	41.7417	-118.5	20.161	0.350515	Western USA	USA_Western	N_America	igneous	112	6.09	0.37
25	Kcs	41.7417	-118.383	20.161	0.350515	Western USA	USA_Western	N_America	igneous	112	5.49	0.37
25	Kdp	41.7417	-118.5	20.161	0.350515	Western USA	USA_Western	N_America	igneous	106	5.55	0.37
25	Klm	41.7417	-118.383	20.161	0.350515	Western USA	USA_Western	N_America	igneous	112	5.46	0.37
25	Krs	41.7417	-118.5	20.161	0.350515	Western USA	USA_Western	N_America	igneous	112	5.59	0.37
25	Ktc	41.7417	-118.383	20.161	0.350515	Western USA	USA_Western	N_America	igneous	112	5.68	0.37
25	LC-15	40.5333	-111.75	20.168	0.350515	Western USA	USA_Western	N_America	igneous	28	6.14	0.37
25	LC-2	40.5333	-111.75	20.168	0.350515	Western USA	USA_Western	N_America	igneous	28	5.47	0.37
25	LC-33	40.5333	-111.75	20.168	0.350515	Western USA	USA_Western	N_America	igneous	28	5.96	0.37
25	LC-34	40.5333	-111.75	20.168	0.350515	Western USA	USA_Western	N_America	igneous	28	6.01	0.37
25	LC-5	40.5333	-111.75	20.168	0.350515	Western USA	USA_Western	N_America	igneous	28	5.82	0.37
25	NP-1	39.1833	-113.417	20.166	0.350515	Western USA	USA_Western	N_America	igneous	169	7.22	0.37
25	RM13	40.8011	-115.071	20.164	0.350515	Western USA	USA_Western	N_America	igneous	38	5.42	0.37
25	RM15	40.6608	-115.435	20.164	0.350515	Western USA	USA_Western	N_America	igneous	29	8.05	0.37
25	RM18	40.9953	-115.104	20.164	0.350515	Western USA	USA_Western	N_America	igneous	73	7.76	0.37
25	RM19	40.9894	-115.091	20.164	0.350515	Western USA	USA_Western	N_America	igneous	40	5.76	0.37
25	RM20	40.7667	-115.292	20.164	0.350515	Western USA	USA_Western	N_America	igneous	29	5.34	0.37
25	RM4	40.6336	-115.369	20.164	0.350515	Western USA	USA_Western	N_America	igneous	80	9.89	0.37
25	RM5	41.0283	-115.088	20.164	0.350515	Western USA	USA_Western	N_America	igneous	29	5.98	0.37
25	RM6	40.3269	-115.504	20.164	0.350515	Western USA	USA_Western	N_America	igneous	36	7.68	0.37
25	RM7	40.8161	-115.116	20.164	0.350515	Western USA	USA_Western	N_America	igneous	35	6.28	0.37
25	RM8	40.3689	-115.558	20.164	0.350515	Western USA	USA_Western	N_America	igneous	36	5.88	0.37
25	W-35	38.9836	-118.9	20.161	0.350515	Western USA	USA_Western	N_America	igneous	233	6.32	0.37
25	Y-1	38.9422	-119.204	20.16	0.350515	Western USA	USA_Western	N_America	igneous	232	6.43	0.37
25	Y-767	38.9594	-119.233	20.16	0.350515	Western USA	USA_Western	N_America	igneous	169	5.6	0.37
25	Y-781	38.9731	-119.231	20.16	0.350515	Western USA	USA_Western	N_America	igneous	169	5.14	0.37
25	Y-818	38.9347	-119.263	20.16	0.350515	Western USA	USA_Western	N_America	igneous	166	5.76	0.37
26	BW0901	28.9458	99.0979	19.379	0.509478	China-Western	Western China	Asia	igneous	234	8.06	0.26
26	BW0902	28.9458	99.0979	19.379	0.509478	China-Western	Western China	Asia	igneous	234	7.81	0.31
26	LiN01	28.9168	99.1098	19.379	0.509478	China-Western	Western China	Asia	igneous	233	8.04	0.33
26	LiN02	28.9168	99.1098	19.379	0.509478	China-Western	Western China	Asia	igneous	233	8.07	0.33
26	LuN01	28.8888	99.1002	19.379	0.509478	China-Western	Western China	Asia	igneous	231	8.27	0.31
26	LuN02	28.8888	99.1002	19.379	0.509478	China-Western	Western China	Asia	igneous	231	8.04	0.33
27	#52	44.6055	-78.0407	21.201	1.48624	Eastern Canada	Canada_Eastern	N_America	igneous	2700	5.64	0.37
27	#60	44.6055	-78.0407	21.201	1.48624	Eastern Canada	Canada_Eastern	N_America	igneous	2700	5.69	0.37
27	#80	44.6055	-78.0407	21.201	1.48624	Eastern Canada	Canada_Eastern	N_America	igneous	2700	5.23	0.37
27	84SM-7	48.6241	-79.43	21.2	1.48624	Eastern Canada	Canada_Eastern	N_America	igneous	2714	4.7	0.37
27	C-88-17	44.5463	-77.6274	21.202	1.48624	Eastern Canada	Canada_Eastern	N_America	igneous	2725	5.07	0.37
27	C-88-8	48.0969	-78.8373	21.201	1.48624	Eastern Canada	Canada_Eastern	N_America	igneous	2701	5	0.37
27	DD78-24	50.3563	-90.5831	21.189	2.68835	Eastern Canada	Canada_Eastern	N_America	igneous	2729	5.48	0.37
27	DD78-28	50.3563	-90.5831	21.189	2.68835	Eastern Canada	Canada_Eastern	N_America	igneous	2700	5.47	0.37
27	DD78-32	50.3563	-90.5831	21.189	2.68835	Eastern Canada	Canada_Eastern	N_America	igneous	2700	6.18	0.37
27	DD78-35	50.3563	-90.5831	21.189	2.68835	Eastern Canada	Canada_Eastern	N_America	igneous	2700	5.42	0.37
27	DD78-43	49.778	-92.7293	21.187	2.68835	Eastern Canada	Canada_Eastern	N_America	igneous	2700	4.86	0.37
27	DD81-13	49.0629	-91.1576	21.188	2.68835	Eastern Canada	Canada_Eastern	N_America	igneous	2700	5.08	0.37
27	DD82-1	49	-90	21.19	1.48624	Eastern Canada	Canada_Eastern	N_America	igneous	2700	6.07	0.37
27	DD83-2	50.131	-87.9074	21.192	1.48624	Eastern Canada	Canada_Eastern	N_America	igneous	2700	5.73	0.37
27	DD83-5	46.3695	-91.2654	21.188	2.68835	Eastern Canada	Canada_Eastern	N_America	igneous	2700	5.7	0.37
27	DD84-2	44.6377	-78.6529	21.201	1.48624	Eastern Canada	Canada_Eastern	N_America	igneous	2700	5.93	0.37
27	DD84-8	49.0242	-91.3193	21.188	2.68835	Eastern Canada	Canada_Eastern	N_America	igneous	2700	5.49	0.37
27	DD84-9	49.0242	-91.3193	21.188	2.68835	Eastern Canada	Canada_Eastern	N_America	igneous	2700	5.18	0.37
27	DD85-9	45.1666	-79.7202	21.2	1.48624	Eastern Canada	Canada_Eastern	N_America	igneous	2700	6.51	0.37
27	DD86-17	49.5921	-93.3596	21.186	2.68835	Eastern Canada	Canada_Eastern	N_America	igneous	2700	5.22	0.37
27	DD86-6	48.6891	-93.2247	21.186	2.68835	Eastern Canada	Canada_Eastern	N_America	igneous	2700	6.68	0.37
27	DD86-7	48.7425	-92.066	21.187	2.68835	Eastern Canada	Canada_Eastern	N_America	igneous	2700	5.5	0.37
27	DD90-42	49.6816	-94.7903	21.185	2.68835	Eastern Canada	Canada_Eastern	N_America	igneous	2700	6.1	0.37
27	DD90-60	50.3557	-90.5944	21.189	2.68835	Eastern Canada	Canada_Eastern	N_America	igneous	2700	6.4	0.37
27	DD93-11	49	-90	21.19	1.48624	Eastern Canada	Canada_Eastern	N_America	igneous	2700	5.1	0.37
27	DD95-20	50.2348	-94.3769	21.185	2.68835	Eastern Canada	Canada_Eastern	N_America	igneous	2700	6.8	0.37
27	DD96-1	49.1835	-93.8416	21.186	2.68835	Eastern Canada	Canada_Eastern	N_America	igneous	2700	5.77	0.37
27	G90-4	49	-90	21.19	1.48624	Eastern Canada	Canada_Eastern	N_America	igneous	2700	5.03	0.37
27	KN76-7	50.2151	-90.0733	21.189	2.68835	Eastern Canada	Canada_Eastern	N_America	igneous	2691	5.33	0.37
27	PN-77-18	44.5463	-77.6274	21.202	1.48624	Eastern Canada	Canada_Eastern	N_America	igneous	2727	5.58	0.37
27	PN-77-9	48.0952	-79.7331	21.2	1.48624	Eastern Canada	Canada_Eastern	N_America	igneous	2705	6.06	0.37
27	WinstonLake	48.9789	-87.3742	21.192	1.48624	Eastern Canada	Canada_Eastern	N_America	igneous	2700	2.86	0.37
28	Anialik28	67.6866	-111.117	23.168	10	Northern Canada	Canada_Northern	N_America	igneous	2694	4.46	0.08
28	Anialik577	67.6866	-111.117	23.168	10	Northern Canada	Canada_Northern	N_America	igneous	2694	4.96	0.37
28	AnialikDiorite	67.6866	-111.117	23.168	10	Northern Canada	Canada_Northern	N_America	igneous	2683	5.18	0.1
28	AnialikTonalite	67.6866	-111.117	23.168	10	Northern Canada	Canada_Northern	N_America	igneous	2694	4.86	0.34
28	ArcadiaVeins	67.6866	-111.117	23.168	10	Northern Canada	Canada_Northern	N_America	igneous	2670	4.87	0.37
28	B87-1	-25.883	31.039	15.311	0.266133	South Africa	Southern Africa	Africa	igneous	3460	5.52	0.12
28	B87-14	-25.883	31.039	15.311	0.266133	South Africa	Southern Africa	Africa	igneous	3227	5.94	0.1
28	B87-16	-25.883	31.039	15.311	0.266133	South Africa	Southern Africa	Africa	igneous	2740	6.12	0.14
28	B87-18	-25.883	31.039	15.311	0.266133	South Africa	Southern Africa	Africa	igneous	3300	5.52	0.2
28	B87-20	-25.883	31.039	15.311	0.266133	South Africa	Southern Africa	Africa	igneous	3107	6.55	0.08
28	B87-22	-25.883	31.039	15.311	0.266133	South Africa	Southern Africa	Africa	igneous	3216	4.91	0.37
28	B87-24	-25.883	31.039	15.311	0.266133	South Africa	Southern Africa	Africa	igneous	3509	4.38	0.08
28	B87-25	-25.883	31.039	15.311	0.266133	South Africa	Southern Africa	Africa	igneous	3107	6	0.52
28	B87-32	-25.883	31.039	15.311	0.266133	South Africa	Southern Africa	Africa	igneous	3227	5.95	0.02
28	B87-4	-25.883	31.039	15.311	0.266133	South Africa	Southern Africa	Africa	igneous	3443	4.68	0.16
28	B87-5	-25.883	31.039	15.311	0.266133	South Africa	Southern Africa	Africa	igneous	3538	5.24	0.6
29	n2539-b-19	82.1707	-31.3823	24.248	1.60218	Greenland	Greenland	N_America	detrital	3969	7.76	0.25
29	n2539-rpt-1	82.1707	-31.3823	24.248	1.60218	Greenland	Greenland	N_America	detrital	2705	5.68	0.26
29	n2539-rpt-11	82.1707	-31.3823	24.248	1.60218	Greenland	Greenland	N_America	detrital	2624	6.58	0.3
29	n2539-rpt-12	82.1707	-31.3823	24.248	1.60218	Greenland	Greenland	N_America	detrital	2002	5.75	0.27
29	n2539-rpt-13	82.1707	-31.3823	24.248	1.60218	Greenland	Greenland	N_America	detrital	1893	7.73	0.31
29	n2539-rpt-15	82.1707	-31.3823	24.248	1.60218	Greenland	Greenland	N_America	detrital	1919	6.21	0.31
29	n2539-rpt-16	82.1707	-31.3823	24.248	1.60218	Greenland	Greenland	N_America	detrital	1464	3.78	0.29
29	n2539-rpt-17	82.1707	-31.3823	24.248	1.60218	Greenland	Greenland	N_America	detrital	1867	8.11	0.25
29	n2539-rpt-18	82.1707	-31.3823	24.248	1.60218	Greenland	Greenland	N_America	detrital	1147	8.76	0.3
29	n2539-rpt-19	82.1707	-31.3823	24.248	1.60218	Greenland	Greenland	N_America	detrital	1891	7.33	0.25
29	n2539-rpt-2	82.1707	-31.3823	24.248	1.60218	Greenland	Greenland	N_America	detrital	2026	5.21	0.29
29	n2539-rpt-20	82.1707	-31.3823	24.248	1.60218	Greenland	Greenland	N_America	detrital	1921	5.83	0.28
29	n2539-rpt-21	82.1707	-31.3823	24.248	1.60218	Greenland	Greenland	N_America	detrital	1071	7.09	0.27
29	n2539-rpt-23	82.1707	-31.3823	24.248	1.60218	Greenland	Greenland	N_America	detrital	1067	6.87	0.32
29	n2539-rpt-24	82.1707	-31.3823	24.248	1.60218	Greenland	Greenland	N_America	detrital	2615	5.83	0.26
29	n2539-rpt-25	82.1707	-31.3823	24.248	1.60218	Greenland	Greenland	N_America	detrital	2069	6.71	0.32
29	n2539-rpt-26	82.1707	-31.3823	24.248	1.60218	Greenland	Greenland	N_America	detrital	1877	4.54	0.29
29	n2539-rpt-29	82.1707	-31.3823	24.248	1.60218	Greenland	Greenland	N_America	detrital	2675	6.94	0.26
29	n2539-rpt-3	82.1707	-31.3823	24.248	1.60218	Greenland	Greenland	N_America	detrital	1649	5.12	0.34
29	n2539-rpt-31	82.1707	-31.3823	24.248	1.60218	Greenland	Greenland	N_America	detrital	1994	6.68	0.29
29	n2539-rpt-33	82.1707	-31.3823	24.248	1.60218	Greenland	Greenland	N_America	detrital	1427	6.97	0.27
29	n2539-rpt-34	82.1707	-31.3823	24.248	1.60218	Greenland	Greenland	N_America	detrital	1916	7.42	0.26
29	n2539-rpt-35	82.1707	-31.3823	24.248	1.60218	Greenland	Greenland	N_America	detrital	986	8.38	0.28
29	n2539-rpt-36	82.1707	-31.3823	24.248	1.60218	Greenland	Greenland	N_America	detrital	2549	6.22	0.26
29	n2539-rpt-37	82.1707	-31.3823	24.248	1.60218	Greenland	Greenland	N_America	detrital	1355	5.69	0.28
29	n2539-rpt-38	82.1707	-31.3823	24.248	1.60218	Greenland	Greenland	N_America	detrital	1978	5.58	0.36
29	n2539-rpt-39	82.1707	-31.3823	24.248	1.60218	Greenland	Greenland	N_America	detrital	1986	6.14	0.27
29	n2539-rpt-41	82.1707	-31.3823	24.248	1.60218	Greenland	Greenland	N_America	detrital	2064	5.7	0.3
29	n2539-rpt-42	82.1707	-31.3823	24.248	1.60218	Greenland	Greenland	N_America	detrital	971	9.38	0.29
29	n2539-rpt-43	82.1707	-31.3823	24.248	1.60218	Greenland	Greenland	N_America	detrital	2015	5.93	0.29
29	n2539-rpt-44	82.1707	-31.3823	24.248	1.60218	Greenland	Greenland	N_America	detrital	1854	4.91	0.31
29	n2539-rpt-46	82.1707	-31.3823	24.248	1.60218	Greenland	Greenland	N_America	detrital	2719	5.02	0.27
29	n2539-rpt-47	82.1707	-31.3823	24.248	1.60218	Greenland	Greenland	N_America	detrital	3266	6.12	0.29
29	n2539-rpt-48	82.1707	-31.3823	24.248	1.60218	Greenland	Greenland	N_America	detrital	2587	6.24	0.26
29	n2539-rpt-49	82.1707	-31.3823	24.248	1.60218	Greenland	Greenland	N_America	detrital	1921	7.01	0.32
29	n2539-rpt-5	82.1707	-31.3823	24.248	1.60218	Greenland	Greenland	N_America	detrital	3290	6.13	0.24
29	n2539-rpt-51	82.1707	-31.3823	24.248	1.60218	Greenland	Greenland	N_America	detrital	2048	7.47	0.32
29	n2539-rpt-6	82.1707	-31.3823	24.248	1.60218	Greenland	Greenland	N_America	detrital	2740	6.52	0.24
29	n2539-rpt-64	82.1707	-31.3823	24.248	1.60218	Greenland	Greenland	N_America	detrital	2811	4.8	0.29
29	n2539-rpt-65	82.1707	-31.3823	24.248	1.60218	Greenland	Greenland	N_America	detrital	2513	5.57	0.31
29	n2539-rpt-69	82.1707	-31.3823	24.248	1.60218	Greenland	Greenland	N_America	detrital	1856	6.35	0.3
29	n2539-rpt-7	82.1707	-31.3823	24.248	1.60218	Greenland	Greenland	N_America	detrital	2067	6.06	0.26
29	n2539-rpt-8	82.1707	-31.3823	24.248	1.60218	Greenland	Greenland	N_America	detrital	2015	8.97	0.3
29	n2539-rpt-9	82.1707	-31.3823	24.248	1.60218	Greenland	Greenland	N_America	detrital	993	6.33	0.3
29	n2539-rpt-a60	82.1707	-31.3823	24.248	1.60218	Greenland	Greenland	N_America	detrital	3013	5.2	0.24
29	n2539-rpt-a61	82.1707	-31.3823	24.248	1.60218	Greenland	Greenland	N_America	detrital	1891	5.48	0.35
29	n2539-rpt-a62	82.1707	-31.3823	24.248	1.60218	Greenland	Greenland	N_America	detrital	986	7.65	0.32
29	n2539-rpt-b10	82.1707	-31.3823	24.248	1.60218	Greenland	Greenland	N_America	detrital	1880	5.22	0.28
29	n2539-rpt-b12	82.1707	-31.3823	24.248	1.60218	Greenland	Greenland	N_America	detrital	1257	4.23	0.26
29	n2539-rpt-b14	82.1707	-31.3823	24.248	1.60218	Greenland	Greenland	N_America	detrital	1857	7.14	0.26
29	n2539-rpt-b16	82.1707	-31.3823	24.248	1.60218	Greenland	Greenland	N_America	detrital	1893	6.91	0.3
29	n2539-rpt-b17	82.1707	-31.3823	24.248	1.60218	Greenland	Greenland	N_America	detrital	2835	5.05	0.32
29	n2539-rpt-b18	82.1707	-31.3823	24.248	1.60218	Greenland	Greenland	N_America	detrital	2764	5.22	0.26
29	n2539-rpt-b19	82.1707	-31.3823	24.248	1.60218	Greenland	Greenland	N_America	detrital	3969	4.79	0.29
29	n2539-rpt-b2	82.1707	-31.3823	24.248	1.60218	Greenland	Greenland	N_America	detrital	1890	7.01	0.3
29	n2539-rpt-b20	82.1707	-31.3823	24.248	1.60218	Greenland	Greenland	N_America	detrital	1987	4.37	0.31
29	n2539-rpt-b21	82.1707	-31.3823	24.248	1.60218	Greenland	Greenland	N_America	detrital	2067	5.27	0.25
29	n2539-rpt-b22	82.1707	-31.3823	24.248	1.60218	Greenland	Greenland	N_America	detrital	1225	6.94	0.27
29	n2539-rpt-b25	82.1707	-31.3823	24.248	1.60218	Greenland	Greenland	N_America	detrital	1974	9.01	0.26
29	n2539-rpt-b27	82.1707	-31.3823	24.248	1.60218	Greenland	Greenland	N_America	detrital	2142	7.82	0.27
29	n2539-rpt-b29	82.1707	-31.3823	24.248	1.60218	Greenland	Greenland	N_America	detrital	1979	4.77	0.29
29	n2539-rpt-b3	82.1707	-31.3823	24.248	1.60218	Greenland	Greenland	N_America	detrital	2438	4.7	0.29
29	n2539-rpt-b30	82.1707	-31.3823	24.248	1.60218	Greenland	Greenland	N_America	detrital	1457	4.55	0.32
29	n2539-rpt-b34	82.1707	-31.3823	24.248	1.60218	Greenland	Greenland	N_America	detrital	2071	3.31	0.33
29	n2539-rpt-b35	82.1707	-31.3823	24.248	1.60218	Greenland	Greenland	N_America	detrital	1938	5.71	0.28
29	n2539-rpt-b37	82.1707	-31.3823	24.248	1.60218	Greenland	Greenland	N_America	detrital	2672	4.78	0.29
29	n2539-rpt-b4	82.1707	-31.3823	24.248	1.60218	Greenland	Greenland	N_America	detrital	2054	5.1	0.34
29	n2539-rpt-b40	82.1707	-31.3823	24.248	1.60218	Greenland	Greenland	N_America	detrital	1974	3.93	0.35
29	n2539-rpt-b41	82.1707	-31.3823	24.248	1.60218	Greenland	Greenland	N_America	detrital	1312	5.33	0.27
29	n2539-rpt-b43	82.1707	-31.3823	24.248	1.60218	Greenland	Greenland	N_America	detrital	2042	5.6	0.35
29	n2539-rpt-b44	82.1707	-31.3823	24.248	1.60218	Greenland	Greenland	N_America	detrital	1908	6.76	0.3
29	n2539-rpt-b45	82.1707	-31.3823	24.248	1.60218	Greenland	Greenland	N_America	detrital	1427	5.43	0.32
29	n2539-rpt-b47	82.1707	-31.3823	24.248	1.60218	Greenland	Greenland	N_America	detrital	1087	6.15	0.33
29	n2539-rpt-b48	82.1707	-31.3823	24.248	1.60218	Greenland	Greenland	N_America	detrital	2543	5.65	0.26
29	n2539-rpt-b49	82.1707	-31.3823	24.248	1.60218	Greenland	Greenland	N_America	detrital	1894	6.48	0.26
29	n2539-rpt-b5	82.1707	-31.3823	24.248	1.60218	Greenland	Greenland	N_America	detrital	1988	6.95	0.29
29	n2539-rpt-b55	82.1707	-31.3823	24.248	1.60218	Greenland	Greenland	N_America	detrital	2492	5.68	0.31
29	n2539-rpt-b56	82.1707	-31.3823	24.248	1.60218	Greenland	Greenland	N_America	detrital	2728	5.38	0.29
29	n2539-rpt-b57	82.1707	-31.3823	24.248	1.60218	Greenland	Greenland	N_America	detrital	1895	5.37	0.31
29	n2539-rpt-b58	82.1707	-31.3823	24.248	1.60218	Greenland	Greenland	N_America	detrital	2720	4.69	0.3
29	n2539-rpt-b6	82.1707	-31.3823	24.248	1.60218	Greenland	Greenland	N_America	detrital	1618	3.37	0.28
29	n2539-rpt-b60	82.1707	-31.3823	24.248	1.60218	Greenland	Greenland	N_America	detrital	1162	4.79	0.29
29	n2539-rpt-b61	82.1707	-31.3823	24.248	1.60218	Greenland	Greenland	N_America	detrital	1848	5.04	0.3
29	n2539-rpt-b63	82.1707	-31.3823	24.248	1.60218	Greenland	Greenland	N_America	detrital	1741	5.36	0.3
29	n2539-rpt-b65	82.1707	-31.3823	24.248	1.60218	Greenland	Greenland	N_America	detrital	2006	9.75	0.26
29	n2539-rpt-b68	82.1707	-31.3823	24.248	1.60218	Greenland	Greenland	N_America	detrital	1077	6.06	0.38
29	n2539-rpt-b69	82.1707	-31.3823	24.248	1.60218	Greenland	Greenland	N_America	detrital	3230	5.09	0.27
29	n2539-rpt-b70	82.1707	-31.3823	24.248	1.60218	Greenland	Greenland	N_America	detrital	2824	5.17	0.32
29	n2539-rpt-b71	82.1707	-31.3823	24.248	1.60218	Greenland	Greenland	N_America	detrital	1917	6.01	0.33
30	C1	37.2297	-119.161	20.16	0.350515	Western USA	USA_Western	N_America	igneous	99	6.73	0.37
30	C10	36.5848	-118.333	20.161	0.350515	Western USA	USA_Western	N_America	igneous	105	5.4	0.02
30	C11	36.5848	-118.333	20.161	0.350515	Western USA	USA_Western	N_America	igneous	164	6.41	0.04
30	C12	36.5848	-118.333	20.161	0.350515	Western USA	USA_Western	N_America	igneous	165	6.34	0.08
30	C13	36.5848	-118.333	20.161	0.350515	Western USA	USA_Western	N_America	igneous	167	6.33	0.04
30	C14	36.5848	-118.333	20.161	0.350515	Western USA	USA_Western	N_America	igneous	105	7.21	0.06
30	C15	36.5848	-118.333	20.161	0.350515	Western USA	USA_Western	N_America	igneous	115	5.7	0.22
30	C16	36.5848	-118.333	20.161	0.350515	Western USA	USA_Western	N_America	igneous	162	5.81	0.02
30	C17	36.5848	-118.333	20.161	0.350515	Western USA	USA_Western	N_America	igneous	105	7.34	0.08
30	C18	36.5848	-118.333	20.161	0.350515	Western USA	USA_Western	N_America	igneous	84	5.67	0.02
30	C2	37.2297	-119.161	20.16	0.350515	Western USA	USA_Western	N_America	igneous	88	5.99	0.18
30	C3	36.5848	-118.333	20.161	0.350515	Western USA	USA_Western	N_America	igneous	105	7.74	0.1
30	C4	36.5848	-118.333	20.161	0.350515	Western USA	USA_Western	N_America	igneous	102	7.38	0.08
30	C5	36.5848	-118.333	20.161	0.350515	Western USA	USA_Western	N_America	igneous	106	7.36	0.03
30	C6	36.5848	-118.333	20.161	0.350515	Western USA	USA_Western	N_America	igneous	102	5.55	0.02
30	C7	36.5848	-118.333	20.161	0.350515	Western USA	USA_Western	N_America	igneous	103	7.41	0.37
30	C8	36.5848	-118.333	20.161	0.350515	Western USA	USA_Western	N_America	igneous	105	4.97	0.14
30	C9	36.5848	-118.333	20.161	0.350515	Western USA	USA_Western	N_America	igneous	102	4.93	0.04
30	N1	39.92	-121.38	20.158	0.350515	Western USA	USA_Western	N_America	igneous	140	6.08	0.07
30	N2	39.92	-121.38	20.158	0.350515	Western USA	USA_Western	N_America	igneous	140	5.79	0.08
30	N3	38.672	-121	20.159	0.350515	Western USA	USA_Western	N_America	igneous	143	4.8	0.14
30	S1	35.9	-118.5	20.161	0.350515	Western USA	USA_Western	N_America	igneous	83	7.35	0.09
30	S10	35.15	-118.25	20.161	0.350515	Western USA	USA_Western	N_America	igneous	90	9.41	0.04
30	S11	35.15	-118.25	20.161	0.350515	Western USA	USA_Western	N_America	igneous	93	8.59	0.04
30	S12	35.15	-118.25	20.161	0.350515	Western USA	USA_Western	N_America	igneous	81	9.06	0.37
30	S13	35.15	-118.25	20.161	0.350515	Western USA	USA_Western	N_America	igneous	95	8.61	0.08
30	S14	35.15	-118.25	20.161	0.350515	Western USA	USA_Western	N_America	igneous	96	9.54	0.08
30	S15	35.15	-118.25	20.161	0.350515	Western USA	USA_Western	N_America	igneous	105	7.77	0.08
30	S16	35.15	-118.25	20.161	0.350515	Western USA	USA_Western	N_America	igneous	90	7.91	0.04
30	S17	35.15	-118.25	20.161	0.350515	Western USA	USA_Western	N_America	igneous	97	7.95	0.12
30	S18	35.15	-118.25	20.161	0.350515	Western USA	USA_Western	N_America	igneous	101	7.99	0.37
30	S19	35.15	-118.25	20.161	0.350515	Western USA	USA_Western	N_America	igneous	97	8.42	0.04
30	S2	35.9	-118.5	20.161	0.350515	Western USA	USA_Western	N_America	igneous	85	8.21	0.12
30	S20	35.13	-118.37	20.161	0.350515	Western USA	USA_Western	N_America	igneous	117	7.9	0.04
30	S21	35.13	-118.37	20.161	0.350515	Western USA	USA_Western	N_America	igneous	98	7.36	0.02
30	S22	35.13	-118.37	20.161	0.350515	Western USA	USA_Western	N_America	igneous	97	7.37	0.37
30	S23	35.13	-118.37	20.161	0.350515	Western USA	USA_Western	N_America	igneous	101	7.285	0.1
30	S24	35.13	-118.37	20.161	0.350515	Western USA	USA_Western	N_America	igneous	100	7.71	0.02
30	S25	35.13	-118.37	20.161	0.350515	Western USA	USA_Western	N_America	igneous	115	7.67	0.37
30	S26	35.13	-118.37	20.161	0.350515	Western USA	USA_Western	N_America	igneous	100	7.81	0.1
30	S27	35.13	-118.37	20.161	0.350515	Western USA	USA_Western	N_America	igneous	100	7.7	0.04
30	S28	35.13	-118.37	20.161	0.350515	Western USA	USA_Western	N_America	igneous	102	7.15	0.02
30	S29	35.13	-118.37	20.161	0.350515	Western USA	USA_Western	N_America	igneous	117	7.85	0.04
30	S3	35.9	-118.5	20.161	0.350515	Western USA	USA_Western	N_America	igneous	101	7.94	0.06
30	S30	35	-118.42	20.161	0.350515	Western USA	USA_Western	N_America	igneous	115	6.77	0.37
30	S31	35	-118.42	20.161	0.350515	Western USA	USA_Western	N_America	igneous	115	6.78	0.06
30	S32	35	-118.42	20.161	0.350515	Western USA	USA_Western	N_America	igneous	102	7.11	0.02
30	S33	35	-118.42	20.161	0.350515	Western USA	USA_Western	N_America	igneous	102	6.98	0.06
30	S34	35	-118.42	20.161	0.350515	Western USA	USA_Western	N_America	igneous	113	7.43	0.04
30	S35	35	-118.42	20.161	0.350515	Western USA	USA_Western	N_America	igneous	117	7.59	0.37
30	S36	35	-118.42	20.161	0.350515	Western USA	USA_Western	N_America	igneous	113	6.32	0.04
30	S37	35	-118.42	20.161	0.350515	Western USA	USA_Western	N_America	igneous	114	7.92	0.04
30	S38	35	-118.42	20.161	0.350515	Western USA	USA_Western	N_America	igneous	113	8.03	0.37
30	S39	35	-118.42	20.161	0.350515	Western USA	USA_Western	N_America	igneous	117	6.99	0.04
30	S4	35.7	-118.25	20.161	0.350515	Western USA	USA_Western	N_America	igneous	98	7.8	0.18
30	S40	34.95	-118.64	20.161	0.350515	Western USA	USA_Western	N_America	igneous	115	7.88	0.37
30	S41	34.95	-118.64	20.161	0.350515	Western USA	USA_Western	N_America	igneous	110	7.79	0.04
30	S42	34.95	-118.64	20.161	0.350515	Western USA	USA_Western	N_America	igneous	112	7.9	0.04
30	S43	34.95	-118.64	20.161	0.350515	Western USA	USA_Western	N_America	igneous	115	6.63	0.02
30	S44	34.95	-118.64	20.161	0.350515	Western USA	USA_Western	N_America	igneous	101	7.45	0.04
30	S45	34.95	-118.64	20.161	0.350515	Western USA	USA_Western	N_America	igneous	105	6.79	0.11
30	S5	35.6	-118.28	20.161	0.350515	Western USA	USA_Western	N_America	igneous	90	7.66	0.02
30	S6	35.6	-118.28	20.161	0.350515	Western USA	USA_Western	N_America	igneous	105	8.5	0.14
30	S7	35.6	-118.28	20.161	0.350515	Western USA	USA_Western	N_America	igneous	98	8.88	0.37
30	S8	35.6	-118.28	20.161	0.350515	Western USA	USA_Western	N_America	igneous	100	9.21	0.04
30	S9	35.6	-118.28	20.161	0.350515	Western USA	USA_Western	N_America	igneous	95	8.18	0.02
30	W1	36.7	-119.6	20.16	0.350515	Western USA	USA_Western	N_America	igneous	134	5.15	0.08
30	W2	36.6	-119.35	20.16	0.350515	Western USA	USA_Western	N_America	igneous	120	5.64	0.08
30	W3	36.5	-119.07	20.16	0.350515	Western USA	USA_Western	N_America	igneous	110	5.47	0.37
30	W4	36.5	-119.07	20.16	0.350515	Western USA	USA_Western	N_America	igneous	123	6.29	0.08
30	W5	36.35	-119.06	20.16	0.350515	Western USA	USA_Western	N_America	igneous	120	5.65	0.06
30	W6	36.05	-118.97	20.161	0.350515	Western USA	USA_Western	N_America	igneous	118	5.58	0.02
30	W7	35.9	-118.96	20.161	0.350515	Western USA	USA_Western	N_America	igneous	115	6.76	0.37
30	W8	35.9	-118.96	20.161	0.350515	Western USA	USA_Western	N_America	igneous	102	6.17	0.18
31	99LV655	37.5502	-118.866	20.161	0.350515	Western USA	USA_Western	N_America	igneous	89	6.43	0.37
32	1S100	37.3352	-119.589	20.16	0.350515	Western USA	USA_Western	N_America	igneous	114	6.71	0.37
32	1S101	37.8459	-119.406	20.16	0.350515	Western USA	USA_Western	N_America	igneous	88.1	6.49	0.37
32	1S103	37.7335	-119.638	20.16	0.350515	Western USA	USA_Western	N_America	igneous	104	6.46	0.37
32	1S104	37.7447	-119.533	20.16	0.350515	Western USA	USA_Western	N_America	igneous	92.9	6.27	0.37
32	1S105	37.7447	-119.533	20.16	0.350515	Western USA	USA_Western	N_America	igneous	92.9	6.13	0.37
32	1S106	37.9112	-119.421	20.16	0.350515	Western USA	USA_Western	N_America	igneous	93.1	6.39	0.37
32	1S107	37.9112	-119.421	20.16	0.350515	Western USA	USA_Western	N_America	igneous	93.1	6.29	0.37
32	1S108	37.9112	-119.421	20.16	0.350515	Western USA	USA_Western	N_America	igneous	93.1	6.35	0.37
32	1S109	37.7447	-119.533	20.16	0.350515	Western USA	USA_Western	N_America	igneous	90.7	6.51	0.37
32	1S110	37.7447	-119.533	20.16	0.350515	Western USA	USA_Western	N_America	igneous	90.7	6.3	0.37
32	1S111	37.7447	-119.533	20.16	0.350515	Western USA	USA_Western	N_America	igneous	92.9	6.17	0.37
32	1S112	37.8459	-119.406	20.16	0.350515	Western USA	USA_Western	N_America	igneous	88.1	6.51	0.37
32	1S113	37.8459	-119.406	20.16	0.350515	Western USA	USA_Western	N_America	igneous	88.1	6.43	0.37
32	1S114	34.4418	-116.697	20.163	0.350515	Western USA	USA_Western	N_America	igneous	81	6.21	0.37
32	1S115	34.4418	-116.697	20.163	0.350515	Western USA	USA_Western	N_America	igneous	81	6.51	0.37
32	1S116	37.7447	-119.533	20.16	0.350515	Western USA	USA_Western	N_America	igneous	90.7	6.38	0.37
32	1S117	37.8459	-119.406	20.16	0.350515	Western USA	USA_Western	N_America	igneous	88.1	6.31	0.37
32	1S118	37.7447	-119.533	20.16	0.350515	Western USA	USA_Western	N_America	igneous	92.9	6.3	0.37
32	1S119	37.8439	-119.257	20.16	0.350515	Western USA	USA_Western	N_America	igneous	93.1	6.2	0.37
32	1S120	37.3511	-119.024	20.16	0.350515	Western USA	USA_Western	N_America	igneous	86	6.17	0.37
32	1S121	37.4492	-118.681	20.161	0.350515	Western USA	USA_Western	N_America	igneous	89	6.19	0.37
32	1S122	37.5013	-118.684	20.161	0.350515	Western USA	USA_Western	N_America	igneous	217	7.01	0.37
32	1S123	37.4492	-118.681	20.161	0.350515	Western USA	USA_Western	N_America	igneous	89	6.32	0.37
32	1S124	37.3511	-119.024	20.16	0.350515	Western USA	USA_Western	N_America	igneous	86	6.11	0.37
32	1S125	37.0761	-118.357	20.161	0.350515	Western USA	USA_Western	N_America	igneous	164	6.75	0.37
32	1S126	37.0352	-118.397	20.161	0.350515	Western USA	USA_Western	N_America	igneous	164	6.82	0.37
32	1S127	37.1531	-118.551	20.161	0.350515	Western USA	USA_Western	N_America	igneous	105	6.02	0.37
32	1S129	37.1351	-118.697	20.161	0.350515	Western USA	USA_Western	N_America	igneous	93	5.65	0.37
32	1S130	37.1948	-118.671	20.161	0.350515	Western USA	USA_Western	N_America	igneous	92	5.84	0.37
32	1S131	37.4046	-118.946	20.161	0.350515	Western USA	USA_Western	N_America	igneous	90	5.78	0.37
32	1S132	37.3586	-118.546	20.161	0.350515	Western USA	USA_Western	N_America	igneous	201	5.48	0.37
32	1S133	37.7539	-119.163	20.16	0.350515	Western USA	USA_Western	N_America	igneous	99	5.89	0.37
32	1S134	37.814	-119.881	20.16	0.350515	Western USA	USA_Western	N_America	igneous	99	5.78	0.37
32	1S135	38.5604	-119.828	20.16	0.350515	Western USA	USA_Western	N_America	igneous	91	6.17	0.37
32	1S136	38.6667	-119.547	20.16	0.350515	Western USA	USA_Western	N_America	igneous	86	6.52	0.37
32	1S137	38.6667	-119.547	20.16	0.350515	Western USA	USA_Western	N_America	igneous	86	6.68	0.37
32	1S138	38.6667	-119.547	20.16	0.350515	Western USA	USA_Western	N_America	igneous	86	6.5	0.37
32	1S139	38.5604	-119.828	20.16	0.350515	Western USA	USA_Western	N_America	igneous	91	6.44	0.37
32	1S40	37.3352	-119.589	20.16	0.350515	Western USA	USA_Western	N_America	igneous	114	7.91	0.37
32	1S41	37.0365	-119.451	20.16	0.350515	Western USA	USA_Western	N_America	igneous	93	7.4	0.37
32	1S84	38.6971	-119.972	20.16	0.350515	Western USA	USA_Western	N_America	igneous	90	7.36	0.37
32	1S86	37.4046	-118.946	20.161	0.350515	Western USA	USA_Western	N_America	igneous	90	6.14	0.37
32	1S87	37.4046	-118.946	20.161	0.350515	Western USA	USA_Western	N_America	igneous	90	5.52	0.37
32	1S90	37.3473	-119.428	20.16	0.350515	Western USA	USA_Western	N_America	igneous	102	6.64	0.37
32	1S91	37.3352	-119.589	20.16	0.350515	Western USA	USA_Western	N_America	igneous	114	7.3	0.37
32	1S94	37.2168	-119.871	20.16	0.350515	Western USA	USA_Western	N_America	igneous	112	8.08	0.37
32	1S97	37.3352	-119.589	20.16	0.350515	Western USA	USA_Western	N_America	igneous	114	8.7	0.37
32	1S98	37.3352	-119.589	20.16	0.350515	Western USA	USA_Western	N_America	igneous	114	7.79	0.37
32	1S99	37.3352	-119.589	20.16	0.350515	Western USA	USA_Western	N_America	igneous	114	7.24	0.37
32	3S28	37.5	-119.5	20.16	0.350515	Western USA	USA_Western	N_America	igneous	97	6.28	0.37
32	3S29	37.5	-119.5	20.16	0.350515	Western USA	USA_Western	N_America	igneous	100	7.07	0.37
32	3S36	39.7269	-121.63	20.158	0.350515	Western USA	USA_Western	N_America	igneous	85	5.7	0.37
32	5–27–3	37.5826	-118.267	20.161	0.350515	Western USA	USA_Western	N_America	igneous	148	5.44	0.37
32	5–27–8	37.5826	-118.267	20.161	0.350515	Western USA	USA_Western	N_America	igneous	148	5.48	0.37
32	5–27–9	37.5826	-118.267	20.161	0.350515	Western USA	USA_Western	N_America	igneous	152	6.68	0.37
32	6–124	36.5247	-118.479	20.161	0.350515	Western USA	USA_Western	N_America	igneous	95	4.65	0.37
32	68M15	34.2547	-116.83	20.163	0.350515	Western USA	USA_Western	N_America	igneous	88	5.9	0.37
32	77–07	37.4	-119.4	20.16	0.350515	Western USA	USA_Western	N_America	igneous	159	5.6	0.37
32	8–38a	35.3585	-117.601	20.162	0.350515	Western USA	USA_Western	N_America	igneous	153	7.37	0.37
32	95–01	37.3473	-119.428	20.16	0.350515	Western USA	USA_Western	N_America	igneous	102	6.75	0.37
32	95–02	37.3473	-119.428	20.16	0.350515	Western USA	USA_Western	N_America	igneous	102	7.58	0.37
32	95–04	37.3352	-119.589	20.16	0.350515	Western USA	USA_Western	N_America	igneous	114	7	0.37
32	95–05	37.3352	-119.589	20.16	0.350515	Western USA	USA_Western	N_America	igneous	93.1	6.23	0.37
32	95–06	37.7335	-119.638	20.16	0.350515	Western USA	USA_Western	N_America	igneous	103	7.01	0.37
32	95–07	37.3352	-119.589	20.16	0.350515	Western USA	USA_Western	N_America	igneous	114	6.27	0.37
32	95–09	38.6973	-119.983	20.16	0.350515	Western USA	USA_Western	N_America	igneous	90	8.25	0.37
32	95–10	36.5626	-118.745	20.161	0.350515	Western USA	USA_Western	N_America	igneous	102	6.9	0.37
32	95–11	36.5626	-118.745	20.161	0.350515	Western USA	USA_Western	N_America	igneous	102	6.83	0.37
32	95–12	36.5626	-118.745	20.161	0.350515	Western USA	USA_Western	N_America	igneous	102	6.76	0.37
32	95–14	36.5627	-118.746	20.161	0.350515	Western USA	USA_Western	N_America	igneous	102	6.59	0.37
32	95–15	36.7465	-118.976	20.161	0.350515	Western USA	USA_Western	N_America	igneous	98	7.4	0.37
32	95–16	37.087	-119.156	20.16	0.350515	Western USA	USA_Western	N_America	igneous	102	7.35	0.37
32	95–17	37.087	-119.156	20.16	0.350515	Western USA	USA_Western	N_America	igneous	102	7.32	0.37
32	95–18	37.2138	-119.256	20.16	0.350515	Western USA	USA_Western	N_America	igneous	90	7.18	0.37
32	95BR029	37.9657	-119.116	20.16	0.350515	Western USA	USA_Western	N_America	igneous	210	6.2	0.37
32	95BR031	37.9657	-119.116	20.16	0.350515	Western USA	USA_Western	N_America	igneous	210	6.06	0.37
32	95BR032	37.8535	-119.06	20.16	0.350515	Western USA	USA_Western	N_America	igneous	96	6.07	0.37
32	95BR035	37.7916	-119.077	20.16	0.350515	Western USA	USA_Western	N_America	igneous	93	5.98	0.37
32	95BR036	37.96	-119.17	20.16	0.350515	Western USA	USA_Western	N_America	igneous	168	7.01	0.37
32	95BR037	37.96	-119.17	20.16	0.350515	Western USA	USA_Western	N_America	igneous	96	6.75	0.37
32	95BR038	37.96	-119.17	20.16	0.350515	Western USA	USA_Western	N_America	igneous	96	6.69	0.37
32	95BR040	37.96	-119.17	20.16	0.350515	Western USA	USA_Western	N_America	igneous	96	6.7	0.37
32	95BR041	37.5826	-118.267	20.161	0.350515	Western USA	USA_Western	N_America	igneous	217	7.06	0.37
32	95BR042	37.5826	-118.267	20.161	0.350515	Western USA	USA_Western	N_America	igneous	161	6.83	0.37
32	95BR048	37.5826	-118.267	20.161	0.350515	Western USA	USA_Western	N_America	igneous	217	7.96	0.37
32	95BR050	37.5826	-118.267	20.161	0.350515	Western USA	USA_Western	N_America	igneous	217	6.81	0.37
32	95BR051	37.5826	-118.267	20.161	0.350515	Western USA	USA_Western	N_America	igneous	217	7.44	0.37
32	95BR052	37.5826	-118.267	20.161	0.350515	Western USA	USA_Western	N_America	igneous	74	6.86	0.37
32	95BR053	37.5826	-118.267	20.161	0.350515	Western USA	USA_Western	N_America	igneous	74	6.54	0.37
32	95BR054	37.5826	-118.267	20.161	0.350515	Western USA	USA_Western	N_America	igneous	90	7.48	0.37
32	95BR055	37.5826	-118.267	20.161	0.350515	Western USA	USA_Western	N_America	igneous	90	7.03	0.37
32	95BR056	37.5826	-118.267	20.161	0.350515	Western USA	USA_Western	N_America	igneous	90	6.57	0.37
32	95BR061	37.5826	-118.267	20.161	0.350515	Western USA	USA_Western	N_America	igneous	165	7.56	0.37
32	95BR062	37.5826	-118.267	20.161	0.350515	Western USA	USA_Western	N_America	igneous	165	7.61	0.37
32	95BR063	37.4864	-118.164	20.161	0.350515	Western USA	USA_Western	N_America	igneous	175	7.26	0.37
32	95BR064	37.5826	-118.267	20.161	0.350515	Western USA	USA_Western	N_America	igneous	165	7.63	0.37
32	95BR066	37.5826	-118.267	20.161	0.350515	Western USA	USA_Western	N_America	igneous	90	6.38	0.37
32	95BR067	37.5826	-118.267	20.161	0.350515	Western USA	USA_Western	N_America	igneous	90	6.55	0.37
32	95BR068	37.5826	-118.267	20.161	0.350515	Western USA	USA_Western	N_America	igneous	90	6.78	0.37
32	95BR069	37.929	-119.253	20.16	0.350515	Western USA	USA_Western	N_America	igneous	96	5.98	0.37
32	95BR071	37.9363	-119.234	20.16	0.350515	Western USA	USA_Western	N_America	igneous	96	6.59	0.37
32	95BR073	37.7916	-119.077	20.16	0.350515	Western USA	USA_Western	N_America	igneous	93	5.55	0.37
32	95BR075	37.7916	-119.077	20.16	0.350515	Western USA	USA_Western	N_America	igneous	93	6.01	0.37
32	95BR077	37.7916	-119.077	20.16	0.350515	Western USA	USA_Western	N_America	igneous	93	6.07	0.37
32	95BR078	37.9657	-119.116	20.16	0.350515	Western USA	USA_Western	N_America	igneous	210	6.24	0.37
32	95BR080	37.9657	-119.116	20.16	0.350515	Western USA	USA_Western	N_America	igneous	210	6.67	0.37
32	96–02	37.0263	-119.106	20.16	0.350515	Western USA	USA_Western	N_America	igneous	103	7.65	0.37
32	96–03	37.0263	-119.106	20.16	0.350515	Western USA	USA_Western	N_America	igneous	103	7.59	0.37
32	96–04	37.0263	-119.106	20.16	0.350515	Western USA	USA_Western	N_America	igneous	103	7.28	0.37
32	96–05	37.089	-119.159	20.16	0.350515	Western USA	USA_Western	N_America	igneous	102	7.44	0.37
32	96–06	37.089	-119.159	20.16	0.350515	Western USA	USA_Western	N_America	igneous	102	7.42	0.37
32	96–08	37.089	-119.159	20.16	0.350515	Western USA	USA_Western	N_America	igneous	102	7.49	0.37
32	96–09	37.089	-119.159	20.16	0.350515	Western USA	USA_Western	N_America	igneous	102	7.28	0.37
32	96–10	37.2773	-119.056	20.16	0.350515	Western USA	USA_Western	N_America	igneous	90	6.64	0.37
32	96–11	37.2773	-119.056	20.16	0.350515	Western USA	USA_Western	N_America	igneous	90	6.76	0.37
32	96–12	37.2773	-119.056	20.16	0.350515	Western USA	USA_Western	N_America	igneous	90	7.2	0.37
32	96–13	37.2771	-119.057	20.16	0.350515	Western USA	USA_Western	N_America	igneous	90	6.63	0.37
32	96–14	37.2771	-119.057	20.16	0.350515	Western USA	USA_Western	N_America	igneous	90	6.49	0.37
32	96–15	37.2771	-119.057	20.16	0.350515	Western USA	USA_Western	N_America	igneous	90	6.51	0.37
32	96–16	37.2771	-119.057	20.16	0.350515	Western USA	USA_Western	N_America	igneous	90	6.68	0.37
32	96–17	37.2771	-119.057	20.16	0.350515	Western USA	USA_Western	N_America	igneous	90	6.65	0.37
32	96–18	37.2771	-119.057	20.16	0.350515	Western USA	USA_Western	N_America	igneous	90	7.07	0.37
32	96–19	37.2874	-119.41	20.16	0.350515	Western USA	USA_Western	N_America	igneous	103	6.73	0.37
32	96–21	37.2874	-119.41	20.16	0.350515	Western USA	USA_Western	N_America	igneous	103	6.62	0.37
32	96–24	37.3473	-119.428	20.16	0.350515	Western USA	USA_Western	N_America	igneous	102	7.08	0.37
32	97WM064	37.5826	-118.267	20.161	0.350515	Western USA	USA_Western	N_America	igneous	90	6.82	0.37
32	97WM065	37.5826	-118.267	20.161	0.350515	Western USA	USA_Western	N_America	igneous	90	6.92	0.37
32	97WM066	37.5826	-118.267	20.161	0.350515	Western USA	USA_Western	N_America	igneous	90	6.95	0.37
32	A95–10	36.5774	-118.292	20.161	0.350515	Western USA	USA_Western	N_America	igneous	84	5.89	0.37
[truncated: 20,429 more rows]

## Sheet: Grids_12x12
Lat. Incr.	Long. Incr.	Lat. Center	Long. Center	Min Lat.	Max Lat.	Min Long.	Max. Long.	Dec. Index	Surface Area (km2)	Continent	Accepted Record Count	12x12 Grid Weight		Maximum Wt.	Continent	Sampled Surface Area (km2)	Accepted records only
12	90	-84	-135	-90	-78	-180	-90	10.1	1.39053e+06	Antarctica	55	2.59262		10	Africa	2.55177e+07	2264
12	90	-84	-45	-90	-78	-90	0	10.19	1.39053e+06	Antarctica	0	0			Antarctica	1.13903e+07	670
12	90	-84	45	-90	-78	0	90	10.28	1.39053e+06	Antarctica	0	0		Total records	Asia	4.6495e+07	5518
12	90	-84	135	-90	-78	90	180	10.37	1.39053e+06	Antarctica	66	2.16052		(all classes)	Australia	2.22084e+07	4544
12	30	-72	-165	-78	-66	-180	-150	11.1	1.37052e+06	Antarctica	0	0		22428	Europe	1.98956e+07	2742
12	30	-72	-135	-78	-66	-150	-120	11.13	1.37052e+06	Antarctica	230	0.611055			North America	3.43457e+07	3566
12	30	-72	-105	-78	-66	-120	-90	11.16	1.37052e+06	Antarctica	0	0			South America	3.0717e+07	2364
12	30	-72	-75	-78	-66	-90	-60	11.19	1.37052e+06	Antarctica	0	0			Ocean	2.67495e+07	760
12	30	-72	-45	-78	-66	-60	-30	11.22	1.37052e+06	Antarctica	0	0
12	30	-72	-15	-78	-66	-30	0	11.25	1.37052e+06	Antarctica	15	9.36951			Sampled Area	2.17319e+08	22428
12	30	-72	15	-78	-66	0	30	11.28	1.37052e+06	Antarctica	40	3.51356
12	30	-72	45	-78	-66	30	60	11.31	1.37052e+06	Antarctica	0	0			Global area	281618263
12	30	-72	75	-78	-66	60	90	11.34	1.37052e+06	Antarctica	42	3.34625			Sampled area	2.1871e+08
12	30	-72	105	-78	-66	90	120	11.37	1.37052e+06	Antarctica	176	0.798537			% of continents sampled	0.776618
12	30	-72	135	-78	-66	120	150	11.4	1.37052e+06	Antarctica	1	10
12	30	-72	165	-78	-66	150	180	11.43	1.37052e+06	Antarctica	0	0
12	24	-60	-168	-66	-54	-180	-156	12.1	1.77667e+06	Ocean	0	0
12	24	-60	-144	-66	-54	-156	-132	12.124	1.77667e+06	Ocean	0	0		Description	Weighting Stats
12	24	-60	-120	-66	-54	-132	-108	12.148	1.77667e+06	Ocean	0	0		No. of cells with
12	24	-60	-96	-66	-54	-108	-84	12.172	1.77667e+06	Ocean	0	0		at least 1 record	125
12	24	-60	-72	-66	-54	-84	-60	12.196	1.77667e+06	South America	56	3.25344		Total records	22428
12	24	-60	-48	-66	-54	-60	-36	12.22	1.77667e+06	Antarctica	45	4.04872		Mean Weight	4.25145
12	24	-60	-24	-66	-54	-36	-12	12.244	1.77667e+06	Ocean	0	0		% > 1 record	0.952
12	24	-60	0	-66	-54	-12	12	12.268	1.77667e+06	Ocean	0	0		% > 3 records	0.896
12	24	-60	24	-66	-54	12	36	12.292	1.77667e+06	Ocean	0	0		% > 10 records	0.784
12	24	-60	48	-66	-54	36	60	12.316	1.77667e+06	Ocean	0	0		% > 25 records	0.696
12	24	-60	72	-66	-54	60	84	12.34	1.77667e+06	Ocean	0	0		% > 50 records	0.568
12	24	-60	96	-66	-54	84	108	12.364	1.77667e+06	Ocean	0	0		% > 100 records	0.408	4.08	<-- Suggested Maximum Weigth
12	24	-60	120	-66	-54	108	132	12.388	1.77667e+06	Ocean	0	0		% > 300 records	0.2		Suggested is 10 x % of grids with at least 1 record having 100 or more records
12	24	-60	144	-66	-54	132	156	12.412	1.77667e+06	Australia	0	0		% > 1000 records	0.024
12	24	-60	168	-66	-54	156	180	12.436	1.77667e+06	Australia	0	0
12	18	-48	-171	-54	-42	-180	-162	13.1	1.78268e+06	Ocean	0	0
12	18	-48	-153	-54	-42	-162	-144	13.118	1.78268e+06	Ocean	0	0
12	18	-48	-135	-54	-42	-144	-126	13.136	1.78268e+06	Ocean	0	0
12	18	-48	-117	-54	-42	-126	-108	13.154	1.78268e+06	Ocean	0	0
12	18	-48	-99	-54	-42	-108	-90	13.172	1.78268e+06	Ocean	0	0
12	18	-48	-81	-54	-42	-90	-72	13.19	1.78268e+06	South America	316	0.578506
12	18	-48	-63	-54	-42	-72	-54	13.208	1.78268e+06	South America	198	0.923273
12	18	-48	-45	-54	-42	-54	-36	13.226	1.78268e+06	Ocean	0	0
12	18	-48	-27	-54	-42	-36	-18	13.244	1.78268e+06	Ocean	0	0
12	18	-48	-9	-54	-42	-18	0	13.262	1.78268e+06	Ocean	0	0
12	18	-48	9	-54	-42	0	18	13.28	1.78268e+06	Ocean	68	2.68835
12	18	-48	27	-54	-42	18	36	13.298	1.78268e+06	Ocean	0	0
12	18	-48	45	-54	-42	36	54	13.316	1.78268e+06	Ocean	0	0
12	18	-48	63	-54	-42	54	72	13.334	1.78268e+06	Ocean	0	0
12	18	-48	81	-54	-42	72	90	13.352	1.78268e+06	Ocean	0	0
12	18	-48	99	-54	-42	90	108	13.37	1.78268e+06	Ocean	0	0
12	18	-48	117	-54	-42	108	126	13.388	1.78268e+06	Ocean	0	0
12	18	-48	135	-54	-42	126	144	13.406	1.78268e+06	Ocean	0	0
12	18	-48	153	-54	-42	144	162	13.424	1.78268e+06	Australia	10	10
12	18	-48	171	-54	-42	162	180	13.442	1.78268e+06	Australia	390	0.468738
12	18	-36	-171	-42	-30	-180	-162	14.1	2.15682e+06	Australia	0	0
12	18	-36	-153	-42	-30	-162	-144	14.118	2.15682e+06	Ocean	0	0
12	18	-36	-135	-42	-30	-144	-126	14.136	2.15682e+06	Ocean	0	0
12	18	-36	-117	-42	-30	-126	-108	14.154	2.15682e+06	Ocean	0	0
12	18	-36	-99	-42	-30	-108	-90	14.172	2.15682e+06	Ocean	0	0
12	18	-36	-81	-42	-30	-90	-72	14.19	2.15682e+06	South America	287	0.770645
12	18	-36	-63	-42	-30	-72	-54	14.208	2.15682e+06	South America	486	0.455093
12	18	-36	-45	-42	-30	-54	-36	14.226	2.15682e+06	South America	177	1.24958
12	18	-36	-27	-42	-30	-36	-18	14.244	2.15682e+06	Ocean	0	0
12	18	-36	-9	-42	-30	-18	0	14.262	2.15682e+06	Ocean	0	0
12	18	-36	9	-42	-30	0	18	14.28	2.15682e+06	Ocean	0	0
12	18	-36	27	-42	-30	18	36	14.298	2.15682e+06	Africa	0	0
12	18	-36	45	-42	-30	36	54	14.316	2.15682e+06	Ocean	0	0
12	18	-36	63	-42	-30	54	72	14.334	2.15682e+06	Ocean	4	10
12	18	-36	81	-42	-30	72	90	14.352	2.15682e+06	Ocean	0	0
12	18	-36	99	-42	-30	90	108	14.37	2.15682e+06	Ocean	0	0
12	18	-36	117	-42	-30	108	126	14.388	2.15682e+06	Australia	258	0.857268
12	18	-36	135	-42	-30	126	144	14.406	2.15682e+06	Australia	355	0.623028
12	18	-36	153	-42	-30	144	162	14.424	2.15682e+06	Australia	289	0.765312
12	18	-36	171	-42	-30	162	180	14.442	2.15682e+06	Australia	35	6.31929
12	12	-24	-174	-30	-18	-180	-168	15.1	1.62462e+06	Ocean	0	0
12	12	-24	-162	-30	-18	-168	-156	15.112	1.62462e+06	Ocean	0	0
12	12	-24	-150	-30	-18	-156	-144	15.124	1.62462e+06	Ocean	0	0
12	12	-24	-138	-30	-18	-144	-132	15.136	1.62462e+06	Ocean	0	0
12	12	-24	-126	-30	-18	-132	-120	15.148	1.62462e+06	Ocean	0	0
12	12	-24	-114	-30	-18	-120	-108	15.16	1.62462e+06	Ocean	0	0
12	12	-24	-102	-30	-18	-108	-96	15.172	1.62462e+06	Ocean	0	0
12	12	-24	-90	-30	-18	-96	-84	15.184	1.62462e+06	Ocean	0	0
12	12	-24	-78	-30	-18	-84	-72	15.196	1.62462e+06	Ocean	0	0
12	12	-24	-66	-30	-18	-72	-60	15.208	1.62462e+06	South America	337	0.49436
12	12	-24	-54	-30	-18	-60	-48	15.22	1.62462e+06	South America	300	0.555331
12	12	-24	-42	-30	-18	-48	-36	15.232	1.62462e+06	South America	80	2.08249
12	12	-24	-30	-30	-18	-36	-24	15.244	1.62462e+06	Ocean	1	10
12	12	-24	-18	-30	-18	-24	-12	15.256	1.62462e+06	Ocean	0	0
12	12	-24	-6	-30	-18	-12	0	15.268	1.62462e+06	Ocean	0	0
12	12	-24	6	-30	-18	0	12	15.28	1.62462e+06	Ocean	0	0
12	12	-24	18	-30	-18	12	24	15.292	1.62462e+06	Africa	87	1.91494
12	12	-24	30	-30	-18	24	36	15.304	1.62462e+06	Africa	626	0.266133
12	12	-24	42	-30	-18	36	48	15.316	1.62462e+06	Africa	331	0.503321
12	12	-24	54	-30	-18	48	60	15.328	1.62462e+06	Ocean	40	4.16499
12	12	-24	66	-30	-18	60	72	15.34	1.62462e+06	Ocean	0	0
12	12	-24	78	-30	-18	72	84	15.352	1.62462e+06	Ocean	0	0
12	12	-24	90	-30	-18	84	96	15.364	1.62462e+06	Ocean	0	0
12	12	-24	102	-30	-18	96	108	15.376	1.62462e+06	Ocean	0	0
12	12	-24	114	-30	-18	108	120	15.388	1.62462e+06	Australia	1576	0.10571
12	12	-24	126	-30	-18	120	132	15.4	1.62462e+06	Australia	475	0.350736
12	12	-24	138	-30	-18	132	144	15.412	1.62462e+06	Australia	464	0.35905
12	12	-24	150	-30	-18	144	156	15.424	1.62462e+06	Australia	479	0.347807
12	12	-24	162	-30	-18	156	168	15.436	1.62462e+06	Australia	0	0
12	12	-24	174	-30	-18	168	180	15.448	1.62462e+06	Ocean	0	0
12	12	-12	-174	-18	-6	-180	-168	16.1	1.73933e+06	Ocean	0	0
12	12	-12	-162	-18	-6	-168	-156	16.112	1.73933e+06	Ocean	0	0
12	12	-12	-150	-18	-6	-156	-144	16.124	1.73933e+06	Ocean	0	0
12	12	-12	-138	-18	-6	-144	-132	16.136	1.73933e+06	Ocean	0	0
12	12	-12	-126	-18	-6	-132	-120	16.148	1.73933e+06	Ocean	0	0
12	12	-12	-114	-18	-6	-120	-108	16.16	1.73933e+06	Ocean	0	0
12	12	-12	-102	-18	-6	-108	-96	16.172	1.73933e+06	Ocean	0	0
12	12	-12	-90	-18	-6	-96	-84	16.184	1.73933e+06	Ocean	0	0
12	12	-12	-78	-18	-6	-84	-72	16.196	1.73933e+06	South America	22	8.10739
12	12	-12	-66	-18	-6	-72	-60	16.208	1.73933e+06	South America	0	0
12	12	-12	-54	-18	-6	-60	-48	16.22	1.73933e+06	South America	6	10
12	12	-12	-42	-18	-6	-48	-36	16.232	1.73933e+06	South America	27	6.60602
12	12	-12	-30	-18	-6	-36	-24	16.244	1.73933e+06	South America	2	10
12	12	-12	-18	-18	-6	-24	-12	16.256	1.73933e+06	Ocean	0	0
12	12	-12	-6	-18	-6	-12	0	16.268	1.73933e+06	Ocean	0	0
12	12	-12	6	-18	-6	0	12	16.28	1.73933e+06	Ocean	0	0
12	12	-12	18	-18	-6	12	24	16.292	1.73933e+06	Africa	0	0
12	12	-12	30	-18	-6	24	36	16.304	1.73933e+06	Africa	0	0
12	12	-12	42	-18	-6	36	48	16.316	1.73933e+06	Africa	37	4.82061
12	12	-12	54	-18	-6	48	60	16.328	1.73933e+06	Africa	117	1.52447
12	12	-12	66	-18	-6	60	72	16.34	1.73933e+06	Ocean	0	0
12	12	-12	78	-18	-6	72	84	16.352	1.73933e+06	Ocean	0	0
12	12	-12	90	-18	-6	84	96	16.364	1.73933e+06	Ocean	0	0
12	12	-12	102	-18	-6	96	108	16.376	1.73933e+06	Asia	0	0
12	12	-12	114	-18	-6	108	120	16.388	1.73933e+06	Asia	100	1.78363
12	12	-12	126	-18	-6	120	132	16.4	1.73933e+06	Australia	0	0
12	12	-12	138	-18	-6	132	144	16.412	1.73933e+06	Australia	211	0.84532
12	12	-12	150	-18	-6	144	156	16.424	1.73933e+06	Australia	0	0
12	12	-12	162	-18	-6	156	168	16.436	1.73933e+06	Australia	0	0
12	12	-12	174	-18	-6	168	180	16.448	1.73933e+06	Ocean	0	0
12	12	0	-174	-6	6	-180	-168	17.1	1.77801e+06	Ocean	0	0
12	12	0	-162	-6	6	-168	-156	17.112	1.77801e+06	Ocean	0	0
12	12	0	-150	-6	6	-156	-144	17.124	1.77801e+06	Ocean	0	0
12	12	0	-138	-6	6	-144	-132	17.136	1.77801e+06	Ocean	0	0
12	12	0	-126	-6	6	-132	-120	17.148	1.77801e+06	Ocean	0	0
12	12	0	-114	-6	6	-120	-108	17.16	1.77801e+06	Ocean	0	0
12	12	0	-102	-6	6	-108	-96	17.172	1.77801e+06	Ocean	0	0
12	12	0	-90	-6	6	-96	-84	17.184	1.77801e+06	Ocean	23	7.92736
12	12	0	-78	-6	6	-84	-72	17.196	1.77801e+06	South America	0	0
12	12	0	-66	-6	6	-72	-60	17.208	1.77801e+06	South America	4	10
12	12	0	-54	-6	6	-60	-48	17.22	1.77801e+06	South America	54	3.37647
12	12	0	-42	-6	6	-48	-36	17.232	1.77801e+06	South America	9	10
12	12	0	-30	-6	6	-36	-24	17.244	1.77801e+06	Ocean	3	10
12	12	0	-18	-6	6	-24	-12	17.256	1.77801e+06	Ocean	1	10
12	12	0	-6	-6	6	-12	0	17.268	1.77801e+06	Africa	41	4.44705
12	12	0	6	-6	6	0	12	17.28	1.77801e+06	Africa	96	1.89926
12	12	0	18	-6	6	12	24	17.292	1.77801e+06	Africa	140	1.30235
12	12	0	30	-6	6	24	36	17.304	1.77801e+06	Africa	0	0
12	12	0	42	-6	6	36	48	17.316	1.77801e+06	Africa	0	0
12	12	0	54	-6	6	48	60	17.328	1.77801e+06	Ocean	0	0
12	12	0	66	-6	6	60	72	17.34	1.77801e+06	Ocean	0	0
12	12	0	78	-6	6	72	84	17.352	1.77801e+06	Ocean	0	0
12	12	0	90	-6	6	84	96	17.364	1.77801e+06	Asia	0	0
12	12	0	102	-6	6	96	108	17.376	1.77801e+06	Asia	61	2.989
12	12	0	114	-6	6	108	120	17.388	1.77801e+06	Asia	4	10
12	12	0	126	-6	6	120	132	17.4	1.77801e+06	Asia	0	0
12	12	0	138	-6	6	132	144	17.412	1.77801e+06	Australia	2	10
12	12	0	150	-6	6	144	156	17.424	1.77801e+06	Ocean	0	0
12	12	0	162	-6	6	156	168	17.436	1.77801e+06	Ocean	0	0
12	12	0	174	-6	6	168	180	17.448	1.77801e+06	Ocean	0	0
12	12	12	-174	6	18	-180	-168	18.1	1.73933e+06	Ocean	0	0
12	12	12	-162	6	18	-168	-156	18.112	1.73933e+06	Ocean	0	0
12	12	12	-150	6	18	-156	-144	18.124	1.73933e+06	Ocean	0	0
12	12	12	-138	6	18	-144	-132	18.136	1.73933e+06	Ocean	0	0
12	12	12	-126	6	18	-132	-120	18.148	1.73933e+06	Ocean	0	0
12	12	12	-114	6	18	-120	-108	18.16	1.73933e+06	Ocean	0	0
12	12	12	-102	6	18	-108	-96	18.172	1.73933e+06	North America	0	0
12	12	12	-90	6	18	-96	-84	18.184	1.73933e+06	North America	134	1.33106
12	12	12	-78	6	18	-84	-72	18.196	1.73933e+06	South America	3	10
12	12	12	-66	6	18	-72	-60	18.208	1.73933e+06	South America	0	0
12	12	12	-54	6	18	-60	-48	18.22	1.73933e+06	Ocean	0	0
12	12	12	-42	6	18	-48	-36	18.232	1.73933e+06	Ocean	3	10
12	12	12	-30	6	18	-36	-24	18.244	1.73933e+06	Ocean	1	10
12	12	12	-18	6	18	-24	-12	18.256	1.73933e+06	Africa	14	10
12	12	12	-6	6	18	-12	0	18.268	1.73933e+06	Africa	101	1.76597
12	12	12	6	6	18	0	12	18.28	1.73933e+06	Africa	4	10
12	12	12	18	6	18	12	24	18.292	1.73933e+06	Africa	0	0
12	12	12	30	6	18	24	36	18.304	1.73933e+06	Africa	0	0
12	12	12	42	6	18	36	48	18.316	1.73933e+06	Africa	5	10
12	12	12	54	6	18	48	60	18.328	1.73933e+06	Asia	4	10
12	12	12	66	6	18	60	72	18.34	1.73933e+06	Ocean	0	0
12	12	12	78	6	18	72	84	18.352	1.73933e+06	Asia	313	0.569848
12	12	12	90	6	18	84	96	18.364	1.73933e+06	Asia	0	0
12	12	12	102	6	18	96	108	18.376	1.73933e+06	Asia	17	10
12	12	12	114	6	18	108	120	18.388	1.73933e+06	Asia	0	0
12	12	12	126	6	18	120	132	18.4	1.73933e+06	Asia	0	0
12	12	12	138	6	18	132	144	18.412	1.73933e+06	Ocean	0	0
12	12	12	150	6	18	144	156	18.424	1.73933e+06	Ocean	0	0
12	12	12	162	6	18	156	168	18.436	1.73933e+06	Ocean	0	0
12	12	12	174	6	18	168	180	18.448	1.73933e+06	Ocean	0	0
12	12	24	-174	18	30	-180	-168	19.1	1.62462e+06	Ocean	0	0
12	12	24	-162	18	30	-168	-156	19.112	1.62462e+06	Ocean	0	0
12	12	24	-150	18	30	-156	-144	19.124	1.62462e+06	Ocean	0	0
12	12	24	-138	18	30	-144	-132	19.136	1.62462e+06	Ocean	0	0
12	12	24	-126	18	30	-132	-120	19.148	1.62462e+06	Ocean	0	0
12	12	24	-114	18	30	-120	-108	19.16	1.62462e+06	North America	3	10
12	12	24	-102	18	30	-108	-96	19.172	1.62462e+06	North America	32	5.20623
12	12	24	-90	18	30	-96	-84	19.184	1.62462e+06	North America	0	0
12	12	24	-78	18	30	-84	-72	19.196	1.62462e+06	North America	0	0
12	12	24	-66	18	30	-72	-60	19.208	1.62462e+06	Ocean	168	0.991663
12	12	24	-54	18	30	-60	-48	19.22	1.62462e+06	Ocean	0	0
12	12	24	-42	18	30	-48	-36	19.232	1.62462e+06	Ocean	3	10
12	12	24	-30	18	30	-36	-24	19.244	1.62462e+06	Ocean	0	0
12	12	24	-18	18	30	-24	-12	19.256	1.62462e+06	Africa	76	2.1921
12	12	24	-6	18	30	-12	0	19.268	1.62462e+06	Africa	0	0
12	12	24	6	18	30	0	12	19.28	1.62462e+06	Africa	0	0
12	12	24	18	18	30	12	24	19.292	1.62462e+06	Africa	29	5.74481
12	12	24	30	18	30	24	36	19.304	1.62462e+06	Africa	560	0.297499
12	12	24	42	18	30	36	48	19.316	1.62462e+06	Asia	28	5.94998
12	12	24	54	18	30	48	60	19.328	1.62462e+06	Asia	24	6.94164
12	12	24	66	18	30	60	72	19.34	1.62462e+06	Asia	0	0
12	12	24	78	18	30	72	84	19.352	1.62462e+06	Asia	68	2.44999
12	12	24	90	18	30	84	96	19.364	1.62462e+06	Asia	178	0.935952
12	12	24	102	18	30	96	108	19.376	1.62462e+06	Asia	327	0.509478
12	12	24	114	18	30	108	120	19.388	1.62462e+06	Asia	1607	0.103671
12	12	24	126	18	30	120	132	19.4	1.62462e+06	Asia	35	4.75998
12	12	24	138	18	30	132	144	19.412	1.62462e+06	Ocean	0	0
12	12	24	150	18	30	144	156	19.424	1.62462e+06	Ocean	0	0
12	12	24	162	18	30	156	168	19.436	1.62462e+06	Ocean	0	0
12	12	24	174	18	30	168	180	19.448	1.62462e+06	Ocean	0	0
12	18	36	-171	30	42	-180	-162	20.1	2.15682e+06	Ocean	0	0
12	18	36	-153	30	42	-162	-144	20.118	2.15682e+06	Ocean	0	0
12	18	36	-135	30	42	-144	-126	20.136	2.15682e+06	Ocean	0	0
12	18	36	-117	30	42	-126	-108	20.154	2.15682e+06	North America	631	0.350515
12	18	36	-99	30	42	-108	-90	20.172	2.15682e+06	North America	108	2.04792
12	18	36	-81	30	42	-90	-72	20.19	2.15682e+06	North America	39	5.67116
12	18	36	-63	30	42	-72	-54	20.208	2.15682e+06	North America	0	0
12	18	36	-45	30	42	-54	-36	20.226	2.15682e+06	Ocean	1	10
12	18	36	-27	30	42	-36	-18	20.244	2.15682e+06	Ocean	0	0
12	18	36	-9	30	42	-18	0	20.262	2.15682e+06	Europe	92	2.40408
12	18	36	9	30	42	0	18	20.28	2.15682e+06	Europe	4	10
12	18	36	27	30	42	18	36	20.298	2.15682e+06	Europe	129	1.71454
12	18	36	45	30	42	36	54	20.316	2.15682e+06	Asia	335	0.660224
12	18	36	63	30	42	54	72	20.334	2.15682e+06	Asia	209	1.05825
12	18	36	81	30	42	72	90	20.352	2.15682e+06	Asia	104	2.12668
12	18	36	99	30	42	90	108	20.37	2.15682e+06	Asia	219	1.00993
12	18	36	117	30	42	108	126	20.388	2.15682e+06	Asia	1508	0.146668
12	18	36	135	30	42	126	144	20.406	2.15682e+06	Asia	98	2.25689
12	18	36	153	30	42	144	162	20.424	2.15682e+06	Ocean	0	0
12	18	36	171	30	42	162	180	20.442	2.15682e+06	Ocean	0	0
12	18	48	-171	42	54	-180	-162	21.1	1.78268e+06	Ocean	0	0
12	18	48	-153	42	54	-162	-144	21.118	1.78268e+06	Ocean	0	0
12	18	48	-135	42	54	-144	-126	21.136	1.78268e+06	Ocean	4	10
12	18	48	-117	42	54	-126	-108	21.154	1.78268e+06	North America	229	0.798288
12	18	48	-99	42	54	-108	-90	21.172	1.78268e+06	North America	68	2.68835
12	18	48	-81	42	54	-90	-72	21.19	1.78268e+06	North America	123	1.48624
12	18	48	-63	42	54	-72	-54	21.208	1.78268e+06	North America	462	0.395688
12	18	48	-45	42	54	-54	-36	21.226	1.78268e+06	North America	0	0
12	18	48	-27	42	54	-36	-18	21.244	1.78268e+06	Ocean	1	10
12	18	48	-9	42	54	-18	0	21.262	1.78268e+06	Europe	255	0.716894
12	18	48	9	42	54	0	18	21.28	1.78268e+06	Europe	629	0.290633
12	18	48	27	42	54	18	36	21.298	1.78268e+06	Europe	334	0.547329
12	18	48	45	42	54	36	54	21.316	1.78268e+06	Europe	179	1.02127
12	18	48	63	42	54	54	72	21.334	1.78268e+06	Asia	0	0
12	18	48	81	42	54	72	90	21.352	1.78268e+06	Asia	20	9.1404
12	18	48	99	42	54	90	108	21.37	1.78268e+06	Asia	15	10
12	18	48	117	42	54	108	126	21.388	1.78268e+06	Asia	33	5.53964
12	18	48	135	42	54	126	144	21.406	1.78268e+06	Asia	6	10
12	18	48	153	42	54	144	162	21.424	1.78268e+06	Asia	0	0
12	18	48	171	42	54	162	180	21.442	1.78268e+06	Ocean	0	0
12	24	60	-168	54	66	-180	-156	22.1	1.77667e+06	North America	0	0
12	24	60	-144	54	66	-156	-132	22.124	1.77667e+06	North America	5	10
12	24	60	-120	54	66	-132	-108	22.148	1.77667e+06	North America	794	0.229462
12	24	60	-96	54	66	-108	-84	22.172	1.77667e+06	North America	15	10
12	24	60	-72	54	66	-84	-60	22.196	1.77667e+06	North America	295	0.617602
12	24	60	-48	54	66	-60	-36	22.22	1.77667e+06	North America	13	10
12	24	60	-24	54	66	-36	-12	22.244	1.77667e+06	Ocean	439	0.415017
12	24	60	0	54	66	-12	12	22.268	1.77667e+06	Europe	839	0.217154
12	24	60	24	54	66	12	36	22.292	1.77667e+06	Europe	93	1.95906
12	24	60	48	54	66	36	60	22.316	1.77667e+06	Europe	0	0
12	24	60	72	54	66	60	84	22.34	1.77667e+06	Asia	0	0
12	24	60	96	54	66	84	108	22.364	1.77667e+06	Asia	0	0
12	24	60	120	54	66	108	132	22.388	1.77667e+06	Asia	41	4.44372
12	24	60	144	54	66	132	156	22.412	1.77667e+06	Asia	0	0
12	24	60	168	54	66	156	180	22.436	1.77667e+06	Asia	0	0
12	30	72	-165	66	78	-180	-150	23.1	1.37052e+06	North America	429	0.327605
12	30	72	-135	66	78	-150	-120	23.13	1.37052e+06	North America	0	0
12	30	72	-105	66	78	-120	-90	23.16	1.37052e+06	North America	5	10
12	30	72	-75	66	78	-90	-60	23.19	1.37052e+06	North America	62	2.26682
12	30	72	-45	66	78	-60	-30	23.22	1.37052e+06	North America	0	0
12	30	72	-15	66	78	-30	0	23.25	1.37052e+06	North America	30	4.68475
12	30	72	15	66	78	0	30	23.28	1.37052e+06	Europe	94	1.49513
12	30	72	45	66	78	30	60	23.31	1.37052e+06	Europe	94	1.49513
12	30	72	75	66	78	60	90	23.34	1.37052e+06	Asia	21	6.6925
12	30	72	105	66	78	90	120	23.37	1.37052e+06	Asia	0	0
12	30	72	135	66	78	120	150	23.4	1.37052e+06	Asia	0	0
12	30	72	165	66	78	150	180	23.43	1.37052e+06	Asia	0	0
12	90	84	-135	78	90	-180	-90	24.1	1.39053e+06	North America	0	0
12	90	84	-45	78	90	-90	0	24.19	1.39053e+06	North America	89	1.60218
12	90	84	45	78	90	0	90	24.28	1.39053e+06	Asia	143	0.997163
12	90	84	135	78	90	90	180	24.37	1.39053e+06	Asia	0	0
								24.46	1.39053e+06	Asia
		Total records						Sampled area	2.1871e+08		22428
								Global area	5.10074e+08

## Sheet: Countries
Country/State	Region	Continent	Min Lat	Max Lat	Min Long	Max Long	Country surface area (km2)	Record Count
Afghanistan	Western Asia	Asia	29.3	38.5	60.5	75	652230	0
Albania	Eastern Europe	Europe	39.6	42.7	19.2	21.1	28748	0
Algeria	Sahara	Africa	3.3	37.4	-8.8	12.1	2381741	0
Angola	Central Africa	Africa	-18.1	-5.8	11.6	24.1	1246700	134
Arctic Asian shelf	Arctic Asian shelf	Asian shelves	66.5	85	62.5	180	3100000	0
Arctic European shelf	Arctic European shelf	European shelves	63	80	-2.9	66.2	2500000	0
Arctic N.American shelf	Arctic N.American shelf	N_American shelves	60	85	-180	-6	4500000	0
Argentina	SW South America	S_America	-55	-21.8	-73.6	-53.5	2780400	554
Armenia	Western Asia	Asia	38.8	41.3	43.4	46.7	29743	0
Austria	Western Europe	Europe	46.2	49	9.4	17.3	83871	0
Azerbaijan	Western Asia	Asia	38.3	41.9	45	50.6	86600	0
Bahrain	Western Asia	Asia	25.7	26.4	50.3	50.8	765	0
Baltic Sea basin	Baltic Sea basin	European shelves	53.3	65.3	9.6	29.8	1641650	0
Bangladesh	Southern Asia	Asia	20.6	26.7	88	92.7	143998	0
Belarus	Eastern Europe	Europe	51.2	56.2	23.1	32.9	207600	0
Belgium	Western Europe	Europe	49.4	51.5	2.5	6.5	30528	0
Belize	Central America	N_America	15.8	18.6	-89.3	-87.7	22966	0
Benin	Western Africa	Africa	6.2	12.4	0.7	3.9	112622	0
Bhutan	Southern Asia	Asia	26.6	28.4	88.7	92.2	38394	0
Bolivia	SW South America	S_America	-23.1	-9.7	-69.7	-57.3	1098581	10
Bosnia	Eastern Europe	Europe	42.5	45.3	15.7	19.7	51197	0
Botswana	Southern Africa	Africa	-27	-17.7	19.9	29.4	581730	1
Brazil-Amazonian	Amazonian Brazil	S_America	-18.5	5.3	-74	-45.7	4479063	58
Brazil-Southeast	Eastern South America	S_America	-33.9	-1.5	-58.2	-34.7	4036704	600
Brunei	Southeast Asia	Asia	4	5.1	114	115.4	5765	0
Bulgaria	Eastern Europe	Europe	41.1	44.2	22.3	28.7	110879	0
Burkina Faso	Western Africa	Africa	9.3	15.1	-5.6	2.5	274200	36
Burundi	Eastern Africa	Africa	-4.5	-2.3	29	30.9	27830	0
C. African Rep	Central Africa	Africa	2.1	11	14.3	27.6	622984	0
Cambodia	Southeast Asia	Asia	9.8	14.7	102.3	107.7	181035	6
Cameroon	Western Africa	Africa	1.5	13.1	8.4	16.3	475440	56
Caspian Sea	Western Asia	Asia	36.5	47	46.6	54.1	371000	0
Central Australia	Central Australia	Australia_Papua	-38.6	-11.3	129	141	2464484	886
Central Canada	Canada_Central	N_America	49	60	-110	-89	1301850	161
Chad	Sahara	Africa	7.2	23.5	13.4	24.1	1284000	0
Chile	SW South America	S_America	-56.1	-17.4	-75.9	-66.1	756102	1054
China-Eastern	Eastern China	Asia	18.1	53.5	100	133.8	5844460	3524
China-Western	Western China	Asia	18.1	53.5	72.4	100	3752500	442
Colombia	Northern South America	S_America	-4.3	12.5	-79.2	-66.8	1138910	3
Congo	Central Africa	Africa	-13.6	5.4	11	31.4	2686858	0
Costa Rica	Central America	N_America	7.9	11.2	-86	-82.5	51100	0
Croatia	Eastern Europe	Europe	42.3	46.6	13.4	21.8	56594	0
Cuba	Caribbean Islands	N_America	19	24	-86	-74	109884	0
Cyprus	Western Asia	Asia	34.5	35.7	32.2	34.6	9251	5
Czech Rep.	Eastern Europe	Europe	48.5	51.1	12	18.9	78867	0
[truncated: 177 more rows]

## Sheet: Isotopes
Symbol	Description of Lu-Hf constants	Value		Reference 1	Reference 2
[truncated: 8 more rows]
