# Supplementary material for: Enhanced U-Pb detrital zircon, Lu-Hf zircon, δ18O zircon, and Sm-Nd whole rock global databases
Source: Sci Data. 2024 Jan 9;11:56. doi: 10.1038/s41597-023-02902-9 (PMC10776700; doi:10.1038/s41597-023-02902-9)
Supplement: Supplementary file 8 — DB8 - 1992-2017 non-metamorphic detrital zircon [file 41597_2023_2902_MOESM8_ESM.xlsx]

## Sheet: References
Ref No.	Group	Lead_Author	Year	Journal	Vol.	Pages	Title	Web Link	Accepted records	299,754 total recs
R13002	1	Kemp, AIS et al.	2010	Earth & Planetary Sci Lett	296	45—56	Hadean crustal evolution revisited: New constraints from Pb—Hf isotope systematics of the Jack Hills zircons.	http://dx.doi.org/10.1016/j.epsl.2010.04.043	47
R13005	1	Harrison, TM et al.	2005	Science	310	1947—1950	Heterogeneous Hadean Hafnium: Evidence of Continental Crust at 4.4 to 4.5 Ga.	http://dx.doi.org/10.1126/science.1117926	46
R13007	1	Stevens, T et al.	2010	GSA Bulletin	122	1331—1344	Assessing the provenance of loess and desert sediments in northern China using U-Pb dating and morphology of detrital zircons.	http://dx.doi.org/10.1130/B30102.1	159
R13008	1	Horton, BK et al.	2010	GSA Bulletin	122	1423—1442	Linking sedimentation in the northern Andes to basement configuration, Mesozoic extension, and Cenozoic shortening: Evidence from detrital zircon U-Pb ages, Eastern Cordillera, Colombia.	http://dx.doi.org/10.1130/B30118.1	821
R13010	1	Amato, JM & Pavlis, TL	2010	Geology	38	459—462	Detrital zircon ages from the Chugach terrane, southern Alaska, reveal multiple episodes of accretion and erosion in a subduction complex.	http://dx.doi.org/10.1130/G30719.1	475
R13011	1	Lawton, TF et al.	2010	Geology	38	463—466	Detrital zircon record of thrust belt unroofing in Lower Cretaceous synorogenic conglomerates, central Utah.	http://dx.doi.org/10.1130/G30684.1	794
R13012	1	Horton, BK et al.	2010	GSA Today	20	4—10	Resolving uplift of the northern Andes using detrital zircon age signatures.	http://dx.doi.org/10.1130/GSATG76A.1	476
R13013	1	Dickinson, WR et al.	2010	Geology	38	499—502	Detrital zircons from fluvial Jurassic strata of the Michigan basin: Implications for the transcontinental Jurassic paleoriver hypothesis.	http://dx.doi.org/10.1130/G30509.1	24
R13014	1	Weislogel, AL et al.	2010	GSA Bulletin	122	2041—2062	Detrital zircon provenance from three turbidite depocenters of the Middle-Upper Triassic Songpan-Ganzi complex, central China: Record of collisional tectonics, erosional exhumation, and sediment production.	http://dx.doi.org/10.1130/B26606.1	100
R13015	1	Beranek, LP et al.	2010	GSA Bulletin	122	1899—1911	Detrital zircon geochronology of the western Ellesmerian clastic wedge, northwestern Canada: Insights on Arctic tectonics and the evolution of the northern Cordilleran miogeocline.	http://dx.doi.org/10.1130/B30120.1	378
R13016	1	Memeti, V et al.	2010	Lithosphere	2	341—360	Evaluating the Mojave—Snow Lake fault hypothesis and origins of central Sierran metasedimentary pendant strata using detrital zircon provenance analyses.	http://dx.doi.org/10.1130/L58.1	363
R13018	1	Davis, SJ et al.	2010	Geology	38	931—934	The Paleogene California River: Evidence of Mojave-Uinta paleodrainage from U-Pb ages of detrital zircons.	http://dx.doi.org/10.1130/G31250.1	96
R13019	1	Merschat, AJ et al.	2010	GSA Memoirs	206	661—699	Detrital zircon geochronology and provenance of southern Appalachian Blue Ridge and Inner Piedmont crystalline terranes.	https://doi.org/10.1130/2010.1206(26)	248
R13021	1	Shufeldt, OP et al.	2010	Geology	38	1099—1102	Archean detrital zircons in the Proterozoic Vishnu Schist of the Grand Canyon, Arizona: Implications for crustal architecture and Nuna supercontinent reconstructions.	http://dx.doi.org/10.1130/G31335.1	629
R13022	1	Carter, A et al.	2010	Geology	38	807—810	Locating earliest records of orogenesis in western Himalaya: Evidence from Paleogene sediments in the Iranian Makran region and Pakistan Katawaz basin.	http://dx.doi.org/10.1130/G31087.1	233
R13023	1	Fan, M et al.	2011	GSA Bulletin	123	979—996	Sedimentology, detrital zircon geochronology, and stable isotope geochemistry of the lower Eocene strata in the Wind River Basin, central Wyoming.	http://dx.doi.org/10.1130/B30235.1	405
R13026	1	Druschke, P et al.	2011	GSA Bulletin	123	1141—1160	Paleogeographic isolation of the Cretaceous to Eocene Sevier hinterland, east-central Nevada: Insights from U-Pb and (U-Th)/He detrital zircon ages of hinterland strata.	http://dx.doi.org/10.1130/B30029.1	905
R13027	1	Spencer, JE et al.	2011	GSA Bulletin	123	1258—1274	Age and tectonic setting of the Mesozoic McCoy Mountains Formation in western Arizona, USA.	http://dx.doi.org/10.1130/B30206.1	147
R13028	1	Gehrels, GE et al.	2011	Lithosphere	3	183—200	Detrital zircon U-Pb geochronology of Paleozoic strata in the Grand Canyon, Arizona.	http://dx.doi.org/10.1130/L121.1	1726
R13029	1	Leier, AL & Gehrels, GE	2011	Geology	39	399—402	Continental-scale detrital zircon provenance signatures in Lower Cretaceous strata, western North America.	http://dx.doi.org/10.1130/G31762.1	582
R13030	1	McKenzie, NR et al.	2011	Geology	39	591—594	Trilobites and zircons link north China with the eastern Himalaya during the Cambrian.	http://dx.doi.org/10.1130/G31838.1	31
R13031	1	La Maskin, TA et al.	2011	GSA Bulletin	123	1939—1965	Early Mesozoic paleogeography and tectonic evolution of the western United States: Insights from detrital zircon U-Pb geochronology, Blue Mountains Province, northeastern Oregon.	http://dx.doi.org/10.1130/B30260.1	737
R13033	1	Kochelek, EJ et al.	2011	Lithosphere	3	265—274	Flysch deposition and preservation of coherent bedding in an accretionary complex: Detrital zircon ages from the Upper Cretaceous Valdez Group, Chugach terrane, Alaska.	http://dx.doi.org/10.1130/L131.1	196
R13035	1	Anfinson, OA et al.	2012	GSA Bulletin	124	415—430	Detrital zircon geochronology and provenance of the Neoproterozoic to Late Devonian Franklinian Basin, Canadian Arctic Islands.	http://dx.doi.org/10.1130/B30503.1	1004
R13037	1	Rasmussen, B et al.	2011	Geology	39	1143—1146	Metamorphic replacement of mineral inclusions in detrital zircon from Jack Hills, Australia: Implications for the Hadean Earth.	http://dx.doi.org/10.1130/G32554.1	7
R13039	1	Zhu, DC et al.	2011	Geology	39	727—730	Lhasa terrane in southern Tibet came from Australia.	http://dx.doi.org/10.1130/G31895.1	398
R13042	1	Clift, PD et al.	2012	Geology	40	211—214	U-Pb zircon dating evidence for a Pleistocene Sarasvati River and capture of the Yamuna River.	http://dx.doi.org/10.1130/G32840.1	200
R13043	1	Taylor, J et al.	2012	GSA Bulletin	124	1191—1211	Successive midcrustal, high-grade metamorphic events provide insight into Mid-Archean mountain-building along the SE margin of the proto—Kaapvaal craton.	http://dx.doi.org/10.1130/B30543.1	12
R13044	1	Saylor, J et al.	2012	GSA Bulletin	124	762—779	Discriminating rapid exhumation from syndepositional volcanism using detrital zircon double dating: Implications for the tectonic history of the Eastern Cordillera, Colombia.	http://dx.doi.org/10.1130/B30534.1	186
R13046	1	Hadlari, T et al.	2012	GSA Bulletin	124	1155—1168	Two detrital zircon signatures for the Cambrian passive margin of northern Laurentia highlighted by new U-Pb results from northern Canada.	http://dx.doi.org/10.1130/B30530.1	289
R13047	1	Clements, B et al.	2012	GSA Special Papers	487	37—61	Detrital zircon U-Pb age and Hf-isotope perspective on sediment provenance and tectonic models in SE Asia.	https://doi.org/10.1130/2012.2487(03)	789
R13048	1	DiGiulio, A et al.	2012	Geology	40	559—562	Detrital zircon provenance from the NeuquÃ©n Basin (south-central Andes): Cretaceous geodynamic evolution and sedimentary response in a retroarc-foreland basin.	http://dx.doi.org/10.1130/G33052.1	464
R13049	1	Riggs, NR et al.	2012	GSA Special Papers	487	13—36	Provenance of Upper Triassic strata in southwestern North America as suggested by isotopic analysis and chemistry of zircon crystals.	https://doi.org/10.1130/2012.2487(02)	72
R13050	1	Rothfuss, JL et al.	2012	GSA Special Papers	487	63—95	Application of detrital zircon provenance in paleogeographic reconstruction of an intermontane basin system, Paleogene Renova Formation, southwest Montana.	https://doi.org/10.1130/2012.2487(04)	564
R13051	1	Amato, JM & Mack, GH	2012	GSA Bulletin	124	1826—1840	Detrital zircon geochronology from the Cambrian-Ordovician Bliss Sandstone, New Mexico: Evidence for contrasting Grenville-age and Cambrian sources on opposite sides of the Transcontinental Arch.	http://dx.doi.org/10.1130/B30657.1	556
R13054	1	Aoki, K et al.	2012	Geology	40	1087—1090	Tectonic erosion in a Pacific-type orogen: Detrital zircon response to Cretaceous tectonics in Japan.	http://dx.doi.org/10.1130/G33414.1	158
R13056	1	Harris, DB et al.	2012	Lithosphere	5	98—108	Detrital zircon U-Pb geochronology of Mesozoic sandstones from the Lower Yana River, northern Russia.	http://dx.doi.org/10.1130/L250.1	475
R13057	1	Webb, AAG et al.	2012	GSA Bulletin	125	499—522	U-Pb zircon geochronology of major lithologic units in the eastern Himalaya: Implications for the origin and assembly of Himalayan rocks.	http://dx.doi.org/10.1130/B30626.1	174
R13059	1	Small, D et al.	2013	Geology	41	155—158	Provenance of North Atlantic ice-rafted debris during the last deglaciationâ€”A new application of U-Pb rutile and zircon geochronology.	http://dx.doi.org/10.1130/G33594.1	19
R13060	1	Beranek, LP et al.	2013	Lithosphere	5	163—168	Detrital zircon Hf isotopic compositions indicate a northern Caledonian connection for the Alexander terrane.	http://dx.doi.org/10.1130/L255.1	218
R13064	1	Raines, MK et al.	2013	GSA Bulletin	125	741—755	Sediment dispersal in an evolving foreland: Detrital zircon geochronology from Upper Jurassic and lowermost Cretaceous strata, Alberta Basin, Canada.	http://dx.doi.org/10.1130/B30671.1	417
R13065	1	Daniel, CG et al.	2013	GSA Bulletin	125	1423—1441	Detrital zircon evidence for non-Laurentian provenance, Mesoproterozoic (ca. 1490—1450 Ma) deposition and orogenesis in a reconstructed orogenic belt, northern New Mexico, USA: Defining the Picuris orogeny.	http://dx.doi.org/10.1130/B30804.1	504
R13066	1	Amato, JM et al.	2013	GSA Bulletin	125	1891—1911	Architecture of the Chugach accretionary complex as revealed by detrital zircon ages and lithologic variations: Evidence for Mesozoic subduction erosion in south-central Alaska.	http://dx.doi.org/10.1130/B30818.1	1004
R13067	1	Gibson, TM et al.	2013	GSA Bulletin	125	877—893	Depositional history, tectonics, and detrital zircon geochronology of Ordovician and Devonian strata in southwestern Mongolia.	http://dx.doi.org/10.1130/B30746.1	261
R13068	1	May, SR et al.	2013	GSA Bulletin	125	1403—1422	Detrital zircon geochronology from the Bighorn Basin, Wyoming, USA: Implications for tectonostratigraphic evolution and paleogeography.	http://dx.doi.org/10.1130/B30824.1	2314
R13069	1	Calver, CR et al.	2013	Geology	41	1127—1130	Globally synchronous Marinoan deglaciation indicated by U-Pb geochronology of the Cottons Breccia, Tasmania, Australia.	http://dx.doi.org/10.1130/G34568.1	104
R13074	1	Enkelmann, E et al.	2014	Lithosphere	6	93—107	A thermochronometric view into an ancient landscape: Tectonic setting, development, and inversion of the Paleozoic eastern Paganzo basin, Argentina.	http://dx.doi.org/10.1130/L309.1	145
R13075	1	Spencer, CJ et al.	2014	GSA Bulletin	126	1117—1128	Detrital zircon geochronology of the Grenville/Llano foreland and basal Sauk Sequence in west Texas, USA.	http://dx.doi.org/10.1130/B30884.1	184
R13077	1	Blum, M & Pecha, M	2014	Geology	42	607—610	Mid-Cretaceous to Paleocene North American drainage reorganization from detrital zircons.	http://dx.doi.org/10.1130/G35513.1	6246
R13078	1	Painter, CS et al.	2014	GSA Bulletin	126	1439—1464	Exhumation of the North American Cordillera revealed by multi-dating of Upper Jurassic—Upper Cretaceous foreland basin deposits.	http://dx.doi.org/10.1130/B30999.1	1334
R13081	1	McGee, B et al.	2014	GSA Bulletin	127	76—86	Age and provenance of the Cryogenian to Cambrian passive margin to foreland basin sequence of the northern Paraguay Belt, Brazil.	http://dx.doi.org/10.1130/B30842.1	322
R13083	1	Cawood, PA et al.	2014	GSA Bulletin	127	349—371	Neoproterozoic to early Paleozoic extensional and compressional history of East Laurentian margin sequences: The Moine Supergroup, Scottish Caledonides.	http://dx.doi.org/10.1130/B31068.1	100
R13084	1	Carrapa, B et al.	2014	Lithosphere	6	443—455	Multisystem dating of modern river detritus from Tajikistan and China: Implications for crustal evolution and exhumation of the Pamir.	http://dx.doi.org/10.1130/L360.1	456
R13086	1	Ershova, VB et al.	2015	Lithosphere	7	40—45	Detrital zircon ages and provenance of the Upper Paleozoic successions of Kotelâ€™ny Island (New Siberian Islands Archipelago).	http://dx.doi.org/10.1130/L387.1	90
R13090	1	Belousova, EA et al.	2015	Geology	43	119—122	The enigma of crustal zircons in upper-mantle rocks: Clues from the Tumut ophiolite, southeast Australia.	http://dx.doi.org/10.1130/G36231.1	37
R13091	1	Chapman, AD et al.	2015	GSA Bulletin	127	926—944	Detrital zircon geochronology of Neoproterozoic—Lower Cambrian passive-margin strata of the White-Inyo Range, east-central California: Implications for the Mojave—Snow Lake fault hypothesis.	http://dx.doi.org/10.1130/B31142.1	392
R13092	1	Morris, GA et al.	2015	Lithosphere	7	138—143	Orogenic paleofluid flow recorded by discordant detrital zircons in the Caledonian foreland basin of northern Greenland.	http://dx.doi.org/10.1130/L420.1	83
R13093	1	Shaanan, U et al.	2015	GSA Bulletin	127	1052—103	Provenance of the Early Permian Nambucca block (eastern Australia) and implications for the role of trench retreat in accretionary orogens.	http://dx.doi.org/10.1130/B31178.1	370
R13094	1	Swanson-Hysell, NL et al.	2015	Geology	43	323—326	Stratigraphy and geochronology of the Tambien Group, Ethiopia: Evidence for globally synchronous carbon isotope change in the Neoproterozoic.	http://dx.doi.org/10.1130/G36347.1	18
R13096	1	Portner, RA et al.	2011	Lithos	126	355—368	Enriching mantle melts within a dying mid-ocean spreading ridge: Insights from Hf-isotope and trace element patterns in detrital oceanic zircon.	http://dx.doi.org/10.1016/j.lithos.2011.07.017	132
R13106	1	Lehrmann, D et al.	2015	Basin Research	27	587—612	Patterns of basin fill in Triassic turbidites of the Nanpanjiang basin: implications for regional tectonics and impacts on carbonate-platform evolution.	http://dx.doi.org/10.1111/bre.12090	1124
R13109	1	Bibikova, EV et al.	2013	Geochemistry International	51	87—108	Isotope-geochronological (U-Th-Pb, Lu-Hf) study of the zircons from the archean magmatic and metasedimentary rocks of the Podolia domain, Ukrainian shield	http://dx.doi.org/10.1134/S0016702913020031	65
R13111	1	McQuarrie, N et al.	2013	Gondwana Research	23	1491—1510	Documenting basin scale, geometry and provenance through detrital geochemical data: Lessons from the Neoproterozoic to Ordovician Lesser, Greater, and Tethyan Himalayan strata of Bhutan.	http://dx.doi.org/10.1016/j.gr.2012.09.002	453
R13112	1	Robinson, RAJ et al.	2014	Gondwana Research	26	112—121	Large rivers and orogens: The evolution of the Yarlung Tsangpo—Irrawaddy system and the eastern Himalayan syntaxis.	http://dx.doi.org/10.1016/j.gr.2013.07.002	340
R13113	1	Dong, CY et al.	2011	Science China: Earth Sci	54	1034—1042	Detrital zircon age model of Ordovician Wenquan quartzite south of Lungmuco-Shuanghu Suture in the Qiangtang area, Tibet: Constraint on tectonic affinity and source regions.	http://dx.doi.org/10.1007/s11430-010-4166-x	44
R13115	1	Wang, CY et al.	2011	Geochim Cosmochim Acta	75	1308—1345	Growth rate of the preserved continental crust: II. Constraints from Hf and O isotopes in detrital zircons from Greater Russian Rivers.	http://dx.doi.org/10.1016/j.gca.2010.12.010	505
R13123	1	Pertoldova, J et al.	2014	J of Geosciences	59	367—388	Geochronology and petrology of pyroxene-garnet skarns (eastern Bohemian Massif): implications for the source and evolution of the Variscan continental crust.	http://dx.doi.org/10.3190/jgeosci.181	161
R13126	1	Kabete, JM et al.	2012	Precambrian Research	216	232—266	Reconnaissance SHRIMP U—Pb zircon geochronology of the Tanzania Craton: Evidence for Neoarchean granitoid—greenstone belts in the Central Tanzania Region and the Southern East African Orogen.	https://doi.org/10.1016/j.precamres.2012.06.020	27
R13135	1	Wyche, S et al.	2012	Australian J Earth Sci	59	657—670	Isotopic constraints on stratigraphy in the central and eastern Yilgarn Craton, Western Australia	http://dx.doi.org/10.1080/08120099.2012.697677	0
R13136	1	Tsutsumi, Y et al.	2011	Bull National Mus Nat Sci Ser C	37	5—16	SHRIMP Dating of Detrital Zircons from the Sangun-Renge Belt of Sangun Metamorphic Rocks, Northern Kyushu, Southwest Japan	http://www.kahaku.go.jp/research/publication/geology/download/37/BNMNS_C3702.pdf	34
R13137	1	Seranne, M et al.	2008	Bull Society Geo France	179	29—40	U-Pb single zircon grain dating of Present fluvial and Cenozoic aeolian sediments from Gabon: Consequences on sediment provenance, reworking, and erosion processes on the equatorial West African margin	http://dx.doi.org/10.2113/gssgfbull.179.1.29	36
R13138	1	Willner, AP et al.	2008	Chemical Geology	253	114—129	History of crustal growth and recycling at the Pacific convergent margin of South America at latitudes 29Â°—36Â° S revealed by a U—Pb and Lu—Hf isotope study of detrital zircon from late Paleozoic accretionary systems	http://dx.doi.org/10.1016/j.chemgeo.2008.04.016	361
R13139	1	Ferriere, L et al.	2010	Chemical Geology	275	254—261	Single crystal U—Pb zircon age and Sr—Nd isotopic composition of impactites from the Bosumtwi impact structure, Ghana: Comparison with country rocks and Ivory Coast tektites	http://dx.doi.org/10.1016/j.chemgeo.2010.05.016	8
R13141	1	Yang, S et al.	2012	Chemical Geology	296	26—38	Grain size distribution and age population of detrital zircons from the Changjiang (Yangtze) River system, China	http://dx.doi.org/10.1016/j.chemgeo.2011.12.016	495
R13142	1	Maier, AC et al.	2012	Chemical Geology	312	47—57	Geology, age and field relations of Hadean zircon-bearing supracrustal rocks from Quad Creek, eastern Beartooth Mountains (Montana and Wyoming, USA)	http://dx.doi.org/10.1016/j.chemgeo.2012.04.005	14
R13144	1	He, M et al.	2013	Chemical Geology	360	186—203	Zircon U—Pb geochronology and Hf isotope data from the Yangtze River sands: Implications for major magmatic events and crustal evolution in Central China	http://dx.doi.org/10.1016/j.chemgeo.2013.10.020	1640
R13147	1	Meinhold, G et al.	2011	Earth & Planetary Sci Lett	312	164—175	Evidence from detrital zircons for recycling of Mesoproterozoic and Neoproterozoic crust recorded in Paleozoic and Mesozoic sandstones of southern Libya	http://dx.doi.org/10.1016/j.epsl.2011.09.056	747
R13148	1	Partin, CA et al.	2014	Earth & Planetary Sci Lett	388	123—133	Filling in the juvenile magmatic gap: Evidence for uninterrupted Paleoproterozoic plate tectonics	http://dx.doi.org/10.1016/j.epsl.2013.11.041	140
R13149	1	Garzanti, E et al.	2013	Earth-Science Rev	120	1—19	Provenance and recycling of Arabian desert sand	http://dx.doi.org/10.1016/j.earscirev.2013.01.005	457
R13153	1	Huhma, H et al.	2012	Geo Survey Finland Spec Paper	54	74—175	The Age of the Archaean Greenstone Belts in Finland	http://tupa.gtk.fi/julkaisu/specialpaper/sp_054_pages_074_175.pdf	118
R13154	1	Hoang, LV et al.	2009	Geochem Geophys Geosyst	10	Q11008-01—Q11008-20	Evaluating the evolution of the Red River system based on in situ U-Pb dating and Hf isotope analysis of zircons	http://dx.doi.org/10.1029/2009GC002819	416
R13155	1	Kong, P et al.	2012	Geochem Geophys Geosyst	13	Q06017-01—Q06017-15	Provenance and time constraints on the formation of the first bend of the Yangtze River	http://dx.doi.org/10.1029/2012GC004140	169
R13157	1	Iizuka, T et al.	2010	Geochim Cosmochim Acta	74	2450—2472	Detrital zircon evidence for Hf isotopic evolution of granitoid crust and continental growth	http://dx.doi.org/10.1016/j.gca.2010.01.023	324
R13159	1	Iizuka, T et al.	2013	Geochim Cosmochim Acta	107	96—120	Evolution of the African continental crust as recorded by U—Pb, Lu—Hf and O isotopes in detrital zircons from modern rivers	http://dx.doi.org/10.1016/j.gca.2012.12.028	549
R13160	1	Jost, H et al.	2012	Geo USP Serie Cientifica	12	31—48	Stratigraphy and geochronlogy of the Guarinos greenstone belt, GoiÃ¡s, Brazil	http://dx.doi.org/10.5327/Z1519-874X2012000200003	24
R13161	1	Noguera, MI et al.	2011	Geologica Acta	9	265—272	U-Pb Geochronology of detrital zircons from the Venezuelan passive margin: implications for an Early Cretaceous Proto-Orinoco river system and Proto-Caribbean ocean basin paleogeography	http://dx.doi.org/10.1344/105.000001698	327
R13167	1	Craddock & Kylander-Clark	2013	Geosphere	9	1832—1851	U-Pb ages of detrital zircons from the Tertiary Mississippi River Delta in central Louisiana: Insights into sediment provenance.	http://dx.doi.org/10.1130/GES00917.1	897
R13168	1	Dickinson, WR et al.	2014	Geosphere	10	1123—1138	Detrital-zircon U-Pb evidence precludes paleo—Colorado River sediment in the exposed Muddy Creek Formation of the Virgin River depression	http://dx.doi.org/10.1130/GES01097.1	253
R13170	1	Yang, J et al.	2014	Geology	42	835—838	Global continental weathering trends across the Early Permian glacial to postglacial transition: Correlating high and low paleo-latitude sedimentary records	http://dx.doi.org/10.1130/G35892.1	8
R13174	1	Fernandez, RD et al.	2010	Gondwana Research	18	385—399	U—Pb ages of detrital zircons from the Basal allochthonous units of NW Iberia: Provenance and paleoposition on the northern margin of Gondwana during the Neoproterozoic and Paleozoic	http://dx.doi.org/10.1016/j.gr.2009.12.006	935
R13177	1	Tam, PY et al.	2011	Gondwana Research	19	150—162	Timing of metamorphism in the Paleoproterozoic Jiao-Liao-Ji Belt: New SHRIMP U—Pb zircon dating of granulites, gneisses and marbles of the Jiaobei massif in the North China Craton	http://dx.doi.org/10.1016/j.gr.2010.05.007	12
R13179	1	Abre, P et al.	2011	Gondwana Research	19	275—290	Provenance of Ordovician clastic sequences of the San Rafael Block (Central Argentina), with emphasis on the PonÃ³n TrehuÃ© Formation	http://dx.doi.org/10.1016/j.gr.2010.05.013	44
R13188	1	Samuel, MD et al.	2011	Gondwana Research	20	450—464	Provenance of conglomerate clasts from the volcano-sedimentary sequence at Wadi Rutig in southern Sinai, Egypt as revealed by SIMS U—Pb dating of zircon	http://dx.doi.org/10.1016/j.gr.2010.11.021	77
R13199	1	Avigad, D et al.	2012	Gondwana Research	21	690—703	Coupled U—Pb—Hf of detrital zircons of Cambrian sandstones from Morocco and Sardinia: Implications for provenance and Precambrian crustal evolution of North Africa	http://dx.doi.org/10.1016/j.gr.2011.06.005	407
R13206	1	Chemale, F Jr et al.	2012	Gondwana Research	22	200—206	Unravelling a Proterozoic basin history through detrital zircon geochronology: The case of the EspinhaÃ§o Supergroup, Minas Gerais, Brazil	http://dx.doi.org/10.1016/j.gr.2011.08.016	418
R13207	1	Yang, XF et al.	2012	Gondwana Research	22	567—584	Provenance and tectonic setting of the Carboniferous sedimentary rocks of the East Junggar Basin, China: Evidence from geochemistry and U—Pb zircon geochronology	http://dx.doi.org/10.1016/j.gr.2011.11.001	15
R13209	1	Pereira, MF et al.	2012	Gondwana Research	22	882—891	The missing Rheic Ocean magmatic arcs: Provenance analysis of Late Paleozoic sedimentary clastic rocks of SW Iberia	http://dx.doi.org/10.1016/j.gr.2012.03.010	314
R13210	1	Li, SQ et al.	2012	Gondwana Research	22	943—955	Late Mesozoic tectonic evolution of the Songliao basin, NE China: Evidence from detrital zircon ages and Sr—Nd isotopes	http://dx.doi.org/10.1016/j.gr.2012.04.002	93
R13212	1	KrÃ¶ner, A et al.	2013	Gondwana Research	23	272—295	Mesoproterozoic (Grenville-age) terranes in the Kyrgyz North Tianshan: Zircon ages and Nd—Hf isotopic constraints on the origin and evolution of basement blocks in the southern Central Asian Orogen	http://dx.doi.org/10.1016/j.gr.2012.05.004	31
R13215	1	Meinhold, G et al.	2013	Gondwana Research	23	661—665	New insights into peri-Gondwana paleogeography and the Gondwana super-fan system from detrital zircon U—Pb ages	http://dx.doi.org/10.1016/j.gr.2012.05.003	37
R13216	1	Kaur, P et al.	2013	Gondwana Research	23	1040—1052	Nature of magmatism and sedimentation at a Columbia active margin: Insights from combined U—Pb and Lu—Hf isotope data of detrital zircons from NW India	http://dx.doi.org/10.1016/j.gr.2012.07.008	40
R13218	1	Flowerdew, MJ et al.	2007	GSA Bulletin	119	275—288	Combined U-Pb geochronology and Hf isotope geochemistry of detrital zircons from early Paleozoic sedimentary rocks, Ellsworth-Whitmore Mountains block, Antarctica	http://dx.doi.org/10.1130/B25891.1	132
R13219	1	Zhang, JY et al.	2012	GSA Bulletin	124	1449—1473	Coupled U-Pb dating and Hf isotopic analysis of detrital zircon of modern river sand from the Yalu River (Yarlung Tsangpo) drainage system in southern Tibet: Constraints on the transport processes and evolution of Himalayan rivers	http://dx.doi.org/10.1130/B30592.1	495
R13220	1	Zhang, SH et al.	2014	GSA Bulletin	126	1275—1300	Origin and evolution of the Bainaimiao arc belt: Implications for crustal growth in the southern Central Asian orogenic belt	http://dx.doi.org/10.1130/B31042.1	83
R13221	1	Wodicka, N et al.	2014	GSA Bulletin	126	1625—1653	Did a proto-ocean basin form along the southeastern Rae cratonic margin? Evidence from U-Pb geochronology, geochemistry (Sm-Nd and whole-rock), and stratigraphy of the Paleoproterozoic Piling Group, northern Canada	http://dx.doi.org/10.1130/B31028.1	212
R13222	1	Noble, SR et al.	2015	GSA Bulletin	127	250—265	U-Pb geochronology and global context of the Charnian Supergroup, UK: Constraints on the age of key Ediacaran fossil assemblages	http://dx.doi.org/10.1130/B31013.1	147
R13223	1	Sharman, GR et al.	2015	GSA Bulletin	127	38—60	Detrital zircon provenance of the Late Cretaceous—Eocene California forearc: Influence of Laramide low-angle subduction on sediment dispersal and paleogeography	http://dx.doi.org/10.1130/B31065.1	2815
R13224	1	EizenhÃ¶fer, PR et al.	2015	GSA Bulletin	127	1422—1436	Geochronological and Hf isotopic variability of detrital zircons in Paleozoic strata across the accretionary collision zone between the North China craton and Mongolian arcs and tectonic implications	http://dx.doi.org/10.1130/B31175.1	340
R13227	1	Yackymchuk, C et al.	2015	GSA Bulletin	127	1464—1484	Paleozoic evolution of western Marie Byrd Land, Antarctica	http://dx.doi.org/10.1130/B31136.1	266
R13228	1	Linnemann, U et al.	2007	GSA Special Papers	423	61—96	The continuum between Cadomian orogenesis and opening of the Rheic Ocean: Constraints from LA-ICP-MS U-Pb zircon dating and analysis of plate-tectonic setting (Saxo-Thuringian zone, northeastern Bohemian Massif, Germany)	https://doi.org/10.1130/2007.2423(03)	223
R13231	1	Zimmermann, U et al.	2011	Intl J Earth Science	100	511—526	The Witputs diamictite in southern Namibia and associated rocks: constraints for a global glaciation?	http://dx.doi.org/10.1007/s00531-010-0621-3	130
R13232	1	Krippner, A & Bahlburg, H	2013	Intl J Earth Science	102	917—932	Provenance of Pleistocene Rhine River Middle Terrace sands between the Swiss—German border and Cologne based on U—Pb detrital zircon ages	http://dx.doi.org/10.1007/s00531-012-0842-8	589
R13233	1	Gartner, A et al.	2014	Intl J Earth Science	103	579—595	The provenance of northern Kalahari Basin sediments and growth history of the southern Congo Craton reconstructed by U—Pb ages of zircons from recent river sands	http://dx.doi.org/10.1007/s00531-013-0974-5	371
R13234	1	Pereira, MF et al.	2014	Intl J Earth Science	103	1453—1470	Variability over time in the sources of South Portuguese Zone turbidites: evidence of denudation of different crustal blocks during the assembly of Pangaea	http://dx.doi.org/10.1007/s00531-013-0902-8	263
R13245	1	Moore, JM et al.	2012	J African Earth Sci	64	9—19	The age and correlation of the Postmasburg Group, southern Africa: Constraints from detrital zircon grains	http://dx.doi.org/10.1016/j.jafrearsci.2011.11.001	23
R13247	1	Altumi, MM et al.	2013	J African Earth Sci	79	74—97	U—Pb LA-ICP-MS detrital zircon ages from the Cambrian of Al Qarqaf Arch, central-western Libya: Provenance of the West Gondwanan sand sea at the dawn of the early Palaeozoic	http://dx.doi.org/10.1016/j.jafrearsci.2012.11.007	256
R13256	1	Mahar, MI et al.	2014	J African Earth Sci	100	510—523	Provenance of the heavy mineral-enriched alluvial deposits at the west coast of the Red Sea. Implications for evolution of Arabian—Nubian crust	http://dx.doi.org/10.1016/j.jafrearsci.2014.07.015	184
R13261	1	Nie, J et al.	2012	Earth-Science Rev	110	111—126	Integrated provenance analysis of a convergent retroarc foreland system: U—Pb ages, heavy minerals, Nd isotopes, and sandstone compositions of the Middle Magdalena Valley basin, northern Andes, Colombia	http://dx.doi.org/10.1016/j.earscirev.2011.11.002	386
R13263	1	Kuznetsov, NB et al.	2010	Gondwana Research	17	583—601	Geochronological, geochemical and isotopic study of detrital zircon suites from late Neoproterozoic clastic strata along the NE margin of the East European Craton: Implications for plate tectonic models	http://dx.doi.org/10.1016/j.gr.2009.08.005	50
R13266	1	Ramos, VA et al.	2014	Gondwana Research	26	719—740	A provenance study of the Paleozoic Ventania System (Argentina): Transient complex sources from Western and Eastern Gondwana	http://dx.doi.org/10.1016/j.gr.2013.07.008	600
R13268	1	Deng, J et al.	2010	J Asian Earth Sci	37	412—424	Genetic relationship between the Emeishan plume and the bauxite deposits in Western Guangxi, China: Constraints from U—Pb and Lu—Hf isotopes of the detrital zircons in bauxite ores	http://dx.doi.org/10.1016/j.jseaes.2009.10.005	46
R13272	1	KrÃ¶ner, A et al.	2011	J Asian Earth Sci	42	1008—1017	Zircon ages for a felsic volcanic rock and arc-related early Palaeozoic sediments on the margin of the Baydrag microcontinent, central Asian orogenic belt, Mongolia	http://dx.doi.org/10.1016/j.jseaes.2010.09.002	40
R13273	1	Zhang, CL et al.	2012	J Asian Earth Sci	47	5—20	Precambrian evolution and cratonization of the Tarim Block, NW China: Petrology, geochemistry, Nd-isotopes and U—Pb zircon geochronology from Archaean gabbro-TTG—potassic granite suite and Paleoproterozoic metamorphic belt	http://dx.doi.org/10.1016/j.jseaes.2011.05.018	23
R13274	1	Diwu, C et al.	2012	J Asian Earth Sci	47	107—122	Episodic tectonothermal events of the western North China Craton and North Qinling Orogenic Belt in central China: Constraints from detrital zircon U—Pb ages	http://dx.doi.org/10.1016/j.jseaes.2011.07.012	101
R13276	1	Wu, G et al.	2012	J Asian Earth Sci	49	214—233	Zircon U—Pb ages of the metamorphic supracrustal rocks of the Xinghuadukou Group and granitic complexes in the Argun massif of the northern Great Hinggan Range, NE China, and their tectonic implications	http://dx.doi.org/10.1016/j.jseaes.2011.11.023	48
R13279	1	Yang, W et al.	2014	J Asian Earth Sci	89	54—65	Uplift-denudation history of the Qinling orogen: Constrained from the detrital-zircon U—Pb geochronology	http://dx.doi.org/10.1016/j.jseaes.2014.03.025	123
R13280	1	van Staden, A et al.	2010	J Geo Society London	167	217—220	Correlation of Ordovician diamictites from Argentina and South Africa using detrital zircon dating	http://dx.doi.org/10.1144/0016-76492009-023	22
R13281	1	McCourt, S et al.	2013	J Geo Society London	170	353—363	New U—Pb SHRIMP ages from the Lubango region, SW Angola: insights into the Palaeoproterozoic evolution of the Angolan Shield, southern Congo Craton, Africa	http://dx.doi.org/10.1144/jgs2012-059	20
R13282	1	Yang, J et al.	2014	J Geo Society London	171	269—280	A sedimentary archive of tectonic switching from Emeishan Plume to Indosinian orogenic sources in SW China	http://dx.doi.org/10.1144/jgs2012-143	52
R13285	1	Cardona, A et al.	2010	J South Amer Earth Sci	29	92—104	Grenvillian remnants in the Northern Andes: Rodinian and Phanerozoic paleogeographic perspectives	http://dx.doi.org/10.1016/j.jsames.2009.07.011	57
R13291	1	Augustsson, C et al.	2011	J Sedimentary Research	81	284—298	Detrital quartz and zircon combined: The production of mature sand with short transportation paths along the Cambrian west Gondwana margin, northwestern Argentina	http://dx.doi.org/10.2110/jsr.2011.23	289
R13315	1	Welke, BM	2013	Univ Indiana	Thesis	Masters	Double dating detrital zircons in till from the Ross Embayment, Antarctica	http://hdl.handle.net/1805/4450	571
R13316	1	Forrester, SW	2009	Univ of Nevada Las Vegas	Thesis	Masters	Provenance of the Miocene-Pliocene Muddy Creek Formation near Mesquite Nevada	http://dx.doi.org/10.34917/1390981	292
R13318	1	Chombong, NN et al.	2013	Natural Science	5	835—847	New detrital zircon U-Pb ages from BIF-related metasediments in the Ntem Complex (Congo craton) of southern Cameroon, West Africa	http://dx.doi.org/10.4236/ns.2013.57101	32
R13320	1	Roberts, EM et al.	2012	Nature Geoscience	5	289—294	Initiation of the western branch of the East African Rift coeval with the eastern branch	https://doi.org/10.1038/ngeo1432	231
R13321	1	Xing, GF et al.	2014	Nature Scientific Rpt	4	1—8	Diversity in early crustal evolution: 4100 Ma zircons in the Cathaysia Block of southern China.	http://dx.doi.org/10.1038/srep05143	1
R13322	1	Duo, J. et al.	2007	Chinese Science Bull	52	23—26	4.1 Ga old detrital zircon in western Tibet of China	https://doi.org/10.1007/s11434-007-0009-3	11
R13323	1	Muntean, TW	2012	Univ of Nevada Las Vegas	Thesis	PhD	Muddy Creek Formation: A record of Late Neogene tectonics and sedimentation in southern Nevada	http://dx.doi.org/10.34917/4306204	538
R13324	1	Diwu, C.R. et al.	2010	Acta Petrologica Sinica	26	1171—1174	In situ U-Pb geochronology of Hadean zircon xenocryst (4.1~3.9 Ga) from the western of the Northern Qinling Orogenic Belt	http://www.ysxb.ac.cn/ysxb/ch/reader/view_news.aspx?id=2010033103021001	4
R13325	1	Wang, H.L. et al.	2007	Chinese Science Bull	52	3002-3010	~4.1 Ga xenocrystal zircon from Ordovician volcanic rocks in Western part of North Qinling Orogenic Belt	https://doi.org/10.1007/s11434-007-0316-8	20
R13326	1	Fildani, A et al.	2009	Geology	37	719—722	U-Pb zircon ages from the southwestern Karoo Basin, South Africa - Implications for the Permian-Triassic boundary	http://dx.doi.org/10.1130/G25685A.1	214
R13327	1	Licht, K.J et al.	2014	Antarctic Science	26	687—697	The U-Pb detrital zircon signature of West Antarctic ice stream tills in the Ross embayment, with implications for Last Glacial Maximum ice flow reconstructions	http://dx.doi.org/10.1017/S0954102014000315	449
R13328	1	Nutman, AP et al.	2009	Precambrian Research	172	212—233	Detrital zircon sedimentary provenance ages for the Eoarchaean Isua supracrustal belt southern West Greenland: Juxtaposition of an imbricated ca. 3700 Ma juvenile arc against an older complex with 3920-3760 Ma components	http://dx.doi.org/10.1016/j.precamres.2009.03.019	100
R13337	1	Thomas, RJ et al.	2010	Precambrian Research	178	72—90	The MecubÃºri and Alto Benfica Groups, NE Mozambique: Aids to unravelling ca. 1 and 0.5 Ga events in the East African Orogen	http://dx.doi.org/10.1016/j.precamres.2010.01.010	318
R13338	1	Krapex, B & Pickard, AL	2010	Precambrian Research	178	91—118	Detrital-zircon age-spectra for Late Archaean synorogenic basins of the Eastern Goldfields Superterrane, Western Australia	http://dx.doi.org/10.1016/j.precamres.2010.01.014	213
R13346	1	Tack, L et al.	2010	Precambrian Research	180	63—84	The 1375Ma â€œKibaran eventâ€ in Central Africa: Prominent emplacement of bimodal magmatism under extensional regime	http://dx.doi.org/10.1016/j.precamres.2010.02.022	4
R13348	1	Guadagnin, F et al.	2010	Precambrian Research	180	156—182	Depositional age and provenance of the ItajaÃ­ Basin, Santa Catarina State, Brazil: Implications for SW Gondwana correlation	http://dx.doi.org/10.1016/j.precamres.2010.04.002	182
R13351	1	Fezaa, N et al.	2010	Precambrian Research	180	299—327	Late Ediacaran geological evolution (575—555 Ma) of the Djanet Terrane, Eastern Hoggar, Algeria, evidence for a Murzukian intracontinental episode	http://dx.doi.org/10.1016/j.precamres.2010.05.011	42
R13353	1	McAteer, CA et al.	2010	Precambrian Research	181	21—42	Detrital zircon, detrital titanite and igneous clast U—Pb geochronology and basement—cover relationships of the Colonsay Group, SW Scotland: Laurentian provenance and correlation with the Neoproterozoic Dalradian Supergroup	http://dx.doi.org/10.1016/j.precamres.2010.05.013	73
R13354	1	Yu, JH et al.	2010	Precambrian Research	181	97—114	Components and episodic growth of Precambrian crust in the Cathaysia Block, South China: Evidence from U—Pb ages and Hf isotopes of zircons in Neoproterozoic sediments	http://dx.doi.org/10.1016/j.precamres.2010.05.016	88
R13355	1	Lamminen, J. & Koykka, J.	2010	Precambrian Research	181	129—149	The provenance and evolution of the Rjukan Rift Basin, Telemark, south Norway: The shift from a rift basin to an epicontinental sea along a Mesoproterozoic supercontinent	http://dx.doi.org/10.1016/j.precamres.2010.05.017	259
R13356	1	Rainbird, RH et al.	2010	Precambrian Research	181	167—186	Early Paleoproterozoic supracrustal assemblages of the Rae domain, Nunavut, Canada: Intracratonic basin development during supercontinent break-up and assembly	http://dx.doi.org/10.1016/j.precamres.2010.06.005	330
R13360	1	Zhao, XF et al.	2010	Precambrian Research	182	57—69	Late Paleoproterozoic to early Mesoproterozoic Dongchuan Group in Yunnan, SW China: Implications for tectonic evolution of the Yangtze Block	http://dx.doi.org/10.1016/j.precamres.2010.06.021	34
R13361	1	Bethune, KM et al.	2010	Precambrian Research	182	83—100	Age and provenance of the Paleoproterozoic Thluicho Lake Group based on detrital zircon U—Pb SHRIMP geochronology: new insights into the protracted tectonic evolution of the southwestern Rae Province, Canadian Shield	http://dx.doi.org/10.1016/j.precamres.2010.07.003	53
R13366	1	Nebel-Jacobsen, Y et al.	2010	Precambrian Research	182	175—186	Reworking of Earthâ€™s first crust: Constraints from Hf isotopes in Archean zircons from Mt. Narryer, Australia	http://dx.doi.org/10.1016/j.precamres.2010.07.002	35
R13368	1	Balintoni, I et al.	2010	Precambrian Research	182	217—229	Avalonian and Cadomian terranes in North Dobrogea, Romania	http://dx.doi.org/10.1016/j.precamres.2010.08.010	216
R13369	1	Hebert, CL et al.	2010	Precambrian Research	182	402—412	Radiometric and stratigraphic constraints on terminal Ediacaran (post-Gaskiers) glaciation and metazoan evolution	http://dx.doi.org/10.1016/j.precamres.2010.07.008	92
R13375	1	Squire, RJ et al.	2010	Precambrian Research	183	251—274	Two cycles of voluminous pyroclastic volcanism and sedimentation related to episodic granite emplacement during the late Archean: Eastern Yilgarn Craton, Western Australia	http://dx.doi.org/10.1016/j.precamres.2010.08.009	848
R13388	1	Koglin, N et al.	2010	Precambrian Research	183	817—824	New constraints on the auriferous Witwatersrand sediment provenance from combined detrital zircon U—Pb and Lu—Hf isotope data for the Eldorado Reef (Central Rand Group, South Africa)	http://dx.doi.org/10.1016/j.precamres.2010.09.009	81
R13390	1	Howard, KE et al.	2011	Precambrian Research	184	43—62	U—Pb, Lu—Hf and Sm—Nd isotopic constraints on provenance and depositional timing of metasedimentary rocks in the western Gawler Craton: Implications for Proterozoic reconstruction models	http://dx.doi.org/10.1016/j.precamres.2010.10.002	73
R13393	1	Myhre, PI et al.	2011	Precambrian Research	186	89—100	Palaeoproterozoic (2.0-1.95 Ga) pre-orogenic supracrustal sequences in the West Troms Basement Complex, North Norway	http://dx.doi.org/10.1016/j.precamres.2011.01.003	17
R13395	1	Kirkland, CL et al.	2011	Precambrian Research	186	127—146	Neoproterozoic palaeogeography in the North Atlantic Region: Inferences from the Akkajaure and Seve Nappes of the Scandinavian Caledonides	http://dx.doi.org/10.1016/j.precamres.2011.01.010	124
R13399	1	Blanco, G et al.	2011	Precambrian Research	187	15—32	Provenance and paleogeography of the Nama Group (Ediacaran to early Palaeozoic, Namibia): Petrography, geochemistry and U—Pb detrital zircon geochronology	http://dx.doi.org/10.1016/j.precamres.2011.02.002	159
R13402	1	Szpunar, M et al.	2011	Precambrian Research	187	99—126	Isotopic and geochemical constraints on the Paleoproterozoic Hutchison Group, southern Australia: Implications for Paleoproterozoic continental reconstructions	http://dx.doi.org/10.1016/j.precamres.2011.02.006	147
R13403	1	Kaur, P et al.	2011	Precambrian Research	187	155—164	Archaean to Palaeoproterozoic crustal evolution of the Aravalli mountain range, NW India, and its hinterland: The U—Pb and Hf isotope record of detrital zircon	http://dx.doi.org/10.1016/j.precamres.2011.03.005	114
R13404	1	Peng, P et al.	2011	Precambrian Research	187	165—180	Halaqin volcano-sedimentary succession in the central-northern margin of the North China Craton: Products of Late Paleoproterozoic ridge subduction	http://dx.doi.org/10.1016/j.precamres.2011.03.006	43
R13405	1	Be'eri-Shlevin, Y et al.	2011	Precambrian Research	187	181—200	Provenance of Neoproterozoic sediments in the SÃ¤rv nappes (Middle Allochthon) of the Scandinavian Caledonides: LA-ICP-MS and SIMS U—Pb dating of detrital zircons	http://dx.doi.org/10.1016/j.precamres.2011.03.007	546
R13412	1	de Waele, B et al.	2011	Precambrian Research	189	18—42	Provenance and tectonic significance of the Palaeoproterozoic metasedimentary successions of central and northern Madagascar	http://dx.doi.org/10.1016/j.precamres.2011.04.004	124
R13413	1	Jiang, Y et al.	2011	Precambrian Research	189	140—154	Precambrian detrital zircons in the Early Paleozoic Chinese Altai: Their provenance and implications for the crustal growth of central Asia	http://dx.doi.org/10.1016/j.precamres.2011.05.008	239
R13415	1	Ying, JF et al.	2011	Precambrian Research	189	229—238	Continental growth and secular evolution: Constraints from U-Pb ages and Hf isotope of detrital zircons in Proterozoic Jixian sedimentary section (1.8—0.8 Ga), North China Craton	http://dx.doi.org/10.1016/j.precamres.2011.07.007	151
R13417	1	Bauer, W et al.	2011	Precambrian Research	189	292—312	Cover sequences at the northern margin of the Antongil Craton, NE Madagascar	http://dx.doi.org/10.1016/j.precamres.2011.07.018	8
R13419	1	Bingen, B et al.	2011	Precambrian Research	189	347—367	Neoproterozoic recycling of the Sveconorwegian orogenic belt: Detrital-zircon data from the Sparagmite basins in the Scandinavian Caledonides	http://dx.doi.org/10.1016/j.precamres.2011.07.005	406
R13422	1	Grosch, EG et al.	2011	Precambrian Research	191	85—99	Paleoarchean detrital zircon ages from the earliest tectonic basin in the Barberton Greenstone Belt, Kaapvaal craton, South Africa	http://dx.doi.org/10.1016/j.precamres.2011.09.003	181
R13426	1	Nironen, M & Manttari, I	2012	Precambrian Research	192	34—51	Timing of accretion, intra-orogenic sedimentation and basin inversion in the Paleoproterozoic Svecofennian orogen: The Pyhantaka area, southern Finland	http://dx.doi.org/10.1016/j.precamres.2011.09.013	32
R13429	1	Pereira, MF et al.	2012	Precambrian Research	192	166—189	The provenance of Late Ediacaran and Early Ordovician siliciclastic rocks in the Southwest Central Iberian Zone: Constraints from detrital zircon data on northern Gondwana margin evolution during the late Neoproterozoic	http://dx.doi.org/10.1016/j.precamres.2011.10.019	274
R13433	1	Clark, C et al.	2012	Precambrian Research	196	23—45	Sedimentary provenance and age of metamorphism of the Vestfold Hills, East Antarctica: Evidence for a piece of Chinese Antarctica?	http://dx.doi.org/10.1016/j.precamres.2011.11.001	105
R13435	1	Kalsbeek, F et al.	2012	Precambrian Research	196	218—233	Geochronology of granitoid and metasedimentary rocks from Togo and Benin, West Africa: Comparisons with NE Brazil	http://dx.doi.org/10.1016/j.precamres.2011.12.006	41
R13436	1	Ksienzyk, AK et al.	2012	Precambrian Research	198	37—50	U—Pb ages of metamorphic monazite and detrital zircon from the Northampton Complex: evidence of two orogenic cycles in Western Australia	http://dx.doi.org/10.1016/j.precamres.2011.12.011	208
R13438	1	Plavsa, D et al.	2014	GSA Bulletin	126	791—811	Detrital zircons in basement metasedimentary protoliths unveil the origins of southern India	http://dx.doi.org/10.1130/B30977.1	106
R13441	1	Schersten, A et al.	2012	Precambrian Research	200	149—162	Re—Os and U—Pb constraints on gold mineralisation events in the Meso- to Neoarchaean StorÃ¸ greenstone belt, StorÃ¸, southern West Greenland	http://dx.doi.org/10.1016/j.precamres.2011.12.014	22
R13443	1	Sun, JF et al.	2012	Precambrian Research	200	184—208	Precambrian crustal evolution of the eastern North China Craton as revealed by U—Pb ages and Hf isotopes of detrital zircons from the Proterozoic Jingâ€™eryu Formation	http://dx.doi.org/10.1016/j.precamres.2012.01.018	64
R13445	1	Cabral, AR et al.	2012	Precambrian Research	204	40—45	Dating the Itabira iron formation, QuadrilÃ¡tero FerrÃ­fero of Minas Gerais, Brazil, at 2.65 Ga: Depositional U—Pb age of zircon from a metavolcanic layer	http://dx.doi.org/10.1016/j.precamres.2012.02.006	13
R13446	1	Zeh, A and Gerdes, A	2012	Precambrian Research	204	46—56	U—Pb and Hf isotope record of detrital zircons from gold-bearing sediments of the Pietersburg Greenstone Belt (South Africa)â€”Is there a common provenance with the Witwatersrand Basin?	http://dx.doi.org/10.1016/j.precamres.2012.02.013	59
R13448	1	Ma, X et al.	2012	Precambrian Research	206	1—16	Detrital zircon U—Pb geochronology and Hf isotope data from Central Tianshan suggesting a link with the Tarim Block: Implications on Proterozoic supercontinent history	http://dx.doi.org/10.1016/j.precamres.2012.02.015	141
R13449	1	Ganade, CE et al.	2012	Precambrian Research	206	36—51	U—Pb detrital zircon provenance of metasedimentary rocks from the CearÃ¡ Central and MÃ©dio CoreaÃº Domains, Borborema Province, NE-Brazil: Tectonic implications for a long-lived Neoproterozoic active continental margin	http://dx.doi.org/10.1016/j.precamres.2012.02.021	157
R13450	1	Zhang, SH et al.	2012	Precambrian Research	206	52—71	U—Pb geochronology and geochemistry of the bedrocks and moraine sediments from the Windmill Islands: Implications for Proterozoic evolution of East Antarctica	http://dx.doi.org/10.1016/j.precamres.2012.02.019	53
R13451	1	Grew, ES et al.	2012	Precambrian Research	206	87—108	New constraints from U—Pb, Lu—Hf and Sm—Nd isotopic data on the timing of sedimentation and felsic magmatism in the Larsemann Hills, Prydz Bay, East Antarctica	http://dx.doi.org/10.1016/j.precamres.2012.02.016	26
R13454	1	Matteini, M et al.	2012	Precambrian Research	206	168—181	U—Pb and Hf isotope study on detrital zircons from the ParanoÃ¡ Group, BrasÃ­lia Belt Brazil: Constraints on depositional age at Mesoproterozoic — Neoproterozoic transition and tectono-magmatic events in the SÃ£o Francisco craton	http://dx.doi.org/10.1016/j.precamres.2012.03.007	169
R13455	1	Yao, J et al.	2012	Precambrian Research	208	19—48	Precambrian crustal evolution of the South China Block and its relation to supercontinent history: Constraints from U—Pb ages, Lu—Hf isotopes and REE geochemistry of zircons from sandstones and granodiorite	http://dx.doi.org/10.1016/j.precamres.2012.03.009	207
R13459	1	Morag, N et al.	2012	Precambrian Research	208	197—212	1000—580 Ma crustal evolution in the northern Arabian-Nubian Shield revealed by U—Pb—Hf of detrital zircons from late Neoproterozoic sediments (Elat area, Israel)	http://dx.doi.org/10.1016/j.precamres.2012.04.009	157
R13460	1	Adams, CJ & Griffin, WL	2012	Precambrian Research	212	13—20	Rodinian detrital zircons in Late Cretaceous sandstones indicate a possible Precambrian basement under southern Zealandia	http://dx.doi.org/10.1016/j.precamres.2012.04.003	146
R13461	1	He, ZY et al.	2012	Precambrian Research	212	21—33	Neoproterozoic granulites from the northeastern margin of the Tarim Craton: Petrology, zircon U—Pb ages and implications for the Rodinia assembly	http://dx.doi.org/10.1016/j.precamres.2012.04.014	53
R13463	1	Agyei-Dwarko, NY et al.	2012	Precambrian Research	212	245—262	The Heggmovatn supracrustals, North Norwayâ€”A late Mesoproterozoic to early Neoproterozoic (1050—930 Ma) terrane of Laurentian origin in the Scandinavian Caledonides	http://dx.doi.org/10.1016/j.precamres.2012.06.008	57
R13467	1	Walsh, GJ et al.	2012	Precambrian Research	216	23—62	Neoproterozoic tectonic evolution of the Jebel Saghro and Bou Azzerâ€”El Graara inliers, eastern and central Anti-Atlas, Morocco	http://dx.doi.org/10.1016/j.precamres.2012.06.010	11
R13468	1	Fernandez-Alonso, M et al.	2012	Precambrian Research	216	63—86	The Mesoproterozoic Karagwe-Ankole Belt (formerly the NE Kibara Belt): The result of prolonged extensional intracratonic basin development punctuated by two short-lived far-field compressional events	http://dx.doi.org/10.1016/j.precamres.2012.06.007	42
R13472	1	Song, S et al.	2012	Precambrian Research	220	9—22	Grenville-age orogenesis in the Qaidam-Qilian block: The link between South China and Tarim	http://dx.doi.org/10.1016/j.precamres.2012.07.007	33
R13482	1	Strickland, BA et al.	2013	Precambrian Research	224	222—241	Proterozoic evolution of the Mojave crustal province as preserved in the Ivanpah Mountains, southeastern California	http://dx.doi.org/10.1016/j.precamres.2012.09.006	107
R13487	1	Wang, XC et al.	2012	Precambrian Research	222	386—403	Episodic Precambrian crust growth: Evidence from U—Pb ages and Hf—O isotopes of zircon in the Nanhua Basin, central South China	http://dx.doi.org/10.1016/j.precamres.2011.06.001	266
R13490	1	Ma, X et al.	2012	Precambrian Research	222	450—473	Precambrian tectonic evolution of Central Tianshan, NW China: Constraints from U—Pb dating and in situ Hf isotopic analysis of detrital zircons	http://dx.doi.org/10.1016/j.precamres.2011.06.004	320
R13496	1	Martin, AP et al.	2013	Precambrian Research	224	160—168	Dating the termination of the Palaeoproterozoic Lomagundi-Jatuli carbon isotopic 1 Event in the North Transfennoscandian Greenstone Belt	http://dx.doi.org/10.1016/j.precamres.2012.09.010	5
R13501	1	Furlanetto, F et al.	2013	Precambrian Research	224	512—528	Late Paleoproterozoic terrane accretion in northwestern Canada and the case for circum-Columbian orogenesis	http://dx.doi.org/10.1016/j.precamres.2012.10.010	7
R13502	1	Diener, JFA et al.	2013	Precambrian Research	224	629—652	Clockwise, low-P metamorphism of the Aus granulite terrain, southern Namibia, during the Mesoproterozoic Namaqua Orogeny	http://dx.doi.org/10.1016/j.precamres.2012.11.009	59
R13503	1	HajnÃ¡, J et al.	2013	Precambrian Research	224	653—670	Neoproterozoic to early Cambrian Franciscan-type mÃ©langes in the TeplÃ¡—Barrandian unit, Bohemian Massif: Evidence of modern-style accretionary processes along the Cadomian active margin of Gondwana?	http://dx.doi.org/10.1016/j.precamres.2012.11.007	60
R13504	1	Thomas, RJ et al.	2013	Precambrian Research	224	671—689	Structural and geochronological constraints on the evolution of the eastern margin of the Tanzania Craton in the Mpwapwa area, central Tanzania	http://dx.doi.org/10.1016/j.precamres.2012.11.010	34
R13506	1	Kalsbeek, F et al.	2013	Precambrian Research	226	105—115	Recognition of Early and Late Neoproterozoic supracrustal units in West Africa and North-East Brazil from detrital zircon geochronology	http://dx.doi.org/10.1016/j.precamres.2012.12.006	148
R13509	1	Hokada, T et al.	2013	Precambrian Research	227	99—119	An appraisal of Archaean supracrustal sequences in Chitradurga Schist Belt, Western Dharwar Craton, Southern India	http://dx.doi.org/10.1016/j.precamres.2012.04.006	42
R13510	1	Choi, T et al.	2012	Terra Nova	24	156—165	Mesozoic detrital zircon U-Pb ages of modern river sediments in Korea: implications for migration of arc magmatism in the Mesozoic East Asian continental margin	http://dx.doi.org/10.1111/j.1365-3121.2011.01050.x	77
R13511	1	Song, D et al.	2013	Precambrian Research	227	368—388	Progressive accretionary tectonics of the Beishan orogenic collage, southern Altaids: Insights from zircon U—Pb and Hf isotopic data of high-grade complexes	http://dx.doi.org/10.1016/j.precamres.2012.06.011	11
R13514	1	Xu, Y et al.	2014	Tectonophysics	636	40—51	Early Paleozoic orogenesis along Gondwana's northern margin constrained by provenance data from South China	http://dx.doi.org/10.1016/j.tecto.2014.08.022	122
R13523	1	Zimmermann, U et al.	2015	Sedimentary Geology	320	38—50	The role of U-Pb ages of detrital zircons in sedimentology â€” An alarming case study for the impact of sampling for provenance interpretation	http://dx.doi.org/10.1016/j.sedgeo.2015.02.006	190
R13524	1	Shi, Y et al.	2013	Precambrian Research	231	19—60	Tectonic evolution of the Qinling orogenic belt, Central China: New evidence from geochemical, zircon U—Pb geochronology and Hf isotopes	http://dx.doi.org/10.1016/j.precamres.2013.03.001	70
R13525	1	Chen, WT et al.	2013	Precambrian Research	231	61—77	Late Paleoproterozoic sedimentary and mafic rocks in the Hekou area, SW China: Implication for the reconstruction of the Yangtze Block in Columbia	http://dx.doi.org/10.1016/j.precamres.2013.03.011	31
R13526	1	Halpin, JA et al.	2013	Precambrian Research	231	78—97	Basin analysis in polymetamorphic terranes: An example from east Antarctica	http://dx.doi.org/10.1016/j.precamres.2013.03.015	238
R13530	1	Frimmel, HE et al.	2013	Precambrian Research	231	218—235	A new lithostratigraphic subdivision and geodynamic model for the Pan-African western Saldania Belt, South Africa	http://dx.doi.org/10.1016/j.precamres.2013.03.014	143
R13535	1	Bethune, KM et al.	2013	Precambrian Research	232	89—118	Structural, petrological and U—Pb SHRIMP geochronological study of the western Beaverlodge domain: Implications for crustal architecture, multi-stage orogenesis and the extent of the Taltson orogen in the SW Rae craton, Canadian Shield	http://dx.doi.org/10.1016/j.precamres.2013.01.001	14
R13536	1	Xu, Y et al.	2013	Tectonics	32	1547—1558	Linking south China to northern Australia and India on the margin of Gondwana: Constraints from detrital zircon U-Pb and Hf isotopes in Cambrian strata	http://dx.doi.org/10.1002/tect.20099	59
R13538	1	Goodenough, KM et al.	2013	Precambrian Research	233	1—19	New U-Pb age constraints for the Laxford Shear Zone, NW Scotland: Evidence for tectono-magmatic processes associated with the formation of a Paleoproterozoic supercontinent	http://dx.doi.org/10.1016/j.precamres.2013.04.010	123
R13539	1	Zeh, A et al.	2013	Precambrian Research	233	20—43	Juvenile crust formation in the northeastern Kaapvaal Craton at 2.97 Gaâ€”Implications for Archean terrane accretion, and the source of the Pietersburg gold	http://dx.doi.org/10.1016/j.precamres.2013.04.013	127
R13542	1	Pokki, J et al.	2013	Precambrian Research	233	132—143	The Suursaari conglomerate (SE Fennoscandian shield; Russia)â€”Indication of cratonic conditions and rapid reworking of quartz arenitic cover at the outset of the emplacement of the rapakivi granites at ca. 1.65 Ga	http://dx.doi.org/10.1016/j.precamres.2013.04.008	121
R13544	1	Qian, J et al.	2013	Precambrian Research	233	282—296	Metamorphic P—T paths and New Zircon U—Pb age data forgarnet—mica schist from the Wutai Group, North China Craton	http://dx.doi.org/10.1016/j.precamres.2013.05.012	17
R13547	1	Fornelli, A et al.	2015	Sedimentary Geology	320	19—29	First U—Pb detrital zircon ages from Numidian sandstones in Southern Apennines (Italy): Evidences of African provenance	http://dx.doi.org/10.1016/j.sedgeo.2015.02.005	29
R13549	1	Owada, M et al.	2013	Precambrian Research	234	63—84	Magmatic history and evolution of continental lithosphere of the SÃ¸r Rondane Mountains, eastern Dronning Maud Land, East Antarctica	http://dx.doi.org/10.1016/j.precamres.2013.02.007	74
R13552	1	Nakano, N et al.	2013	Precambrian Research	234	161—182	Multiple thermal events recorded in metamorphosed carbonate and associated rocks from the southern Austkampane region in the SÃ¸r Rondane Mountains, East Antarctica: A protracted Neoproterozoic history at the Gondwana suture zone	http://dx.doi.org/10.1016/j.precamres.2012.10.009	82
R13557	1	Santos, MN et al.	2015	Sedimentary Geology	318	40—57	Provenance and paleogeographic reconstruction of a mesoproterozoic intracratonic sag basin (Upper EspinhaÃ§o Basin, Brazil)	http://dx.doi.org/10.1016/j.sedgeo.2014.12.006	690
R13561	1	Liu, J et al.	2013	Precambrian Research	235	230—250	U—Pb dating and Hf isotope study of detrital zircons from the Zhifu Group, Jiaobei Terrane, North China Craton: Provenance andimplications for Precambrian crustal growth and recycling	http://dx.doi.org/10.1016/j.precamres.2013.06.014	51
R13562	1	Fang, Y et al.	2015	Sedimentary Geology	315	47—63	Provenance of the southern Junggar Basin in the Jurassic: Evidence from detrital zircon geochronology and depositional environments	http://dx.doi.org/10.1016/j.sedgeo.2014.10.014	244
R13563	1	Lodge, RWD et al.	2013	Precambrian Research	235	264—277	New U—Pb geochronology from Timiskaming-type assemblages in the Shebandowan and Vermilion greenstone belts, Wawa subprovince, Superior Craton: Implications for the Neoarchean development of the southwestern Superior Province	http://dx.doi.org/10.1016/j.precamres.2013.06.011	87
R13567	1	Marschall, HR et al.	2013	Precambrian Research	236	31—45	Mesoproterozoic subduction under the eastern edge of the Kalahari-Grunehogna Craton preceding Rodinia assembly: The Ritscherflya detrital zircon record, Ahlmannryggen (Dronning MaudLand, Antarctica)	http://dx.doi.org/10.1016/j.precamres.2013.07.006	264
R13571	1	Yin, C et al.	2013	Precambrian Research	236	145—156	Tectonic evolution of the southeastern margin of the Yangtze Block: Constraints from SHRIMP U-Pb and LA-ICP-MS Hf isotopic studies ofzircon from the eastern Jiangnan Orogenic Belt and implications for the tectonic interpretation of South China	http://dx.doi.org/10.1016/j.precamres.2013.07.022	40
R13574	1	Ishwar-Kumar, C et al.	2013	Precambrian Research	236	224—251	A Rodinian suture in western India: New insights on India-Madagascar correlations	http://dx.doi.org/10.1016/j.precamres.2013.07.023	44
R13576	1	Albardeiro, L et al.	2014	Sedimentary Geology	307	47—58	Provenance study of Pliocene—Pleistocene sands based on ancient detrital zircons (Alvalade Basin, SW Iberian Atlantic coast)	http://dx.doi.org/10.1016/j.sedgeo.2014.04.007	482
R13580	1	McKenzie, NR et al.	2013	Precambrian Research	238	120—128	New age constraints for the Proterozoic Aravalli—Delhi successions of India and their implications	http://dx.doi.org/10.1016/j.precamres.2013.10.006	340
R13582	1	Lin, S et al.	2013	Precambrian Research	238	148—157	Diapirism and sagduction as a mechanism for deposition and burial of Timiskaming-type sedimentary sequences, Superior Province: Evidence from detrital zircon geochronology and implications for the Borden Lake conglomerate in the exposed middle to lower crust in the Kapuskasing uplift	http://dx.doi.org/10.1016/j.precamres.2013.09.012	103
R13583	1	Hall, M et al.	2013	Precambrian Research	238	214—232	Stratigraphy, palaeontology and geochemistry of the late Neoproterozoic Aar Member, southwest Namibia: Reflecting environmental controls on Ediacara fossil preservation during the terminal Proterozoic in African Gondwana	http://dx.doi.org/10.1016/j.precamres.2013.09.009	26
R13584	1	Yaseen, N et al.	2013	Precambrian Research	239	6—23	U—Pb detrital zircon provenance of the Saramuj Conglomerate, Jordan, and implications for the Neoproterozoic evolution of the Red Sea region	http://dx.doi.org/10.1016/j.precamres.2013.10.008	81
R13586	1	Jarrar, GH et al.	2013	Precambrian Research	239	56—78	Geochemistry and P—T—t evolution of the Abu-Barqa Metamorphic Suite, SW Jordan, and implications for the tectonics of the northern Arabian—Nubian Shield	http://dx.doi.org/10.1016/j.precamres.2013.08.003	39
R13587	1	El-Enen, MMA & Whitehouse, MJ	2013	Precambrian Research	239	106—125	The Feiran—Solaf metamorphic complex, Sinai, Egypt: Geochronological and geochemical constraints on its evolution	http://dx.doi.org/10.1016/j.precamres.2013.10.011	72
R13588	1	van Schijndel, V et al.	2014	Precambrian Research	240	22—36	Crustal evolution of the Rehoboth Province from Archaean to Mesoproterozoic times: Insights from the Rehoboth Basement Inlier	http://dx.doi.org/10.1016/j.precamres.2013.10.014	276
R13592	1	Xie, X and Mann, P	2014	Sedimentary Geology	307	7—16	U—Pb detrital zircon age patterns of Cenozoic clastic sedimentary rocks in Trinidad and its implications	http://dx.doi.org/10.1016/j.sedgeo.2014.04.001	266
R13594	1	He, J et al.	2014	Precambrian Research	241	44—60	New age constraints on Neoproterozoic diamicites in Kuruktag, NW China and Precambrian crustal evolution of the Tarim Craton	http://dx.doi.org/10.1016/j.precamres.2013.11.005	346
R13596	1	Kim, N et al.	2014	Precambrian Research	242	1—21	Zircon U-Pb geochronological and Hf isotopic constraints on the Precambrian crustal evolution of the north-eastern Yeongnam Massif, Korea	http://dx.doi.org/10.1016/j.precamres.2013.12.008	15
R13599	1	Montero, P et al.	2014	Precambrian Research	242	112—137	Timing of Archean crust formation and cratonization in the Awsard-Tichla zone of the NW Reguibat Rise, West African Craton: A SHRIMP, Nd—Sr isotopes, and geochemical reconnaissance study	http://dx.doi.org/10.1016/j.precamres.2013.12.013	7
R13603	1	Armit, RJ et al.	2014	Precambrian Research	243	63—87	Provenance of the Early Mesoproterozoic Radium Creek Group in the northern Mount Painter Inlier: Correlating isotopic signatures to inform tectonic reconstructions	http://dx.doi.org/10.1016/j.precamres.2013.12.022	90
R13607	1	Avila, CA et al.	2014	Precambrian Research	243	221—251	Rhyacian evolution of subvolcanic and metasedimentary rocks of the southern segment of the Mineiro belt, SÃ£o Francisco Craton, Brazil	http://dx.doi.org/10.1016/j.precamres.2013.12.028	75
R13609	1	Linnemann, U et al.	2014	Precambrian Research	244	236—278	The Cadomian Orogen: Neoproterozoic to Early Cambrian crustal growth and orogenic zoning along the periphery of the West African Cratonâ€”Constraints from U—Pb zircon ages and Hf isotopes (Schwarzburg Antiform, Germany)	http://dx.doi.org/10.1016/j.precamres.2013.08.007	500
R13610	1	Kuznetsov, NB et al.	2014	Precambrian Research	244	288—305	Ages of detrital zircons (U/Pb, LA-ICP-MS) from the Latest Neoproterozoic—Middle Cambrian Asha Group and Early Devonian Takaty Formation, the Southwestern Urals: A test of an Australia-Baltica connection within Rodinia	http://dx.doi.org/10.1016/j.precamres.2013.09.011	70
R13611	1	Geraldes, MC et al.	2014	Precambrian Research	244	306—316	U—Pb detrital zircon ages from the AguapeÃ­ Group (Brazil): Implications for the geological evolution of the SW border of the Amazonian Craton	http://dx.doi.org/10.1016/j.precamres.2014.02.001	106
R13616	1	Martin, AJ et al.	2011	Precambrian Research	185	1—17	Stratigraphic and tectonic implications of field and isotopic constraints on depositional ages of Proterozoic Lesser Himalayan rocks in central Nepal	http://dx.doi.org/10.1016/j.precamres.2010.11.003	353
R13617	1	Tucker, RD et al.	2011	Precambrian Research	185	109—130	A new geological framework for south-central Madagascar, and its relevance to the out-of-Africa hypothesis	http://dx.doi.org/10.1016/j.precamres.2010.12.008	55
R13619	1	Bezenjani, RN et al.	2014	Precambrian Research	245	225—243	Detrital zircon geochronology and provenance of the Neoproterozoic Hammamat Group (Igla Basin), Egypt and the Thalbah Group, NW Saudi Arabia: Implications for regional collision tectonics	http://dx.doi.org/10.1016/j.precamres.2013.12.002	222
R13620	1	Hollis, JA et al.	2014	Precambrian Research	246	35—53	Detrital zircon U—Pb—Hf and O isotope character of the Cahill Formation and Nourlangie Schist, Pine Creek Orogen: Implications for the tectonic correlation and evolution of the North Australian Craton	http://dx.doi.org/10.1016/j.precamres.2014.02.013	226
R13625	1	de Oliveira, CHE et al.	2014	Precambrian Research	246	240—255	U—Pb and Lu—Hf isotopes applied to the evolution of the late to post-orogenic transtensional basins of the dom feliciano belt, Brazil	http://dx.doi.org/10.1016/j.precamres.2014.03.008	509
R13626	1	Gartner, C et al.	2014	Precambrian Research	246	281—295	Dating Palaeoproterozoic glacial deposits of the Fennoscandian Shield using detrital zircons from the Kola Peninsula, Russia	http://dx.doi.org/10.1016/j.precamres.2014.03.014	443
R13629	1	Boger, SD et al.	2014	Precambrian Research	247	159—186	From passive margin to volcano—sedimentary forearc: The Tonian to Cryogenian evolution of the Anosyen Domain of southeastern Madagascar	http://dx.doi.org/10.1016/j.precamres.2014.04.004	20
R13630	1	Szilas, K et al.	2014	Precambrian Research	247	208—222	The Neoarchaean StorÃ¸ Supracrustal Belt, Nuuk region, southern West Greenland: An arc-related basin with continent-derived sedimentation	http://dx.doi.org/10.1016/j.precamres.2014.04.010	66
R13640	1	Lan, Z et al.	2014	Precambrian Research	251	21—32	Diagenetic xenotime age constraints on the Sanjiaotang Formation, Luoyu Group, southern margin of the North China Craton: Implications for regional stratigraphic correlation and early evolution of eukaryotes	http://dx.doi.org/10.1016/j.precamres.2014.06.012	24
R13645	1	Spencer, CJ et al.	2014	Precambrian Research	252	107—118	Intermontane basins and bimodal volcanism at the onset of the Sveconorwegian Orogeny, southern Norway	http://dx.doi.org/10.1016/j.precamres.2014.07.008	269
R13651	1	Koglin, N et al.	2014	Precambrian Research	255	96—108	Depositional age and sediment source of the auriferous Moeda Formation, QuadrilÃ¡tero FerrÃ­fero of Minas Gerais, Brazil: New constraints from U—Pb—Hf isotopes in zircon and xenotime	http://dx.doi.org/10.1016/j.precamres.2014.09.010	108
R13652	1	Hauzenberger, CA et al.	2014	Precambrian Research	255	144—162	Termination of the Southern Irumide Belt in Tanzania: Zircon U/Pb geochronology	http://dx.doi.org/10.1016/j.precamres.2014.09.021	31
R13656	1	RÃ¶sel, D et al.	2014	Precambrian Research	255	381—400	LA-ICP-MS U—Pb dating of detrital rutile and zircon from the Reynolds Range: A window into the Palaeoproterozoic tectonosedimentary evolution of the North Australian Craton	http://dx.doi.org/10.1016/j.precamres.2014.10.006	65
R13657	1	Nelson, DR et al.	2014	Precambrian Research	255	412—432	Geochemical and ion-microprobe U—Pb zircon constraints on the Archaean evolution of Singhbhum Craton, eastern India	http://dx.doi.org/10.1016/j.precamres.2014.09.024	23
R13659	1	Naidoo, T et al.	2013	Sedimentary Geology	294	164—178	The evolution of Gondwana: U—Pb, Sm—Nd, Pb—Pb and geochemical data from Neoproterozoic to Early Palaeozoic successions of the Kango Inlier (Saldania Belt, South Africa)	http://dx.doi.org/10.1016/j.sedgeo.2013.05.014	50
R13664	1	Yi, et al.	2014	Precambrian Research	255	900—921	Tracing Archaean terranes under Greenlandâ€™s Icecap: U—Th—Pb—Hf isotopic study of zircons from melt-water rivers in the Isua area	http://dx.doi.org/10.1016/j.precamres.2014.04.006	163
R13665	1	Thomas, RJ et al.	2015	Precambrian Research	256	1—16	Salt domes of the UAE and Oman: Probing eastern Arabia	http://dx.doi.org/10.1016/j.precamres.2014.10.011	312
R13669	1	Henrique-Pinto, R et al.	2015	Precambrian Research	256	271—288	Zircon provenance in meta-sandstones of the SÃ£o Roque Domain: Implications for the Proterozoic evolution of the Ribeira Belt, SE Brazil	http://dx.doi.org/10.1016/j.precamres.2014.11.014	84
R13670	1	Teles, G et al.	2015	Precambrian Research	256	289—313	Paleoarchean record of the detrital pyrite-bearing, Jacobina Au—U deposits, Bahia, Brazil	http://dx.doi.org/10.1016/j.precamres.2014.11.004	206
R13673	1	DÃ¶rr, W et al.	2015	Precambrian Research	258	83—108	A hidden Tonian basement in the eastern Mediterranean: Age constraints from U—Pb data of magmatic and detrital zircons of the External Hellenides (Crete and Peloponnesus)	http://dx.doi.org/10.1016/j.precamres.2014.12.015	216
R13675	1	Nutman, AP et al.	2015	Precambrian Research	258	146—160	Mesoarchaean collision of Kapisilik terrane 3070 Ma juvenile arc rocks and >3600 Ma Isukasia terrane continental crust (Greenland)	http://dx.doi.org/10.1016/j.precamres.2014.12.013	14
R13677	1	Hollanda, MHBM et al.	2015	Precambrian Research	258	186—207	Detrital zircon ages and Nd isotope compositions of the SeridÃ³ and Lavras da Mangabeira basins (Borborema Province, NE Brazil): Evidence for exhumation and recycling associated with a major shift in sedimentary provenance	http://dx.doi.org/10.1016/j.precamres.2014.12.009	231
R13679	1	Bogdanova, S et al.	2015	Precambrian Research	259	5—33	Trans-Baltic Palaeoproterozoic correlations towards the reconstruction of supercontinent Columbia/Nuna	http://dx.doi.org/10.1016/j.precamres.2014.11.023	23
R13681	1	Khudoley, A et al.	2015	Precambrian Research	259	78—94	Proterozoic supercontinental restorations: Constraints from provenance studies of Mesoproterozoic to Cambrian clastic rocks, eastern Siberian Craton	http://dx.doi.org/10.1016/j.precamres.2014.10.003	526
R13682	1	de Waele, B et al.	2015	Precambrian Research	259	156—175	New insights on proterozoic tectonics and sedimentation along the peri-Gondwanan West African margin based on zircon U—Pb SHRIMP geochronology	http://dx.doi.org/10.1016/j.precamres.2014.08.008	40
R13683	1	Hofmann, M et al.	2015	Precambrian Research	259	176—188	The four Neoproterozoic glaciations of southern Namibia and their detrital zircon record: The fingerprints of four crustal growth events during two supercontinent cycles	http://dx.doi.org/10.1016/j.precamres.2014.07.021	480
R13685	1	Ksienzyk, AK & Jacobs, J	2015	Precambrian Research	259	207—221	Western Australia-Kalahari (WAlahari) connection in Rodinia: Not supported by U/Pb detrital zircon data from the Maud Belt (East Antarctica) and the Northampton Complex (Western Australia)	http://dx.doi.org/10.1016/j.precamres.2014.11.020	71
R13686	1	Camacho, A et al.	2015	Precambrian Research	259	232—242	Early history of the Amadeus Basin: Implications for the existence and geometry of the Centralian Superbasin	http://dx.doi.org/10.1016/j.precamres.2014.12.004	47
R13687	1	Shumlyanskyy, L et al.	2015	Precambrian Research	260	39—54	207Pb/206Pb ages and Hf isotope composition of zircons from sedimentary rocks of the Ukrainian shield: Crustal growth of the south-western part of East European craton from Archaean to Neoproterozoic	http://dx.doi.org/10.1016/j.precamres.2015.01.007	8
R13689	1	Shatsky, VS et al.	2015	Precambrian Research	261	1—11	Evolution history of the Neoproterozoic eclogite-bearing complex of the Muya dome (Central Asian Orogenic Belt): Constraints from zircon U—Pb age, Hf and whole-rock Nd isotopes	http://dx.doi.org/10.1016/j.precamres.2015.01.013	17
R13691	1	Decker, NB et al.	2015	Precambrian Research	261	54—74	High resolution tephra and U/Pb chronology of the 3.33—3.26 Ga Mendon Formation, Barberton Greenstone Belt, South Africa	http://dx.doi.org/10.1016/j.precamres.2015.02.003	47
R13693	1	Lahtinen, R et al.	2015	Precambrian Research	261	127—165	Archean—Proterozoic collision boundary in central Fennoscandia: Revisited	http://dx.doi.org/10.1016/j.precamres.2015.02.012	243
R13695	1	Orejana, D et al.	2015	Precambrian Research	261	234—251	Ediacaran—Cambrian paleogeography and geodynamic setting of the Central Iberian Zone: Constraints from coupled U—Pb—Hf isotopes of detrital zircons	http://dx.doi.org/10.1016/j.precamres.2015.02.009	289
R13702	1	Poujol, M et al.	2005	South African J Geology	108	317—332	New UPb data on zircons from the Amalia greenstone belt Southern Africa: insights into the Neoarchaean evolution of the Kaapvaal Craton	http://dx.doi.org/10.2113/108.3.317	25
R13706	1	Poujol, M et al.	2008	South African J Geology	111	67—78	UPb SHRIMP data for the Madibe greenstone belt: implications for crustal growth on the western margin of the Kaapvaal Craton, South Africa	http://dx.doi.org/10.2113/gssajg.111.1.67	15
R13712	1	Wang, L et al.	2014	Sedimentary Geology	304	44—58	Provenance and paleogeography of the Late Cretaceous Mengyejing Formation, Simao Basin, southeastern Tibetan Plateau: Whole-rock geochemistry, U—Pb geochronology, and Hf isotopic constraints	http://dx.doi.org/10.1016/j.sedgeo.2014.02.003	78
R13713	1	Kalsbeek, F et al.	2008	Sedimentary Geology	212	86—95	Constraints on provenance, stratigraphic correlation and structural context of the Volta basin, Ghana, from detrital zircon geochronology: An Amazonian connection?	http://dx.doi.org/10.1016/j.sedgeo.2008.10.005	266
R13714	1	Slama, J et al.	2011	Sedimentary Geology	238	254—267	Provenance of Neoproterozoic to upper Cretaceous sedimentary rocks, East Greenland Sedimentary Rocks: Implications for recognizing the sources of sediments in the Norwegian Sea	http://dx.doi.org/10.1016/j.sedgeo.2011.04.018	804
R13715	1	Yang, J et al.	2012	Sedimentary Geology	261	120—131	Large Igneous Province and magmatic arc sourced Permian—Triassic volcanogenic sediments in China	http://dx.doi.org/10.1016/j.sedgeo.2012.03.018	127
R13716	1	Lee, YI et al.	2012	Sedimentary Geology	282	256—267	Detrital zircon U—Pb ages of the Jangsan Formation in the northeastern Okcheon belt, Korea and its implications for material source, provenance, and tectonic setting	http://dx.doi.org/10.1016/j.sedgeo.2012.09.005	32
R13717	1	Reid, A et al.	2013	Sedimentary Geology	286	1—19	Source of zircon in world-class heavy mineral placer deposits of the Cenozoic Eucla Basin, southern Australia from LA-ICPMS U—Pb geochronology	http://dx.doi.org/10.1016/j.sedgeo.2012.10.008	566
R13718	1	Wang, BQ et al.	2013	Sedimentary Geology	289	74—98	Constraints of detrital zircon U—Pb ages and Hf isotopes on the provenance of the Triassic Yidun Group and tectonic evolution of the Yidun Terrane, Eastern Tibet	http://dx.doi.org/10.1016/j.sedgeo.2013.02.005	375
R13719	1	Kazimoto, EO et al.	2014	Precambrian Research	252	119—144	Neoarchean and Paleoproterozoic crust formation in the Ubendian Belt of Tanzania: Insights from zircon geochronology and geochemistry	http://dx.doi.org/10.1016/j.precamres.2014.06.020	39
R13724	1	Bradshaw, JD et al.	2012	Geological Magazine	149	626—644	Permo-Carboniferous conglomerates in the Trinity Peninsula Group at View Point, Antarctic Peninsula: sedimentology, geochronology and isotope evidence for provenance and tectonic setting in Gondwana	http://dx.doi.org/10.1017/S001675681100080X	74
R13728	1	Wang, Y et al.	2008	Amer J Science	308	573—617	SHRIMP zircon age constraints from the Larsemann Hills region, Prydz Bay, for a late Mesoproterozoic to early Neoproterozoic tectono-thermal event in East Antarctica	http://dx.doi.org/10.2475/04.2008.07	11
R13731	1	van Hattum, MWA et al.	2006	Geology	34	589—592	Southeast Asian sediments not from Asia: Provenance and geochronology of north Borneo sandstones	http://dx.doi.org/10.1130/G21939.1	110
R13733	1	Cooper, AF et al.	2011	GSA Bulletin	123	681—702	Dating of volcanism and sedimentation in the Skelton Group, Transantarctic Mountains: Implications for the Rodinia-Gondwana transition in southern Victoria Land, Antarctica	http://dx.doi.org/10.1130/B30237.1	242
R13734	1	Goodge, JW and Fanning, CM	2010	GSA Bulletin	122	1135—1159	Composition and age of the East Antarctic Shield in eastern Wilkes Land determined by proxy from Oligocene-Pleistocene glaciomarine sediment and Beacon Supergroup sandstones, Antarctica	http://dx.doi.org/10.1130/B30079.1	177
R13735	1	Allen, MB et al.	2006	J Geo Society London	163	647—655	Zircon age constraints on sediment provenance in the Caspian region	http://dx.doi.org/10.1144/0016-764920-068	117
R13736	1	van deFlierdt, T et al.	2008	Geophysical Res Letters	35	L21303-01—L21303-06	Evidence against a young volcanic origin of the Gamburtsev Subglacial Mountains, Antarctica	http://dx.doi.org/10.1029/2008GL035564	121
R13738	1	Martin, AJ et al.	2005	GSA Bulletin	117	926—944	Isotopic and structural constraints on the location of the Main Central thrust in the Annapurna Range, central Nepal Himalaya	http://dx.doi.org/10.1130/B25646.1	121
R13744	1	Prokopiev, AV et al.	2008	Geology	36	699—702	The paleo—Lena Riverâ€”200 m.y. of transcontinental zircon transport in Siberia	http://dx.doi.org/10.1130/G24924A.1	232
R13746	1	Belousova, EA et al.	2009	Lithos	113	570—582	Rejuvenation vs. recycling of Archean crust in the Gawler Craton, South Australia: Evidence from U—Pb and Hf isotopes in detrital zircon	http://dx.doi.org/10.1016/j.lithos.2009.06.028	468
R13747	1	Griffin, WL et al.	2004	Precambrian Research	131	231—282	Archean crustal evolution in the northern Yilgarn craton: U-Pb and Hf isotope evidence from detrital zircons	http://dx.doi.org/10.1016/j.precamres.2003.12.011	184
R13748	1	Belousova, EA et al.	2006	Australian J Earth Sci	53	971—989	Tectonic affinities of the Houghton Inlier, South Australia: U—Pb and Hf-isotope data from zircons in modern stream sediments	http://dx.doi.org/10.1080/08120090600880875	32
R13749	1	Murgulov V, et al.	2007	Chemical Geology	245	198—218	Crustal evolution in the Georgetown Inlier, North Queensland, Australia: a detrital zircon grain study	http://dx.doi.org/10.1016/j.chemgeo.2007.08.001	265
R13750	1	Veevers, JJ et al.	2005	Earth-Science Rev	68	245—279	U—Pb ages and source composition by Hf-isotope and trace-element analysis of detrital zircons in Permian sandstone and modern sand from southwestern Australia and a review of the paleogeographical and denudational history of the Yilgarn Craton	http://dx.doi.org/10.1016/j.earscirev.2004.05.005	139
R13751	1	Veevers, JJ et al.	2016	Sedimentary Geology	334	115—141	Zircons traced from the 700—500 Ma Transgondwanan Supermountains and the Gamburtsev Subglacial Mountains to the Ordovician Lachlan Orogen, Cretaceous Ceduna Delta, and modern Channel Country, central-southern Australia	http://dx.doi.org/10.1016/j.sedgeo.2016.01.014	211
R13752	1	Li, W et al.	2013	J Asian Earth Sci	77	183—202	Paleozoic evolution of the Qimantagh magmatic arcs, Eastern Kunlun Mountains: Constraints from zircon dating of granitoids and modern river sands	http://dx.doi.org/10.1016/j.jseaes.2013.08.030	126
R13753	1	Andersen, T et al.	2016	J Geo Society London	173	337—351	U—Pb and Lu—Hf zircon data in young sediments reflect sedimentary recycling in eastern South Africa	http://dx.doi.org/10.1144/jgs2015-006	618
R13754	1	Sarmiento, DAR	2013	Univ of Florida	Thesis	Masters	Origin, provenance and exhumation of Gatuncillo, Tonosi and Cobachon Formations: Implications for the tectonic evolution of the isthmus of Panama	http://ufdc.ufl.edu/UFE0046384/00001	353
R13755	1	Sircombe, KN	1999	Sedimentary Geology	124	47—67	Tracing provenance through the isotope ages of littoral and sedimentary detrital zircon, eastern Australia	http://dx.doi.org/10.1016/S0037-0738(98)00120-1	1
R13756	1	Mapes, RW	2009	Univ of North Carolina	Thesis	PhD	Past and present provenance of the Amazon River	https://doi.org/10.17615/s09s-f385	623
R13757	1	Safonova, I et al.	2010	J of Geodynamics	50	134—153	LA ICP MS U—Pb ages of detrital zircons from Russia largest rivers: Implications for major granitoid events in Eurasia and global episodes of supercontinent formation	http://dx.doi.org/10.1016/j.jog.2010.02.008	288
R13758	1	Bodet, F and Scharer, U	2000	Geochim Cosmochim Acta	64	2067—2091	Evolution of the SE-Asian continent from U—Pb and Hf isotopes in single grains of zircon and baddeleyite from large rivers	http://dx.doi.org/10.1016/S0016-7037(00)00352-5	97
R13759	1	Sevastjanova, I et al.	2011	Gondwana Research	19	1024—1039	Granitic magmatism, basement ages, and provenance indicators in the Malay Peninsula: Insights from detrital zircon U—Pb and Hf-isotope data	http://dx.doi.org/10.1016/j.gr.2010.10.010	312
R13760	1	Morton, A et al.	2008	Sedimentary Geology	210	61—85	Provenance characteristics of Scandinavian basement terrains: Constraints from detrital zircon ages in modern river sediments	http://dx.doi.org/10.1016/j.sedgeo.2008.07.001	198
R13761	1	Rino, S et al.	2008	Gondwana Research	14	51—72	The Grenvillian and Pan-African orogens: worldâ€™s largest orogenies through geologic time, and their implications on the origin of superplume	http://dx.doi.org/10.1016/j.gr.2008.01.001	145
R13764	1	Chen, Q et al.	2016	Gondwana Research	31	184—199	U—Pb ages and Hf isotopic record of zircons from the late Neoproterozoic and Silurian—Devonian sedimentary rocks of the western Yangtze Block: Implications for its tectonic evolution and continental affinity	http://dx.doi.org/10.1016/j.gr.2015.01.009	206
R13765	1	Ganade, CE et al.	2016	Precambrian Research	276	24—42	Tightening-up NE Brazil and NW Africa connections: New U—Pb/Lu—Hf zircon data of a complete plate tectonic cycle in the Dahomey belt of the West Gondwana Orogen in Togo and Benin	http://dx.doi.org/10.1016/j.precamres.2016.01.032	224
R13768	1	Zhang, X et al.	2016	GSA Bulletin	128	29—46	Reconstruction of tectonic events on the northern Eurasia margin of the Arctic, from U-Pb detrital zircon provenance investigations of late Paleozoic to Mesozoic sandstones in southern Taimyr Peninsula	http://dx.doi.org/10.1130/B31241.1	3026
R13771	1	Zhang, X et al.	2016	GSA Bulletin	128	644—660	Tectonic evolution from subduction to arc-continent collision of the Junggar ocean: Constraints from U-Pb dating and Hf isotopes of detrital zircons from the North Tianshan belt, NW China	http://dx.doi.org/10.1130/B31230.1	300
R13774	1	Malkowski, MA et al.	2016	Lithosphere	8	23—28	Unzipping the Patagonian Andes â€” Long-Lived Influence of Rifting History on Foreland Basin Evolution	http://dx.doi.org/10.1130/L489.1	142
R13775	1	Malkowski, MA et al.	2017	Basin Research	29	298—326	Characterisation and diachronous initiation of coarse clastic deposition in the Magallanes—Austral foreland basin, Patagonian Andes	http://dx.doi.org/10.1111/bre.12150	63
R13776	1	Bush, AM & Bambach, RK	2016	Lithosphere	8	58—82	Growth of the Qaidam Basin during Cenozoic exhumation in the northern Tibetan Plateau: Inferences from depositional patterns and multiproxy detrital provenance signatures	http://dx.doi.org/10.1130/L449.1	1162
R13777	1	White, C et al.	2016	Lithosphere	8	83—96	U-Pb and Hf isotope analysis of detrital zircons from Paleozoic strata of the southern Alexander terrane (southeast Alaska)	http://dx.doi.org/10.1130/L475.1	809
R13778	1	Encinas, A et al.	2016	GSA Bulletin	128	807—823	Late Oligocene—early Miocene submarine volcanism and deep-marine sedimentation in an extensional basin of southern Chile: Implications for the tectonic development of the North Patagonian Andes	http://dx.doi.org/10.1130/B31303.1	391
R13780	1	Licht, A et al.	2016	GSA Bulletin	128	944—956	Eolian cannibalism: Reworked loess and fluvial sediment as the main sources of the Chinese Loess Plateau	http://dx.doi.org/10.1130/B31375.1	1407
R13782	1	Colpron, M et al.	2015	Lithosphere	7	541—562	Birth of the northern Cordilleran orogen, as recorded by detrital zircons in Jurassic synorogenic strata and regional exhumation in Yukon	http://dx.doi.org/10.1130/L451.1	849
R13783	1	Arboit, F et al.	2016	GSA Bulletin	128	1024—1043	Detrital zircon analysis of the southwest Indochina terrane, central Thailand: Unravelling the Indosinian orogeny	http://dx.doi.org/10.1130/B31411.1	594
R13784	1	Potter-McIntyre, SL et al.	2016	Lithosphere	8	185—193	Middle Jurassic landscape evolution of southwest Laurentia using detrital zircon geochronology	http://dx.doi.org/10.1130/L467.1	514
R13788	1	Tucker, RT et al.	2016	GSA Bulletin	128	1461—1480	Large igneous province or long-lived magmatic arc along the eastern margin of Australia during the Cretaceous? Insights from the sedimentary record	https://doi.org/10.1130/B31337.1	549
R13789	1	Wu, C et al.	2016	Lithosphere	8	254—292	Pre-Cenozoic geologic history of the central and northern Tibetan Plateau and the role of Wilson cycles in constructing the Tethyan orogenic system	http://dx.doi.org/10.1130/L494.1	101
R13790	1	Mohammadi, A et al.	2016	GSA Bulletin	128	1481—1499	Detrital zircon and provenance analysis of Late Cretaceous-Miocene onshore Iranian Makran strata: Implications for the tectonic setting	http://dx.doi.org/10.1130/B31361.1	1238
R13791	1	Midwinter, D et al.	2016	Lithosphere	8	668—683	Dual provenance signatures of the Triassic northern Laurentian margin from detrital-zircon U-Pb and Hf-isotope analysis of Triassic—Jurassic strata in the Sverdrup Basin	http://dx.doi.org/10.1130/L517.1	136
R13792	1	Fildani, A et al.	2016	Geology	44	479—482	The ancestral Mississippi drainage archived in the late Wisconsin Mississippi deep-sea fan	http://dx.doi.org/10.1130/G37657.1	312
R13797	1	Martinez, FJ et al.	2016	GSA Bulletin	128	842—859	Provenance, age, and tectonic evolution of Variscan flysch, southeastern France and northeastern Spain, based on zircon geochronology	http://dx.doi.org/10.1130/B31316.1	374
R13799	1	Stevens, T et al.	2013	Quaternary Sci Reviews	78	355—368	Genetic linkage between the Yellow River, the Mu Us desert and the Chinese Loess Plateau	http://dx.doi.org/10.1016/j.quascirev.2012.11.032	555
R13800	1	Nie, J et al.	2015	Nature Communications	6	8511-01—8511-08	Loess Plateau storage of Northeastern Tibetan Plateau-derived Yellow River sediment	http://dx.doi.org/10.1038/ncomms9511	1703
R13801	1	Pullen, A et al.	2011	Geology	39	1031—1034	Qaidam Basin and northern Tibetan Plateau as dust sources for the Chinese Loess Plateau and paleoclimatic implications	http://dx.doi.org/10.1130/G32296.1	705
R13802	1	Anfinson, OA et al.	2012	Canadian J Earth Sci	49	1316—1328	U-Pb and Hf isotopic data from Franklinian Basin strata: Insights into the nature of Crockerland and the timing of accretion, Canadian Arctic Islands	http://dx.doi.org/10.1139/e2012-067	225
R13803	1	Strauss, JV et al.	2013	Lithosphere	5	477—482	Laurentian origin for the North Slope of Alaska: Implications for the tectonic evolution of the Arctic	http://dx.doi.org/10.1130/L284.1	478
R13805	1	Xu, Y et al.	2014	Terr Atmos Ocean Sci	25	505—535	Detrital Zircons U-Pb Age and Hf Isotope from the Western Side of the Taiwan Strait: Implications for Sediment Provenance and Crustal Evolution of the Northeast Cathaysia Block	http://dx.doi.org/10.3319/TAO.2014.02.18.01(TT)	139
R13806	1	Lundquist, R.	2006	Carleton College	Exercise	BA	Provenance analysis of the Marquette Range Supergroup sedimentary rocks from northwestern Wisconsin and western Michigan using U-Pb isotope geochemistry on detrital zircons by LA-ICP-MS	http://www.carleton.edu/departments/geol/Resources/comps/CompsPDFfiles/2006CompsPapers/Lundquist2006.pdf	90
R13808	1	Trail, D et al.	2007	Geochim Cosmochim Acta	71	4044—4065	Thermal events documented in Hadean zircons by ion microprobe depth profiles	http://dx.doi.org/10.1016/j.gca.2007.06.003	3
R13810	1	David, J et al.	2009	GSA Bulletin	121	150—163	U-Pb ages (3.8-2.7 Ga) and Nd isotope data from the newly identified Eoarchean Nuvvuagittuq supracrustal belt, Superior Craton, Canada	http://dx.doi.org/10.1130/B26369.1	9
R13812	1	Qiu, YM et al.	2000	Geology	28	11—14	First Evidence of >3.2 Ga Continental Crust in the Yangtze Craton of South China and its Implications for Archaean Crustal Evolution and Phanerozoic Tectonics	https://doi.org/10.1130/0091-7613(2000)028<0011:FEOGCC>2.0.CO;2	11
R13819	1	Cawood, PA and Nemchin, AA	2001	GSA Bulletin	113	1234—1246	Paleogeographic development of the east Laurentian margin: Constraints from U-Pb dating of detrital zircons in the Newfoundland Appalachians	https://doi.org/10.1130/0016-7606(2001)113<1234:PDOTEL>2.0.CO;2	103
R13820	1	Santos, JOS et al.	2003	GSA Bulletin	115	331—348	Age, source, and regional stratigraphy of the Roraima Supergroup and Roraima-like outliers in northern South America based on U-Pb geochronology	https://doi.org/10.1130/0016-7606(2003)115<0331:ASARSO>2.0.CO;2	31
R13822	1	Barth, AP et al.	2003	Geology	31	517—520	U-Pb zircon geochronology of rocks in the Salinas Valley region of California: A reevaluation of the crustal structure and origin of the Salinian block	https://doi.org/10.1130/0091-7613(2003)031<0517:UZGORI>2.0.CO;2	63
R13823	1	Gehrels, GE et al.	2003	GSA Bulletin	115	881—896	Detrital-zircon geochronology of the northeastern Tibetan plateau	https://doi.org/10.1130/0016-7606(2003)115<0881:DGOTNT>2.0.CO;2	213
R13824	1	Bream, BR et al.	2004	GSA Memoirs	197	459—475	Detrital zircon ages and Nd isotopic data from the southern Appalachian crystalline core, Georgia, South Carolina, North Carolina, and Tennessee: New provenance constraints for part of the Laurentian margin	http://dx.doi.org/10.1130/0-8137-1197-5.459	236
R13825	1	Barth, AP et al.	2004	GSA Bulletin	116	142—153	U-Pb geochronology and geochemistry of the McCoy Mountains Formation, southeastern California: A Cretaceous retroarc foreland basin	http://dx.doi.org/10.1130/B25288.1	144
R13826	1	Murphy, JB et al.	2004	Geology	32	585—588	Contiguous rather than discrete Paleozoic histories for the Avalon and Meguma terranes based on detrital zircon data	http://dx.doi.org/10.1130/G20351.1	40
R13829	1	Goodge, JW et al.	2004	GSA Bulletin	116	1253—1279	Provenance of Neoproterozoic and lower Paleozoic siliciclastic rocks of the central Ross Orogen, Antarctica: Detrital record of rift-, passive-, and active-margin sedimentation	http://dx.doi.org/10.1130/B25347.1	306
R13832	1	Thomas, WA et al.	2004	Geology	32	965—968	Transfer of the Argentine Precordillera terrane from Laurentia: Constraints from detrital-zircon geochronology	http://dx.doi.org/10.1130/G20727.1	35
R13834	1	Barbeau, DL et al.	2005	GSA Bulletin	117	466—481	U-Pb detrital-zircon geochronology of northern Salinian basement and cover rocks	http://dx.doi.org/10.1130/B25496.1	140
R13835	1	Ross, GM et al.	2005	GSA Bulletin	117	747—763	Evolution of the Cordilleran orogen (southwestern Alberta, Canada) inferred from detrital mineral geochronology, geochemistry, and Nd isotopes in the foreland basin	http://dx.doi.org/10.1130/B25564.1	112
R13836	1	Iizuka, T et al.	2005	Geology	33	485—488	U-Pb and Lu-Hf isotope systematics of zircons from the Mississippi River sand: Implications for reworking and growth of continental crust	http://dx.doi.org/10.1130/G21427.1	87
R13839	1	Beranek, LP et al.	2006	GSA Bulletin	118	1027—1050	Miocene to Holocene landscape evolution of the western Snake River Plain region, Idaho: Using the SHRIMP detrital zircon provenance record to track eastward migration of the Yellowstone hotspot	http://dx.doi.org/10.1130/B25896.1	510
R13840	1	Rainbird, RH and Davis, WJ	2007	GSA Bulletin	119	314—328	U-Pb detrital zircon geochronology and provenance of the late Paleoproterozoic Dubawnt Supergroup: Linking sedimentation with tectonic reworking of the western Churchill Province, Canada	http://dx.doi.org/10.1130/B25989.1	199
R13841	1	DeCelles, PG et al.	2007	Geology	35	323—326	Detrital zircon U-Pb ages provide provenance and chronostratigraphic information from Eocene synorogenic deposits in northwestern Argentina	http://dx.doi.org/10.1130/G23322A.1	313
R13842	1	Talavera-Mendoza, O et al.	2007	GSA Bulletin	119	1052—1065	Detrital zircon U/Pb geochronology of southern Guerrero and western Mixteca arc successions (southern Mexico): New insights for the tectonic evolution of southwestern North America during the late Mesozoic	http://dx.doi.org/10.1130/B26016.1	178
R13843	1	Waldron, JWF et al.	2008	Geology	36	527—530	Ancient Laurentian detrital zircon in the closing Iapetus Ocean, Southern Uplands terrane, Scotland	http://dx.doi.org/10.1130/G24763A.1	170
R13845	1	Amato, JM et al.	2009	GSA Bulletin	121	1219—1235	Late Proterozoic—Paleozoic evolution of the Arctic Alaska—Chukotka terrane based on U-Pb igneous and detrital zircon ages: Implications for Neoproterozoic paleogeographic reconstructions	http://dx.doi.org/10.1130/B26510.1	385
R13846	1	Yin, A et al.	2010	GSA Bulletin	122	336—359	Geologic correlation of the Himalayan orogen and Indian craton: Part 1. Structural geology, U-Pb zircon geochronology, and tectonic evolution of the Shillong Plateau and its neighboring regions in NE India	http://dx.doi.org/10.1130/B26460.1	52
R13847	1	Snow, CA et al.	2010	GSA Bulletin	122	282—291	Detrital zircon evidence for progressive underthrusting in Franciscan metagraywackes, west-central California	http://dx.doi.org/10.1130/B26399.1	151
R13852	1	Zeh, A et al.	2008	Geochim Cosmochim Acta	72	5304—5329	U—Pb and Lu—Hf isotope record of detrital zircon grains from the Limpopo Belt — Evidence for crustal recycling at the Hadean to early-Archean transition	http://dx.doi.org/10.1016/j.gca.2008.07.033	88
R13853	1	Ustaomer, PA et al.	2012	Turkish J Earth Sci	21	905—932	Ion Probe U-Pb Dating of the Central Sakarya Basement: A peri-Gondwana Terrane Intruded by Late Lower Carboniferous Subduction/Collision-related Granitic Rocks	http://dx.doi.org/10.3906/yer-1103-1	44
R13855	1	Be'eri-Shlevin, Y et al.	2014	J Geo Society London	171	107—116	Detrital zircon U-Pb-Hf systematics of Israeli coastal sands: New perspectives on the provenance of Nile sediments	http://dx.doi.org/10.1144/jgs2012-151	538
R13863	1	Crowley, JL et al.	2005	J of Geology	113	239—263	Detrital zircon from the Jack Hills and Mount Narryer Western Australia: Evidence for diverse >4.0 Ga source rocks	http://dx.doi.org/10.1086/428804	6
R13865	1	Avigad, D et al.	2007	Precambrian Research	154	88—106	Detrital zircon U—Pb geochronology of Cryogenian diamictites and Lower Paleozoic sandstone in Ethiopia (Tigrai): Age constraints on Neoproterozoic glaciation and crustal evolution of the southern Arabian—Nubian Shield	http://dx.doi.org/10.1016/j.precamres.2006.12.004	84
R13869	1	Omma, JE et al.	2011	Geo Soc London Memoir	35	559—566	U-Pb SIMS zircon geochronology of Triassic and Jurassic sandstones on northwestern Axel Heiberg Island, northern Sverdrup Basin, Arctic Canada	http://dx.doi.org/10.1144/M35.37	201
R13871	1	McKenzie, NR et al.	2016	Science	352	444—447	Continental arc volcanism as the principal driver of icehouse-greenhouse variability	http://dx.doi.org/10.1126/science.aad5787	416
R13872	1	Bradley, DC et al.	2007	GSA Special Papers	431	155—189	Detrital zircon geochronology of some Neoproterozoic to Triassic rocks in interior Alaska	https://doi.org/10.1130/2007.2431(07)	238
R13873	1	Miller, EL et al.	2006	Tectonics	25	TC3013-01—TC3013-19	New insights into Arctic paleogeography and tectonics from U-Pb detrital zircon geochronology	http://dx.doi.org/10.1029/2005TC001830	302
R13874	1	Macdonald, FA et al.	2009	GSA Bulletin	121	448—473	Neoproterozoic glaciation on a carbonate platform margin in Arctic Alaska and the origin of the North Slope subterrane	http://dx.doi.org/10.1130/B26401.1	150
R13876	1	Veevers, JJ et al.	2008	Gondwana Research	14	343—354	Zircons and clay from morainal Permian siltstone at Mt Rymill (73Â°S, 66Â°E), Prince Charles Mountains, Antarctica, reflect the ancestral Gamburtsev Subglacial Mountains—Vostok Subglacial Highlands complex	http://dx.doi.org/10.1016/j.gr.2007.12.006	8
R13877	1	Herve, F et al.	2006	Antarctic Science	18	229—238	Jurassic sedimentation of the Miers Bluff Formation, Livingston Island, Antarctica: Evidence from SHRIMP U-Pb ages of detrital and plutonic zircons	http://dx.doi.org/10.1017/S0954102006000277	36
R13878	1	Tochilin, CJ et al.	2012	Geochem Geophys Geosyst	13	Q11015-01—Q11015-21	Erosional history of the Prydz Bay sector of East Antarctica from detrital apatite and zircon geo- and thermochronology multidating	http://dx.doi.org/10.1029/2012GC004364	158
R13879	1	Paulsen, T et al.	2011	New Zealand J Geo Geophys	54	353—360	Detrital U-Pb zircon analysis of an Eocene McMurdo Erratic sandstone, McMurdo Sound, Antarctica	http://dx.doi.org/10.1080/00288306.2011.582123	44
R13880	1	Horton, BK et al.	2008	Tectonophysics	451	97—122	Detrital zircon provenance of Neoproterozoic to Cenozoic deposits in Iran; implications for chronostratigraphy and collisional tectonics	http://dx.doi.org/10.1016/j.tecto.2007.11.063	181
R13881	1	Kolodner, K et al.	2006	Geological Magazine	143	367—391	Provenance of north Gondwana Cambrian-Ordovician sandstone: U-PbSHRIMP dating of detrital zircons from Israel and Jordan	http://dx.doi.org/10.1017/S0016756805001640	138
R13882	1	Carson, CJ	2013	Australian J Earth Sci	60	175—196	The Victoria and Birrindudu Basins, Victoria River region, Northern Territory, Australia: A SHRIMP U-Pb detrital zircon and Sm-Nd study	http://dx.doi.org/10.1080/08120099.2013.772920	535
R13883	1	Maidment, DW et al.	2007	Basin Research	19	335—360	Testing long-term patterns of basin sedimentation by detrital zircon geochronology, Centralian Superbasin, Australia	http://dx.doi.org/10.1111/j.1365-2117.2007.00326.x	306
R13886	1	Kimbrough, DL et al.	2015	Geosphere	11	1719—1748	Detrital zircon U-Pb provenance of the Colorado River: A 5 m.y. record of incision into cover strata overlying the Colorado Plateau and adjacent regions	http://dx.doi.org/10.1130/GES00982.1	1900
R13887	1	Hartmann, LA et al.	2006	J South Amer Earth Sci	20	273—285	Provenance and age delimitation of QuadrilÃ¡tero FerrÃ­fero sandstones based on zircon U—Pb isotopes	http://dx.doi.org/10.1016/j.jsames.2005.07.015	67
R13889	1	Sircombe, KN et al.	2001	Earth & Planetary Sci Lett	189	207—220	Detrital zircon geochronology and grain-size analysis of a ~2800 Ma Mesoarchean proto-cratonic cover succession, Slave Province, Canada	http://dx.doi.org/10.1016/S0012-821X(01)00363-6	146
R13890	1	Gillis, RJ et al.	2005	Sedimentary Geology	182	87—100	Detrital zircon provenance of Cambrian-Ordovician and Carboniferous strata of the Oaxaca terrane, southern Mexico	http://dx.doi.org/10.1016/j.sedgeo.2005.07.013	49
R13891	1	Linnemann, U et al.	2008	Tectonophysics	461	21—43	The Cadomian Orogeny and the opening of the Rheic Ocean: The diacrony of geotectonic processes constrained by LA-ICP-MS U-Pb zircon dating (Ossa-Morena and Saxo-Thuringian Zones, Iberian and Bohemian Massifs)	http://dx.doi.org/10.1016/j.tecto.2008.05.002	50
R13892	1	Linnemann, U et al.	2011	Lithos	123	188—203	Sands of West Gondwana: An archive of secular magmatism and plate interactions â€” A case study from the Cambro-Ordovician section of the Tassili Ouan Ahaggar (Algerian Sahara) using U-Pb-LA-ICP-MS detrital zircon ages	http://dx.doi.org/10.1016/j.lithos.2011.01.010	505
R13893	1	Veevers, JJ and Saeed, A	2007	Sedimentary Geology	202	653—676	Central Antarctic provenance of Permian sandstones in Dronning Maud Land and the Karoo Basin: Integration of U-Pb and T-DM ages and host-rock affinity from detrital zircons	http://dx.doi.org/10.1016/j.sedgeo.2007.07.011	318
R13894	1	Elliot, DH and Fanning, CM	2008	Gondwana Research	13	259—274	Detrital zircons from upper Permian and lower Triassic Victoria Group sandstones, Shackleton Glacier region, Antarctica: Evidence for multiple sources along the Gondwana plate margin	http://dx.doi.org/10.1016/j.gr.2007.05.003	78
R13895	1	Veevers, JJ and Saeed, A	2008	Gondwana Research	14	316—342	Gamburtsev Subglacial Mountains provenance of Permian-Triassic sandstones in the Prince Charles Mountains and offshore Prydz Bay: Integrated U-Pb and T(DM) ages and host-rock affinity from detrital zircons	http://dx.doi.org/10.1016/j.gr.2007.12.007	333
R13896	1	Veevers, JJ and Saeed, A	2013	Gondwana Research	23	296—332	Age and composition of Antarctic sub-glacial bedrock reflected by detrital zircons, erratics, and recycled microfossils in the Ellsworth Land—Antarctic Peninsula—Weddell Sea—Dronning Maud Land sector (240Â°E—0Â°—015Â°E)	http://dx.doi.org/10.1016/j.gr.2012.05.010	278
R13897	1	Veevers, JJ et al.	2008	Sedimentary Geology	211	12—32	Provenance of the Gamburtsev Subglacial Mountains from U-Pb and Hf analysis of detrital zircons in Cretaceous to Quaternary sediments in Prydz Bay and beneath the Amery Ice Shelf	http://dx.doi.org/10.1016/j.sedgeo.2008.08.003	347
R13898	1	Cawood, PA and Nemchin, AA	2000	Sedimentary Geology	134	209—234	Provenance record of a rift basin: U/Pb ages of detrital zircons from the Perth Basin, Western Australia	http://dx.doi.org/10.1016/S0037-0738(00)00044-0	173
R13900	1	Ely, KS	2009	Univ of Melbourne	Thesis	PhD	Geochronology of Timor-Leste and seismotectonics of the southern Banda Arc	http://hdl.handle.net/11343/35296	125
R13901	1	Agashev, AM et al.	2008	Doklady Earth Sci	421	751—754	Ages of Zircons from Jurassic Sediments of Bluefish River Slope, NWT Canada, and the Possible Age of Kimberlite Activity on the Lena West Property	http://dx.doi.org/10.1134/S1028334X08050085	18
R13902	1	McInnes, BIA et al.	2009	Lithos	112	592—599	Zircon U—Th—Pb—He double dating of the Merlin kimberlite field, Northern Territory, Australia	http://dx.doi.org/10.1016/j.lithos.2009.05.006	26
R13903	1	Zobell, EA	2007	Univ Brigham Young	Thesis	Masters	Origin and tectonic evolution of Gondwana Sequence units accreted to the Banda Arc: A structural transect through central East Timor	http://hdl.lib.byu.edu/1877/etd1837	155
R13913	1	Keogelenberg, C	2016	Univ Stellenbosch	PhD Disser 2016â€“03	1—116	Geology, structural evolution and controls of hydrothermal gold mineralization in the Eastern Karagwe-Ankole fold belt, North Western Tanzania	http://scholar.sun.ac.za/handle/10019.1/98831	306
R13914	1	Linol, B et al.	2016	Gondwana Research	29	208—219	U—Pb detrital zircon dates and source provenance analysis of Phanerozoic sequences of the Congo Basin, central Gondwana	http://dx.doi.org/10.1016/j.gr.2014.11.009	289
R13915	1	Batumike, SY et al.	2007	Precambrian Research	156	195—225	U—Pb and Hf-isotope analyses of zircon from the Kundelungu Kimberlites, D.R. Congo: Implications for crustal evolution	http://dx.doi.org/10.1016/j.precamres.2007.04.002	146
R13916	1	Delpomdor, F et al.	2013	Palaeogeo Palaeoclim Palaeoeco	389	4—34	Depositional age, provenance, and tectonic and paleoclimatic settings of the late Mesoproterozoic—middle Neoproterozoic Mbuji-Mayi Supergroup, Democratic Republic of Congo	http://dx.doi.org/10.1016/j.palaeo.2013.06.012	76
R13919	1	Pollock, JC et al.	2009	J Geo Society London	166	501—515	Early Ordovician rifting of Avalonia and birth of the Rheic Ocean: U-Pb detrital zircon constraints from Newfoundland	http://dx.doi.org/10.1144/0016-76492008-088	222
R13920	1	van Schmus, WR et al.	2003	Precambrian Research	127	287—327	The SeridÃ³ Group of NE Brazil, a late Neoproterozoic pre- to syn-collisional basin in West Gondwana: insights from SHRIMP U—Pb detrital zircon ages and Sm—Nd crustal residence (TDM) ages	http://dx.doi.org/10.1016/S0301-9268(03)00197-9	95
R13924	1	Collo, G et al.	2009	J Geo Society London	166	303—319	U—Pb detrital zircon ages and Sm—Nd isotopic features in low-grade metasedimentary rocks of the Famatina belt: Implications for late Neoproterozoic—early Palaeozoic evolution of the proto-Andean margin of Gondwana	http://dx.doi.org/10.1144/0016-76492008-051	17
R13926	1	Fergusson, CL et al.	2013	Gondwana Research	24	1051—1066	Evolution of a Cambrian active continental margin: The Delamerian-Lachlan connection in southeastern Australia from a zircon perspective	http://dx.doi.org/10.1016/j.gr.2013.03.006	33
R13927	1	Cawood, PA et al.	2002	Geological Magazine	139	131—144	Permian fragmentation, accretion and subsequent translation of a low-latitude Tethyan seamount to the high-latitude east Gondwana margin: Evidence from detrital zircon age data	http://dx.doi.org/10.1017/S0016756801006276	21
R13928	1	MacDonald, JD et al.	2013	J Geo Society London	170	3—6	Detrital zircon data reveal the origin of Australiaâ€™s largest delta system	http://dx.doi.org/10.1144/jgs2012-093	270
R13929	1	Adams, CJ et al.	2013	Geological Magazine	150	89—109	Detrital zircon geochronology and sandstone provenance of basement Waipapa Terrane (Triassic-Cretaceous) and Cretaceous cover rocks (Northland Allochthon and Houhora Complex) in northern North Island, New Zealand	http://dx.doi.org/10.1017/S0016756812000258	531
R13931	1	Hofmann, M et al.	2014	Intl J Earth Science	103	1187—1202	The Namuskluft and Dreigratberg sections in southern Namibia (Kalahari Craton, Gariep Belt): A geological history of Neoproterozoic rifting and recycling of cratonic crust during the dispersal of Rodinia until the amalgamation of Gondwana	http://dx.doi.org/10.1007/s00531-013-0949-6	313
R13932	1	Barr, SM et al.	2012	Canadian J Earth Sci	49	533—546	Provenance variations in northern Appalachian Avalonia based on detrital zircon age patterns in Ediacaran and Cambrian sedimentary rocks, New Brunswick and Nova Scotia, Canada	http://dx.doi.org/10.1139/e11-070	191
R13933	1	Malkowski, MA and Hampton, BA	2014	Lithosphere	6	383—398	Sedimentology, U-Pb detrital geochronology, and Hf isotopic analyses from Mississippian-Permian stratigraphy of the Mystic subterrane, Farewell terrane, Alaska	http://dx.doi.org/10.1130/L365.1	254
R13934	1	Fourie, PH et al.	2011	Intl J Earth Science	100	527—541	Provenance and reconnaissance study of detrital zircons of the Palaeozoic Cape Supergroup in South Africa: Revealing the interaction of the Kalahari and Rio de la Plata cratons	http://dx.doi.org/10.1007/s00531-010-0619-x	75
R13935	1	Bingen, B et al.	2005	Terra Nova	17	250—258	Timing of Late Neoproterozoic glaciation on Baltica constrained by detrital zircon geochronology in the Hedmark Group, south-east Norway	http://dx.doi.org/10.1111/j.1365-3121.2005.00609.x	45
R13936	1	Miller, EL et al.	2011	Geology	39	791—794	Baltica in the Cordillera?	http://dx.doi.org/10.1130/G31910.1	329
R13937	1	Poldvere, A et al.	2014	GFF	136	214—217	Detrital zircon ages of Cambrian and Devonian sandstones from Estonia, central Baltica: A possible link to Avalonia during the Late Neoproterozoic	http://dx.doi.org/10.1080/11035897.2013.873986	42
R13938	1	Okay, N et al.	2011	Geological Magazine	148	380—403	Sinistral transport along the Trans-European Suture Zone: Detrital zircon—rutile geochronology and sandstone petrography from the Carboniferous flysch of the Pontides	http://dx.doi.org/10.1017/S0016756810000804	125
R13939	1	Lundmark, AM	2014	Geo Soc London Spec Pub	386	243—259	Provenance of late Palaeozoic terrestrial sediments on the northern flank of the Mid North Sea High: Detrital zircon geochronology and rutile geochemical constraints	http://dx.doi.org/10.1144/SP386.4	521
R13940	1	Kristoffersen, M	2011	Univ Oslo	MS Thesis 2011â€“06	1—94	Provenance of the Asker Group, Oslo Rift	https://www.duo.uio.no/bitstream/handle/10852/12553/masterMKg.pdf	377
R13941	1	Ustaomer, PA et al.	2011	Intl J Earth Science	100	23—41	Detrital zircon ages from a Lower Ordovician quartzite of the Istanbul exotic terrane (NW Turkey): Evidence for Amazonian affinity	http://dx.doi.org/10.1007/s00531-009-0498-1	80
R13942	1	Fernandez-Suarez, J et al.	2003	Terra Nova	15	138—144	Constraints on the provenance of the uppermost allochthonous terrane of the NW Iberian Massif: Inferences from detrital zircon U-Pb ages	http://dx.doi.org/10.1046/j.1365-3121.2003.00479.x	34
R13943	1	Fernandez-Suarez, J et al.	2014	Intl J Earth Science	103	1335—1357	The Ediacaran—Early Cambrian detrital zircon record of NW Iberia: Possible sources and paleogeographic constraints	http://dx.doi.org/10.1007/s00531-013-0923-3	676
R13944	1	Catalan, JRM et al.	2008	J Geo Society London	165	687—698	U—Pb detrital zircon ages in synorogenic deposits of the NW Iberian Massif (Variscan belt): interplay of Devonian—Carboniferous sedimentation and thrust tectonics	http://dx.doi.org/10.1144/0016-76492007-066	211
R13945	1	Fernandez, RD et al.	2013	Intl J Earth Science	102	1305—1319	Rheological control on the tectonic evolution of a continental suture zone: The Variscan example from NW Iberia (Spain)	http://dx.doi.org/10.1007/s00531-013-0885-5	123
R13947	1	Lane, LS and Gehrels, GE	2014	GSA Bulletin	126	398—414	Detrital zircon lineages of late Neoproterozoic and Cambrian strata, NW Laurentia	http://dx.doi.org/10.1130/B30848.1	243
R13948	1	Balgord, EA et al.	2013	GSA Bulletin	125	1442—1467	Stratigraphic, geochronologic, and geochemical record of the Cryogenian Perry Canyon Formation, northern Utah: Implications for Rodinia rifting and snowball Earth glaciation	http://dx.doi.org/10.1130/B30860.1	764
R13949	1	Stewart, JH et al.	2001	GSA Bulletin	113	1343—1356	Detrital zircon provenance of Mesoproterozoic to Cambrian arenites in the western United States and northwestern Mexico	https://doi.org/10.1130/0016-7606(2001)113<1343:DZPOMT>2.0.CO;2	223
R13950	1	Affaton, P et al.	2016	Precambrian Research	272	185—202	The Pan-African West Congo belt in the Republic of Congo (Congo Brazzaville): Stratigraphy of the Mayombe and West Congo Supergroups studied by detrital zircon geochronology	http://dx.doi.org/10.1016/j.precamres.2015.10.020	346
R13951	1	DeGraaff-Surpless, K et al.	2002	GSA Bulletin	114	1564—1580	Detrital zircon provenance analysis of the Great Valley Group, California: Evolution of an arc-forearc system	https://doi.org/10.1130/0016-7606(2002)114<1564:DZPAOT>2.0.CO;2	447
R13952	1	Dumitru, TA et al.	2013	Geology	41	187—190	Eocene extension in Idaho generated massive sediment floods into the Franciscan trench and into the Tyee, Great Valley, and Green River basins	http://dx.doi.org/10.1130/G33746.1	532
R13953	1	Cecil, MR et al.	2010	Tectonics	29	TC6010-01—TC6010-13	Provenance of Eocene river sediments from the central northern Sierra Nevada and implications for paleotopography	http://dx.doi.org/10.1029/2010TC002717	480
R13954	1	Weber, B et al.	2006	Revista Mex Ciencias GeolÃ³gicas	23	262—276	Provenance ages of late Paleozoic sandstones (Santa Rosa Formation) from the Maya block, SE Mexico. Implications on the tectonic evolution of western Pangea	http://scielo.unam.mx/pdf/rmcg/v23n3/v23n3a2.pdf	55
R13955	1	Ortega-Flores, B et al.	2014	Intl Geology Review	56	237—261	Detrital-zircon record of major Middle Triassic-Early Cretaceous provenance shift, central Mexico: Demise of Gondwanan continental fluvial systems and onset of back-arc volcanism and sedimentation	http://dx.doi.org/10.1080/00206814.2013.844313	484
R13956	1	Isozaki, Y et al.	2014	GFF	136	116—119	The eastern extension of Paleozoic South China in NE Japan evidenced by detrital zircon	http://dx.doi.org/10.1080/11035897.2014.893254	66
R13957	1	Liu, J et al.	2012	Basin Research	24	544—558	Rapid exhumation of basement rocks along the northern margin of the North China craton in the early Jurassic: Evidence from the Xiabancheng Basin, Yanshan Tectonic Belt	http://dx.doi.org/10.1111/j.1365-2117.2011.00538.x	64
R13958	1	Fujisaki, W et al.	2014	J Asian Earth Sci	88	62—73	Age spectra of detrital zircon of the Jurassic clastic rocks of the Mino-Tanba AC belt in SW Japan: Constraints to the provenance of the mid-Mesozoic trench in East Asia	http://dx.doi.org/10.1016/j.jseaes.2014.02.006	40
R13959	1	Lee, YI et al.	2010	Island Arc	19	647—658	Detrital zircon geochronology of the Cretaceous Sindong Group, Southeast Korea: Implications for depositional age and Early Cretaceous igneous activity	http://dx.doi.org/10.1111/j.1440-1738.2010.00717.x	25
R13960	1	Meng, FX et al.	2010	Amer J Science	310	364—404	Permian-Triassic (260-220 Ma) Crustal Growth of Eastern Central Asian Orogenic Belt as Revealed by Detrital Zircon Studies	http://dx.doi.org/10.2475/05.2010.02	103
R13961	1	Wang, YJ et al.	2010	Tectonics	29	TC2750-01—TC2750-16	Tectonic setting of the South China Block in the early Paleozoic: Resolving intracontinental and ocean closure models from detrital zircon U-Pb geochronology	http://dx.doi.org/10.1029/2010TC002750	244
R13962	1	Myrow, PM et al.	2009	GSA Bulletin	121	323—332	Stratigraphic correlation of Cambrian—Ordovician deposits along the Himalaya: Implications for the age and nature of rocks in the Mount Everest region	http://dx.doi.org/10.1130/B26384.1	64
R13963	1	McQuarrie, N et al.	2008	Earth & Planetary Sci Lett	272	105—117	Preliminary stratigraphic and structural architecture of Bhutan: Implications for the alongstrike architecture of the Himalayan system	http://dx.doi.org/10.1016/j.epsl.2008.04.030	276
R13964	1	Ramacciotti, CD et al.	2015	Precambrian Research	270	39—49	U—Pb SHRIMP detrital zircon ages from the Neoproterozoic Difunta Correa Metasedimentary Sequence (Western Sierras Pampeanas, Argentina): Provenance and paleogeographic implications	http://dx.doi.org/10.1016/j.precamres.2015.09.008	108
R13965	1	Xiang, L and Shu, LS	2010	Science China: Earth Sci	53	1427—1444	Pre-Devonian tectonic evolution of the eastern South China Block: Geochronological evidence from detrital zircons	http://dx.doi.org/10.1007/s11430-010-4061-5	175
R13966	1	Duan, L et al.	2012	Geological Magazine	149	1124—1131	Detrital zircon evidence for the linkage of the South China block with Gondwanaland in early Palaeozoic time	http://dx.doi.org/10.1017/S0016756812000404	38
R13967	1	Reitsma, MJ	2012	Univ of Geneva	Thesis	Masters	Reconstructing the Late Paleozoic: Early Mesozoic plutonic and sedimentary record of south-east Peru: Orphaned back-arcs along the western margin of Gondwana	http://archive-ouverte.unige.ch/unige:23095	720
R13970	1	Levina, M et al.	2014	Tectonics	33	1659—1680	Cenozoic sedimentation and exhumation of the foreland basin system preserved in the Precordillera thrust belt (31-32Â°S), southern central Andes, Argentina	http://dx.doi.org/10.1002/2013TC003424	325
R13971	1	Lawrence, RL et al.	2010	GSA Bulletin	123	295—305	Hydrodynamic fractionation of zircon age populations	http://dx.doi.org/10.1130/B30151.1	172
R13972	1	Alverez, J et al.	2011	J South Amer Earth Sci	32	460—476	Detrital zircons from late Paleozoic accretionary complexes in north-central Chile (28-32 deg S): possible fingerprints of the Chilenia terrane	http://dx.doi.org/10.1016/j.jsames.2011.06.002	151
R13974	1	Gleason, JD et al.	2007	Sedimentology	54	107—136	Zircon and whole-rock Nd-Pb isotopic provenance of middle and upper ordovician siliciclastic rocks, Argentine Precordillera	http://dx.doi.org/10.1111/j.1365-3091.2006.00820.x	160
R13975	1	Rapela, CW et al.	2007	Earth-Science Rev	83	49—82	The Rio de la Plata craton and the assembly of SW Gondwana	http://dx.doi.org/10.1016/j.earscirev.2007.03.004	112
R13977	1	Carroll, AR et al.	2013	Intl Geology Review	55	818—829	An 800 million-year detrital zircon record of continental amalgamation: Tarim basin, NW China	http://dx.doi.org/10.1080/00206814.2013.787232	491
R13978	1	DeCelles, PG et al.	2011	GSA Bulletin	123	1337—1362	Oligocene-Miocene Kailas basin, southwestern Tibet: Record of postcollisional upper-plate extension in the Indus-Yarlung suture zone	http://dx.doi.org/10.1130/B30258.1	166
R13981	1	Ren, R et al.	2011	Gondwana Research	19	460—470	U—Pb age of detrital zircons from the Tekes River, Xinjiang, China, and implications for tectonomagmatic evolution of the South Tian Shan Orogen	http://dx.doi.org/10.1016/j.gr.2010.07.005	364
R13982	1	Parra-Avila, LA et al.	2016	Precambrian Research	274	25—60	Crustal evolution of the Paleoproterozoic Birimian terranes of the BaoulÃ©-Mossi domain, southern West African Craton: U—Pb and Hf-isotope studies of detrital zircons	http://dx.doi.org/10.1016/j.precamres.2015.09.005	403
R13983	1	Oliver, G et al.	2014	Gondwana Research	26	132—143	U—Pb zircon geochronology of Early Permian to Late Triassic rocks from Singapore and Johor: A plate tectonic reinterpretation	http://dx.doi.org/10.1016/j.gr.2013.03.019	18
R13984	1	Cluzel, D et al.	2011	Tectonophysics	501	17—27	Detrital zircon records of Late Cretaceous syn-rift sedimentary sequences of New Caledonia: An Australian provenance questioned	http://dx.doi.org/10.1016/j.tecto.2011.01.007	104
R13987	1	Cawood, PA et al.	2003	Earth & Planetary Sci Lett	210	259—268	Linking source and sedimentary basin: Detrital zircon record of sediment flux along a modern river system and implications for provenance studies	http://dx.doi.org/10.1016/S0012-821X(03)00122-5	77
R13988	1	Morton, AC et al.	2005	Sedimentary Geology	182	3—28	Provenance of Late Cretaceous to Paleocene submarine fan sandstones in the Norwegian Sea: Integration of heavy mineral, mineral chemical and zircon age data	http://dx.doi.org/10.1016/j.sedgeo.2005.08.007	37
R13989	1	Bahlburg, H et al.	2010	Gondwana Research	17	223—235	Plate tectonic significance of Middle Cambrian and Ordovician siliciclastic rocks of the Bavarian Facies, Armorican Terrane Assemblage, Germany - U-Pb and Hf isotope evidence from detrital zircons	http://dx.doi.org/10.1016/j.gr.2009.11.007	130
R13990	1	Eckelmann, K et al.	2014	Gondwana Research	25	1484—1500	Plate interactions of Laurussia and Gondwana during the formation of Pangaea â€” Constraints from U-Pb LA-SF-ICP-MS detrital zircon ages of Devonian and Early Carboniferous siliciclastics of the Rhenohercynian zone, Central European Variscides	http://dx.doi.org/10.1016/j.gr.2013.05.018	894
R13991	1	Ujvari, G et al.	2012	Chemical Geology	304	83—96	Evaluating the use of clay mineralogy, Sr—Nd isotopes and zircon U—Pb ages in tracking dust provenance: An example from loess of the Carpathian Basin	http://dx.doi.org/10.1016/j.chemgeo.2012.02.007	307
R13992	1	Dinis, P et al.	2012	Sedimentary Geology	273	19—29	Detrital zircon U-Pb ages of a late-Variscan Carboniferous succession associated with the Porto-Tomar shear zone (West Portugal): Provenance implications	http://dx.doi.org/10.1016/j.sedgeo.2012.06.007	380
R13993	1	McKenzie, NR et al.	2011	Earth & Planetary Sci Lett	312	471—483	Correlation of Precambrian—Cambrian sedimentary successions across northern India and the utility of isotopic signatures of Himalayan lithotectonic zones	http://dx.doi.org/10.1016/j.epsl.2011.10.027	593
R13994	1	Hofmann, M et al.	2011	Lithos	123	176—187	The India and South China cratons at the margin of Rodinia â€” Synchronous Neoproterozoic magmatism revealed by LA-ICP-MS zircon analyses	http://dx.doi.org/10.1016/j.lithos.2011.01.012	613
R13996	1	Kotilainen, AK et al.	2016	Precambrian Research	272	39—56	Evolution of a Palaeoproterozoic giant magmatic dome in the Finnish Svecofennian; New insights from U—Pb geochronology	http://dx.doi.org/10.1016/j.precamres.2015.10.023	161
R13997	1	Cope, T et al.	2005	Intl Geology Review	47	270—296	Late Paleozoic Sedimentation on the Northern Margin of the North China Block: Implications for Regional Tectonics and Climate Change	http://dx.doi.org/10.2747/0020-6814.47.3.270	47
R13998	1	Veevers, JJ and Saeed, A	2009	Gondwana Research	16	633—654	Permian-Jurassic Mahanadi and Pranhita-Godavari Rifts of Gondwana India: Provenance from regional paleoslope and U-Pb/Hf analysis of detrital zircons	http://dx.doi.org/10.1016/j.gr.2009.05.013	515
R13999	1	DeCelles, PG et al.	2004	Earth & Planetary Sci Lett	227	313—330	Detrital geochronology and geochemistry of Cretaceous—Early Miocene strata of Nepal: Implications for timing and diachroneity of initial Himalayan orogenesis	http://dx.doi.org/10.1016/j.epsl.2004.08.019	74
R14000	1	Alizai, A et al.	2011	Global & Planet Change	76	33—55	Sediment provenance, reworking and transport processes in the Indus River by U-Pb dating of detrital zircon grains	http://dx.doi.org/10.1016/j.gloplacha.2010.11.008	592
R14001	1	Becker, TP et al.	2005	Sedimentary Geology	182	59—86	Detrital zircon evidence of Laurentian crustal dominance in the lower Pennsylvanian deposits of the Alleghanian clastic wedge in eastern North America	http://dx.doi.org/10.1016/j.sedgeo.2005.07.014	88
R14002	1	Mahon, RC et al.	2014	Precambrian Research	251	102—117	Detrital zircon provenance and paleogeography of the Pahrump Group and overlying strata, Death Valley, California	http://dx.doi.org/10.1016/j.precamres.2014.06.005	1166
R14003	1	Schoenborn, WA et al.	2012	Precambrian Research	206	182—199	Provenance of the Neoproterozoic Johnnie Formation and Stirling Quartzite, southeastern California, determined by detrital zircon geochronology and Nd isotope geochemistry	http://dx.doi.org/10.1016/j.precamres.2012.02.017	94
R14004	1	Kim, HS et al.	2013	Earth & Planetary Sci Lett	368	204—218	Tectonic linkage between the Korean Peninsula and mainland Asia in the Cambrian: Insights from U-Pb dating of detrital zircon	http://dx.doi.org/10.1016/j.epsl.2013.03.003	68
R14005	1	Yang, JH et al.	2009	Sedimentary Geology	220	95—104	Silurian collisional suturing onto the southern margin of the North China craton: Detrital zircon geochronology constraints from the Qilian Orogen	http://dx.doi.org/10.1016/j.sedgeo.2009.07.001	178
R14006	1	Xie, XY et al.	2013	J Asian Earth Sci	64	86—98	U-Pb detrital zircon geochronology and its implications: The early Late Triassic Yanchang Formation; south Ordos Basin, China	http://dx.doi.org/10.1016/j.jseaes.2012.11.045	81
R14007	1	Meng, E et al.	2010	Tectonophysics	485	42—51	Detrital-zircon geochronology of Late Paleozoic sedimentary rocks in eastern Heilongjiang Province, NE China: Implications for the tectonic evolution of the eastern segment of the Central Asian Orogenic Belt	http://dx.doi.org/10.1016/j.tecto.2009.11.015	118
R14008	1	Zhou, Y et al.	2015	Gondwana Research	27	1586—1598	U—Pb geochronology and Hf-isotopes on detrital zircons of Lower Paleozoic strata from Hainan Island: clues for the early crustal evolution of southeastern South China	http://dx.doi.org/10.1016/j.gr.2014.01.015	143
R14009	1	Babinski, M et al.	2013	Gondwana Research	23	988—997	Detrital zircon ages and geochronological constraints on the Neoproterozoic Puga diamictites and associated BIFs in the southern Paraguay Belt, Brazil	http://dx.doi.org/10.1016/j.gr.2012.06.011	150
R14010	1	Bahlburg, H et al.	2011	J South Amer Earth Sci	32	196—209	The U-Pb and Hf isotope evidence of detrital zircons of the Ordovician Ollantaytambo Formation, southern Peru, and the Ordovician provenance and paleogeography of southern Peru and northern Bolivia	http://dx.doi.org/10.1016/j.jsames.2011.07.002	64
R14011	1	Reimann, CR et al.	2010	Gondwana Research	18	370—384	Geodynamic evolution of the early Paleozoic Western Gondwana margin 14Â°-17Â°S reflected by the detritus of the Devonian and Ordovician basins of southern Peru and northern Bolivia	http://dx.doi.org/10.1016/j.gr.2010.02.002	775
R14013	1	Barbeau, DL Jr. et al.	2009	Earth & Planetary Sci Lett	284	489—503	Detrital-zircon geochronology of the eastern Magallanes foreland basin: Implications for Eocene kinematics of the northern Scotia Arc and Drake Passage	http://dx.doi.org/10.1016/j.epsl.2009.05.014	844
R14014	1	Amidon, WH et al.	2016	J South Amer Earth Sci	70	237—250	U-Pb ages of detrital and volcanic zircons of the Toro Negro Formation, northwestern Argentina: Age, provenance and sedimentation rates	http://dx.doi.org/10.1016/j.jsames.2016.05.013	1769
R14015	1	Abre, P et al.	2012	J South Amer Earth Sci	40	1—22	Siliciclastic Ordovician to Silurian units of the Argentine Precordillera; constraints on provenance and tectonic setting in the proto-Andean margin of Gondwana	http://dx.doi.org/10.1016/j.jsames.2012.07.013	152
R14016	1	Glorie, S et al.	2014	J Asian Earth Sci	82	115—123	Detrital zircon provenance of early Palaeozoic sediments at the southwestern margin of the Siberian Craton: Insights from U-Pb geochronology	http://dx.doi.org/10.1016/j.jseaes.2013.12.007	109
R14017	1	Kelty, TK et al.	2008	Tectonophysics	451	290—311	Detrital-zircon geochronology of Paleozoic sedimentary rocks in the Hangay-Hentey basin, north-central Mongolia: Implications for the tectonic evolution of the Mongol-Okhotsk Ocean in central Asia	http://dx.doi.org/10.1016/j.tecto.2007.11.052	424
R14025	1	Wang, M et al.	2015	J Asian Earth Sci	113	310—324	Continuous denudation and pediplanation of the Chinese Western Tianshan orogen during Triassic to Middle Jurassic: Integrated evidence from detrital zircon age and heavy mineral chemical data	http://dx.doi.org/10.1016/j.jseaes.2014.05.013	304
R14028	1	Estrada, S et al.	2016	Gondwana Research	37	426—448	Continuous Neoproterozoic to Ordovician sedimentation at the East Gondwana margin â€” Implications from detrital zircons of the Ross Orogen in northern Victoria Land, Antarctica	http://dx.doi.org/10.1016/j.gr.2015.10.006	834
R14029	1	Castillo, P et al.	2016	Gondwana Research	36	1—13	Characterisation and tracing of Permian magmatism in the south-western segment of the Gondwanan margin; U—Pb age, Lu—Hf and O isotopic compositions of detrital zircons from metasedimentary complexes of northern Antarctic Peninsula and western Patagonia	http://dx.doi.org/10.1016/j.gr.2015.07.014	267
R14030	1	Paquette, JL et al.	2015	Precambrian Research	271	49—55	The geological roots of South America: 4.1 Ga and 3.7 Ga zircon crystals discovered in N.E. Brazil and N.W. Argentina	http://dx.doi.org/10.1016/j.precamres.2015.09.027	122
R14031	1	Sawada, H et al.	2016	J African Earth Sci	113	1—11	Detrital zircon geochronology by LA-ICP-MS of the Neoarchean Manjeri Formation in the Archean Zimbabwe craton— the disappearance of Eoarchean crust by 2.7 Ga?	http://dx.doi.org/10.1016/j.jafrearsci.2015.10.009	23
R14032	1	Gladkochub, DP et al.	2013	Russian Geology Geophys	54	1150—1163	Early evolution of the Paleoasian ocean: LA-ICP-MS dating of detrital zircon from Late Precambrian sequences of the southern margin of the Siberian craton	http://dx.doi.org/10.1016/j.rgg.2013.09.002	116
R14034	1	Claesson, S et al.	2016	Precambrian Research	273	1—11	Can oxygen isotopes in magmatic zircon be modified by metamorphism? A case study from the Eoarchean Dniester-Bug Series, Ukrainian Shield	http://dx.doi.org/10.1016/j.precamres.2015.11.002	60
R14037	1	Lebrun, E et al.	2016	Precambrian Research	274	136—160	Geochronology and lithostratigraphy of the Siguiri district: Implications for gold mineralisation in the Siguiri Basin (Guinea, West Africa)	http://dx.doi.org/10.1016/j.precamres.2015.10.011	139
R14038	1	Moreira, H et al.	2016	Precambrian Research	275	84—99	The detrital zircon record of an Archaean convergent basin in the Southern SÃ£o Francisco Craton, Brazil	http://dx.doi.org/10.1016/j.precamres.2015.12.015	1363
R14039	1	Wang, W et al.	2016	Precambrian Research	275	135—150	U—Pb zircon ages and Hf isotopic compositions of metasedimentary rocks from the Grove Subglacial Highlands, East Antarctica: Constraints on the provenance of protoliths and timing of sedimentation and metamorphism	http://dx.doi.org/10.1016/j.precamres.2015.12.018	215
R14044	1	Maibam, B et al.	2016	Precambrian Research	275	496—512	U—Pb and Hf isotope records in detrital and magmatic zircon from eastern and western Dharwar craton, southern India: Evidence for coeval Archaean crustal evolution	http://dx.doi.org/10.1016/j.precamres.2016.01.009	99
R14047	1	Westin, A et al.	2016	Precambrian Research	276	178—193	A paleoproterozoic intra-arc basin associated with a juvenile source in the Southern Brasilia Orogen: Application of U—Pb and Hf—Nd isotopic analyses to provenance studies of complex areas	http://dx.doi.org/10.1016/j.precamres.2016.02.004	48
R14048	1	Thomas, RJ et al.	2016	Precambrian Research	277	47—67	Geochronology of the central Tanzania Craton and its southern and eastern orogenic margins	http://dx.doi.org/10.1016/j.precamres.2016.02.008	53
R14050	1	Duffles, P et al.	2016	Precambrian Research	278	69—86	U—Pb age of detrital zircon from the Embu sequence, Ribeira belt, Se Brazil	http://dx.doi.org/10.1016/j.precamres.2016.03.007	186
R14053	1	Schroder, S et al.	2016	Precambrian Research	278	362—393	Detrital zircon constraints on the tectonostratigraphy of the Paleoproterozoic Pretoria Group, South Africa	http://dx.doi.org/10.1016/j.precamres.2016.03.016	71
R14055	1	Balintoni, I & Balica, C	2016	Precambrian Research	278	34—51	Peri-Amazonian provenance of the Euxinic Craton components in Dobrogea and of the North Dobrogean Orogen components (Romania): A detrital zircon study	http://dx.doi.org/10.1016/j.precamres.2016.03.008	732
R14058	1	Naidoo, T et al.	2016	Precambrian Research	280	139—146	Pre-Pampean metasedimentary rocks from the Argentinian Puna: Evidence for the Ediacaran margin of Gondwana or the Arequipa—Antofalla—Western Pampeanas block	http://dx.doi.org/10.1016/j.precamres.2016.05.009	57
R14060	1	Saha, S et al.	2016	Precambrian Research	281	363—383	Detrital zircon geochronology (U—Pb SHRIMP and LA-ICPMS) from the Ampani Basin, Central India: Implication for provenance and Mesoproterozoic tectonics at East Indian cratonic margin	http://dx.doi.org/10.1016/j.precamres.2016.06.011	75
R14061	1	Yang, QY et al.	2016	Precambrian Research	281	101—127	Melt-fluid infiltration in Archean suprasubduction zone mantle wedge: Evidence from geochemistry, zircon U—Pb geochronology and Lu—Hf isotopes from Wynad, southern India	http://dx.doi.org/10.1016/j.precamres.2016.05.015	48
R14063	1	Amato, JM et al.	2016	Geosphere	11	1530—1564	Tectonic evolution of the Mesozoic South Anyui suture zone, eastern Russia: A critical component of paleogeographic reconstructions of the Arctic region	http://dx.doi.org/10.1130/GES01165.1	500
R14075	1	Brick, RA	2011	Univ of Adelaide	Thesis	PhD	Palaeoproterozoic eclogite formation in Tanzania: a structural, geochronological, thermochronological and metamorphic study of the Usagaran and Ubende orogenic belts	https://digital.library.adelaide.edu.au/dspace/handle/2440/70891	270
R14083	1	Toteu, SF et al.	2006	J African Earth Sci	44	428—442	Diachronous evolution of volcano-sedimentary basins north of the Congo craton: Insights from U—Pb ion microprobe dating of zircons from the Poli, Lom and YaoundÃ© Groups (Cameroon)	http://dx.doi.org/10.1016/j.jafrearsci.2005.11.011	8
R14084	1	Linnemann, U et al.	2004	Intl J Earth Science	93	683—705	West African provenance for Saxo-Thuringia (Bohemian Massif): Did Armorica ever leave pre-Pangean Gondwana? — U/Pb-SHRIMP zircon evidence and the Nd-isotopic record	http://dx.doi.org/10.1007/s00531-004-0413-8	31
R14085	1	Balintoni, I et al.	2009	Gondwana Research	16	119—133	Late Cambrian—Early Ordovician Gondwanan terranes in the Romanian Carpathians: A zircon U—Pb provenance study	http://dx.doi.org/10.1016/j.gr.2009.01.007	382
R14088	1	Miller, EL et al.	2008	Norwegian J Geology	88	201—226	Jurassic and Cretaceous foreland basin deposits of the Russian Arctic: Separated by birth of the Makarov Basin?	http://ginras.ru/struct/21/8/files/Miller_etal_NJG_08.pdf	254
R14090	1	Welke, B et al.	2016	Geochem Geophys Geosyst	17	1—19	Applications of detrital geochronology and thermochronology from glacial deposits to the Paleozoic and Mesozoic thermal history of the Ross Embayment, Antarctica	http://dx.doi.org/10.1002/2015GC005941	359
R14091	1	Barbeau Jr, DL et al.	2010	Antarctic Science	22	65—78	Detrital-zircon geochronology of the metasedimentary rocks of north-western Graham Land	http://dx.doi.org/10.1017/S095410200999054X	322
R14092	1	Flowerdew, MJ et al.	2012	Chemical Geology	292	88—102	Distinguishing East and West Antarctic sediment sources using the Pb isotope composition of detrital K-feldspar	http://dx.doi.org/10.1016/j.chemgeo.2011.11.006	45
R14094	1	Vorster, C et al.	2016	Geological Magazine	153	460—486	Detrital zircon U-Pb ages of the Palaeozoic Natal Group and Msikaba Formation, Kwazulu-Natal, South Africa: provenance areas in context of Gondwana	http://dx.doi.org/10.1017/S0016756815000370	782
R14099	1	Bial, J et al.	2015	Precambrian Research	268	243—278	The long-term high-temperature history of the central Namaqua Metamorphic Complex: Evidence for a Mesoproterozoic continental back-arc in southern Africa	http://dx.doi.org/10.1016/j.precamres.2015.07.012	17
R14100	1	Blades, ML et al.	2015	Precambrian Research	270	267—284	Age and hafnium isotopic evolution of the Didesa and Kemashi Domains, western Ethiopia	http://dx.doi.org/10.1016/j.precamres.2015.09.018	17
R14104	1	Hayman, PC et al.	2015	Precambrian Research	270	334—368	Evolution of a ~2.7 Ga large igneous province: A volcanological, geochemical and geochronological study of the Agnew Greenstone Belt, and new regional correlations for the Kalgoorlie Terrane (Yilgarn Craton, Western Australia)	http://dx.doi.org/10.1016/j.precamres.2015.09.016	12
R14105	1	Hein, KAA et al.	2015	J African Earth Sci	112	548—569	The Yatela gold deposit: 2 billion years in the making	http://dx.doi.org/10.1016/j.jafrearsci.2015.07.017	133
R14125	1	Sano, Y et al.	2000	Geochemical Journal	34	135—153	Ion microprobe U-Pb zircon geochronology of the Hida gneiss: Finding of the oldest minerals in Japan	http://dx.doi.org/10.2343/geochemj.34.135	32
R14127	1	Maksaev, V et al.	2015	Andean Geology	42	285—312	Detrital-zircon U-Pb geochronology of the Quebrada del Carrizo Metamorphic Complex and El JardÃ­n Schists and spatially-related granitoids of the Sierra Castillo Batholith	http://dx.doi.org/10.5027/andgeoV42n3-a01	131
R14128	1	Gonzalez-Leon, CM et al.	2005	GSA Special Papers	393	259—282	New data on the lithostratigraphy, detrital zircon and Nd isotope provenance, and paleogeographic setting of the El Antimonio Group, Sonora, Mexico	http://dx.doi.org/10.1130/0-8137-2393-0.259	41
R14138	1	Lambeck, A	2012	Univ of Adelaide	Thesis	PhD	Basin analysis and the geochemical signature of Paleoproterozoic sedimentary successions in northern Australia : constraints on basin development in respect to mineralisation and paleoreconstruction models	http://hdl.handle.net/2440/75689	135
R14142	1	Miller, EL et al.	2010	AAPG Bulletin	94	665—692	Stratigraphy and U-Pb detrital zircon geochronology of Wrangel Island, Russia: Implications for Arctic paleogeography	http://dx.doi.org/10.1306/10200909036	543
R14147	1	Kuzmichev, AB and Larionov, AN	2013	Russian Geology Geophys	54	34—43	Neoproterozoic island arcs in East Sayan: duration of magmatism (from U—Pb zircon dating of volcanic clastics)	http://dx.doi.org/10.1016/j.rgg.2012.12.003	17
R14160	1	Usuki, T et al.	2013	Tectonophysics	586	145—159	Linking the Indochina block and Gondwana during the Early Paleozoic: Evidence from U—Pb ages and Hf isotopes of detrital zircons	http://dx.doi.org/10.1016/j.tecto.2012.11.010	118
R14162	1	Casquet, C et al.	2010	J South Amer Earth Sci	29	128—142	The Arequipa Massif of Peru: New SHRIMP and isotope constraints on a Paleoproterozoic inlier in the Grenvillian orogen	http://dx.doi.org/10.1016/j.jsames.2009.08.009	55
R14163	1	Herve, F et al.	2013	Gondwana Research	23	1122—1135	Provenance variations in the Late Paleozoic accretionary complex of central Chile as indicated by detrital zircons	http://dx.doi.org/10.1016/j.gr.2012.06.016	311
R14166	1	Huang, G et al.	2013	Chinese Science Bull	58	3645—3663	Discovery of ~4.0 Ga detrital zircons in the Aermantai ophiolitic melange, East Junggar, northwest China	http://dx.doi.org/10.1007/s11434-013-5842-y	54
R14172	1	Ershova, VB et al.	2015	Intl Geology Review	57	199—210	U/Pb dating of detrital zircons from late Palaeozoic deposits of Belâ€™kovsky Island (New Siberian Islands): critical testing of Arctic tectonic models	http://dx.doi.org/10.1080/00206814.2014.999358	148
R14173	1	Walia, M et al.	2012	J Asian Earth Sci	52	134—145	No Paleozoic metamorphics in Palawan (the Philippines)? Evidence from single grain U—Pb dating of detrital zircons	http://dx.doi.org/10.1016/j.jseaes.2012.03.005	190
R14174	1	Montes, C et al.	2015	Science	348	226—229	Middle Miocene closure of the Central American Seaway	http://dx.doi.org/10.1126/science.aaa2815	1152
R14175	1	Martens, U et al.	2010	GSA Bulletin	122	815—829	U/Pb geochronology of Devonian and older Paleozoic beds in the southeastern Maya block, Central America: Its affinity with peri-Gondwanan terranes	http://dx.doi.org/10.1130/B26405.1	272
R14176	1	Solari, LA et al.	2009	Geo Soc London Spec Pub	328	295—313	U-Pb zircon geochronology of Paleozoic units in Western and Central Guatemala: insights into the tectonic evolution of Middle America	http://dx.doi.org/10.1144/SP328.12	84
R14177	1	Weber, B et al.	2007	Intl J Earth Science	96	253—269	New insights into the history and origin of the southern Maya block, SE Mexico: U—Pb—SHRIMP zircon geochronology from metamorphic rocks of the Chiapas massif	http://dx.doi.org/10.1007/s00531-006-0093-7	19
R14179	1	Diaz, DV	2010	Univ of Geneve	4277	1—143	Thermochronology, geochronology and geochemistry of the Western and Central cordilleras and Sierra Nevada de Santa Marta, Colombia: The tectonic evolution of NW South America	http://archive-ouverte.unige.ch/unige:14270	39
R14182	1	Reyes-Harker, A et al.	2015	AAPG Bulletin	99	1407—1453	Cenozoic paleogeography of the Andean foreland and retroarc hinterland of Colombia	http://dx.doi.org/10.1306/06181411110	1589
R14184	1	Lowe, DG et al.	2011	AAPG Bulletin	95	1295—1320	Provenance and paleodrainage patterns of Upper Jurassic and Lower Cretaceous synrift sandstones in the Flemish Pass Basin, offshore Newfoundland, east coast of Canada	http://dx.doi.org/10.1306/12081010005	146
R14185	1	Day, EM et al.	2016	Lithosphere	8	451—462	Detrital zircon ages indicate an Early Cretaceous episode of blueschist-facies metamorphism in southern Alaska: Implications for the Mesozoic paleogeography of the northern Cordillera	http://dx.doi.org/10.1130/L525.1	120
R14186	1	Horton, BK & Fuentes, F	2016	Geology	44	647—650	Sedimentary record of plate coupling and decoupling during growth of the Andes	http://dx.doi.org/10.1130/G37918.1	426
R14187	1	Barham, M et al.	2016	Geology	44	643—646	The answers are blowinâ€™ in the wind: Ultra-distal ashfall zircons, indicators of Cretaceous super-eruptions in eastern Gondwana	http://dx.doi.org/10.1130/G38000.1	57
R14188	1	Magee Jr, CW et al.	2016	Geology	44	527—530	Uranium irradiation history of carbonado diamond; implications for Paleoarchean oxidation in the SÃ£o Francisco craton	http://dx.doi.org/10.1130/G37749.1	104
R14190	1	Andersen, T	2013	Geological Magazine	150	426—440	Age, Hf isotope and trace element signatures of detrital zircons in the Mesoproterozoic Eriksfjord sandstone, southern Greenland: are detrital zircons reliable guides to sedimentary provenance and timing of deposition?	http://dx.doi.org/10.1017/S0016756812000623	121
R14191	1	Rojas-Agramonte, Y et al.	2008	Amer J Science	308	639—656	Detrital zircon geochronology of Jurassic sandstones of western Cuba (San Cayetano Formation): Implications for the Jurassic paleogeography of the NW Proto-Caribbean	http://dx.doi.org/10.2475/04.2008.09	17
R14194	1	Pepper, M et al.	2016	Geosphere	12	1—24	Magmatic history and crustal genesis of western South America: Constraints from U-Pb ages and Hf isotopes of detrital zircons in modern rivers	http://dx.doi.org/10.1130/GES01315.1	3545
R14195	1	Baquero, M et al.	2015	AAPG Memoir	108	103—136	New Evidence for Putumayo crust in the basement of the Falcon Basin and Guajira Peninsula, Northwestern Venezuela	http://dx.doi.org/10.1306/13531933M1083639	31
R14200	1	Boger, SD et al.	2005	Precambrian Research	139	121—146	U-Pb age data from the Sunsas region of Eastern Bolivia, evidence for the allochthonous origin of the Paragua Block	http://dx.doi.org/10.1016/j.precamres.2005.05.010	36
R14208	1	Hauser, N et al.	2011	Gondwana Research	19	100—127	Combined U—Pb and Lu—Hf isotope data on turbidites of the Paleozoic basement of NW Argentina and petrology of associated igneous rocks: Implications for the tectonic evolution of western Gondwana between 560 and 460 Ma	http://dx.doi.org/10.1016/j.gr.2010.04.002	101
R14220	1	Naeraa, T et al.	2012	Nature	485	627—630	Hafnium isotope evidence for a transition in the dynamics of continental growth 3.2 Gyr ago	http://dx.doi.org/10.1038/nature11140	133
R14221	1	Horie, K et al.	2016	J Mineral Petrol Sci	111	104—117	U—Pb zircon geochronology in the western partof the Rayner Complex, East Antarctica	http://dx.doi.org/10.2465/jmps.150811	448
R14224	1	Kitano, I et al.	2016	J Mineral Petrol Sci	111	118—128	Detrital zircon provenances for metamorphic rocks from southern SÃ¸r Rondane Mountains, East Antarctica: A new report of Archean to Mesoproterozoic zircons	http://dx.doi.org/10.2465/jmps.151001	106
R14229	1	Beranek, LP et al.	2016	Lithosphere	8	533—550	Detrital zircon record of mid-Paleozoic convergent margin activity in the northern U.S. Rocky Mountains: Implications for the Antler orogeny and early evolution of the North American Cordillera	http://dx.doi.org/10.1130/L557.1	531
R14230	1	Shiels, C et al.	2016	Lithosphere	8	519—532	Provenance approaches in polydeformed metasedimentary uccessions: Determining nearest neighboring cratons during the deposition of the Paleoproterozoic Murmac Bay Group	http://dx.doi.org/10.1130/L537.1	70
R14231	1	Tang, L et al.	2016	Precambrian Research	284	14—29	Paleoproterozoic meta-carbonates from the central segment of the Trans-North China Orogen: Zircon U—Pb geochronology, geochemistry, and carbon and oxygen isotopes	http://dx.doi.org/10.1016/j.precamres.2016.08.001	14
R14232	1	Honarmand, M et al.	2016	Gondwana Research	37	285—300	Neoproterozoic—Early Cambrian tectono-magmatic evolution of the Central Iranian terrane, northern margin of Gondwana: Constraints from detrital zircon U—Pb and Hf—O isotope studies	http://dx.doi.org/10.1016/j.gr.2016.05.007	233
R14233	1	Haines, PW et al.	2016	Gondwana Research	37	324—347	Tracking sediment dispersal during orogenesis: A zircon age and Hf isotope study from the western Amadeus Basin, Australia	http://dx.doi.org/10.1016/j.gr.2015.08.011	401
R14234	1	Huang, H et al.	2016	Lithos	264	17—27	Silicic ash beds bracket Emeishan Large Igneous province to <1 m.y. at ~260 Ma	http://dx.doi.org/10.1016/j.lithos.2016.08.013	29
R14235	1	Bibikova, E et al.	2010	Amer J Science	310	1595—1622	Early Archean crust of the Middle Dnepr and Azov domains, Ukrainian Shieldâ€”evidence from ages of detrital zircons in Mesoarchean greenstone belts	http://dx.doi.org/10.2475/10.2010.13	5
R14237	1	Mueller, PA & Wooden, JL	2012	J of Geology	120	15—29	Trace Element and Lu-Hf Systematics in Hadean-Archean Detrital Zircons: Implications for Crustal Evolution	http://dx.doi.org/10.1086/662719	18
R14240	1	Zeh, A et al.	2013	J Geo Society London	170	215—223	U-Pb and Hf isotope data of detrital zircons from the Barberton Greenstone Belt: constraints on provenance and Archaean crustal evolution	http://dx.doi.org/10.1144/jgs2011-162	216
R14241	1	Darling, JR et al.	2013	Amer J Science	313	844—876	Eoarchean to Neoarchean evolution of the Nuvvuagittuq Supracrustal belt: New insights from U-Pb zircon geochronology	http://dx.doi.org/10.2475/09.2013.02	118
R14245	1	Ge, R et al.	2014	Precambrian Research	249	115—128	Zircon U—Pb—Lu—Hf—O isotopic evidence for =3.5 Ga crustal growth, reworking and differentiation in the northern Tarim Craton	http://dx.doi.org/10.1016/j.precamres.2014.05.004	78
R14246	1	Cates, NL & Mojzsis, SJ	2007	Earth & Planetary Sci Lett	255	9—21	Pre-3750 Ma supracrustal rocks from the Nuvvuagittuq supracrustal belt, northern Quebec	http://dx.doi.org/10.1016/j.epsl.2006.11.034	4
R14247	1	Taylor, J et al.	2016	Precambrian Research	280	205—220	U—Pb—Hf isotope systematics of detrital zircons in high-grade paragneisses of the Ancient Gneiss Complex, Swaziland: Evidence for two periods of juvenile crust formation, Paleo- and Mesoarchaean sediment deposition, and 3.23 Ga terrane accretion	http://dx.doi.org/10.1016/j.precamres.2016.05.012	175
R14249	1	Santosh, M et al.	2016	Gondwana Research	29	105—135	Oldest rocks from Peninsular India: Evidence for Hadean to Neoarchean crustal evolution	http://dx.doi.org/10.1016/j.gr.2014.11.003	105
R14250	1	O'Neil, J et al.	2013	Earth & Planetary Sci Lett	379	13—25	Half a billion years of reworking of Hadean mafic crust to produce the Nuvvuagittuq Eoarchean felsic crust	http://dx.doi.org/10.1016/j.epsl.2013.07.030	29
R14252	1	Davis, DW & Lin, S	2003	Economic Geology	98	51—67	Unraveling the Geologic History of the Hemlo Archean Gold Deposit, Superior Province, Canada: A U-Pb Geochronological Study	http://dx.doi.org/10.2113/gsecongeo.98.1.51	32
R14253	1	Zhou, JB et al.	2008	Precambrian Research	162	559—576	SHRIMP U—Pb zircon dating of the Wulian complex: Defining the boundary between the North and South China Cratons in the Sulu Orogenic Belt, China	http://dx.doi.org/10.1016/j.precamres.2007.10.008	49
R14254	1	Zhou, JB et al.	2008	Precambrian Research	160	323—340	SHRIMP U—Pb zircon dating of the Neoproterozoic Penglai Group and Archean gneisses from the Jiaobei Terrane, North China, and their tectonic implications	http://dx.doi.org/10.1016/j.precamres.2007.08.004	47
R14255	1	Wahl, PJ et al.	2016	Geosphere	12	1517—1531	U-Pb detrital zircon geochronology of the Upper Paleocene to Lower Eocene Wilcox Group, east-central Texas	http://dx.doi.org/10.1130/GES01313.1	623
R14256	1	Thomas, WA et al.	2016	Geosphere	12	1224—1234	Detrital zircons from crystalline rocks along the Southern Oklahoma fault system, Wichita and Arbuckle Mountains, USA	http://dx.doi.org/10.1130/GES01316.1	849
R14257	1	McClelland, WC et al.	2016	Geosphere	12	925—947	Carboniferous basin in Holm Land records local exhumation of the Northeast Greenland Caledonides: Implications for the detrital zircon signature of a collisional orogen	http://dx.doi.org/10.1130/GES01284.1	146
R14258	1	Pratt, JR et al.	2016	Geosphere	12	221—236	Sedimentary provenance of the Taza-Guercif Basin, South Rifean Corridor, Morocco: Implications for basin emergence	http://dx.doi.org/10.1130/GES01192.1	182
R14261	1	Goodge, JW & Fanning, CM	2016	Precambrian Research	285	242—271	Mesoarchean and Paleoproterozoic history of the Nimrod Complex, central Transantarctic Mountains, Antarctica: Stratigraphic revisions and relation to the Mawson Continent in East Gondwana	http://dx.doi.org/10.1016/j.precamres.2016.09.001	60
R14262	1	He, SP et al.	2011	Chinese Science Bull	56	647—658	Discovery of ~4.0 Ga detrital zircons in the Changdu Block, North Qiangtang, Tibetan Plateau	http://dx.doi.org/10.1007/s11434-010-4320-z	35
R14264	1	Pecha, ME et al.	2016	Geosphere	12	1556—1574	Detrital zircon U-Pb geochronology and Hf isotope geochemistry of the Yukon-Tanana terrane, Coast Mountains, southeast Alaska	http://dx.doi.org/10.1130/GES01303.1	838
R14265	1	Priyatkina, N et al.	2016	Precambrian Research	285	21—38	Detrital zircon record of Meso- and Neoproterozoic sedimentary basins in northern part of the Siberian Craton: Characterizing buried crust of the basement	http://dx.doi.org/10.1016/j.precamres.2016.09.003	373
R14266	1	Wang, Z et al.	2016	Gondwana Research	40	58—76	Detrital zircon fingerprints link western North China Craton with East Gondwana during Ordovician	http://dx.doi.org/10.1016/j.gr.2016.08.007	519
R14267	1	Moghadam, HS et al.	2017	Lithos	268	87—101	Early Paleozoic tectonic reconstruction of Iran: Tales from detrital zircon geochronology	http://dx.doi.org/10.1016/j.lithos.2016.09.008	300
R14269	1	Roberts, NMW et al.	2016	Geoscience Frontiers	7	609—619	Geochronological constraints on the metamorphic sole of the Semail ophiolite in the United Arab Emirates	http://dx.doi.org/10.1016/j.gsf.2015.12.003	30
R14271	1	Campanha, GAC et al.	2016	Geoscience Frontiers	7	683—694	The Mesoproterozoic to early Neoproterozoic passive margin Lajeado Group and ApiaÃ­ Gabbro, Southeastern Brazil	http://dx.doi.org/10.1016/j.gsf.2015.08.004	0
R14272	1	Deng, K et al.	2017	Earth-Science Rev	164	31—47	Detrital zircon geochronology of river sands from Taiwan: Implications for sedimentary provenance of Taiwan and its source link with the east China mainland	http://dx.doi.org/10.1016/j.earscirev.2016.10.015	148
R14273	1	Garzanti, E et al.	2016	Earth-Science Rev	162	107—128	The Euphrates-Tigris-Karun river system: Provenance, recycling and dispersal of quartz-poor foreland-basin sediments in arid climate	http://dx.doi.org/10.1016/j.earscirev.2016.09.009	555
R14274	1	Choi, T et al.	2016	Geoscience Frontiers	7	707—714	Crustal growth history of the Korean Peninsula: Constraints from detrital zircon ages in modern river sediments	http://dx.doi.org/10.1016/j.gsf.2016.05.003	159
R14275	1	Lloyd, J et al.	2016	Geoscience Frontiers	7	237—244	Tracking the Cretaceous transcontinental Ceduna River through Australia: The hafnium isotope record of detrital zircons from offshore southern Australia	http://dx.doi.org/10.1016/j.gsf.2015.06.001	34
R14276	1	Amarasinghe, U et al.	2015	Geoscience Frontiers	6	453—463	Evolving provenance in the Proterozoic Pranhita-Godavari Basin, India	http://dx.doi.org/10.1016/j.gsf.2014.03.009	38
R14278	1	Han, J et al.	2015	Geoscience Frontiers	6	211—225	The final collision of the CAOB: Constraint from the zircon U—Pb dating of the Linxi Formation, Inner Mongolia	http://dx.doi.org/10.1016/j.gsf.2014.06.003	95
R14281	1	Chernicoff, CJ et al.	2013	Geoscience Frontiers	4	37—56	Combined U-Pb SHRIMP and Hf isotope study of the Late Paleozoic YaminuÃ© Complex, Rio Negro Province, Argentina: Implications for the origin and evolution of the Patagonia composite terrane	http://dx.doi.org/10.1016/j.gsf.2012.06.003	19
R14283	1	Kristoffersen, M et al.	2016	J Geo Society London	173	203—215	Detrital zircon in a supercontinental setting: locally derived and far-transported components in the Ordovician Natal Group, South Africa	http://dx.doi.org/10.1144/jgs2015-012	428
R14284	1	Slama, J & Pedersen, RB	2015	J Geo Society London	172	465—478	Zircon provenance of SW Caledonian phyllites reveals a distant Timanian sediment source	http://dx.doi.org/10.1144/jgs2014-143	698
R14286	1	Gutierrez-Alonso, G et al.	2015	J Geo Society London	172	309—322	Significance of detrital zircons in Siluro-Devonian rocks from Iberia	http://dx.doi.org/10.1144/jgs2014-118	339
R14287	1	Pease, VL et al.	2015	J Geo Society London	172	1—4	The New Siberian Islands and evidence for the continuation of the Uralides, Arctic Russia	http://dx.doi.org/10.1144/jgs2014-064	103
R14288	1	da Silva, ID et al.	2015	J Geo Society London	172	45—61	Detrital zircon and tectonostratigraphy of the Parautochthon under the Morais Complex (NE Portugal): implications for the Variscan accretionary history of the Iberian Massif	http://dx.doi.org/10.1144/jgs2014-005	212
R14290	1	Kuptsova, AV et al.	2015	Stratigraphy Geo Correl	23	246—261	Results of the U-Pb Age of Detrital Zircons from Upper Proterozoic Deposits of the Eastern Slope of the Anabar Uplift	http://dx.doi.org/10.1134/S0869593815030053	76
R14291	1	Slama, J	2016	Terra Nova	28	394—401	Rare late Neoproterozoic detritus in SW Scandinavia as a response to distant tectonic processes	http://dx.doi.org/10.1111/ter.12232	300
R14292	1	Fernandez-Suarez, J et al.	2000	Precambrian Research	102	185—206	New ideas on the Proterozoic-Early Palaeozoic evolution of NW Iberia: insights from U—Pb detrital zircon ages	http://dx.doi.org/10.1016/S0301-9268(00)00065-6	15
R14293	1	Fernandez-Suarez, J et al.	2002	Earth & Planetary Sci Lett	204	75—88	The importance of along-margin terrane transport in northern Gondwana: insights from detrital zircon parentage in Neoproterozoic rocks from Iberia and Brittany	http://dx.doi.org/10.1016/S0012-821X(02)00963-9	15
R14294	1	Gutierrez-Alonso, G et al.	2003	Tectonophysics	365	221—232	Terrane accretion and dispersal in the northern Gondwana margin. An Early Paleozoic analogue of a long-lived active margin	http://dx.doi.org/10.1016/S0040-1951(03)00023-4	4
R14295	1	Puelles, P et al.	2014	Tectonophysics	632	123—137	Provenance of quartz-rich metamorphic tectonite pebbles from the â€œBlack Flyschâ€ (W Pyrenees, N Spain): An EBSD and detrital zircon LA—ICP-MS study	http://dx.doi.org/10.1016/j.tecto.2014.06.004	13
R14296	1	Talavera, C et al.	2015	Intl J Earth Science	104	1739—1757	SHRIMP U—Pb geochronological constraints on the timing of the intraâ€‘Alcudian (Cadomian) angular unconformity in the Central Iberian Zone (Iberian Massif, Spain)	http://dx.doi.org/10.1007/s00531-015-1171-5	143
R14297	1	Esteban, JJ et al.	2011	Gondwana Research	20	443—449	Peri-Gondwanan provenance of pre-Triassic metamorphic sequences in the western Alpujarride nappes (Betic Cordillera, southern Spain)	http://dx.doi.org/10.1016/j.gr.2010.11.006	8
R14309	1	Lemieux, Y et al.	2011	Canadian J Earth Sci	48	515—541	Detrital zircon geochronology and provenance of Devono-Mississippian strata in the northern Canadian Cordilleran miogeocline	http://dx.doi.org/10.1139/E10-056	198
R14310	1	Buechmann, DL	2013	Univ of Houston	Thesis	Masters	Provenance, detrital zircon U-Pb geochronology, and tectonic significance of Middle Cretaceous sandstones from the Alberta Foreland Basin	https://uh-ir.tdl.org/uh-ir/handle/10657/964	325
R14311	1	Malone, SJ	2012	Univ of Iowa	Thesis	PhD	Tectonic evolution of northern Ellesmere Island: insights from the Pearya Terrane, Ellesmerian Clastic Wedge And Sverdrup Basin	http://dx.doi.org/10.17077/etd.t7qd8h5o	1556
R14312	1	Hoffnagle, EA	2014	Univ Western Washington	Thesis	Masters	Age, origin, and tectonic evolution of the Yellow Aster Complex: northwest Washington state	https://doi.org/10.25710/mgxf-w646	183
R14318	1	Khudoley, AK et al.	2001	Precambrian Research	111	129—163	Sedimentary evolution of the Riphean—Vendian basin of southeastern Siberia	http://dx.doi.org/10.1016/S0301-9268(01)00159-0	11
R14319	1	Rainbird, RH et al.	1998	Earth & Planetary Sci Lett	164	409—420	U—Pb geochronology of Riphean sandstone and gabbro from southeast Siberia and its bearing on the Laurentia—Siberia connection	http://dx.doi.org/10.1016/S0012-821X(98)00222-2	10
R14323	1	Gehrels, GE & Stewart, JH	1998	J Geophysical Research	103	2471—2487	Detrital zircon U-Pb geochronology of Cambrian to Triassic miogeoclinal and eugeoclinal strata of Sonora, Mexico	http://dx.doi.org/10.1029/97JB03251	94
R14326	1	Han, PY et al.	2017	Gondwana Research	42	1—12	Widespread Neoarchean (~ 2.7—2.6 Ga) magmatism of the Yangtze craton, South China, as revealed by modern river detrital zircons	http://dx.doi.org/10.1016/j.gr.2016.09.006	120
R14332	1	Armstrong, RA et al.	2005	J African Earth Sci	42	32—40	Geochronology of the Nchanga Granite, and constraints on the maximum age of the Katanga Supergroup, Zambian Copperbelt	http://dx.doi.org/10.1016/j.jafrearsci.2005.08.012	25
R14333	1	Rainaud, C et al.	2005	J African Earth Sci	42	1—31	Geochronology and nature of the Palaeoproterozoic basement in the Central African Copperbelt (Zambia and the Democratic Republic of Congo), with regional implications	http://dx.doi.org/10.1016/j.jafrearsci.2005.08.006	19
R14338	1	Micheletti, F et al.	2008	Lithos	104	1—11	The basement of Calabria (southern Italy) within the context of the Southern European Variscides: LA-ICPMS and SIMS U—Pb zircon study	http://dx.doi.org/10.1016/j.lithos.2007.11.003	16
R14340	1	De Waele, B & Fitzsimons, ICW	2007	Precambrian Research	159	95—116	The nature and timing of Palaeoproterozoic sedimentation at the southeastern margin of the Congo Craton; zircon U—Pb geochronology of plutonic, volcanic and clastic units in northern Zambia	http://dx.doi.org/10.1016/j.precamres.2007.06.004	54
R14345	1	Li, SS et al.	2016	Precambrian Research	286	281—305	Paleoproterozoic arc-continent collision in the North China Craton: Evidence from the Zanhuang Complex	http://dx.doi.org/10.1016/j.precamres.2016.10.008	67
R14347	1	Sheppard, S et al.	2016	Precambrian Research	285	58—79	The 1320 Ma intracontinental Wongawobbin Basin, Pilbara, Western Australia: A far-field response to Albany—Fraser—Musgrave tectonics	http://dx.doi.org/10.1016/j.precamres.2016.09.019	118
R14349	1	Canile, FM et al.	2016	Gondwana Research	40	142—169	Evolution of the Carboniferous-Early Cretaceous units of ParanÃ¡ Basin from provenance studies based on U-Pb, Hf and O isotopes from detrital zircons	http://dx.doi.org/10.1016/j.gr.2016.08.008	1347
R14351	1	Liu, X et al.	2016	Precambrian Research	284	30—48	Early Mesoproterozoic arc magmatism followed by early Neoproterozoic granulite facies metamorphism with a near-isobaric cooling path at Mount Brown, Princess Elizabeth Land, East Antarctica	http://dx.doi.org/10.1016/j.precamres.2016.08.003	14
R14352	1	Du, L et al.	2016	Precambrian Research	286	59—100	Age and depositional setting of the Paleoproterozoic Gantaohe Group in Zanhuang Complex: Constraints from zircon U—Pb ages and Hf isotopes of sandstones and dacite	http://dx.doi.org/10.1016/j.precamres.2016.09.027	295
R14354	1	Garzanti, E et al.	2014	J of Geology	122	17—42	Provenance of Passive-Margin Sand (Southern Africa)	http://dx.doi.org/10.1086/674803	325
R14360	1	Garzanti, E et al.	2014	Marine Geology	357	25—36	Ultra-long distance littoral transport of Orange sand and provenance of the Skeleton Coast Erg (Namibia)	http://dx.doi.org/10.1016/j.margeo.2014.07.005	190
R14361	1	Garzanti, E et al.	2016	Chemical Geology	440	73—90	Tracing provenance and sediment fluxes in the Irrawaddy River basin (Myanmar)	http://dx.doi.org/10.1016/j.chemgeo.2016.06.010	685
R14362	1	Rittner, M et al.	2016	Earth & Planetary Sci Lett	437	127—137	The provenance of Taklamakan desert sand	http://dx.doi.org/10.1016/j.epsl.2015.12.036	1987
R14363	1	Hajna, J et al.	2017	Gondwana Research	42	63—83	Time scales and mechanisms of growth of active margins of Gondwana: A model based on detrital zircon ages from the Neoproterozoic to Cambrian Blovice accretionary complex, Bohemian Massif	http://dx.doi.org/10.1016/j.gr.2016.10.004	606
R14364	1	Mohammadi, A et al.	2016	Lithosphere	8	615—632	Detrital zircon and provenance analysis of Eocene—Oligocene strata in the South Sistan suture zone, southeast Iran: Implications for the tectonic setting	http://dx.doi.org/10.1130/L538.1	1605
R14365	1	Joy, S et al.	2015	J Asian Earth Sci	111	827—839	SHRIMP U—Pb zircon provenance of the Sullavai Group of Pranhita—Godavari Basin and Bairenkonda Quartzite of Cuddapah Basin, with implications for the Southern Indian Proterozoic tectonic architecture	http://dx.doi.org/10.1016/j.jseaes.2015.07.023	70
R14366	1	Kooijman, E et al.	2011	Chemical Geology	290	177—188	Response of the U—Pb chronometer and trace elements in zircon to ultrahigh-temperature metamorphism: The Kadavur anorthosite complex, southern India	http://dx.doi.org/10.1016/j.chemgeo.2011.09.013	127
R14368	1	Gao, XY et al.	2015	Chemical Geology	419	158—175	Zircon geochemistry records the action of metamorphic fluid on the formation of ultrahigh-pressure jadeite quartzite in the Dabie orogen	http://dx.doi.org/10.1016/j.chemgeo.2015.10.043	3
R14369	1	Perez-Caceres, I et al.	2017	Gondwana Research	42	177—192	Testing the Avalonian affinity of the South Portuguese Zone and the Neoproterozoic evolution of SW Iberia through detrital zircon populations	http://dx.doi.org/10.1016/j.gr.2016.10.010	899
R14370	1	Manzotti, P et al.	2016	Terra Nova	28	279—288	Detrital zircon geochronology in the Dora-Maira and Zone HouillÃ¨re: a record of sediment travel paths in the Carboniferous	http://dx.doi.org/10.1111/ter.12219	223
R14371	1	Turner, EC et al.	2016	Terra Nova	28	188—194	Late Mesoproterozoic rifting in Arctic Canada during Rodinia assembly: impactogens, trans-continental far-field stress and zinc mineralisation	http://dx.doi.org/10.1111/ter.12207	189
R14372	1	Xiao, S et al.	2016	Terra Nova	28	419—426	Biostratigraphic and detrital zircon age constraints on the basement of the Himalayan Foreland Basin: Implications for a Proterozoic link to the Lesser Himalaya and cratonic India	http://dx.doi.org/10.1111/ter.12235	21
R14373	1	Augustsson, C et al.	2015	J Geo Society London	172	186—200	0.3 byr of drainage stability along the Palaeozoic palaeo-Pacific Gondwana margin; a detrital zircon study	http://dx.doi.org/10.1144/jgs2014-065	41
R14374	1	Echeverri, S et al.	2015	Terra Nova	27	356—363	Regional provenance from southwestern Colombia fore-arc and intra-arc basins: implications for Middle to Late Miocene orogeny in the Northern Andes	http://dx.doi.org/10.1111/ter.12167	1143
R14382	1	Lorenz, H et al.	2013	Terra Nova	25	496—503	Detrital zircon geochronology of Palaeozoic Novaya Zemlya — a key to understanding the basement of the Barents Shelf	http://dx.doi.org/10.1111/ter.12064	1777
R14383	1	Rapalini, AE et al.	2013	Terra Nova	25	337—342	The South American ancestry of the North Patagonian Massif: geochronological evidence for an autochthonous origin	http://dx.doi.org/10.1111/ter.12043	28
R14386	1	Carosi, R et al.	2012	Terra Nova	24	42—51	Geochronological constraints on post-collisional shear zones in the Variscides of Sardinia (Italy)	http://dx.doi.org/10.1111/j.1365-3121.2011.01035.x	35
R14388	1	Milidragovic, D et al.	2011	Terra Nova	23	307—313	Evidence for late Mesoproterozoic tectonism in northern Yukon and the identification of a Grenville-age tectonothermal belt in western Laurentia	http://dx.doi.org/10.1111/j.1365-3121.2011.01015.x	18
R14390	1	Grimmer, JC et al.	2011	Terra Nova	23	270—279	The AmmarnÃ¤s Complex in the central Scandinavian Caledonides: an allochthonous basin fragment in the foreland of the Sveconorwegian orogen	http://dx.doi.org/10.1111/j.1365-3121.2011.01009.x	134
R14391	1	Kirstein, LA et al.	2010	Terra Nova	22	483—493	Testing inferences from palaeocurrents: application of zircon double-dating to Miocene sediments from the Hengchun Peninsula, Taiwan	http://dx.doi.org/10.1111/j.1365-3121.2010.00970.x	38
R14392	1	Wang, ZW et al.	2016	Gondwana Research	38	334—350	Tectonic evolution of the eastern Central Asian Orogenic Belt: Evidence from zircon U—Pb—Hf isotopes and geochemistry of early Paleozoic rocks in Yanbian region, NE China	http://dx.doi.org/10.1016/j.gr.2016.01.004	57
R14395	1	Mikes, T et al.	2009	Terra Nova	21	495—506	Jurassic granitoid magmatism in the Dinaride Neotethys: geochronological constraints from detrital minerals	http://dx.doi.org/10.1111/j.1365-3121.2009.00907.x	21
R14396	1	Figueiredo, FT et al.	2009	Terra Nova	21	375—385	Neoproterozoic glacial dynamics revealed by provenance of diamictites of the Bebedouro Formation, SÃ£o Francisco Craton, Central Eastern Brazil	http://dx.doi.org/10.1111/j.1365-3121.2009.00893.x	31
R14401	1	Bascunan, S et al.	2016	Basin Research	28	365—392	Unraveling the Peruvian Phase of the Central Andes: stratigraphy, sedimentology and geochronology of the Salar de Atacama Basin (22Â°30—23Â°S), northern Chile	http://dx.doi.org/10.1111/bre.12114	262
R14402	1	Balgord, EA & Carrapa, B	2016	Basin Research	28	183—206	Basin evolution of Upper Cretaceous—Lower Cenozoic strata in the MalargÃ¼e fold-and-thrust belt: northern NeuquÃ©n Basin, Argentina	http://dx.doi.org/10.1111/bre.12106	423
R14406	1	Macaulay, EA et al.	2016	Basin Research	28	57—80	The sedimentary record of the Issyk Kul basin, Kyrgyzstan: climatic and tectonic inferences	http://dx.doi.org/10.1111/bre.12098	1039
R14407	1	Orme, DA et al.	2015	Basin Research	27	387—411	Sedimentology, provenance and geochronology of the upper Cretaceous—lower Eocene western Xigaze forearc basin, southern Tibet	http://dx.doi.org/10.1111/bre.12080	953
R14408	1	Filleaudeau, PY et al.	2012	Basin Research	24	401—417	Thermo-tectonic evolution of the south-central Pyrenees from rifting to orogeny: insights from detrital zircon U/Pb and (U-Th)/He thermochronometry	http://dx.doi.org/10.1111/j.1365-2117.2011.00535.x	57
R14409	1	Ustaomer, T et al.	2016	Intl J Earth Science	105	7—38	Implications of U—Pb and Lu—Hf isotopic analysis of detrital zircons for the depositional age, provenance and tectonic setting of the Permian—Triassic Palaeotethyan Karakaya Complex, NW Turkey	http://dx.doi.org/10.1007/s00531-015-1225-8	1302
R14412	1	Leier, AL et al.	2007	Basin Research	19	361—378	Detrital zircon geochronology of Carboniferous-Cretaceous strata in the Lhasa terrane, Southern Tibet	http://dx.doi.org/10.1111/j.1365-2117.2007.00330.x	233
R14413	1	Bodorkos, S et al.	2013	Geoscience Australia	2013â€“25	1—56	New SHRIMP U-Pb zircon ages from the Wau-Bulolo region, Papua New Guinea	https://d28rz98at9flks.cloudfront.net/76362/Rec2013_025.pdf	55
R14415	1	Shao, T et al.	2016	J Asian Earth Sci	127	12—31	Provenance and tectonic-paleogeographic evolution: Constraints from detrital zircon Uâ€’Pb ages of Late Triassic-Early Jurassic deposits in the northern Sichuan basin, central China	http://dx.doi.org/10.1016/j.jseaes.2016.05.027	78
R14420	1	Konopelko, D et al.	2015	J Asian Earth Sci	113	711—727	Permian age of orogenic thickening and crustal melting in the Garm Block, South Tien Shan, Tajikistan	http://dx.doi.org/10.1016/j.jseaes.2015.09.004	22
R14430	1	Kosler, J et al.	2014	J Geo Society London	171	83—95	U—Pb zircon provenance of Moldanubian metasediments in the Bohemian Massif	http://dx.doi.org/10.1144/jgs2013-059	413
R14444	1	Wang, J et al.	2014	J Asian Earth Sci	96	27—45	Detrital zircon U—Pb age constraints on Cretaceous sedimentary rocks of Lingshan Island and implications for tectonic evolution of Eastern Shandong, North China	http://dx.doi.org/10.1016/j.jseaes.2014.09.002	175
R14450	1	Zou, S et al.	2016	J Asian Earth Sci	123	243—262	Provenance and depositional setting of Lower Silurian siliciclastic rocks on Hainan Island, South China: Implications for a passive margin environment of South China in Gondwana	http://dx.doi.org/10.1016/j.jseaes.2016.04.011	16
R14451	1	Chuang, B et al.	2014	J Asian Earth Sci	96	296—307	Provenances of the Mesozoic sediments in the Ordos Basin and implications for collision between the North China Craton (NCC) and the South China Craton (SCC)	http://dx.doi.org/10.1016/j.jseaes.2014.09.006	253
R14452	1	Agyemang, PCO et al.	2016	Cretaceous Research	67	25—43	Late Jurassic-Cretaceous fluvial evolution of central Africa: Insights from the Kasai-Congo Basin, Democratic Republic Congo	http://dx.doi.org/10.1016/j.cretres.2016.06.013	158
R14453	1	Webb, M & White, LT	2016	J Asian Earth Sci	132	58—74	Age and nature of Triassic magmatism in the Netoni Intrusive Complex, West Papua, Indonesia	http://dx.doi.org/10.1016/j.jseaes.2016.09.019	55
R14456	1	Einalou, MB et al.	2014	J Asian Earth Sci	92	92—124	Zircon U—Pb ages, Hf isotopes and geochemistry of the schists, gneisses and granites in Delbar Metamorphic-Igneous Complex, SE of Shahrood (Iran): Implications for Neoproterozoic geodynamic evolutions of Central Iran	http://dx.doi.org/10.1016/j.jseaes.2014.06.011	30
R14463	1	Zhong, L et al.	2017	J Asian Earth Sci	134	176—190	Using zircon U—Pb ages to constrain the provenance and transport of heavy minerals within the northwestern shelf of the South China Sea	http://dx.doi.org/10.1016/j.jseaes.2016.11.019	600
R14473	1	Ma, S et al.	2014	J Asian Earth Sci	87	89—101	Reconstructing Late Paleozoic exhumation history of the Inner Mongolia Highland along the northern edge of the North China Craton	http://dx.doi.org/10.1016/j.jseaes.2014.02.020	338
R14475	1	Yu, S et al.	2013	J Asian Earth Sci	73	372—395	The Grenvillian orogeny in the Altun—Qilian—North Qaidam mountain belts of northern Tibet Plateau: Constraints from geochemical and zircon U—Pb age and Hf isotopic study of magmatic rocks	http://dx.doi.org/10.1016/j.jseaes.2013.04.042	52
R14488	1	Zhou, JB et al.	2012	J Asian Earth Sci	47	21—34	Detrital zircons from phanerozoic rocks of the Songliao Block, NE China: Evidence and tectonic implications	http://dx.doi.org/10.1016/j.jseaes.2011.05.004	116
R14493	1	Guynn, J et al.	2012	J Asian Earth Sci	43	23—50	U—Pb geochronology of basement rocks in central Tibet and paleogeographic implications	http://dx.doi.org/10.1016/j.jseaes.2011.09.003	89
R14504	1	Li, LM et al.	2011	J Asian Earth Sci	41	44—55	U—Pb and Hf isotopic study of detrital zircons from the meta-sedimentary rocks in central Jiangxi Province, South China: Implications for the Neoproterozoic tectonic evolution of South China Block	http://dx.doi.org/10.1016/j.jseaes.2010.12.004	73
R14505	1	Rojas-Agramonte, Y et al.	2014	Gondwana Research	26	957—974	Detrital and igneous zircon ages for supracrustal rocks of the Kyrgyz Tianshan and palaeogeographic implications	http://dx.doi.org/10.1016/j.gr.2013.09.005	543
R14519	1	Yan, Y et al.	2006	J Asian Earth Sci	26	669—681	U—Pb dating of single detrital zircon grains from Mesozoic sandstone in the Beipiao Basin in the eastern Yan-Liao Orogenic Belt, China: provenance and correlation of tectonic evolution	http://dx.doi.org/10.1016/j.jseaes.2005.01.002	28
R14526	1	Tuisku, P & Huhma, H	2006	Bull Geo Society Finland	78	143—175	Evolution of Migmatitic Granulite Complexes: Implications from Lapland Granulite Belt, Part II: Isotopic dating	http://dx.doi.org/10.17741/bgsf/78.2.003	17
R14530	1	Letnikova, EF et al.	2013	Russian Geology Geophys	54	1177—1194	The Vendian passive continental margin in the southern Siberian Craton: geochemical and isotopic (Sr, Sm—Nd) evidence and U—Pb dating of detrital zircons by the LA-ICP-MS method	http://dx.doi.org/10.1016/j.rgg.2013.09.004	11
R14532	1	Willner, AP et al.	2003	Precambrian Research	124	1—20	Typology and single grain U/Pb ages of detrital zircons from Proterozoic sandstones in the SW Urals (Russia): early time marks at the eastern margin of Baltica	http://dx.doi.org/10.1016/S0301-9268(03)00045-7	6
R14536	1	Nozhkin, AD et al.	2016	Russian Geology Geophys	57	1570—1590	Geochemical, isotopic, and geochronological evidence for subsynchronous island-arc magmatism and terrigenous sedimentation (Predivinsk terrane of the Yenisei Ridge)	http://dx.doi.org/10.1016/j.rgg.2016.10.004	55
R14540	1	Turkina, OM et al.	2014	Russian Geology Geophys	55	1249—1263	The U—Pb age and Lu—Hf isotope composition of detrital zircon from metasedimentary rocks of the Onot greenstone belt (Sharyzhalgay uplift, southern Siberian craton)	http://dx.doi.org/10.1016/j.rgg.2014.10.001	12
R14548	1	Dmitrieva, NV et al.	2016	Russian Geology Geophys	57	1551—1569	Neoproterozoic metavolcanosedimentary rocks of the Bozdak Group in southern Ulutau (Central Kazakhstan): isotope-geochemical and geochronological data	http://dx.doi.org/10.1016/j.rgg.2016.10.003	81
R14551	1	Dmitrieva, NV et al.	2013	Russian Geology Geophys	54	1164—1176	Late Precambrian terrigenous rocks of the Anamakit—Muya zone of the Baikal—Muya belt: geochemistry and results of LA-ICP-MS dating of detrital zircons	http://dx.doi.org/10.1016/j.rgg.2013.09.003	12
R14577	1	Mazukabzov, AM et al.	2010	Russian Geology Geophys	51	482—491	The Late Paleozoic geodynamics of the West Transbaikalian segment of the Central Asian fold belt	http://dx.doi.org/10.1016/j.rgg.2010.04.008	5
R14590	1	Fergusson, CL et al.	2016	Gondwana Research	40	43—57	The Sanandaj—Sirjan Zone in the Neo-Tethyan suture, western Iran: Zircon U—Pb evidence of late Palaeozoic rifting of northern Gondwana and mid-Jurassic orogenesis	http://dx.doi.org/10.1016/j.gr.2016.08.006	18
R14591	1	Gonzalez-Guzman, R et al.	2016	Intl Geology Review	58	2065—2091	Provenance, age constraints and metamorphism of Ediacaran metasedimentary rocks from the El Triunfo Complex (SE Chiapas, MÃ©xico): evidence for Rodinia breakup and Iapetus active margin	http://dx.doi.org/10.1080/00206814.2016.1207208	18
R14593	1	Cardona, A et al.	2016	Intl Geology Review	58	1914—1939	Provenance of middle to late Palaeozoic sediments in the northeastern Colombian Andes: implications for Pangea reconstruction	http://dx.doi.org/10.1080/00206814.2016.1190948	643
R14594	1	Xie, X et al.	2016	Intl Geology Review	58	1951—1966	U—Pb detrital zircon evidence of transcontinental sediment dispersal: provenance of Late Mississippian Wedington Sandstone member, NW Arkansas	http://dx.doi.org/10.1080/00206814.2016.1193775	298
R14596	1	Ivanov, AV et al.	2016	Intl Geology Review	58	1818—1830	Catastrophic outburst and tsunami flooding of Lake Baikal: U—Pb detrital zircon provenance study of the Palaeo-Manzurka megaflood sediments	http://dx.doi.org/10.1080/00206814.2015.1064329	251
R14599	1	Ji, XZ et al.	2016	Intl Geology Review	58	1510—1527	Detrital zircon geochronology of Devonian quartzite from tectonic mÃ©lange in the Mianlue Suture Zone, Central China: provenance and tectonic implications	http://dx.doi.org/10.1080/00206814.2016.1167635	43
R14601	1	Terentiev, RA & Santosh, M	2016	Intl Geology Review	58	1108—1126	Detrital zircon geochronology and geochemistry of metasediments from the Vorontsovka terrane: implications for microcontinent tectonics	http://dx.doi.org/10.1080/00206814.2016.1147386	34
R14602	1	Lee, YI et al.	2016	Palaeogeo Palaeoclim Palaeoeco	441	770—786	Detrital zircon geochronology and Nd isotope geochemistry of the basal succession of the Taebaeksan Basin, South Korea: Implications for the Gondwana linkage of the Sino-Korean (North China) block during the Neoproterozoic—early Cambrian	http://dx.doi.org/10.1016/j.palaeo.2015.10.025	62
R14606	1	Zhao, B et al.	2013	Palaeogeo Palaeoclim Palaeoeco	385	83—94	Late Cretaceous (Campanian) provenance change in the Songliao Basin, NE China: Evidence from detrital zircon U—Pb ages from the Yaojia and Nenjiang Formations	http://dx.doi.org/10.1016/j.palaeo.2012.03.017	88
R14608	1	Escalona-Alcazar, FDJ et al.	2016	Intl Geology Review	58	826—848	The Palaeocene-early Oligocene Zacatecas conglomerate, Mexico: sedimentology, detrital zircon U—Pb ages, and sandstone provenance	http://dx.doi.org/10.1080/00206814.2015.1125809	182
R14609	1	Wang, J et al.	2016	Intl Geology Review	58	719—736	Detrital zircon provenance of the Wangshi and Laiyang groups of the Jiaolai basin: evidence for Early Cretaceous uplift of the Sulu orogen, Eastern China	http://dx.doi.org/10.1080/00206814.2015.1105728	399
R14612	1	Tyszka, R et al.	2008	Geological Magazine	145	85—93	Multiple Archaean to Early Palaeozoic events of the northern Gondwana margin witnessed by detrital zircons from the Radzimowice Slates, Kaczawa Complex (Central European Variscides)	http://dx.doi.org/10.1017/S0016756807003962	45
R14619	1	Stoica, AM et al.	2016	Intl Geology Review	58	510—524	Origin and evolution of the South Carpathians basement (Romania): a zircon and monazite geochronologic study of its Alpine sedimentary cover	http://dx.doi.org/10.1080/00206814.2015.1092097	376
R14625	1	Kuznetsov, NB et al.	2014	Intl Geology Review	56	1945—1963	New data on detrital zircons from the sandstones of the lower Cambrian Brusov Formation (White Sea region, East-European Craton): unravelling the timing of the onset of the Arctida—Baltica collision	http://dx.doi.org/10.1080/00206814.2014.977968	26
R14626	1	Mikhailenko, YV et al.	2016	Stratigraphy Geo Correl	24	439—463	Uâ€’Pb Age of Detrital Zircons from Upper Precambrian Deposits of the Sredni and Rybachi Peninsulas (Northern Margin of the Kola Peninsula)	http://dx.doi.org/10.1134/S086959381605004X	78
R14627	1	Villarreal-Fuentes, J et al.	2014	Intl Geology Review	56	2000—2014	New geological and geochronological data of the Placer de Guadalupe uplift, Mexico: a new piece of the Late Triassic—Jurassic Nazas Arc?	http://dx.doi.org/10.1080/00206814.2014.984353	104
R14628	1	Palacios-Garcia, NB & Martini, M	2014	Intl Geology Review	56	1377—1394	From back-arc rifting to arc accretion: the Late Jurassic—Early Cretaceous evolution of the Guerrero terrane recorded by a major provenance change in sandstones from the Sierra de los Cuarzos area, central Mexico	http://dx.doi.org/10.1080/00206814.2014.938367	116
R14632	1	Andresen, A et al.	2014	Intl Geology Review	56	1020—1038	The Wadi Zaghra metasediments of Sinai, Egypt: new constraints on the late Cryogenian—Ediacaran tectonic evolution of the northernmost Arabian—Nubian Shield	http://dx.doi.org/10.1080/00206814.2014.907755	191
R14634	1	Motta-Garcia, MDG et al.	2014	Intl Geology Review	56	481—500	Provenance and tectonic setting of neoproterozoic supracrustal rocks from the CearÃ¡ Central Domain, Borborema Province (NE Brazil): constraints from geochemistry and detrital zircon ages	http://dx.doi.org/10.1080/00206814.2013.875489	25
R14637	1	Hieu, PT et al.	2012	Intl Geology Review	54	1548—1561	Zircon U—Pb ages and Hf isotopic compositions from the Sin Quyen Formation: the Precambrian crustal evolution of northwest Vietnam	http://dx.doi.org/10.1080/00206814.2011.646831	33
R14639	1	Surpless, KD et al.	2006	Geology	34	21—24	Does the Great Valley Group contain Jurassic strata? Reevaluation of the age and early evolution of a classic forearc basin	http://dx.doi.org/10.1130/G21940.1	165
R14642	1	Keppie, JD et al.	2006	Intl Geology Review	48	97—111	Detrital Zircon Data from the Eastern Mixteca Terrane, Southern Mexico: Evidence for an Ordovicianâ€”Mississippian Continental Rise and a Permo-Triassic Clastic Wedge Adjacent to Oaxaquia	http://dx.doi.org/10.2747/0020-6814.48.2.97	80
R14648	1	Hartmann, LA et al.	2004	Intl Geology Review	46	127—157	Paleoproterozoic Magmatic Provenance of Detrital Zircons, Porongos Complex Quartzites, Southern Brazilian Shield	http://dx.doi.org/10.2747/0020-6814.46.2.127	78
R14661	1	Meinhold, G & Frei, D	2008	Geological Magazine	145	886—891	Detrital zircon ages from the islands of Inousses and Psara, Aegean Sea, Greece: constraints on depositional age and provenance	http://dx.doi.org/10.1017/S0016756808005505	39
R14663	1	Li, HB et al.	2013	Geological Magazine	150	959—974	Detrital zircon provenance of the Lower Yangtze foreland basin deposits: constraints on the evolution of the early Palaeozoic Wuyi—Yunkai orogenic belt in South China	http://dx.doi.org/10.1017/S0016756812000969	456
R14667	1	Xiao, LL et al.	2013	Geological Magazine	150	756—764	Zircon U—Pb geochronology of the Zanhuang metamorphic complex: reappraisal of the Palaeoproterozoic amalgamation of the Trans-North China Orogen	http://dx.doi.org/10.1017/S001675681300006X	13
R14668	1	Adams, CJ et al.	2013	Geological Magazine	150	455—478	The mid-Cretaceous transition from basement to cover within sedimentary rocks in eastern New Zealand: evidence from detrital zircon age patterns	http://dx.doi.org/10.1017/S0016756812000611	1257
R14672	1	Riley, TR et al.	2010	Geological Magazine	147	581—595	Middle Jurassic rhyolite volcanism of eastern Graham Land, Antarctic Peninsula: age correlations and stratigraphic relationships	http://dx.doi.org/10.1017/S0016756809990720	6
R14673	1	Hara, H et al.	2013	J Asian Earth Sci	74	50—61	U—Pb ages of detrital zircons within the Inthanon Zone of the Paleo-Tethyan subduction zone, northern Thailand: New constraints on accretionary age and arc activity	http://dx.doi.org/10.1016/j.jseaes.2013.06.006	167
R14678	1	Xia, X et al.	2009	Geological Magazine	146	701—716	U—Pb and Hf isotopic study of detrital zircons from the LÃ¼liang khondalite, North China Craton, and their tectonic implications	http://dx.doi.org/10.1017/S0016756809006396	12
R14687	1	Jastrzebski, M et al.	2010	Geological Magazine	147	416—433	Protolith age and provenance of metasedimentary rocks in Variscan allochthon units: U—Pb SHRIMP zircon data from the Orlica—ÅšnieÅ¼nik Dome, West Sudetes	http://dx.doi.org/10.1017/S0016756809990501	80
R14688	1	Jastrzebski, M et al.	2015	Lithos	220	116—132	The Moldanubian Thrust Zone â€” A terrane boundary in the Central European Variscides refined based on lithostratigraphy and U—Pb zircon geochronology	http://dx.doi.org/10.1016/j.lithos.2015.01.023	29
R14699	1	Bickford, ME et al.	2011	J of Geology	119	33—50	Depositional History of the Chhattisgarh Basin, Central India: Constraints from New SHRIMP Zircon Ages	http://dx.doi.org/10.1086/657300	16
R14704	1	Kapp, PA & Gehrels, GE	1998	Canadian J Earth Sci	35	253—268	Detrital zircon constraints on the tectonic evolution of the Gravina belt, southeastern Alaska	http://dx.doi.org/10.1139/e97-110	96
R14705	1	Keppie, JD et al.	1998	Canadian J Earth Sci	35	222—236	U-Pb geochronological constraints on Precambrian stratified units in the Avalon Composite Terrane of Nova Scotia, Canada: tectonic implications	http://dx.doi.org/10.1139/e97-109	41
R14706	1	Foster, DA et al.	2014	Gondwana Research	28	179—190	U—Pb age and Lu—Hf isotopic data of detrital zircons from the Neoproterozoic Damara Sequence: Implications for Congo and Kalahari before Gondwana	http://dx.doi.org/10.1016/j.gr.2014.04.011	274
R14712	1	Chen, N et al.	2012	J Asian Earth Sci	54	110—130	U—Pb and Hf isotopic compositions of detrital zircons from the paragneisses of the Quanji Massif, NW China: Implications for its early tectonic evolutionary history	http://dx.doi.org/10.1016/j.jseaes.2012.04.006	57
R14716	1	Samson, SD et al.	2005	J Geo Society London	162	65—71	Neoproterozoic palaeogeography of the Cadomia and Avalon terranes: constraints from detrital zircon U—Pb ages	http://dx.doi.org/10.1144/0016-764904-003	17
R14717	1	McLennan, SM et al.	2001	J Sedimentary Research	71	305—317	Detrital Zircon Geochronology of Taconian and Acadian Foreland Sedimentary Rocks in New England	http://dx.doi.org/10.1306/072600710305	62
R14718	1	LaFlamme, C et al.	2014	Canadian J Earth Sci	51	1097—1122	Origin and tectonometamorphic history of the Repulse Bay block, Melville Peninsula, Nunavut: exotic terrane or deeper level of the Rae craton?	http://dx.doi.org/10.1139/cjes-2014-0040	68
R14724	1	Sanborn-Barrie, M et al.	2014	Canadian J Earth Sci	51	635—667	Neoarchean continental crust formation and Paleoproterozoic deformation of the central Rae craton, Committee Bay belt, Nunavut	http://dx.doi.org/10.1139/cjes-2014-0010	57
R14726	1	Whalen, JB et al.	2013	Canadian J Earth Sci	50	1116—1133	Geochemistry, U—Pb geochronology, and genesis of granitoid clasts in transported volcanogenic massive sulfide ore deposits, Buchans, Newfoundland	http://dx.doi.org/10.1139/cjes-2013-0040	58
R14733	1	Landing, E et al.	2000	Geological Magazine	137	485—494	Cambrian—Ordovician boundary age and duration of the lowest Ordovician Tremadoc Series based on U—Pb zircon dates from Avalonian Wales	http://dx.doi.org/10.1017/S0016756800004507	18
R14739	1	Dusel-Bacon, C & Williams, IS	2009	Canadian J Earth Sci	46	21—39	Evidence for prolonged mid-Paleozoic plutonism and ages of crustal sources in east-central Alaska from SHRIMP U—Pb dating of syn-magmatic, inherited, and detrital zircon	http://dx.doi.org/10.1139/E09-005	19
R14744	1	Jacques-Ayala, C et al.	2009	Intl Geology Review	51	1051—1077	Provenance and U—Pb geochronology of the Upper Cretaceous El Chanate Group, northwest Sonora, Mexico, and its tectonic significance	http://dx.doi.org/10.1080/00206810902945066	89
R14751	1	Hoffman, PF et al.	2011	Canadian J Earth Sci	48	281—293	Birthdate for the Coronation paleocean: age of initial rifting in Wopmay orogen, Canada	http://dx.doi.org/10.1139/E10-038	14
R14754	1	Urmantseva, LN et al.	2012	Russian Geology Geophys	53	1291—1303	Protoliths of Paleoproterozoic calciphyres from the Irkut block (Sharyzhalgai uplift of the Siberian craton): composition and origin	http://dx.doi.org/10.1016/j.rgg.2012.10.003	13
R14757	1	Johnson, BG et al.	2016	Lithosphere	8	649—667	Detrital geochronology of pre-Mississippian strata in the northeastern Brooks Range, Alaska: Insights into the tectonic evolution of northern Laurentia	http://dx.doi.org/10.1130/L533.1	331
R14759	1	Rainbird, RH et al.	2002	Geo Survey Canada	2002-F5	1—8	SHRIMP U-Pb detrital zircon geochronology of enigmatic Neoarchean-Paleoproterozoic sedimentary rocks of the central western Churchill Province, Nunavut	http://publications.gc.ca/pub?id=9.558160&sl=0	37
R14760	1	Davis, WJ et al.	2005	Geo Survey Canada	2005â€“F1	1—13	Detrital zircon geochronology of the Paleoproterozoic Hurwitz and Kiyuk groups, western Churchill Province, Nunavut	http://dx.doi.org/10.4095/216706	112
R14762	1	Lemieux, Y et al.	2007	Canadian J Earth Sci	44	1675—1693	Detrital zircon geochronology and provenance of Late Proterozoic and mid-Paleozoic successions outboard of the miogeocline, southeastern Canadian Cordillera	http://dx.doi.org/10.1139/e07-048	19
R14775	1	Vallini, DA et al.	2006	Canadian J Earth Sci	43	571—591	Age constraints for Paleoproterozoic glaciation in the Lake Superior Region: detrital zircon and hydrothermal xenotime ages for the Chocolay Group, Marquette Range Supergroup	http://dx.doi.org/10.1139/E06-010	39
R14778	1	Percival, JA et al.	2006	Canadian J Earth Sci	43	895—927	Strike-slip juxtaposition of ca. 2.72 Ga juvenile arc and >2.98 Ga continent margin sequences and its implications for Archean terrane accretion, western Superior Province, Canada	http://dx.doi.org/10.1139/e06-039	100
R14779	1	Skipton, DR et al.	2016	Precambrian Research	285	272—298	Multi-stage zircon and monazite growth revealed by depth profiling and in situ U—Pb geochronology: Resolving the Paleoproterozoic tectonics of the Trans-Hudson Orogen on southeastern Baffin Island, Canada	http://dx.doi.org/10.1016/j.precamres.2016.09.002	160
R14786	1	Bruguier, O	1996	Precambrian Research	78	197—210	U-Pb ages on single detrital zircon grains from the Tasmiyele Group: implications for the evolution of the Olekma Block (Aldan Shield, Siberia)	http://dx.doi.org/10.1016/0301-9268(95)00056-9	0
R14787	1	Blanchard, S et al.	2013	J Asian Earth Sci	70	8—26	Late Triassic volcanic activity in South-East Asia: New stratigraphical, geochronological and paleontological evidence from the Luang Prabang Basin (Laos)	http://dx.doi.org/10.1016/j.jseaes.2013.02.024	97
R14790	1	Carson, CJ et al.	2004	Canadian J Earth Sci	41	1049—1076	Age constraints on the Paleoproterozoic tectonometamorphic history of the Committee Bay region, western Churchill Province, Canada: evidence from zircon and in situ monazite SHRIMP geochronology	http://dx.doi.org/10.1139/e04-054	22
R14802	1	Andersson, UB et al.	2006	Geological Magazine	143	679—697	Multistage growth and reworking of the Palaeoproterozoic crust in the Bergslagen area, southern Sweden: evidence from U—Pb geochronology	http://dx.doi.org/10.1017/S0016756806002494	33
R14804	1	Zackova, E et al.	2012	Geological Magazine	149	443—458	Detrital zircon populations in quartzites of the KrkonoÅ¡e—Jizera Massif: implications for pre-collisional history of the Saxothuringian Domain in the Bohemian Massif	http://dx.doi.org/10.1017/S0016756811000744	77
R14806	1	Jin, Z et al.	2011	J Asian Earth Sci	42	1030—1047	Detrital zircon U—Pb ages of Middle Ordovician flysch sandstones in the western ordos margin: New constraints on their provenances, and tectonic implications	http://dx.doi.org/10.1016/j.jseaes.2011.03.009	123
R14811	1	Hartmann, LA et al.	2008	Intl Geology Review	50	364—374	Detrital Zircon U-Pb Age Data, and Precambrian Provenance of the Paleozoic Guaritas Formation, Southern Brazilian Shield	http://dx.doi.org/10.2747/0020-6814.50.4.364	34
R14812	1	Benyon, C et al.	2016	AAPG Bulletin	100	269—287	Sandstone provenance and insights into the paleogeography of the McMurray Formation from detrital zircon geochronology, Athabasca Oil Sands, Canada	http://dx.doi.org/10.1306/10191515029	1396
R14814	1	Garver, JI & Davidson, CM	2015	Amer J Science	315	537—556	Southwestern Laurentian zircons in Upper Cretaceous flysch of the Chugach-Prince William terrane in Alaska	http://dx.doi.org/10.2475/06.2015.02	2147
R14815	1	Wilson, RA et al.	2015	Amer J Science	315	958—1001	Synaccretionary sedimentary and volcanic rocks in the Ordovician Tetagouche backarc basin, New Brunswick, Canada: Evidence for a transition from foredeep to forearc basin sedimentation	http://dx.doi.org/10.2475/10.2015.03	270
R14820	1	DeSouza, S et al.	2014	Amer J Science	314	1065—1103	Taconian orogenesis, sedimentation and magmatism in the southern Quebec—northern Vermont Appalachians: Stratigraphic and detrital mineral record of Iapetan suturing	http://dx.doi.org/10.2475/07.2014.01	210
R14825	1	Kusiak, MA et al.	2013	Amer J Science	313	933—967	Changes in zircon chemistry during Archean UHT metamorphism in the Napier Complex, Antarctica	http://dx.doi.org/10.2475/09.2013.05	42
R14828	1	Dorais, MJ et al.	2012	Amer J Science	312	1049—1097	P-T-t conditions, Nd and Pb isotopic compositions and detrital zircon geochronology of the Massabesic Gneiss Complex, New Hampshire: Isotopic and metamorphic evidence for the identification of Gander basement, central New England	http://dx.doi.org/10.2475/10.2012.01	49
R14829	1	Aleinikoff, JN et al.	2012	Amer J Science	312	723—765	Origin of an unusual monazite-xenotime gneiss, Hudson Highlands, New York: SHRIMP U-Pb geochronology and trace element geochemistry	http://dx.doi.org/10.2475/07.2012.02	51
R14833	1	Bowman, JR et al.	2011	Amer J Science	311	719—772	Zircon U-Pb isotope, Î´18O and trace element response to 80 m.y. of high temperature metamorphism in the lower crust: Sluggish diffusion and new records of Archean craton formation	http://dx.doi.org/10.2475/09.2011.01	50
R14835	1	Pidgeon, RT et al.	2010	Amer J Science	310	1115—1135	The age distribution of detrital zircons in quartzites from the Toodyay-Lake Grace Domain, Western Australia: Implications for the early evolution of the Yilgarn Craton	http://dx.doi.org/10.2475/09.2010.13	61
R14839	1	Hourigan, JK et al.	2009	Amer J Science	309	333—396	Eocene arc-continent collision and crustal consolidation in Kamchatka, Russian Far East	http://dx.doi.org/10.2475/05.2009.01	94
R14840	1	Wilde, SA et al.	2008	Amer J Science	308	185—199	SHRIMP U-Pb and CAMECA 1280 oxygen isotope results from ancient detrital zircons in the Caozhuang quartzite, Eastern Hebei, North China Craton: Evidence for crustal reworking 3.8 Ga ago	http://dx.doi.org/10.2475/03.2008.01	22
R14842	1	Nutman, AP et al.	2008	Amer J Science	308	529—572	The Nagssugtoqidian orogen in South-East Greenland: Evidence for Paleoproterozoic collision and plate assembly	http://dx.doi.org/10.2475/04.2008.06	19
R14845	1	Wintsch, RP et al.	2007	Amer J Science	307	119—167	Shrimp U-Pb evidence for a Late Silurian age of metasedimentary rocks in the Merrimack and Putnam-Nashoba terranes, eastern New England	http://dx.doi.org/10.2475/01.2007.05	142
R14846	1	Walsh, GJ et al.	2007	Amer J Science	307	168—215	Origin of the Lyme Dome and implications for the timing of multiple Alleghanian deformational and intrusive events in southern Connecticut	http://dx.doi.org/10.2475/06.2007.06	21
R14849	1	Pollock, JC et al.	2007	Amer J Science	307	399—433	U-Pb detrital zircon geochronological constraints on the Early Silurian collision of Ganderia and Laurentia along the Dog Bay Line: The terminal Iapetan suture in the Newfoundland Appalachians	http://dx.doi.org/10.2475/02.2007.04	60
R14851	1	Bowring, SA et al.	2007	Amer J Science	307	1097—1145	Geochronologic constraints on the chronostratigraphic framework of the Neoproterozoic Huqf Supergroup, Sultanate of Oman	http://dx.doi.org/10.2475/10.2007.01	90
R14855	1	Torres-de Leon, R et al.	2012	Amer J Science	312	288—313	The ChortÃ­s Blockâ€”southwestern MÃ©xico connections: U-Pb zircon geochronology constraints	http://dx.doi.org/10.2475/03.2012.02	175
R14857	1	Rossel, P et al.	2014	Andean Geology	41	529—557	The Upper Jurassic volcanism of the RÃ­o Damas-Tordillo Formation (33Â°-35.5Â°S): Insights on petrogenesis, chronology, provenance and tectonic implications	http://dx.doi.org/10.5027/andgeoV41n3-a03	28
R14860	1	Jara, P & Charrier, R	2014	Andean Geology	41	174—209	New stratigraphical and geochronological constraints for the Mezo-Cenozoic deposits in the High Andes of central Chile between 32Â° and 32Â°30â€™S: Structural and palaeogeographic implications	http://dx.doi.org/10.5027/andgeoV41n1-a07	198
R14864	1	Sanchez, A et al.	2010	Andean Geology	37	413—432	On the presence of Upper Paleocene rocks in the foreland succession at Cabo Nariz, Tierra del Fuego, Chile: Geology and new palynological and U-Pb data	http://dx.doi.org/10.5027/andgeoV37n2-a08	81
R14871	1	Hoy, D et al.	2014	Australian J Earth Sci	61	1109—1124	Geology and geochronology of the Emu Creek Block (northern New South Wales, Australia) and implications for oroclinal bending in the New England Orogen	http://dx.doi.org/10.1080/08120099.2014.975156	239
R14874	1	Lewis, CJ et al.	2016	Geoscience Australia	2016â€“27	1—203	New SHRIMP U-Pb zircon ages from theÂ Stavely region, western Victoria	http://dx.doi.org/10.11636/Record.2016.027	102
R14875	1	Kwon, CW et al.	2014	Australian J Earth Sci	61	865—880	Sedimentological characteristics and new detrital zircon SHRIMP U—Pb ages of the Babulu Formation in the Fohorem area, Timor-Leste	http://dx.doi.org/10.1080/08120099.2014.924554	66
R14877	1	Lan, ZW & Chen, ZQ	2012	Australian J Earth Sci	59	119—133	New xenotime ages obtained from the Paleoproterozoic Kimberley Group, NW Australia: implications for regional hydrothermal events	http://dx.doi.org/10.1080/08120099.2012.617781	27
R14893	1	Semami, FA et al.	2016	GFF	138	164—182	New U—Pb geochronologic and palaeomagnetic constraints on the late Palaeoproterozoic Hartley magmatic event: evidence for a potential large igneous province in the Kaapvaal Craton during Kalahari assembly, South Africa	http://dx.doi.org/10.1080/11035897.2015.1124917	17
R14901	1	Fergusson, CL et al.	2007	Australian J Earth Sci	54	573—595	Structural history of the Greenvale Province, north Queensland: Early Palaeozoic extension and convergence on the Pacific margin of Gondwana	http://dx.doi.org/10.1080/08120090701188970	12
R14902	1	Houketchang, MB et al.	2009	J African Earth Sci	54	144—154	U—Pb and Sm—Nd dating of high-pressure granulites from TchollirÃ© and Banyo regions: Evidence for a Pan-African granulite facies metamorphism in north-central Cameroon	http://dx.doi.org/10.1016/j.jafrearsci.2009.03.013	4
R14904	1	Lane, K et al.	2015	Australian J Earth Sci	62	55—75	Age constraints on the timing of iron ore mineralisation in the southeastern Gawler Craton	http://dx.doi.org/10.1080/08120099.2015.993160	97
R14910	1	Vozarova, A et al.	2012	Intl J Earth Science	101	919—936	U-Pb ages of detrital zircons from Paleozoic metasandstones of the Gelnica Terrane (Southern Gemeric Unit, Western Carpathians, Slovakia): Evidence for Avalonian—Amazonian provenance	http://dx.doi.org/10.1007/s00531-011-0705-8	59
R14914	1	Letsch, D et al.	2015	Intl J Earth Science	104	123—145	The volcanoâ€‘sedimentary evolution of a postâ€‘Variscan intramontane basin in the Swiss Alps (Glarus Verrucano) as revealed by zircon U—Pb age dating and Hf isotope geochemistry	http://dx.doi.org/10.1007/s00531-014-1055-0	273
R14919	1	Howard, KE et al.	2011	Australian J Earth Sci	58	475—500	Provenance of late Paleoproterozoic cover sequences in the central Gawler Craton: exploring stratigraphic correlations in eastern Proterozoic Australia using detrital zircon ages, Hf and Nd isotopic data	http://dx.doi.org/10.1080/08120099.2011.577753	145
R14921	1	Zimmermann, S & Hall, R	2016	Gondwana Research	37	1—19	Provenance of Triassic and Jurassic sandstones in the Banda Arc: Petrography, heavy minerals and zircon geochronology	http://dx.doi.org/10.1016/j.gr.2016.06.001	1019
R14924	1	Orth, K et al.	2014	Mineralium Deposita	49	595—623	Age and paragenesis of mineralisation at Coronation Hill uranium deposit, Northern Territory, Australia	http://dx.doi.org/10.1007/s00126-013-0501-4	18
R14925	1	McGoldrick, KL et al.	2013	Mineralium Deposita	48	861—881	The largest Au deposits in the St Ives Goldfield (Yilgarn Craton, Western Australia) may be located in a major Neoarchean volcano-sedimentary depo-centre	http://dx.doi.org/10.1007/s00126-013-0462-7	33
R14927	1	Evans, NJ et al.	2013	Mineralium Deposita	48	413—421	Emplacement age and thermal footprint of the diamondiferous Ellendale E9 lamproite pipe, Western Australia	http://dx.doi.org/10.1007/s00126-012-0430-7	58
R14933	1	Izbrodin, IA et al.	2010	Russian Geology Geophys	51	186—189	The age of metamorphism of sillimanite-bearing schists at the Kyakhtinskoe deposit (southwestern Transbaikalia)	http://dx.doi.org/10.1016/j.rgg.2009.12.015	7
R14934	1	McWilliams, CK et al.	2010	Amer J Science	310	325—363	Silurian-Devonian age and tectonic setting of the Connecticut Valley-GaspÃ© trough in Vermont based on U-Pb SHRIMP analyses of detrital zircons	http://dx.doi.org/10.2475/05.2010.01	143
R14951	1	Master, S et al.	2005	J African Earth Sci	42	41—60	Provenance ages of the Neoproterozoic Katanga Supergroup (Central African Copperbelt), with implications for basin evolution	http://dx.doi.org/10.1016/j.jafrearsci.2005.08.005	37
R14954	1	Rainaud, C et al.	2003	J Geo Society London	160	11—14	A cryptic Mesoarchaean terrane in the basement to the Central African Copperbelt	https://doi.org/10.1144/0016-764902-087	44
R14968	1	Turkina, OM et al.	2010	Stratigraphy Geo Correl	18	16—30	Paleoproterozoic Age of the Protoliths of Metaterrigenous Rocks in the East of the Irkut GranuliteGneiss Block (Sharyzhalgai Salient, Siberian Craton)	http://dx.doi.org/10.1134/S0869593810010028	17
R14974	1	Myskova, TA et al.	2008	Doklady Earth Sci	423	1294—1298	New Data on Origin and Age (U—Pb, SHRIMP-II) of Zircons from Khondalites of the Lapland Granulite Belt (Baltic Shield)	http://dx.doi.org/10.1134/S1028334X08080254	18
R14983	1	Romanyuk, TV et al.	2013	Doklady Earth Sci	453	1200—1204	Geochemical and Lu—Hf (LA_x0002_ICP_x0002_MS) Systematic of Detrital Zircons from Lower Neoproterozoic Lemeza Sandstones, Southern Urals	http://dx.doi.org/10.1134/S1028334X13120222	29
R14984	1	Kuznetsov, NB et al.	2016	Doklady Earth Sci	467	325—330	First results of U—Pb dating of detrital zircons from the Upper Ordovician sandstones of the Bashkir uplift (Southern Urals)	http://dx.doi.org/10.1134/S1028334X16040103	73
R14985	1	Kovach, V et al.	2017	Gondwana Research	47	28—43	Sources and provenance of the Neoproterozoic placer deposits of the Northern Kazakhstan: Implication for continental growth of the western Central Asian Orogenic Belt	http://dx.doi.org/10.1016/j.gr.2016.09.012	538
R14992	1	Knittel, U et al.	2017	Island Arc	26	e12160-1—e12160-17	Diverse protolith ages for the Mindoro and Romblon Metamorphics (Philippines): Evidence from single zircon U—Pb dating	http://dx.doi.org/10.1111/iar.12160	112
R14995	1	Shiraishi, K et al.	2003	Polar Geoscience	16	76—99	Timing of thermal events in eastern Dronning Maud Land, East Antarctica	http://ci.nii.ac.jp/naid/110000035039/	6
R15000	1	Skublov, SG et al.	2013	Doklady Earth Sci	453	1250—1256	Geochemistry of zircon rims with different ages in gneisses of the Kola Series (SIMS, SHRIMP-II) and the problem of early caledonian thermal activization of the Kola craton	http://dx.doi.org/10.1134/S1028334X13120167	9
R15017	1	Andreichev, VL et al.	2014	Stratigraphy Geo Correl	22	147—159	U—Pb Dating and Provenance of Detrital Zircons from the Upper Precambrian Deposits of North Timan	http://dx.doi.org/10.1134/S0869593814020026	61
R15020	1	Krasnobaev, AA et al.	2011	Doklady Earth Sci	437	527—531	Zirconology of Iron Quartzites of the Taratash Complex (Southern Urals)	http://dx.doi.org/10.1134/S1028334X11040192	7
R15030	1	Ivanov, KS et al.	2012	Doklady Earth Sci	443	321—325	Nature and age of metamorphic rocks from the basement of the West Siberian megabasin (according to U-Pb isotopic dates)	http://dx.doi.org/10.1134/S1028334X12030129	17
R15039	1	Maslov, AV et al.	2012	Lithology Mineral Resources	47	160—176	U—Pb Systematics of Detrital Zircons from the Serebryanka Group of the Central Urals Lithology and Mineral Resources	http://dx.doi.org/10.1134/S0024490212020046	7
R15045	1	Soloviev, AV & Miller, EL	2014	Stratigraphy Geo Correl	22	507—517	The U-Pb age dating of detrital zircons from Upper Jurassic-Lower Cretaceous deposits of Stolbovoy Island (New Siberian Islands)	http://dx.doi.org/10.1134/S0869593814050086	13
R15050	1	Kuzmichev, AB et al.	2013	Stratigraphy Geo Correl	21	421—444	Paleogene-Neogene sediments of Belâ€™kov Island (New Siberian Islands): Characteristics of sedimentary cover in the eastern Laptev shelf	http://dx.doi.org/10.1134/S0869593813040059	12
R15053	1	Krylov, DP et al.	2011	Petrology	19	79—86	Age and Origin of the CorundumBearing Rocks of Khitostrov Island, Northern Karelia	http://dx.doi.org/10.1134/S086959111101005X	2
R15055	1	Balagansky, VV et al.	2011	Stratigraphy Geo Correl	19	369—384	Provenance of the Sumian basal schists and age of the Lopian metavolcanic rocks at the Archean-Proterozoic boundary in the Kukasozero structure, North-Karelian zone of the Karelides, Baltic Shield	http://dx.doi.org/10.1134/S0869593811040034	7
R15056	1	Kuptsova, AV et al.	2011	Stratigraphy Geo Correl	19	125—140	Age and provenances of sandstones from the Riphean Priozersk and Salmi formations in the eastern Pasha-Ladoga basin (southern margin of the Baltic Shield)	http://dx.doi.org/10.1134/S0869593811020067	106
R15088	1	Likhanov, II et al.	2012	Geochemistry International	50	551—557	U-Pb and 40Ar/39Ar evidence for Grenvillian activity in the Yenisey Ridge during formation of the Teya metamorphic complex	http://dx.doi.org/10.1134/S0016702912060055	3
R15090	1	Likhanov, II & Reverdatto, VV	2011	Geochemistry International	49	224—252	Lower proterozoic metapelites in the northern Yenisei Range: Nature and age of the protolith and the behavior of material during collisional metamorphism	http://dx.doi.org/10.1134/S0016702911030062	3
R15095	1	Petrov, GA et al.	2015	Doklady Earth Sci	464	1010—1014	First results of U—Pb dating of detrital zircons from metasandstones of the Isherim anticlinorium (North Urals)	http://dx.doi.org/10.1134/S1028334X15100165	67
R15102	1	Ibrahim, DM	2016	Univ of Iowa	Thesis	PhD	High-resolution sequence stratigraphy and detrital zircon provenance of the Ordovician Ancell Group in the Iowa and Illinois Basins: insight into the evolution of midcontinental intracratonic basins of North America	http://ir.uiowa.edu/etd/3108/	547
R15104	1	Dickinson, WR & Gehrels, GE	2003	Sedimentary Geology	163	29—66	U—Pb ages of detrital zircons from Permian and Jurassic eolian sandstones of the Colorado Plateau, USA: paleogeographic implications	http://dx.doi.org/10.1016/S0037-0738(03)00158-1	166
R15106	1	Reznitsky, LZ et al.	2015	Doklady Earth Sci	461	356—359	Lower age limit and provenance areas of metaterrigenous rocks of the allochthon of Tunka Bald Mountains (East Sayan)	http://dx.doi.org/10.1134/S1028334X15040236	43
R15118	1	Fielding, L et al.	2017	J Geo Society London	174	301—317	A detrital record of the Nile River and its catchment	http://dx.doi.org/10.1144/jgs2016-075	1164
R15120	1	Monie, P et al.	2012	Terra Nova	24	238—247	The Late Neoproterozoicâ„Early Palaeozoic evolution of the West Congo Belt of NW Angola: geochronological (U-Pb and Ar-Ar) and petrostructural constraints	http://dx.doi.org/10.1111/j.1365-3121.2012.01060.x	14
R15123	1	Prokopyev, IR et al.	2017	Ore Geology Rev	81	296—308	Mineralogy, age and genesis of apatite-dolomite ores at the Seligdar apatite deposit (Central Aldan, Russia)	http://dx.doi.org/10.1016/j.oregeorev.2016.10.012	4
R15137	1	Mikes, T et al.	2008	Swiss J Geosciences	101	31—54	Provenance of the Bosnian Flysch	http://dx.doi.org/10.1007/s00015-008-1291-z	240
R15138	1	Beltran-Trivino, A et al.	2016	Swiss J Geosciences	109	309—328	Triassic magmatism on the transition from Variscan to Alpine cycles: evidence from U—Pb, Hf, and geochemistry of detrital minerals	http://dx.doi.org/10.1007/s00015-016-0234-3	378
R15139	1	Scheiber, T et al.	2014	Swiss J Geosciences	107	49—64	Precambrian to Paleozoic zircon record in the Siviez-Mischabel basement (western Swiss Alps)	http://dx.doi.org/10.1007/s00015-013-0156-2	51
R15141	1	Gerdes, A & Zeh, A	2006	Earth & Planetary Sci Lett	249	47—61	Combined U—Pb and Hf isotope LA-(MC-)ICP-MS analyses of detrital zircons: Comparison with SHRIMP and new constraints for the provenance and age of an Armorican metasediment in Central Germany	http://dx.doi.org/10.1016/j.epsl.2006.06.039	24
R15143	1	Soumaila, A et al.	2008	Geo Soc London Spec Pub	297	19—32	REE patterns, Nd-Sm and U-Pb ages of the metamorphic rocks of the Diagorou-Darbani greenstone belt (Liptako, SW Niger): implication for Birimian (Palaeoproterozoic) crustal genesis	http://dx.doi.org/10.1144/SP297.2	3
R15154	1	Escayola, MP et al.	2007	Geology	35	495—498	Neoproterozoic backarc basin: Sensitive high-resolution ion microprobe U-Pb and Sm-Nd isotopic evidence from the Eastern Pampean Ranges, Argentina	http://dx.doi.org/10.1130/G23549A.1	120
R15155	1	Chew, DM et al.	2007	GSA Bulletin	119	697—711	U-Pb geochronologic evidence for the evolution of the Gondwanan margin of the north-central Andes	http://dx.doi.org/10.1130/B26080.1	116
R15158	1	Koegelenberg et al.	2015	Precambrian Research	269	147—161	U—Pb detrital zircon and 39Ar—40Ar muscovite ages from the eastern parts of the Karagwe-Ankole Belt: Tracking Paleoproterozoic basin formation and Mesoproterozoic crustal amalgamation along the western margin of the Tanzania Craton	http://dx.doi.org/10.1016/j.precamres.2015.08.014	306
R15163	1	Bradley, DC et al.	2015	Amer J Science	315	460—485	Detrital zircons from modern sands in New England and the timing of Neoproterozoic to Mesozoic Magmatism	http://dx.doi.org/10.2475/05.2015.03	633
R15164	1	Kokonyangi, JW et al.	2007	J of Geology	115	99—113	U-Pb SHRIMP Dating of Detrital Zircons from the Nzilo Group (Kibaran Belt): Implications for the Source of Sediments and Mesoproterozoic Evolution of Central Africa	http://dx.doi.org/10.1086/509270	50
R15165	1	Lovell, TR & Bowen, BB	2013	J of Geology	121	129—154	Fluctuations in Sedimentary Provenance of the Upper Cambrian Mount Simon Sandstone, Illinois Basin, United States	http://dx.doi.org/10.1086/669230	361
R15167	1	Zhang, RY et al.	2014	Amer J Science	314	649—678	U-Pb dating and tectonic implication of ophiolite and metabasite from the Song Ma suture zone, northern Vietnam	http://dx.doi.org/10.2475/02.2014.07	5
R15170	1	Berman, RG et al.	2013	Precambrian Research	232	44—69	The Arrowsmith orogeny: Geochronological and thermobarometric constraintson its extent and tectonic setting in the Rae craton, with implications forpre-Nuna supercontinent reconstruction	http://dx.doi.org/10.1016/j.precamres.2012.10.015	95
R15171	1	Berger, A et al.	2014	Precambrian Research	255	774—790	Exhumation rates in the Archean from pressure-time paths: Example from the Skjoldungen Orogen (SE Greenland)	http://dx.doi.org/10.1016/j.precamres.2014.04.011	39
R15172	1	Xu, Y et al.	2012	Sedimentary Geology	267	63—72	Detrital zircon provenance of Upper Ordovician and Silurian strata in the northeastern Yangtze Block: Response to orogenesis in South China	http://dx.doi.org/10.1016/j.sedgeo.2012.05.009	97
R15173	1	Xu, Y et al.	2014	Tectonics	33	2490—2504	Terminal suturing of Gondwana along the southern margin of South China Craton: Evidence from detrital zircon U-Pb ages and Hf isotopes in Cambrian and Ordovician strata, Hainan Island	http://dx.doi.org/10.1002/2014TC003748	91
R15174	1	Doe, MF et al.	2013	Precambrian Research	231	409—421	Using detrital zircon ages and Hf isotopes to identify 1.48—1.45 Ga sedimentary basins and fingerprint sources of exotic 1.6—1.5 Ga grains in southwestern Laurentia	http://dx.doi.org/10.1016/j.precamres.2013.03.002	400
R15175	1	Partin, CA et al.	2014	Precambrian Research	251	80—101	Sedimentological and geochemical basin analysis of the Paleoproterozoic Penrhyn and Piling groups of Arctic Canada	http://dx.doi.org/10.1016/j.precamres.2014.06.010	290
R15176	1	Wang, XL et al.	2014	Precambrian Research	242	154—171	Geochemical zonation across a Neoproterozoic orogenic belt: Isotopic evidence from granitoids and metasedimentary rocks of the Jiangnan orogen, China	http://dx.doi.org/10.1016/j.precamres.2013.12.023	516
R15186	1	Wang, WRZ et al.	2014	Precambrian Research	251	181—196	Late Paleoproterozoic medium-P high grade metamorphism of basement rocks beneath the northern margin of the Ordos Basin, NW China: Petrology, phase equilibrium modelling and U-Pb geochronology	http://dx.doi.org/10.1016/j.precamres.2014.06.016	11
R15194	1	Zhang, CL et al.	2014	Precambrian Research	254	226—244	Is the Precambrian basement of the Tarim Craton in NW China composed of discrete terranes?	http://dx.doi.org/10.1016/j.precamres.2014.08.006	22
R15195	1	Zhang, HF et al.	2014	Precambrian Research	254	245—257	Hadean to Neoarchean episodic crustal growth: Detrital zircon records in Paleoproterozoic quartzites from the southern North China Craton	http://dx.doi.org/10.1016/j.precamres.2014.09.003	120
R15200	1	Lan, Z et al.	2014	Precambrian Research	255	401—411	A rapid and synchronous initiation of the wide spread Cryogenian glaciations	http://dx.doi.org/10.1016/j.precamres.2014.10.015	88
R15202	1	Santos, JOS et al.	2002	Canadian J Earth Sci	39	1505—1515	Sensitive high resolution ion microprobe (SHRIMP) detrital zircon geochronology provides new evidence for a hidden Neoproterozoic foreland basin to the Grenville Orogen in the eastern Midwest, U.S.A.	http://dx.doi.org/10.1139/e02-052	42
R15203	1	Beranek, LP et al.	2010	Canadian J Earth Sci	47	53—73	Provenance of North American Triassic strata from west-central and southeastern Yukon: correlations with coeval strata in the Western Canada Sedimentary Basin and Canadian Arctic Islands	http://dx.doi.org/10.1139/E09-065	413
R15207	1	Labrado, A et al.	2015	Canadian J Earth Sci	52	1182—1190	The tectonic significance of the Early Cretaceous forearc-metamorphic assemblage in south-central Alaska based on detrital zircon U—Pb dating of sedimentary protoliths	http://dx.doi.org/10.1139/cjes-2015-0046	65
R15208	1	Rohr, TS et al.	2010	Canadian J Earth Sci	47	255—271	Detrital zircon characteristics of the Lower Cretaceous Isachsen Formation, Sverdrup Basin: source constraints from age and Hf isotope data	http://dx.doi.org/10.1139/E10-006	308
R15209	1	O'Brien, TM et al.	2016	Amer J Science	316	873—924	Dredge samples from the Chukchi Borderland: Implications for paleogeographic reconstruction and tectonic evolution of the Amerasia Basin of the Arctic	http://dx.doi.org/10.2475/09.2016.03	88
R15212	1	Kissock, JK	2016	Univ of Iowa	Thesis	Masters	Detrital zircon evidence for the unroofing of the northern Appalachians in Early-Middle Pennsylvanian sandstones of North America	http://dx.doi.org/10.17077/etd.kf75ap87	1896
R15217	1	Van Breemen, O & Corriveau, L	2005	Canadian J Earth Sci	42	1677—1697	U-Â–Pb age constraints on arenaceous and volcanic rocks of the Wakeham Group, eastern Grenville Province	http://dx.doi.org/10.1139/e05-079	17
R15219	1	Gandhi, SS & Van Breemen, O	2005	Canadian J Earth Sci	42	833—845	SHRIMP UÂ–Pb geochronology of detrital zircons from the Treasure Lake Group Â— new evidence for Paleoproterozoic collisional tectonics in the southern Hottah terrane, northwestern Canadian Shield	http://dx.doi.org/10.1139/e05-021	30
R15221	1	McFarlane, CRM	2015	Canadian J Earth Sci	52	444—465	A geochronological framework for sedimentation and Mesoproterozoic tectono-magmatic activity in lower Belt—Purcell rocks exposed west of Kimberley, British Columbia	http://dx.doi.org/10.1139/cjes-2014-0215	32
R15234	1	Tang, Q et al.	2014	Precambrian Research	255	748—755	Detrital zircon constraint on the timing of amalgamation between Alxa and Ordos, with exploration implications for Jinchuan-type Ni—Cu ore deposit in China	http://dx.doi.org/10.1016/j.precamres.2014.08.015	70
R15236	1	Soreghan, MJ et al.	2002	Geology	30	695—698	Paleowinds inferred from detrital-zircon geochronology of upper Paleozoic loessite, western equatorial Pangea	https://doi.org/10.1130/0091-7613(2002)030<0695:PIFDZG>2.0.CO;2	93
R15237	1	Soreghan, GS et al.	2008	Palaeogeo Palaeoclim Palaeoeco	268	234—259	Origin and significance of loess in late Paleozoic western Pangaea: A record of tropical cold?	http://dx.doi.org/10.1016/j.palaeo.2008.03.050	48
R15240	1	Giustina, MESD et al.	2009	Precambrian Research	172	67—79	Neoproterozoic magmatism and high-grade metamorphism in the GoiÃ¡s Massif: New LA-MC-ICMPS U—Pb and Sm—Nd data and implications for collisional history of the BrasÃ­lia Belt	http://dx.doi.org/10.1016/j.precamres.2009.03.012	25
R15242	1	Sierra-Rojas, MI et al.	2016	J Sedimentary Research	86	712—733	The Lower Cretaceous Atzompa Formation in south-central Mexico: record of evolution from extensional backarc basin margin to carbonate platform	http://dx.doi.org/10.2110/jsr.2016.45	159
R15243	1	Hessler, AM & Fildani, A	2015	J Sedimentary Research	85	646—659	Andean forearc dynamics, as recorded by detrital zircon from the Eocene Talara Basin, northwest Peru	http://dx.doi.org/10.2110/jsr.2015.45	86
R15244	1	East, AE et al.	2015	J Sedimentary Research	85	715—728	Fluvial—eolian interactions in sediment routing and sedimentary signal buffering: an example from the Indus Basin and Thar Desert	http://dx.doi.org/10.2110/jsr.2015.42	195
R15245	1	Benyon, C et al.	2014	J Sedimentary Research	84	136—143	Provenance of the Cretaceous Athabasca Oil Sands Canada: implications for continental-scale sediment transport	http://dx.doi.org/10.2110/jsr.2014.16	572
R15246	1	Lawton, TF et al.	2014	J Sedimentary Research	84	407—434	Late Cretaceous fluvial-megafan and axial-river systems in the southern Cordilleran foreland basin: Drip Tank Member of the Straight Cliffs Formation and adjacent strata, southern utah, U.S.A.	http://dx.doi.org/10.2110/jsr.2014.33	546
R15247	1	Giles, JM et al.	2013	J Sedimentary Research	83	825—846	Lakes, loess, and paleosols in the Permian Wellington Formation of Oklahoma, U.S.A.: implications for paleoclimate and paleogeography of the midcontinent	http://dx.doi.org/10.2110/jsr.2013.59	53
R15248	1	Vozarova, A et al.	2013	J Sedimentary Research	83	915—927	Pb ages of detrital zircons in realtion to geodynamic models: Paleozoic of the Northern Gemercium (Western Carpathians, Slovakia)	http://dx.doi.org/10.2110/jsr.2013.66	126
R15249	1	Dickinson, WR and Gehrels, GE	2008	J Sedimentary Research	78	745—764	U-PB ages of detrital zircons in relation to paleogeography: Triassic paleodrainage networks and sediment dispersal across southwest Laurentia	http://dx.doi.org/10.2110/jsr.2008.088	832
R15251	1	Valeriano, CM et al.	2004	Precambrian Research	130	27—55	U—Pb geochronology of the southern Brasilia belt (SE-Brazil): sedimentary provenance, Neoproterozoic orogeny and assembly of West Gondwana	http://dx.doi.org/10.1016/j.precamres.2003.10.014	14
R15253	1	Butler, E et al.	2011	Swiss J Geosciences	104	225—236	Laser ablation U/Pb age patterns of detrital zircons in the Schlieren Flysch (Central Switzerland): new evidence on the detrital sources	http://dx.doi.org/10.1007/s00015-011-0065-1	183
R15254	1	Beranek, LP et al.	2013	Canadian J Earth Sci	50	1007—1018	Detrital zircon geochronology of Ediacaran to Cambrian deep-water strata of the Franklinian basin, northern Ellesmere Island, Nunavut: implications for regional stratigraphic correlations	http://dx.doi.org/10.1139/cjes-2013-0026	364
R15259	1	Wang, W et al.	2017	J Geo Society London	174	759—772	Zircon U—Pb age and Hf isotope evidence for an Eoarchaean crustal remnant and episodic crustal reworking in response to supercontinent cycles in NW India	https://doi.org/10.1144/jgs2016-080	85
R15260	1	Adams, CJ et al.	2013	Australian J Earth Sci	60	241—253	Provenance comparisons between the Nambucca Block, Eastern Australia and the Torlesse Composite Terrane, New Zealand: connections and implications from detrital zircon age patterns	http://dx.doi.org/10.1080/08120099.2013.767282	248
R15261	1	Korsch, RJ et al.	2009	Australian J Earth Sci	56	655—685	Geochronology and provenance of the Late Paleozoic accretionary wedge and Gympie Terrane, New England Orogen, eastern Australia	http://dx.doi.org/10.1080/08120090902825776	804
R15265	1	Howlett, D et al.	2015	Australian J Earth Sci	62	831—852	Evidence for 1808—1770 Ma bimodal magmatism, sedimentation, high-temperature deformation and metamorphism in the Aileron Province, central Australia	http://dx.doi.org/10.1080/08120099.2015.1108364	73
R15266	1	Pi, DH et al.	2016	Chemie der Erde	76	103—109	U—Pb dating of zircons from tuff layer, sandstone and tillite samples in the uppermost Liantuo Formation and the lowermost Nantuo Formation in Three Gorges area, South China	http://dx.doi.org/10.1016/j.chemer.2015.12.003	226
R15268	1	Xu, B et al.	2017	Gondwana Research	43	149—163	Ages and Hf isotopes of detrital zircons from Paleozoic strata in the Chagan Obo Temple area, Inner Mongolia: Implications for the evolution of the Central Asian Orogenic Belt	http://dx.doi.org/10.1016/j.gr.2016.08.004	71
R15269	1	Liu, XC et al.	2017	Geology	45	103—106	Tracing crustal evolution by U-Th-Pb, Sm-Nd, and Lu-Hf isotopes in detrital monazite and zircon from modern rivers	http://dx.doi.org/10.1130/G38720.1	97
R15270	1	Elliot, DH et al.	2017	Geosphere	13	155—178	The Permo-Triassic Gondwana sequence, central Transantarctic Mountains, Antarctica: Zircon geochronology, provenance, and basin evolution	http://dx.doi.org/10.1130/GES01345.1	347
R15271	1	Batumike, JM et al.	2009	Precambrian Research	170	107—115	Crustal evolution in the central Congo-Kasai Craton, Luebo, D.R. Congo: Insights from zircon U—Pb ages, Hf-isotope and trace-element data	http://dx.doi.org/10.1016/j.precamres.2008.12.001	98
R15272	1	Soares, MB et al.	2017	Precambrian Research	291	17—41	Geology of the Pitangui greenstone belt, Minas Gerais, Brazil: Stratigraphy, geochronology and BIF geochemistry	http://dx.doi.org/10.1016/j.precamres.2017.01.008	17
R15273	1	Sorokin, AA et al.	2015	Doklady Earth Sci	462	621—625	Sources of detrital zircons from terrigenous deposits in the Yankan terrane of the Mongolian-Okhotsk mobile belt	http://dx.doi.org/10.1134/S1028334X15060161	177
R15274	1	Smirnova, YN et al.	2015	Doklady Earth Sci	465	1224—1228	Sources of the Jurassic terrigenous rocks of the Upper Amur and Zeya—Dep troughs of the eastern part of the Central Asian fold belt: Results of Sm—Nd isotopic—geochemical and U—Pb (LA-ICP-MS) geochronological studies	http://dx.doi.org/10.1134/S1028334X15120211	129
R15275	1	Smirnova, YN et al.	2016	Lithology Mineral Resources	51	500—517	Geochemical Features, Depositional Settings, and Provenances of Lower Paleozoic Rocks in the Mamyn Terrane, Central Asian Fold Belt	http://dx.doi.org/10.1134/S0024490216060079	99
R15276	1	Smirnova, YN et al.	2016	Stratigraphy Geo Correl	24	219—241	Tectonic Conditions of Sedimentation and Source Areas of Upper Proterozoic and Lower Paleozoic Terrigenous Deposits of the Lesser Khingan Terrane of the Central Asian Fold Belt	http://dx.doi.org/10.1134/S0869593816030060	134
R15277	1	Sorokin, AA et al.	2014	Doklady Earth Sci	456	759—763	Age and Source of Terrigenous Rocks of the Turan Group of the Bureya Terrane of the Eastern Part of the Central Asian Foldbelt: Results of Geochemical (Sm—Nd) and Geochronological (U—Pb LA—ICP—MS) Studies	http://dx.doi.org/10.1134/S1028334X14060397	67
R15281	1	Wang, C et al.	2015	Precambrian Research	257	65—82	Recognition and tectonic implications of an extensive Neoproterozoicvolcano-sedimentary rift basin along the southwestern margin of theTarim Craton, northwestern China	http://dx.doi.org/10.1016/j.precamres.2014.11.022	198
R15284	1	Wang, W & Zhou, MF	2012	Sedimentary Geology	265	126—142	Sedimentary records of the Yangtze Block (South China) and their correlation with equivalent Neoproterozoic sequences on adjacent continents	http://dx.doi.org/10.1016/j.sedgeo.2012.04.003	133
R15287	1	Moser, DE et al.	2008	Geology	36	239—242	Creation of a continent recorded in zircon zoning	http://dx.doi.org/10.1130/G24416A.1	20
R15288	1	Tomlinson, KY et al.	2002	Precambrian Research	114	295—325	Mafic to felsic magmatism and crustal recycling in the Obonga Lake greenstone belt, western Superior Province: evidence from geochemistry, Nd isotopes and U—Pb geochronology	http://dx.doi.org/10.1016/S0301-9268(01)00232-7	6
R15291	1	Glynn, SM et al.	2017	Precambrian Research	298	421—438	The Proterozoic Choma-Kalomo Block, SE Zambia: Exotic terrane or a reworked segment of the Zimbabwe Craton?	http://dx.doi.org/10.1016/j.precamres.2017.06.020	56
R15294	1	Mercier-Langevin, P et al.	2007	Economic Geology	102	585—609	The LaRonde Penna Au-Rich Volcanogenic Massive Sulfide Deposit, Abitibi Greenstone Belt, Quebec: Part I. Geology and Geochronology	http://dx.doi.org/10.2113/gsecongeo.102.4.585	6
R15299	1	David , J et al.	2010	Geologie Quebec	2010â€“11	1—37	Datations U-Pb effectuÃ©es dans les sous-provinces dâ€™Ashuanipi, de La Grande, dâ€™Opinaca et dâ€™Abitibi en 2008-2009	https://gq.mines.gouv.qc.ca/documents/examine/RP201011/RP201011.pdf	65
R15300	1	David , J et al.	2010	Geologie Quebec	2010â€“03	1—28	Datations U-Pb effectuÃ©es dans les sous-provinces dâ€™Ashuanipi, de Minto et de La Grande en 2007-2008	https://gq.mines.gouv.qc.ca/documents/examine/RP201003/RP201003.pdf	39
R15302	1	Hadlari, T et al.	2014	GSA Bulletin	126	182—200	A pericratonic model for the Pearya terrane as an extension of the Franklinian margin of Laurentia, Canadian Arctic	http://dx.doi.org/10.1130/B30843.1	817
R15304	1	Beranek, LP et al.	2015	J Geo Society London	172	201—212	Silurian flysch successions of Ellesmere Island, Arctic Canada, and their significance to northern Caledonian palaeogeography and tectonics	http://dx.doi.org/10.1144/jgs2014-027	735
R15314	1	Mcconnell, B et al.	2009	J Geo Society London	166	473—484	Detrital zircon provenance and Ordovician terrane amalgamation, western Ireland	https://doi.org/10.1144/0016-76492008-081	217
R15323	1	Oberthur, T et al.	1998	Precambrian Research	89	129—143	Age constraints on gold mineralization and Paleoproterozoic crustal evolution in the Ashanti belt of southern Ghana	http://dx.doi.org/10.1016/S0301-9268(97)00075-2	6
R15326	1	Peucat, JJ et al.	1996	J Metamorphic Geo	14	667—692	Major and trace element geochemistry and isotope (Sr, Nd, Pb, O) systematics of an Archean basement involved in a 2.0 Ga very high-temperature (1000Â°C) metamorphic event: In Ouzzal Massif, Hoggar, Algeria	http://dx.doi.org/10.1111/j.1525-1314.1996.00054.x	7
R15334	1	Cai, F et al.	2017	Gondwana Research	41	325—336	Provenance and tectonic evolution of Lower Paleozoic—Upper Mesozoic strata from Sibumasu terrane, Myanmar	http://dx.doi.org/10.1016/j.gr.2015.03.005	434
R15335	1	An, W et al.	2017	Gondwana Research	41	222—234	Sandstone provenance and tectonic evolution of the Xiukang MÃ©lange from Neotethyan subduction to India—Asia collision (Yarlung-Zangbo suture, south Tibet)	http://dx.doi.org/10.1016/j.gr.2015.08.010	525
R15336	1	Guo, L et al.	2017	Gondwana Research	41	207—221	Detrital zircon U—Pb geochronology, trace-element and Hf isotope geochemistry of the metasedimentary rocks in the Eastern Himalayan syntaxis: Tectonic and paleogeographic implications	http://dx.doi.org/10.1016/j.gr.2015.07.013	151
R15340	1	Kristoffersen, M et al.	2014	Geological Magazine	151	816—829	U—Pb age and Lu—Hf signatures of detrital zircon from Palaeozoic sandstones in the Oslo Rift, Norway	http://dx.doi.org/10.1017/S0016756813000885	702
R15348	1	Bibikova, EV et al.	2010	Geochemistry International	48	845—861	Terrigenous Zircon of Archean Greenstone Belts as a Source of Information on the Early Earth's crust: Azov and Dnieper Domains, Ukrainian Shield	http://dx.doi.org/10.1134/S0016702910090016	6
R15349	1	Zirakparvar, NA et al.	2017	Lithos	272	69—83	The pre-Atlantic Hf isotope evolution of the east Laurentian continental margin: Insights from zircon in basement rocks and glacial tillites from northern New Jersey and southeastern New York	http://dx.doi.org/10.1016/j.lithos.2016.11.023	44
R15352	1	Pecoits, E et al.	2016	J South Amer Earth Sci	71	108—130	U-Pb detrital zircon ages from some Neoproterozoic successions of Uruguay: Provenance, stratigraphy and tectonic evolution	http://dx.doi.org/10.1016/j.jsames.2016.07.003	110
R15355	1	Mora-Bohorquez, JA et al.	2017	J South Amer Earth Sci	74	1—26	Structure and age of the Lower Magdalena Valley basin basement, northern Colombia: New reflection-seismic and U-Pb-Hf insights into the termination of the central andes against the Caribbean basin	http://dx.doi.org/10.1016/j.jsames.2017.01.001	310
R15356	1	Davis, DW et al.	1994	Precambrian Research	67	89—107	U-Pb age constraints on deposition and provenance of Birimian and gold-bearing Tarkwaian sediments in Ghana, West Africa	http://dx.doi.org/10.1016/0301-9268(94)90006-X	22
R15372	1	Neves, SP et al.	2016	J South Amer Earth Sci	72	266—278	The transition zone between the Pernambuco-Alagoas Domain and the Sergipano Belt (Borborema Province, NE Brazil): Geochronological constraints on the ages of deposition, tectonic setting and metamorphism of metasedimentary rocks	http://dx.doi.org/10.1016/j.jsames.2016.09.010	67
R15381	1	Fan, JJ et al.	2015	Intl Geology Review	57	342—353	Age and nature of the late Early Cretaceous Zhaga Formation, northern Tibet: constraints on when the Bangong—Nujiang Neo-Tethys Ocean closed	http://dx.doi.org/10.1080/00206814.2015.1006695	63
R15382	1	Leslie, AG & Nutman, AP	2003	Geological Magazine	140	309—333	Evidence for Neoproterozoic orogenesis and early high temperature Scandian deformation events in the southern East Greenland Caledonides	http://dx.doi.org/10.1017/S0016756803007593	24
R15383	1	Ershova, VB et al.	2016	Tectonophysics	691	220—233	Trans-Siberian Permian rivers: A key to understanding Arctic sedimentary provenance	http://dx.doi.org/10.1016/j.tecto.2016.03.028	560
R15385	1	Dong, XP et al.	2017	Precambrian Research	298	490—511	Provenance of Ediacaran (Sinian) sediments in the Helanshan area, North China Craton: Constraints from U—Pb geochronology and Hf isotopes of detrital zircons	http://dx.doi.org/10.1016/j.precamres.2017.06.022	251
R15386	1	Smyth, et al.	2007	Earth & Planetary Sci Lett	258	269—282	The deep crust beneath island arcs: Inherited zircons reveal a Gondwana continental fragment beneath East Java, Indonesia	http://dx.doi.org/10.1016/j.epsl.2007.03.044	154
R15387	1	Yan, Y et al.	2016	Earth & Planetary Sci Lett	459	264—278	Large southward motion and clockwise rotation of Indochina throughout the Mesozoic: Paleomagnetic and detrital zircon U—Pb geochronological constraints	http://dx.doi.org/10.1016/j.epsl.2016.11.035	121
R15388	1	Clift, PD et al.	2014	J Asian Earth Sci	82	80—89	U—Pb dating of detrital zircon grains in the Paleocene Stumpata Formation, Tethyan Himalaya, Zanskar, India	http://dx.doi.org/10.1016/j.jseaes.2013.12.014	187
R15389	1	Dopico, CIM et al.	2017	Precambrian Research	291	143—161	U—Pb ages and Hf-isotope data of detrital zircons from the late Neoarchean-Paleoproterozoic Minas Basin, SE Brazil	http://dx.doi.org/10.1016/j.precamres.2017.01.026	864
R15391	1	Olivarius, M et al.	2017	Basin Research	29	113—130	Provenance of the Lower Triassic Bunter Sandstone Formation: implications for distribution and architecture of aeolian vs. fluvial reservoirs in the North German Basin	http://dx.doi.org/10.1111/bre.12140	229
R15392	1	Tatzel, M et al.	2017	Basin Research	29	396—417	Provenance of Palaeo-Rhine sediments from zircon thermochronology, geochemistry, U/Pb dating and heavy mineral assemblages	http://dx.doi.org/10.1111/bre.12155	56
R15394	1	Jagodzinski, EA & Fricke, CE	2010	South Aust Dept Prim Ind-Res	2010/00014	1—50	Compilation of new SHRIMP U-Pb geochronological data for the Southern Curnamona Province, South Australia, 2010	https://www.pir.sa.gov.au/top_menu/forms_publications	42
R15396	1	Sircombe, KN et al.	2007	Geoscience Australia	2007/01	1—182	Compilation of SHRIMP U-Pb geochronological data, Yilgarn Craton, Western Australia, 2004-2006	https://d28rz98at9flks.cloudfront.net/64996/Rec2007_001.pdf	136
R15398	1	Jagodzinski, EJ	2005	Geoscience Australia	2005/20	1—211	Compilation of SHRIMP U—Pb geochronological data, Olympic Domain, Gawler Craton, South Australia, 2001—2003	https://d28rz98at9flks.cloudfront.net/63530/Rec2005_020.pdf	206
R15400	1	Fraser, GL & Neumann, NL	2010	Geoscience Australia	2010/16	1—256	New SHRIMP U-Pb zircon ages from the Gawler Craton and Curnamona Province, South Australia, 2008—2010	http://www.ga.gov.au/webtemp/image_cache/GA17485.pdf	1044
R15401	1	Neumann, NL & Kositcin, N	2011	Geoscience Australia	2011/38	1—82	New SHRIMP U-Pb zircon ages from north Queensland, 2007—2010	https://d28rz98at9flks.cloudfront.net/72648/Rec2011_038.pdf	456
R15402	1	Lopes, ECDS et al.	2016	Brazilian J Geology	46â€“S1	123—144	U-Pb (LA-ICP-MS) of detrital zircon and whole rock Nd and geochemical constraints on the provenance, depositional age and tectonic setting of the metasedimentary PiriÃ¡ Basin, northern Brazil: implications for the evolution of the Gurupi Belt	http://dx.doi.org/10.1590/2317-4889201620150015	44
R15404	1	Collo, G et al.	2011	Tectonics	30	TC4012—TC4012	Clay mineralogy and thermal history of the Neogene Vinchina Basin, central Andes of Argentina: Analysis of factors controlling the heating conditions	http://dx.doi.org/10.1029/2010TC002841	50
R15406	1	Fennell, LM et al.	2017	Basin Research	29â€“S1	51—72	Cretaceous deformation of the southern Central Andes: synorogenic growth strata in the Neuquen Group (35Â°30'—37Â°S)	http://dx.doi.org/10.1111/bre.12135	289
R15407	1	Amidon, WH et al.	2017	Basin Research	29â€“S1	96—112	Provenance and tectonic implications of OrÃ¡n Group foreland basin sediments, RÃ­o Iruya canyon, NW Argentina (23Â°S)	http://dx.doi.org/10.1111/bre.12139	1721
R15408	1	Dias, TG et al.	2016	Brazilian J Geology	46	199—219	Age, provenance and tectonic setting of the high-grade Jequitinhonha Complex, Aracuai Orogen, eastern Brazil	http://dx.doi.org/10.1590/2317-4889201620160012	32
R15411	1	Cordani, UG et al.	2016	Brazilian J Geology	46â€“S1	5—35	U-Pb zircon ages of rocks from the Amazonas Territory of Colombia and their bearing on the tectonic history of the NW sector of the Amazonian Craton	http://dx.doi.org/10.1590/2317-4889201620150012	13
R15419	1	Chaves, MLDSC et al.	2013	Brazilian J Geology	43	477—486	Grenvillian age magmatism in the Southern EspinhaÃ§o Range (Minas Gerais): evidence from U-Pb zircon ages	http://dx.doi.org/10.5327/Z2317-48892013000300005	58
R15423	1	Chaves, MLDSC et al.	2013	Brazilian J Geology	43	139—151	U-Pb ages in zircon of the Grao Mogol diamond-bearing conglomerate (Espinhaco supergroup): implications for the diamond origin in the Espinhaco range in Minas Gerais	http://dx.doi.org/10.5327/Z2317-48892013000100012	123
R15425	1	Isard, SJ et al.	2016	Geo Survey Canada	2016â€“1	1—22	Geology and U-Pb geochronology of low-grade mafic rocks from the St. Cyr klippe and a marble from the footwall, Canadian Cordillera, Yukon	http://dx.doi.org/10.4095/297474	21
R15432	1	Rayner, N et al.	2011	Geo Survey Canada	2011â€“5	1—20	New U-Pb geochronological results from plutonic and sedimentary rocks of Southampton Island, Nunavut	http://dx.doi.org/10.4095/287286	13
R15439	1	Myskova, TA et al.	2015	Doklady Earth Sci	463	738—745	New data on the U-Pb (SHRIMP II) age of zircons from aluminous gneisses of the Archean Kola Group of the Baltic shield and the problem of their interpretation	http://dx.doi.org/10.1134/S1028334X15070211	27
R15445	1	Davis, WJ et al.	2008	Geo Survey Canada	2008â€“8	1—8	A Paleoproterozoic detrital zircon age for a key conglomeratic horizon within the Rankin Inlet area, Kivalliq Region, Nunavut: implications for Archean and Proterozoic evolution of the area	http://dx.doi.org/10.4095/225479	37
R15448	1	Van Breeman, O & Ayer, JA	2010	Geo Survey Canada	2010â€“5	1—6	Uranium-lead geochronology of detrital zircon grains from bedded greywacke, Sangster Township, Abitibi greenstone belt, Ontario	http://dx.doi.org/10.4095/261490	58
R15452	1	Chauque, FR et al.	2017	J African Earth Sci	129	366—379	The Zimbabwe Craton in Mozambique: A brief review of its geochronological pattern and its relation to the Mozambique Belt	http://dx.doi.org/10.1016/j.jafrearsci.2017.01.021	67
R15455	1	Sirevaag, H et al.	2016	Gondwana Research	38	273—288	From Gondwana to Europe: The journey of Elba Island (Italy) as recorded by U—Pb detrital zircon ages of Paleozoic metasedimentary rocks	http://dx.doi.org/10.1016/j.gr.2015.12.006	458
R15456	1	Spencer, CJ et al.	2016	Gondwana Research	38	28—39	Provenance of Permian—Triassic Gondwana Sequence units accreted to the Banda Arc in the Timor region: Constraints from zircon U—Pb and Hf isotopes	http://dx.doi.org/10.1016/j.gr.2015.10.012	211
R15459	1	Tochilin, C et al.	2012	J Archaeological Sci	39	2583—2591	Sourcing temper sands in ancient ceramics with U—Pb ages of detrital zircons: a southwest Pacific test case	http://dx.doi.org/10.1016/j.jas.2012.04.002	214
R15460	1	Zhao, P et al.	2014	J Asian Earth Sci	95	136—146	Early Paleozoic tectonic evolution of the Xing-Meng Orogenic Belt: constraints from detrital zircon geochronology of western Erguna-Xingâ€™an Block, North China	http://dx.doi.org/10.1016/j.jseaes.2014.04.011	284
R15461	1	Zhang, L et al.	2014	J Asian Earth Sci	95	33—50	Geochemistry and detrital zircon U—Pb and Hf isotopes of the paragneiss suite from the Quanji massif, SE Tarim Craton: Implications for Paleoproterozoic tectonics in NW China	http://dx.doi.org/10.1016/j.jseaes.2014.05.014	123
R15462	1	Ershova, VB et al.	2015	J Asian Earth Sci	109	38—49	Integrated provenance analysis of Carboniferous deposits from Northeastern Siberia: Implication for the late Paleozoic history of the Arctic	http://dx.doi.org/10.1016/j.jseaes.2015.04.046	374
R15463	1	Zwanzig, HV et al.	2006	Manitoba Geological Survey	GSâ€“9	85—103	Thompson Nickel Belt—type units in the northeastern Kisseynew Domain, Manitoba (parts of NTS 63O)	https://manitoba.ca/iem/geo/field/roa06pdfs/GS-09.pdf	13
R15464	1	Weber, M et al.	2010	J South Amer Earth Sci	29	805—816	U/Pb detrital zircon provenance from Late Cretaceous metamorphic units of the Guajira Peninsula, Colombia: tectonic implications on the collision between the Caribbean arc and the South American margin	http://dx.doi.org/10.1016/j.jsames.2009.10.004	245
R15466	1	Fleming, EJ et al.	2016	Marine Petroleum Geology	78	516—535	Provenance of Triassic sandstones on the southwest Barents Shelf and the implication for sediment dispersal patterns in northwest Pangaea	http://dx.doi.org/10.1016/j.marpetgeo.2016.10.005	490
R15467	1	Collins, AS et al.	2007	Precambrian Research	155	125—138	Age and sedimentary provenance of the Southern Granulites, South India: U-Th-Pb SHRIMP secondary ion mass spectrometry	http://dx.doi.org/10.1016/j.precamres.2007.01.006	22
R15469	1	Thomas, RJ et al.	2016	Precambrian Research	286	35—58	The Sperrgebiet Domain, Aurus Mountains, SW Namibia: A âˆ¼2020—850 Ma window within the Pan-African Gariep Orogen	http://dx.doi.org/10.1016/j.precamres.2016.09.023	47
R15470	1	Tiepolo, M. & Tribuzio, R.	2008	J of Petrology	49	937—970	Petrology and U—Pb Zircon Geochronology of Amphibole-rich Cumulates with Sanukitic Affinity from Husky Ridge (Northern Victoria Land, Antarctica): Insights into the Role of Amphibole in the Petrogenesis of Subduction-related Magmas	https://doi.org/10.1093/petrology/egn012	19
R15475	1	Rayner, NM et al.	2003	Geo Survey Canada	2003â€“F2	1—20	SHRIMP U-Pb detrital zircon geochronology of Athabasca Group sandstones, northern Saskatchewan and Alberta	http://dx.doi.org/10.4095/214637	117
R15479	1	Corrigan, D & Rayner, N	2004	Geo Survey Canada	2004â€“F1	1—14	Uranium-lead geochronological results from the Churchill River—Southern Indian Lake transect, northern Manitoba	http://dx.doi.org/10.4095/214975	63
R15484	1	Ootes, L et al.	2006	Geo Survey Canada	2006â€“A7	1—15	Two turbidite sequences in the Russell Lake—Mosher Lake area: SHRIMP U-Pb detrital zircon evidence and correlations in the southwestern Slave craton, Northwest Territories	http://dx.doi.org/10.4095/222390	93
R15491	1	Purdy, DJ et al.	2016	Gondwana Research	39	41—56	New constraints on the origin and evolution of the Thomson Orogen and links with central Australia from isotopic studies of detrital zircons	http://dx.doi.org/10.1016/j.gr.2016.06.010	612
R15492	1	Kampunzu, AB et al.	2000	J African Earth Sci	30	579—587	Ion microprobe U-Pb ages on detrital zircon grains from the Ghanzi Group: implications for the identification of a Kibaran-age crust in northwest Botswana	http://dx.doi.org/10.1016/S0899-5362(00)00040-3	11
R15493	1	Mapeo, R.B.M. et al.	2000	South African J Geology	103	156-161	Ages of detrital zircon grains from Neoproterozoic siliciclastic rocks in the Shakawe area: implications for the evolution of Proterozoic crust in northern Botswana	https://doi.org/10.2113/103.2.156	17
R15494	1	Mapeo, R.B.M. et al.	2006	Earth & Planetary Sci Lett	244	113-132	A ca. 200 Ma hiatus between the Lower and Upper Transvaal Groups of southern Africa: SHRIMP U—Pb detrital zircon evidence from the Segwagwa Group, Botswana: Implications for Palaeoproterozoic glaciations	https://doi.org/10.1016/j.epsl.2006.02.008	37
R15495	1	Mapeo, R.B.M. et al.	2004	J African Earth Sci	40	1—16	U-Pb zircon age of the upper Palapye group (Botswana) and regional implications	https://doi.org/10.1016/j.jafrearsci.2004.08.001	11
R15496	1	Li, SS et al.	2017	Geoscience Frontiers	8	851—867	Detrital zircon geochronology of quartzites from the southern Madurai Block, India: Implications for Gondwana reconstruction	http://dx.doi.org/10.1016/j.gsf.2016.07.002	44
R15497	1	Mapeo, R.B.M. et al.	2001	Geological Magazine	138	299—308	SHRIMP U—Pb zircon geochronology of gneisses from the Gweta borehole, northeast Botswana: implications for the Palaeoproterozoic Magondi Belt in southern Africa	https://doi.org/10.1017/S001675680100526X	8
R15499	1	Sheppard, S et al.	2017	Precambrian Research	292	290—304	SHRIMP U—Pb zircon geochronology establishes that banded iron formations are not chronostratigraphic markers across Archean greenstone belts of the Pilbara Craton	http://dx.doi.org/10.1016/j.precamres.2017.02.004	36
R15510	1	Zhang, Z et al.	2013	J of Petrology	54	2547—2580	Building of the Deep Gangdese Arc, South Tibet: Paleocene Plutonism and Granulite-Facies Metamorphism	http://dx.doi.org/10.1093/petrology/egt056	36
R15513	1	Nelson, J & Gehrels, G	2007	Canadian J Earth Sci	44	297—316	Detrital zircon geochronology and provenance of the southeastern Yukon—Tanana terrane	http://dx.doi.org/10.1139/E06-105	56
R15518	1	Gong, H et al.	2017	J Asian Earth Sci	138	495—501	U-Pb ages of detrital zircon and provenances of Red Clay in the Chinese Loess Plateau	http://dx.doi.org/10.1016/j.jseaes.2017.02.014	753
R15520	1	Kortyna, C et al.	2014	Basin Research	26	436—460	Integrated provenance record of a forearc basin modified by slab-window magmatism: detrital- zircon geochronology and sandstone compositions of the Paleogene Arkose Ridge Formation, south-central Alaska	http://dx.doi.org/10.1111/bre.12033	619
R15524	1	Macey, PH et al.	2017	Precambrian Research	292	417—451	Origin and evolution of the âˆ¼1.9 Ga Richtersveld Magmatic Arc, SW Africa	http://dx.doi.org/10.1016/j.precamres.2017.01.013	359
R15525	1	Santos, FH et al.	2017	Intl Geology Review	59	1861—1884	Detrital zircon U—Pb ages and whole-rock geochemistry of the Neoproterozoic Paulistana and Santa Filomena complexes, Borborema Province, northeastern Brazil: implications for source area composition, provenance, and tectonic setting	http://dx.doi.org/10.1080/00206814.2017.1300074	94
R15526	1	Jacobs, J et al.	2017	Precambrian Research	294	1—14	Cryptic sub-ice geology revealed by a U-Pb zircon study of glacial till in Dronning Maud Land, East Antarctica	http://dx.doi.org/10.1016/j.precamres.2017.03.012	601
R15527	1	Mulder, JA et al.	2017	Precambrian Research	294	33—52	The syn-orogenic sedimentary record of the Grenville Orogeny in southwest Laurentia	http://dx.doi.org/10.1016/j.precamres.2017.03.006	1060
R15528	1	Krapez, B et al.	2017	Precambrian Research	294	67—90	A tale of two basins? Stratigraphy and detrital zircon provenance of the Palaeoproterozoic Turee Creek and Horseshoe basins of Western Australia	http://dx.doi.org/10.1016/j.precamres.2017.03.020	243
R15530	1	Morrissey, LJ et al.	2017	Precambrian Research	293	131—149	Linking the Windmill Islands, east Antarctica and the Albany—Fraser Orogen: Insights from U—Pb zircon geochronology and Hf isotopes	http://dx.doi.org/10.1016/j.precamres.2017.03.005	122
R15532	1	Balgord, EA	2017	Lithosphere	9	453—462	Triassic to Neogene evolution of the south-central Andean arc determined by detrital zircon U-Pb and Hf analysis of NeuquÃ©n Basin strata, central Argentina (34Â°S—40Â°S)	http://dx.doi.org/10.1130/L546.1	200
R15533	1	Uriz, NJ et al.	2016	J South Amer Earth Sci	66	248—267	Provenance and paleogeography of the Devonian Durazno Group, southern Parana Basin in Uruguay	http://dx.doi.org/10.1016/j.jsames.2016.01.002	318
R15540	1	Wang, J et al.	2017	Precambrian Research	294	175—188	U-Pb and Lu-Hf isotopes of detrital zircon grains from Neoproterozoic sedimentary rocks in the central Jiangnan Orogen, South China: Implications for Precambrian crustal evolution	http://dx.doi.org/10.1016/j.precamres.2017.03.025	264
R15541	1	Tapia-Fernandez, HJ et al.	2017	J South Amer Earth Sci	76	346—361	Geochemistry and UePb geochronology of detrital zircons in the Brujas beach sands, Campeche, Southwestern Gulf of Mexico, Mexico	http://dx.doi.org/10.1016/j.jsames.2017.04.003	28
R15542	1	Van Schijndel, V et al.	2017	Precambrian Research	295	48—66	Zircon geochronology and Hf isotopes of the Dwalile Supracrustal Suite, Ancient Gneiss Complex, Swaziland: Insights into the diversity of Palaeoarchaean source rocks, depositional and metamorphic ages	http://dx.doi.org/10.1016/j.precamres.2017.04.025	303
R15543	1	Tollo, RP et al.	2017	Amer J Science	317	251—337	Petrology and geochronology of Mesoproterozoic basement of the Mount Rogers area of southwestern Virginia and northwestern North Carolina: Implications for the Precambrian tectonic evolution of the southern Blue Ridge province	http://dx.doi.org/10.2475/03.2017.01	33
R15544	1	Krabbendam, M et al.	2017	Precambrian Research	295	67—89	Tracking the evolution of the Grenvillian foreland basin: Constraints from sedimentology and detrital zircon and rutile in the Sleat and Torridon groups, Scotland	http://dx.doi.org/10.1016/j.precamres.2017.04.027	355
R15547	1	Ramsay, RR et al.	2017	Australian J Earth Sci	64	419—434	Detrital zircon geochronology of the Speewah Group, Kimberley region, Western Australia: evidence for intracratonic development of the Paleoproterozoic Speewah Basin	http://dx.doi.org/10.1080/08120099.2017.1294618	36
R15550	1	Kelly, NM & Harley, SL	2005	Contrib Mineral Petrol	149	57—84	An integrated microtextural and chemical approach to zircon geochronology: refining the Archaean history of the Napier Complex, east Antarctica	https://doi.org/10.1007/s00410-004-0635-6	49
R15552	1	Bibikova, EV et al.	2015	Stratigraphy Geo Correl	23	1—23	The Early Crust of the VolgoUralian Segment of the East European Craton: Isotope-Geochronological Zirconology of Metasedimentary Rocks of the Bolshecheremshanskaya Formation and Their Sm-Nd Model Ages	https://doi.org/10.1134/S0869593815010037	71
R15562	1	Dehler, C et al.	2017	GSA Bulletin	129	607—624	Synthesis of the 780—740 Ma Chuar, Uinta Mountain, and Pahrump (ChUMP) groups, western USA: Implications for Laurentia-wide cratonic marine basins	https://doi.org/10.1130/B31532.1	1270
R15564	1	Deng, J et al.	2015	Lithos	230	166—179	Early Cretaceous arc volcanic suite in Cebu Island, Central Philippines and its implications on paleo-Pacific plate subduction: Constraints from geochemistry, zircon U—Pb geochronology and Lu—Hf isotopes	http://dx.doi.org/10.1016/j.lithos.2015.05.020	29
R15569	1	Han, S et al.	2017	J Asian Earth Sci	143	191—217	Detrital zircon ages in Korean mid-Paleozoic meta-sandstones (Imjingang Belt and Taean Formation): Constraints on tectonic and depositional setting, source regions and possible affinity with Chinese terranes	https://doi.org/10.1016/j.jseaes.2017.04.028	91
R15573	1	Henrique-Pinto, R et al.	2017	Precambrian Research	296	181—194	Evidence for transition from a continental forearc to a collisional proforeland basin in the eastern Trans-Hudson Orogen: Detrital zircon provenance analysis in the Labrador Trough, Canada	http://dx.doi.org/10.1016/j.precamres.2017.04.035	470
R15580	1	Mallmann, G et al.	2007	Gondwana Research	12	489—508	Isotope geochemistry and geochronology of the Nico PÃ©rez Terrane, Rio de la Plata Craton, Uruguay	https://doi.org/10.1016/j.gr.2007.01.002	16
R15581	1	Gaucher, C et al.	2008	Precambrian Research	167	150—170	Detrital zircon ages of Neoproterozoic sedimentary successions in Uruguay and Argentina: Insights into the geological evolution of the Rio de la Plata Craton	https://doi.org/10.1016/j.precamres.2008.07.006	279
R15583	1	Wingate, MTD et al.	2008	Geo Survey W Australia	2008	177901—177901	177901: quartzite, Kowalyou (Jimperding Metamorphic Belt, South West Terrane, Yilgarn Craton)	http://www.dmp.wa.gov.au/Geological-Survey/GSWA-publications-and-maps-1399.aspx	58
R15584	1	Wingate, MTD et al.	2008	Geo Survey W Australia	2008	177904—177904	177904: quartzite, Windmill Hill (Jimperding Metamorphic Belt, South West Terrane, Yilgarn Craton)	http://www.dmp.wa.gov.au/Geological-Survey/GSWA-publications-and-maps-1399.aspx	121
R15585	1	Wingate, MTD et al.	2008	Geo Survey W Australia	2008	177907—177907	177907: quartzite, Noondeening Hill (Jimperding Metamorphic Belt, South West Terrane, Yilgarn Craton)	http://www.dmp.wa.gov.au/Geological-Survey/GSWA-publications-and-maps-1399.aspx	70
R15586	1	Wingate, MTD et al.	2008	Geo Survey W Australia	2008	177908—177908	177908: quartzite, Noondeening Hill (Jimperding Metamorphic Belt, South West Terrane, Yilgarn Craton)	http://www.dmp.wa.gov.au/Geological-Survey/GSWA-publications-and-maps-1399.aspx	74
R15588	1	Luan, JP et al.	2017	Precambrian Research	297	19—32	Provenance, age, and tectonic implications of Neoproterozoic strata in the Jiamusi Massif: Evidence from U—Pb ages and Hf isotope compositions of detrital and magmatic zircons	http://dx.doi.org/10.1016/j.precamres.2017.05.012	133
R15590	1	Lan, C et al.	2017	Precambrian Research	297	77—100	Depositional age and protoliths of the Paleoproterozoic upper Taihua Group in the Wuyang area in the southern margin of the North China Craton: New insights into stratigraphic subdivision and tectonic setting	http://dx.doi.org/10.1016/j.precamres.2017.05.014	79
R15591	1	Zhang, Z et al.	2017	Intl J Earth Science	106	1223—1238	Detrital zircon provenance analysis in the Zagros Orogen, SW Iran: implications for the amalgamation history of the Neo-Tethys	http://dx.doi.org/10.1007/s00531-016-1314-3	450
R15592	1	Link, PK et al.	2017	Geosphere	13	681—698	U-Pb zircon ages of the Wildhorse gneiss, Pioneer Mountains, south-central Idaho, and tectonic implications	http://dx.doi.org/10.1130/GES01418.1	77
R15593	1	Sun, Q et al.	2017	Precambrian Research	296	120—147	Geochronology and geochemistry of the Paleoproterozoic Yinyugou Group in the southern North China Craton: Implications for provenance and tectonic evolution	http://dx.doi.org/10.1016/j.precamres.2017.04.012	205
R15594	1	Percival, JA et al.	2017	Canadian J Earth Sci	54	512—528	U—Pb zircon geochronology and depositional history of the Montresor group, Rae Province, Nunavut, Canada	http://dx.doi.org/10.1139/cjes-2016-0170	44
R15595	1	Zhu, W et al.	2017	J Asian Earth Sci	146	233—250	Heavy mineral compositions and zircon U-Pb ages of Cenozoic sandstones in the SW Qaidam basin, northern Tibetan Plateau: Implications for provenance and tectonic setting	https://doi.org/10.1016/j.jseaes.2017.05.023	514
R15598	1	Zhou, JB et al.	2010	Amer J Science	310	1024—1053	New SHRIMP U-Pb zircon ages from the Heilongjiang High-Pressure Belt: Constraints on the Mesozoic evolution of NE China	http://dx.doi.org/10.2475/09.2010.10	79
R15600	1	Tucker, NM et al.	2017	Precambrian Research	298	16—38	Proterozoic reworking of Archean (Yilgarn) basement in the Bunger Hills, East Antarctica	https://doi.org/10.1016/j.precamres.2017.05.013	53
R15601	1	McMechan, M et al.	2017	Canadian J Earth Sci	54	609—621	Cambrian detrital zircon signatures of the northern Cordilleran passive margin, Liard area, Canada: evidence of sediment recycling, non-Laurentian ultimate sources, and basement denudation	https://dx.doi.org/10.1139/cjes-2016-0127	146
R15603	1	Das, K et al.	2017	Precambrian Research	298	123—145	The Neoarchean-Paleoproterozoic basin development and growth of the Singhbhum Craton, eastern India and its global implications: Insights from detrital zircon U-Pb data	https://doi.org/10.1016/j.precamres.2017.06.008	159
R15604	1	Wanniarachchi, NS et al.	2016	J Mineral Petrol Sci	111	373—384	Internal textures and U—Pb geochronology of zircons in metamorphic rocks from the Southwestern Highland Complex, Sri Lanka	https://doi.org/10.2465/jmps.160316	9
R15605	1	MacDonald, FA et al.	2017	Amer J Science	317	555—596	Bridging the gap between the foreland and hinterland II: Geochronology and tectonic setting of Ordovician magmatism and basin formation on the Laurentian margin of New England and Newfoundland	http://dx.doi.org/10.2475/05.2017.02	204
R15606	1	Kuiper, YD et al.	2017	Geology	45	811—814	Detrital zircon evidence for Paleoproterozoic West African crust along the eastern North American continental margin, Georges Bank, offshore Massachusetts, USA	https://doi.org/10.1130/G39203.1	42
R15610	1	Eddy, MP et al.	2017	Lithosphere	9	652—664	Age and volcanic stratigraphy of the Eocene Siletzia oceanic plateau in Washington and on Vancouver Island	https://doi.org/10.1130/L650.1	643
R15612	1	Key, RM et al.	2012	Applied Geochemistry	27	1525—1539	Investigating high zircon concentrations in the fine fraction of stream sediments draining the Pan-African Dahomeyan Terrane in Nigeria	http://dx.doi.org/10.1016/j.apgeochem.2012.04.009	117
R15614	1	Liu, X et al.	2017	Precambrian Research	299	15—33	New zircon U—Pb and Hf—Nd isotopic constraints on the timing of magmatism, sedimentation and metamorphism in the northern Prince Charles Mountains, East Antarctica	http://dx.doi.org/10.1016/j.precamres.2017.07.012	143
R15622	1	Lahtinen, R et al.	2017	Precambrian Research	299	264—281	Geochemistry, U-Pb geochronology and Sm-Nd data from the Paleoproterozoic Western Finland supersuite — A key component in the coupled Bothnian oroclines	https://doi.org/10.1016/j.precamres.2017.07.025	137
R15624	1	Zhao, P et al.	2017	J Asian Earth Sci	146	412—430	Involvement of old crustal materials during formation of the Sakhalin Island (Russian Far East) and its paleogeographic implication: Constraints from detrital zircon ages of modern river sand and Miocene sandstone	http://dx.doi.org/10.1016/j.jseaes.2017.06.031	159
R15625	1	Song, D et al.	2017	Precambrian Research	299	230—243	New chronological constrains on the tectonic affinity of the Alxa Block, NW China	http://dx.doi.org/10.1016/j.precamres.2017.07.015	136
R15627	1	Zinconea, SA & Oliveira, EP	2017	Precambrian Research	299	117—131	Field and geochronological evidence for origin of the Contendas-Mirante supracrustal Belt, Sao Francisco Craton, Brazil, as a Paleoproterozoic foreland basin	http://dx.doi.org/10.1016/j.precamres.2017.07.031	221
R15628	1	Bibikova, EV et al.	2012	Stratigraphy Geo Correl	20	125—138	The Early Crust beneath the Azov Domain of the Ukrainian Shield: Isotopic—Geochronological and Geochemical Investigations of Detrital Zircons from Metasedimentary Rocks of the Fedorovka Structure	http://dx.doi.org/10.1134/S0869593812020037	49
R15629	1	Wandres, AM et al.	2005	New Zealand J Geo Geophys	48	229—245	The Paleozoicâ€Mesozoic recycling of the Rakaia Terrane, South Island, New Zealand: Sandstone clast and sandstone petrology, geochemistry, and geochronology	http://dx.doi.org/10.1080/00288306.2005.9515112	58
R15631	1	Guo, R et al.	2017	Precambrian Research	303	228—250	Arc-generated metavolcanic rocks in the Anshan—Benxi greenstone belt, North China Craton: Constraints from geochemistry and zircon U—Pb—Hf isotopic systematics	http://dx.doi.org/10.1016/j.precamres.2017.03.028	18
R15632	1	Walia, M et al.	2013	Tectonophysics	582	205—220	Cenozoic tectonics in the Buruanga Peninsula, Panay Island, Central Philippines, as constrained by U—Pb, Ar/Ar and fission track thermochronometers	http://dx.doi.org/10.1016/j.tecto.2012.10.002	99
R15636	1	Grosch, EG & Slama, J	2017	Geology	45	695—698	Evidence for 3.3-billion-year-old oceanic crust in the Barberton greenstone belt, South Africa	http://dx.doi.org/10.1130/G39035.1	33
R15637	1	Liu, C et al.	2017	Precambrian Research	303	372—391	Detrital zircon U-Pb and Hf isotopic and whole-rock geochemical study of the Bayan Obo Group, northern margin of the North China Craton: Implications for Rodinia reconstruction	http://dx.doi.org/10.1016/j.precamres.2017.04.033	336
R15641	1	Song, G et al.	2017	Geoscience Frontiers	8	1161—1173	New U-Pb age constraints on the upper Banxi Group and synchrony of the Sturtian glaciation in South China	http://dx.doi.org/10.1016/j.gsf.2016.11.012	33
R15642	1	Du, L et al.	2017	Precambrian Research	303	291—314	Zircon U-Pb ages and Lu-Hf isotope compositions from clastic rocks in the Hutuo Group: Further constraints on Paleoproterozoic tectonic evolution of the Trans-North China Orogen	http://dx.doi.org/10.1016/j.precamres.2017.04.007	325
R15645	1	Kim, SW et al.	2017	Gondwana Research	50	195—215	Tracking Paleozoic evolution of the South Korean Peninsula from detrital zircon records: Implications for the tectonic history of East Asia	https://doi.org/10.1016/j.gr.2017.05.009	378
R15646	1	Xu, J et al.	2017	Earth & Planetary Sci Lett	475	44—57	Enhanced provenance interpretation using combined U—Pb and (U—Th)/He double dating of detrital zircon grains from lower Miocene strata, proximal Gulf of Mexico Basin, North America	http://dx.doi.org/10.1016/j.epsl.2017.07.024	74
R15647	1	Chen, Y et al.	2017	Earth & Planetary Sci Lett	476	22—33	Detrital zircon U—Pb geochronological and sedimentological study of the Simao Basin, Yunnan: Implications for the Early Cenozoic evolution of the Red River	http://dx.doi.org/10.1016/j.epsl.2017.07.025	397
R15648	1	Costa, RV et al.	2017	J South Amer Earth Sci	79	170—188	Proterozoic evolution of part of the Embu Complex, eastern SÃ£o Paulo state, SE Brazil	http://dx.doi.org/10.1016/j.jsames.2017.08.003	16
R15649	1	Esteban, JJ et al.	2017	Lithos	290	34—47	U—Pb detrital zircon ages from the Paleozoic Marbella Conglomerate of the Malaguide Complex (Betic Cordilleras, Spain): Implications on Paleotethyan evolution	http://dx.doi.org/10.1016/j.lithos.2017.07.022	114
R15650	1	Li, S et al.	2017	J Asian Earth Sci	147	469—484	Provenance of Mesozoic clastic rocks within the Bangong-Nujiang suture zone, central Tibet: Implications for the age of the initial Lhasa-Qiangtang collision	http://dx.doi.org/10.1016/j.jseaes.2017.08.019	450
R15651	1	Paulsen, T et al.	2017	Precambrian Research	300	53—58	New detrital zircon age and trace element evidence for 1450Ma igneous zircon sources in East Antarctica	http://dx.doi.org/10.1016/j.precamres.2017.07.011	95
R15653	1	Hodges, MS et al.	2017	Lithosphere	9	702—714	Detrital zircon U-Pb geochronology of the Sierra de Santa Rosa Formation, Sonora, Mexico, and implications for an Early Jurassic retroarc basin	https://doi.org/10.1130/L633.1	1619
R15655	1	Hara, H et al.	2017	Island Arc	26	e12218—e12218	Detrital zircon multi-chronology, provenance, and low-grade metamorphism of the Cretaceous Shimanto accretionary complex, eastern Shikoku, Southwest Japan: Tectonic evolution in response to igneous activity within a subduction zone	https://doi.org/10.1111/iar.12218	198
R15656	1	Paquette, JL et al.	2017	Precambrian Research	301	134—144	Age, provenance and Precambrian evolution of the Anabar shield from U-Pb and Lu-Hf isotope data on detrital zircons, and the history of the northern and central Siberian craton	http://dx.doi.org/10.1016/j.precamres.2017.09.008	351
R15658	1	Bahlburg, H et al.	2009	Earth-Science Rev	97	215—241	Timing of crust formation and recycling in accretionary orogens: Insights learned from the western margin of South America	https://doi.org/10.1016/j.earscirev.2009.10.006	463
R15695	1	Lancaster, P et al.	2015	Gondwana Research	28	1361—1372	Contrasting crustal evolution processes in the Dharwar craton: insights from detrital zircon U-Pb and Hf isotopes	https://doi.org/10.1016/j.gr.2014.10.010	64
R15696	1	Wu, FY et al.	2007	Precambrian Research	159	155-177	Detrital zircon UPb and Hf isotopic constraints on the crustal evolution of North Korea	https://doi.org/10.1016/j.precamres.2007.06.007	102
R15713	1	Yao, W et al.	2017	Tectonophysics	721	90-105	Origin and tectonic evolution of upper Triassic Turbidites in the Indo-Burman ranges, West Myanmar	https://doi.org/10.1016/j.tecto.2017.09.016	1559
R15715	1	Pereira, MF et al.	2017	Lithos	278	383-399	Birth and demise of the Rheic Ocean magmatic arc(s): Combined U—Pb and Hf isotope analyses in detrital zircon from SW Iberia siliciclastic strata	https://doi.org/10.1016/j.lithos.2017.02.009	477
R15718	1	Ramos, VA et al.	2017	J South Amer Earth Sci	76	320-345	The Malvinas (Falkland) Islands revisited: The tectonic evolution of southern Gondwana based on U-Pb and Lu-Hf detrital zircon isotopes in the Paleozoic cover	https://doi.org/10.1016/j.jsames.2016.12.013	61
R15728	1	Zlatkin, O et al.	2013	Gondwana Research	23	682-700	Evolution and provenance of Neoproterozoic basement and Lower Paleozoic siliciclastic cover of the Menderes Massif (western Taurides): Coupled U—Pb—Hf zircon isotope geochemistry	https://doi.org/10.1016/j.gr.2012.05.006	527
R15729	1	Abbo, A et al.	2015	Lithos	227	122-139	Cadomian basement and Paleozoic to Triassic siliciclastics of the Taurides (Karacahisar dome, south-central Turkey): Paleogeographic constraints from U—Pb—Hf in zircons	https://doi.org/10.1016/j.lithos.2015.03.023	588
R15735	1	Linde, G. M et al.	2017	Tectonics	36	2347-2369	Threeâ€Dimensional Evolution of the Early Paleozoic Western Laurentian Margin: New Insights From Detrital Zircon Uâ€Pb Geochronology and Hf Isotope Geochemistry of the Harmony Formation of Nevada	http://dx.doi.org/10.1002/2017TC004520	801
R15736	1	Liu, K et al.	2017	Tectonics	36	2555-2598	Uâ€Pb Dating and Luâ€Hf Isotopes of Detrital Zircons From the Southern Sikhoteâ€Alin Orogenic Belt, Russian Far East: Tectonic Implications for the Early Cretaceous Evolution of the Northwest Pacific Margin	http://dx.doi.org/10.1002/2017TC004599	377
R15737	1	Thomas, WA et al.	2017	Geosphere	13	2206-2230	Detrital zircons and sediment dispersal in the Appalachian foreland	https://doi.org/10.1130/GES01525.1	1202
R15740	1	O'Brien, TM et al.	2017	GSA Bulletin	130	825-847	Provenance, U-Pb detrital zircon geochronology, Hf isotopic analyses, and Cr-spinel geochemistry of the northeast Yukon-Koyukuk Basin: Implications for interior basin development and sedimentation in Alaska	https://doi.org/10.1130/B31825.1	689
R15748	1	Howard, AL	2013	Univ of Colorado	MS Thesis 66	1-100	Hafnium Isotope Evidence on the Provenance of ~1.1 Ga Detrital Zircons from Western North America	http://scholar.colorado.edu/geol_gradetds/66	132
R15753	1	Cardona, A et al.	2012	Tectonophysics	580	58-87	From arc-continent collision to continuous convergence, clues from Paleogene conglomerates along the southern Caribbean—South America plate boundary	http://dx.doi.org/10.1016/j.tecto.2012.08.039	371
R15754	1	Cochrane, R	2013	Univ of Geneva	PhD Thesis 4566	1-191	U-Pb thermochronology, geochronology and geochemistry of NW South America: rift to drift transition, active margin dynamics and implications for the volume balance of continents	http://dx.doi.org/10.13097/archive-ouverte/unige:30029	41
R15761	1	Surpless, KD et al.	2015	Geosphere	11	1770-1789	Hornbrook Formation, Oregon and California: A sedimentary record of the Late Cretaceous Sierran magmatic flare-up event	https://doi.org/10.1130/GES01186.1	751
R15769	1	Li, P et al.	2015	Tectonics	34	858-874	Australian-derived detrital zircons in the Permian-Triassic Gympie terrane (eastern Australia): Evidence for an autochthonous origin	http://dx.doi.org/10.1002/2015TC003829	227
R15770	1	Sanislav, IV et al.	2017	Terra Nova	30	169-178	Archaean crustal growth through successive partial melting events in an oceanic plateau-like setting in the Tanzania Craton	http://dx.doi.org/10.1111/ter.12323	69
R15850	1	Paulsen, TS et al.	2016	Gondwana Research	35	79—96	Detrital zircon ages from the Ross Supergroup, north Victoria Land, Antarctica: Implications for the tectonostratigraphic evolution of the Pacific-Gondwana margin.	http://dx.doi.org/10.1016/j.gr.2016.04.001	1078
R15887	1	Smith, JJ et al.	2017	J Sedimentary Research	87	880—896	Discovery of Paleogene deposits of the central High Plains Aquifer in the western Great Plains, U.S.A.	https://doi.org/10.2110/jsr.2017.48	1265
R15888	1	Soreghan, GS & Soreghan, MJ	2013	J Sedimentary Research	83	786—802	Tracing Clastic Delivery To the Permian Delaware Basin, U.S.A.: Implications For Paleogeography and Circulation In Westernmost Equatorial Pangea.	https://doi.org/10.2110/jsr.2013.63	230
R15897	1	Caxito, FDA et al.	2014	Gondwana Research	26	741—754	Detrital zircon (U—Pb) and Sm—Nd isotope studies of the provenance and tectonic setting of basins related to collisional orogens: The case of the Rio Preto fold belt on the northwest Sao Francisco Craton margin, NE Brazil	http://dx.doi.org/10.1016/j.gr.2013.07.007	85
R15916	1	Johnson, CM and Winter, BL	1999	GSA Bulletin	111	1723—1738	Provenance analysis of lower Paleozoic cratonic quartz arenites of the North American midcontinent region: U-Pb and Sm-Nd isotope geochemistry	http://dx.doi.org/10.1130/0016-7606(1999)111<1723:PAOLPC>2.3.CO;2	7
R15924	1	Linnemann, U et al.	2012	Earth-Science Rev	112	126—154	The Cambrian to Devonian odyssey of the Brabant Massif within Avalonia: A review with new zircon ages, geochemistry, Sm—Nd isotopes, stratigraphy and palaeogeography	http://dx.doi.org/10.1016/j.earscirev.2012.02.007	528
R15971	1	Nascimento, DB et al.	2017	Gondwana Research	52	153—171	Depositional ages and provenance of the Neoproterozoic Damara Supergroup (northwest Namibia): Implications for the Angola-Congo and Kalahari cratons connection.	https://doi.org/10.1016/j.gr.2017.09.006	317
R15993	1	Guadagnin, F et al.	2015	Precambrian Research	266	227—245	Sedimentary petrology and detrital zircon U—Pb and Lu—Hf constraints of Mesoproterozoic intracratonic sequences in the EspinhaÃ§o Supergroup: Implications for the Archean and Proterozoic evolution of the SÃ£o Francisco Craton.	https://doi.org/10.1016/j.precamres.2015.05.027	305
R15997	1	Tang, Y et al.	2017	Geological Journal	52(S1)	449—462	Provenance of Middle to Late Triassic sedimentary rocks in the Zoige Depression in the NE part of the Songpan—Ganzi Flysch Basin: Petrography, heavy minerals, and zircon U—Pb geochronology.	https://doi.org/10.1002/gj.3001	111
R15999	1	Galin, T et al.	2017	Gondwana Research	51	209—233	Provenance of the Cretaceous—Eocene Rajang Group submarine fan, Sarawak, Malaysia from light and heavy mineral assemblages and U-Pb zircon geochronology.	https://doi.org/10.1016/j.gr.2017.07.016	808
R16000	1	Jaya, A et al.	2017	Lithos	292	96—110	LA-ICP-MS zircon U—Pb and muscovite K—Ar ages of basement rocks from the south arm of Sulawesi, Indonesia.	https://doi.org/10.1016/j.lithos.2017.08.023	107
R16001	1	Hennig, J et al.	2016	Gondwana Research	32	41—63	U-Pb zircon geochronology of rocks from west Central Sulawesi, Indonesia: Extension-related metamorphism and magmatism during the early stages of mountain building.	http://dx.doi.org/10.1016/j.gr.2014.12.012	30
R16002	1	Craven, SJ & Daczko, NR	2017	Australian J Earth Sci	64	401—418	The Keepit arc: provenance of sedimentary rocks in the central Tablelands Complex, southern New England Orogen, Australia, as recorded by detrital zircon.	https://doi.org/10.1080/08120099.2017.1297329	263
R16005	1	Weber, B et al.	2016	J Nat Gas Sci Engineer	31	459—473	Age and provenance of Late Miocene-Early Pliocene sedimentary rocks from the Patao high hydrocarbon reservoir offshore NE Venezuela — U-Pb detrital zircon age, Sm-Nd isotope, and biostratigraphic data.	https://doi.org/10.1016/j.jngse.2016.03.058	137
R16029	1	Reno, BL et al.	2016	Northern Terr Geo Survey	2016â€“004	1—32	Summary of results. NTGS laser ablation ICP-MS in situ monazite and xenotime geochronology project: Arunta Region.	https://geoscience.nt.gov.au/gemis/ntgsjspui/handle/1/83002	65
R16032	1	Kositcin, N et al.	2017	Northern Terr Geo Survey	2017â€“012	1—64	Summary of results. Joint NTGS—GA geochronology project: greater McArthur Basin.	https://geoscience.nt.gov.au/gemis/ntgsjspui/handle/1/86834	678
R16038	1	Kositcin, N et al.	2014	Northern Terr Geo Survey	2014â€“005	1—24	Summary of results. Joint NTGS—GA geochronology project: Amadeus Basin, Arunta Region and Murphy Province.	https://geoscience.nt.gov.au/gemis/ntgsjspui/handle/1/82466	151
R16054	1	Pertille, J et al.	2017	Intl Geology Review	59	1532—1560	Reconstructing the Cryogenian—Ediacaran evolution of the Porongos fold and thrust belt, Southern Brasiliano Orogen, based on Zircon U—Pb—Hf—O isotopes.	https://doi.org/10.1080/00206814.2017.1285257	124
R16057	1	Priyatkina, N et al.	2017	Intl Geology Review	59	1632—1656	The Proterozoic evolution of northern Siberian Craton margin: a comparison of U—Pb—Hf signatures from sedimentary units of the Taimyr orogenic belt and the Siberian platform.	https://doi.org/10.1080/00206814.2017.1289341	369
R16077	1	Blewett, RS et al.	1998	Precambrian Research	89	101—127	U-Pb zircon and Sm-Nd geochronology of the Mesoproterozoic of North Queensland: implications for a Rodinian connection with the Belt supergroup of North America.	https://doi.org/10.1016/S0301-9268(98)00030-8	21
R16208	1	Boher, M et al.	1992	J Geophysical Research	97	345—369	Crustal growth in West Africa at 2.1 Ga.	https://doi.org/10.1029/91JB01640	2
R16220	1	Ranta, JP et al.	2015	Precambrian Research	266	246—259	U—Pb and Sm—Nd isotopic constraints on the evolution of the Paleoproterozoic Perapohja Belt, northern Finland.	https://doi.org/10.1016/j.precamres.2015.05.018	47
R16241	1	Swain, G et al.	2005	Precambrian Research	141	106—136	Provenance and tectonic development of the late Archaean Gawler Craton, Australia; U—Pb zircon, geochemical and Sm—Nd isotopic implications.	https://doi.org/10.1016/j.precamres.2005.08.004	71
R16323	1	Andersen, T et al.	2016	Gondwana Research	34	129—148	How far can we trust provenance and crustal evolution information from detrital zircons? A South African case study.	http://dx.doi.org/10.1016/j.gr.2016.03.003	1031
R16349	1	Rocchi, S et al.	2015	Lithos	232	84—99	Time—space focused intrusion of genetically unrelated arc magmas in the early Paleozoic Ross—Delamerian Orogen (Morozumi Range, Antarctica).	https://doi.org/10.1016/j.lithos.2015.06.006	31
R16405	1	Do Couto, D et al.	2016	Intl J Earth Science	105	557—579	Monazite U—Th—Pb EPMA and zircon U—Pb SIMS chronological constraints on the tectonic, metamorphic, and thermal events in the inner part of the Variscan orogen, example from the Sioule series, French Massif Central.	https://doi.org/10.1007/s00531-015-1184-0	43
R16406	1	Dinis, PA et al.	2016	Intl J Earth Science	105	727—745	Detrital zircon geochronology of the Cretaceous succession from the Iberian Atlantic Margin: palaeogeographic implications.	https://doi.org/10.1007/s00531-015-1221-z	527
R16409	1	Georgiev, N et al.	2016	Intl J Earth Science	105	1985—2012	Structure and U—Pb zircon geochronology of an Alpine nappe stack telescoped by extensional detachment faulting (Kulidzhik area, Eastern Rhodopes, Bulgaria).	https://doi.org/10.1007/s00531-016-1293-4	29
R16412	1	Wang, Y et al.	2017	Intl J Earth Science	106	1409—1427	Provenance and paleogeography of the Mesozoic strata in the Muang Xai Basin, northern Laos: petrology, whole-rock geochemistry, and U—Pb geochronology constraints.	https://doi.org/10.1007/s00531-017-1469-6	239
R16413	1	Pozsgai, E et al.	2017	Intl J Earth Science	106	2005—2024	Provenance of the Upper Triassic siliciclastics of the Mecsek Mountains and Villany Hills (Pannonian Basin, Hungary): constraints to the Early Mesozoic paleogeography of the Tisza Megaunit.	https://doi.org/10.1007/s00531-016-1406-0	171
R16414	1	Abubaker, A et al.	2017	Intl J Earth Science	106	2445—2459	First U—Pb geochronology on detrital zircons from Early-Middle Cambrian strata of the Torgau-Doberlug Syncline (eastern Germany) and palaeogeographic implications.	https://doi.org/10.1007/s00531-016-1440-y	137
R16415	1	Gartner, A et al.	2017	Intl J Earth Science	106	2747—2769	The zircon evidence of temporally changing sediment transportâ€”the NW Gondwana margin during Cambrian to Devonian time (Aoucert and Smara areas, Moroccan Sahara).	https://doi.org/10.1007/s00531-017-1457-x	293
R16424	1	de Souza, ZS et al.	2016	J South Amer Earth Sci	68	68-96	Generation of continental crust in the northern part of the Borborema Province, northeastern Brazil, from Archaean to Neoproterozoic.	https://doi.org/10.1016/j.jsames.2015.10.006	16
R16425	1	Frimmel, HE et al.	2006	J African Earth Sci	46	221-239	Provenance and chemostratigraphy of the Neoproterozoic West Congolian Group in the Democratic Republic of Congo	https://doi.org/10.1016/j.jafrearsci.2006.04.010	17
R20442	1	Nelson, D.A.; Cottle, J.M.	2017	Tectonics	36	3229–3247	Long-Term Geochemical and Geodynamic Segmentation of the Paleo-Pacific Margin of Gondwana: Insight From the Antarctic and Adjacent Sectors	https://doi.org/10.1002/2017TC004611	896
R20568	1	Hart, N.R. et al.	2016	Geosphere	12	1166–1186	Provenance evolution during progressive rifting and hyperextension using bedrock and detrital zircon U-Pb geochronology, Mauléon Basin, western Pyrenees	https://doi.org/10.1130/ges01273.1	2469
R20569	1	Zak, J. & Slama, J.	2017	Intl Geology Review	60	319-338	How far did the Cadomian ʽterranesʼ travel from Gondwana during early Palaeozoic? A critical reappraisal based on detrital zircon geochronology	https://doi.org/10.1080/00206814.2017.1334599	340
R20570	1	Lowen, K. et al.	2017	Intl J Earth Science	106	2771–2796	Palaeotethys-related sediments of the Karaburun Peninsula, western Turkey: constraints on provenance and stratigraphy from detrital zircon geochronology	https://doi.org/10.1007/s00531-017-1458-9	404
R20572	1	Drabon, N. et al.	2017	Geology	45	803–806	Detrital zircon geochronology of sandstones of the 3.6–3.2 Ga Barberton greenstone belt: No evidence for older continental crust	https://doi.org/10.1130/G39255.1	1322
R20573	1	Schwartz, T.M. et al.	2017	Basin Research	29	725-746	Using detrital zircon U‐Pb ages to calculate Late Cretaceous sedimentation rates in the Magallanes‐Austral basin, Patagonia	https://doi.org/10.1111/bre.12198	462
R20575	1	Rahman, M.J.J. et al.	2017	J Asian Earth Sci	148	277-293	Provenance of the Neogene Surma Group from the Chittagong Tripura Fold Belt, southeast Bengal Basin, Bangladesh: Constraints from whole-rock geochemistry and detrital zircon U-Pb ages	https://doi.org/10.1016/j.jseaes.2017.09.010	53
R20578	1	Marzoli, A. et al.	2017	Lithos	278	229-239	Proterozoic to Mesozoic evolution of North-West Africa and Peri-Gondwana microplates: Detrital zircon ages from Morocco and Canada	https://doi.org/10.1016/j.lithos.2017.01.016	199
R20580	1	Paoli, G. et al.	2017	Lithos	277	376-387	Basement provenance revealed by U–Pb detrital zircon ages: A tale of African and European heritage in Tuscany, Italy	https://doi.org/10.1016/j.lithos.2016.11.017	285
R20581	1	Naidoo, T. et al.	2017	J African Earth Sci	129	307-317	The elusive snowball earth: U-Pb zircon ages from the upper diamictite of the Gifberg Group, South Africa	https://doi.org/10.1016/j.jafrearsci.2017.01.015	27
R20591	1	Paulsen, T. et al.	2017	Geosphere	13	2085–2093	Detrital zircon ages and trace element compositions of Permian–Triassic foreland basin strata of the Gondwanide orogen, Antarctica	https://doi.org/10.1130/GES01482.1	236
R20595	1	Das, K. et al.	2017	Sediment Provenance	Ch-15	403-451	Detrital Zircon U-Pb Geochronology, Nd Isotope Mapping, and Sediment Geochemistry From the Singhora Group, Central India: Implications Toward Provenance, Its Shift, and Regional Stratigraphic Correlation	https://doi.org/10.1016/B978-0-12-803386-9.00015-0	240
R20597	1	Paulsen, T. et al.	2016	New Zealand J Geo Geophys	59	592-597	Zircon U–Pb age constraints for a Cambrian age for metasedimentary rocks at O’Brien Peak, Antarctica	https://doi.org/10.1080/00288306.2016.1182033	6
R20599	1	Wang, C. et al.	2016	Tectonophysics	677	125-134	Detrital zircon U–Pb geochronology, Lu–Hf isotopes and REE geochemistry constrains on the provenance and tectonic setting of Indochina Block in the Paleozoic	https://doi.org/10.1016/j.tecto.2016.04.008	158
R20600	1	Kassab, C.M. et al.	2017	Quaternary Research	88	525–536	Exploring the use of zircon geochronology as an indicator of Laurentide Ice Sheet till provenance, Indiana, USA	https://doi.org/10.1017/qua.2017.71	274
R20606	1	Jiang, Y.D. et al.	2017	Tectonics	36	2305–2331	Neoproterozoic‐Early Paleozoic Peri‐Pacific Accretionary Evolution of the Mongolian Collage System: Insights From Geochemical and U‐Pb Zircon Data From the Ordovician Sedimentary Wedge in the Mongolian Altai	https://doi.org/10.1002/2017TC004533	287
R20607	1	Chen, M. et al.	2016	Gondwana Research	34	1–15	The early Paleozoic tectonic evolution of the Russian Altai: Implications from geochemical and detrital zircon U–Pb and Hf isotopic studies of meta-sedimentary complexes in the Charysh–Terekta–Ulagan–Sayan suture zone	https://doi.org/10.1016/j.gr.2016.02.011	67
R20608	1	Lin, T.H. et al.	2017	J Asian Earth Sci	145	641-651	The delimitation between the mature and juvenile crustal provinces in SE Asia: Insights from detrital zircon U-Pb and Hf isotopic data for the Salween drainage, Myanmar	https://doi.org/10.1016/j.jseaes.2017.06.018	175
R20611	1	Han, Y. et al.	2016	Sedimentary Geology	339	1–12	Detrital zircon provenance constraints on the initial uplift and denudation of the Chinese western Tianshan after the assembly of the southwestern Central Asian Orogenic Belt	https://doi.org/10.1016/j.sedgeo.2016.03.028	86
R20613	1	Whitehouse, M.J. et al.	2016	Intl Geology Review	58	2046-2064	Neoproterozoic crustal growth at the margin of the East Gondwana continent – age and isotopic constraints from the easternmost inliers of Oman	https://doi.org/10.1080/00206814.2016.1207207	50
R20614	1	Kabner, A. et al.	2017	GSA Bulletin	129	281–303	Proterozoic–Mesozoic history of the Central Asian orogenic belt in the Tajik and southwestern Kyrgyz Tian Shan: U-Pb, 40Ar/39Ar, and fission-track geochronology and geochemistry of granitoids	https://doi.org/10.1130/B31466.1	67
R20615	1	Castillo, P. et al.	2017	GSA Bulletin	129	1568–1584	Provenance and age constraints of Paleozoic siliciclastic rocks from the Ellsworth Mountains in West Antarctica, as determined by detrital zircon geochronology	https://doi.org/10.1130/B31686.1	309
R20616	1	Carter, A. et al.	2017	Earth Planet Sci Lett	458	49-57	Widespread Antarctic glaciation during the Late Eocene	https://doi.org/10.1016/j.epsl.2016.10.045	1022
R20620	1	Demonterova, E.I. et al.	2017	Bull Society Geo France	188	1–29	Early to Middle Jurassic history of the southern Siberian continent (Transbaikalia) recorded in sediments of the Siberian Craton: Sm-Nd and U-Pb provenance study	https://doi.org/10.1051/bsgf/2017009	293
R20628	1	Vishnevskaya, I.A. et al.	2017	Gondwana Research	51	255-271	Chemostratigraphy and detrital zircon geochronology of the Neoproterozoic Khorbusuonka Group, Olenek Uplift, Northeastern Siberian platform	https://doi.org/10.1016/j.gr.2017.07.010	90
R20629	1	Isozaki, Y. et al.	2017	J Asian Earth Sci	145	565-575	Greater South China extended to the Khanka block: Detrital zircon geochronology of middle-upper Paleozoic sandstones in Primorye, Far East Russia	https://doi.org/10.1016/j.jseaes.2017.06.027	143
R20663	1	Frieman, B.M. et al.	2017	Precambrian Research	292	398-416	Constraints on the geodynamic evolution of the southern Superior Province: U-Pb LA-ICP-MS analysis of detrital zircon in successor basins of the Archean Abitibi and Pontiac subprovinces of Ontario and Quebec, Canada	https://doi.org/10.1016/j.precamres.2017.01.027	1380
R20664	1	Hauck, T.E. et al.	2017	Geosphere	13	1149–1172	Northern Laurentian provenance for Famennian clastics of the Jasper Basin (Alberta, Canada): A Sm-Nd and U-Pb detrital zircon study	https://doi.org/10.1130/GES01453.1	176
R20670	1	Furlanetto, F. et al.	2016	Gondwana Research	39	14-40	The Paleoproterozoic Wernecke Supergroup of Yukon, Canada: Relationships to orogeny in northwestern Laurentia and basins in North America, East Australia, and China	https://doi.org/10.1016/j.gr.2016.06.007	92
R20671	1	Breitfeld, H.T. et al.	2017	Tectonophysics	694	35–56	A Triassic to Cretaceous Sundaland–Pacific subduction margin in West Sarawak, Borneo	http://dx.doi.org/10.1016/j.tecto.2016.11.034	325
R20678	1	Padrones, J.T. et al.	2017	J Asian Earth Sci	142	56-76	Imprints of Late Mesozoic tectonomagmatic events on Palawan Continental Block in northern Palawan, Philippines	http://dx.doi.org/10.1016/j.jseaes.2017.01.027	84
R20680	1	Fielding, I.O.H. et al.	2017	Economic Geology	112	1205–1230	Using In Situ SHRIMP U-Pb Monazite and Xenotime Geochronology to Determine the Age of Orogenic Gold Mineralization: An Example from the Paulsens Mine, Southern Pilbara Craton	https://doi.org/10.5382/econgeo.2017.4507	68
R20681	1	Boger, S.D. et al.	2017	J Asian Earth Sci	134	330–351	Isotopic (U-Pb, Nd) and geochemical constraints on the origins of the Aileu and Gondwana sequences of Timor	http://dx.doi.org/10.1016/j.jseaes.2016.11.026	33
R20683	1	Cherry, A.R. et al.	2017	Precambrian Research	300	168-180	Linking Olympic Dam and the Cariewerloo Basin: Was a sedimentary basin involved in formation of the world’s largest uranium deposit?	http://dx.doi.org/10.1016/j.precamres.2017.08.002	772
R20685	1	Finzel, E.S.	2017	Tectonics	36	1295-1316	Detrital zircon microtextures and U‐PB geochronology of Upper Jurassic to Paleocene strata in the distal North American Cordillera foreland basin	https://doi.org/10.1002/2017tc4549	513
R20687	1	Slagstad, T. & Kirkland, C.L.	2017	Lithosphere	9	1002-1011	The use of detrital zircon data in terrane analysis: A nonunique answer to provenance and tectonostratigraphic position in the Scandinavian Caledonides	https://doi.org/10.1130/L663.1	66
R20689	1	Salerno, R.A.	2017	Univ of Minnesota	Thesis	Masters	Neoarchean Deposition, Metamorphism, And Intrusion In Rapid Succession, Vermilion Granitic Complex, Superior Province Of Northern Minnesota	http://hdl.handle.net/11299/190579	15
R20690	1	McNicoll, V. et al.	2016	Precambrian Research	272	133-149	The world-class Musselwhite BIF-hosted gold deposit, Superior Province, Canada: new high-precision U-Pb geochronology and implications for the geological setting of the deposit and gold exploration	http://dx.doi.org/10.1016/j.precamres.2015.09.029	35
R20692	1	Guo, Z.X. et al.	2017	J Asian Earth Sci	145	494-511	Tectonostratigraphic evolution of the Mohe-Upper Amur Basin reflects the final closure of the Mongol-Okhotsk Ocean in the latest Jurassic–earliest Cretaceous	http://dx.doi.org/10.1016/j.jseaes.2017.06.020	241
R20693	1	Ershova, V.B. et al.	2016	Gondwana Research	35	305-322	The De Long Islands: A missing link in unraveling the Paleozoic paleogeography of the Arctic	http://dx.doi.org/10.1016/j.gr.2015.05.016	542
R20694	1	Kueter, N. et al.	2016	Lithos	265	159-176	Tracing the depositional history of Kalimantan diamonds by zircon provenance and diamond morphology studies	https://doi.org/10.1016/j.lithos.2016.05.003	421
R20695	1	White, L.T. et al.	2016	Gondwana Research	38	251-272	The provenance of Borneo’s enigmatic alluvial diamonds: A case study from Cempaka, SE Kalimanta	https://doi.org/10.1016/j.gr.2015.12.007	38
R20699	1	Pirard, C. & Spandler, C.	2017	Gondwana Research	46	79-94	The zircon record of high-pressure metasedimentary rocks of New Caledonia: Implications for regional tectonics of the south-west Pacific	https://doi.org/10.1016/j.gr.2017.03.001	107
R20700	1	Maxeiner, R.O. et al.	2015	Saskatchewan Geo Survey	2015-4.2	A-8	Age and isotopic results from the La Ronge Horseshoe project: age of the Black Bear Island Lake inlier and provenance of sedimentary assemblages in the western Reindeer Zone	https://publications.saskatchewan.ca/#/products/80177	46
R20701	1	Lane, L.S. et al.	2015	Geo Survey Canada	open file	7733	Neruokpuk Formation, northern Yukon: U-Pb detrital zircon and Ar-Ar sample descriptions, geochronology data tables and imagery	https://doi.org/10.4095/296831	149
R20706	1	Capaldi, T.N. et al.	2017	Earth & Planetary Sci Lett	479	83–97	Sediment provenance in contractional orogens: The detrital zircon record from modern rivers in the Andean fold-thrust belt and foreland basin of western Argentina	http://dx.doi.org/10.1016/j.epsl.2017.09.001	2356
R20707	1	Witt, C. et al.	2017	GSA Bulletin	129	415–428	Tracking ancient magmatism and Cenozoic topographic growth within the Northern Andes forearc: Constraints from detrital U-Pb zircon ages	https://doi.org/10.1130/B31530.1	1017
R20708	1	Perez, N.D. et al.	2016	Geological Magazine	153	1013-1041	Andean shortening, inversion and exhumation associated with thin- and thick-skinned deformation in southern Peru	https://doi.org/10.1017/S0016756816000121	1908
R20719	1	Gomez, A.R.	2016	Univ Texas Christian	Thesis	Masters	Provenance of Cretaceous–Pliocene Clastic Sediments in the Táchira Saddle, Western Venezuela, and Implications for Sediment Dispersal Patterns in the Northern Andes	https://search.proquest.com/openview/9272d60275f852ba854d43cb4d4f743f/1?pq-origsite=gscholar&cbl=18750&diss=y	505
R20721	1	Klein, E.L. et al.	2017	Intl Geology Review	59	864-883	Deposition and tectonic setting of the Palaeoproterozoic Castelo dos Sonhos metasedimentary formation, Tapajós Gold Province, Amazonian Craton, Brazil: age and isotopic constraints	https://doi.org/10.1080/00206814.2016.1237311	37
R20722	1	Rainbird, R.H. et al.	2017	GSA Bulletin	129	1408–1423	Zircon provenance data record the lateral extent of pancontinental, early Neoproterozoic rivers and erosional unroofing history of the Grenville orogen	https://doi.org/10.1130/B31695.1	401
R20725	1	Rayner, N.M.	2015	Canada-Nunavut Geosci Summary	2015	95–106	Uranium-lead geochronology of eastern Meta Incognita Peninsula, southern Baffin Island, Nunavut	http://cngo.ca/summary-of-activities/2015/	88
R20727	1	Sanborn-Barrie, M. et al.	2017	Gondwana Research	51	289-309	The Laurentia – West Greenland connection at 1.9Ga: New insights from the Rinkian fold belt	https://doi.org/10.1016/j.gr.2017.07.002	101
R20730	1	Bader, N.A. et al.	2017	Quaternary Sci Reviews	159	88-102	East Antarctic ice sheet stability recorded in a high-elevation ice-cored moraine	https://doi.org/10.1016/j.quascirev.2016.12.005	663
R20731	1	Mulder, J.A. et al.	2015	Geology	43	759-762	Mesoproterozoic Tasmania: Witness to the East Antarctica–Laurentia connection within Nuna	https://doi.org/10.1130/G36850.1	49
R20732	1	Pierce, E.L. et al.	2014	Earth-Science Rev	138	156-178	A comparison of detrital U–Pb zircon, 40Ar/39Ar hornblende, 40Ar/39Ar biotite ages in marine sediments off East Antarctica: Implications for the geology of subglacial terrains and provenance studies	https://doi.org/10.1016/j.earscirev.2014.08.010	741
R20751	1	McNeill, L.C. et al.	2017	Earth & Planetary Sci Lett	475	134-142	Understanding Himalayan erosion and the significance of the Nicobar Fan	https://doi.org/10.1016/j.epsl.2017.07.019	558
R20752	1	Wiley, K.S.	2017	Univ - West Virginia	Thesis	6951	Provenance of Syn-rift Clastics in the Eastern Gulf of Mexico: Insight from U-Pb Detrital Zircon Geochronology and Thin Sections	https://researchrepository.wvu.edu/etd/6951	211
R20757	1	Menard, J.A.	2017	Ontario Geo Survey	Open File	6333	Sedimentary provenance of the Elliot Lake and Hough Lake groups, Huronian Supergroup, Sudbury area	http://www.geologyontario.mndm.gov.on.ca/mndmaccess/mndm_dir.asp?type=pub&id=MRD386	241
R20760	1	Hoiland, C.W. et al.	2017	Geo Soc London Spec Pub	460	121-158	Detrital zircon U–Pb geochronology and Hf isotope geochemistry of metasedimentary strata in the southern Brooks Range: constraints on Neoproterozoic–Cretaceous evolution of Arctic Alaska	https://doi.org/10.1144/SP460.16	433
R20763	1	Dumitru, T.A. et al.	2015	Intl Geology Review	57	767-800	Detrital zircon U–Pb reconnaissance of the Franciscan subduction complex in northwestern California	https://doi.org/10.1080/00206814.2015.1008060	1187
R20765	1	Ortega-Flores, B. et al.	2016	Geological Magazine	153	696-717	The Mesozoic successions of western Sierra de Zacatecas, Central Mexico: provenance and tectonic implications	https://doi.org/10.1017/S0016756815000977	395
R20766	1	Liu, Y. et al.	2017	Geological Magazine	154	558-570	Detrital zircon U–Pb ages and Hf isotopic composition of the Ordovician Duguer quartz schist, central Tibetan Plateau: constraints on tectonic affinity and sedimentary source regions	https://doi.org/10.1017/S0016756816000212	104
R20767	1	Adams, C.J. et al.	2017	Geological Magazine	154	661-682	Perspectives on Cretaceous Gondwana break-up from detrital zircon provenance of southern Zealandia sandstones	https://doi.org/10.1017/S0016756816000285	922
R20768	1	Elliot, D.H. et al.	2017	Geological Magazine	154	777-803	The Lower Jurassic Hanson Formation of the Transantarctic Mountains: implications for the Antarctic sector of the Gondwana plate margin	https://doi.org/10.1017/S0016756816000388	88
R20776	1	Catalan, J.R.M. et al.	2016	Geological Magazine	153	38-60	Relationships between syn-orogenic sedimentation and nappe emplacement in the hinterland of the Variscan belt in NW Iberia deduced from detrital zircons	https://doi.org/10.1017/S001675681500028X	288
R20780	1	Naydenov, K.V. et al.	2016	Intl J Earth Science	105	695–712	The geology of the Matala Dome: an important piece of the Pan-African puzzle in Central Zambia	https://doi.org/10.1007/s00531-015-1222-y	17
R20781	1	Ghiglione, M.C. et al.	2015	Cretaceous Research	55	116-128	U-Pb zircon ages from the northern Austral basin and their correlation with the Early Cretaceous exhumation and volcanism of Patagonia	http://dx.doi.org/10.1016/j.cretres.2015.02.006	107
R20786	1	Lundmark, A.M. & Lamminen, J.	2016	Precambrian Research	275	197–208	The provenance and setting of the Mesoproterozoic Dala Sandstone, western Sweden, and paleogeographic implications for southwestern Fennoscandia	http://dx.doi.org/10.1016/j.precamres.2016.01.003	109
R20787	1	Chen, M. et al.	2015	Lithos	233	223-236	Neoproterozoic–middle Paleozoic tectono-magmatic evolution of the Gorny Altai terrane, northwest of the Central Asian Orogenic Belt: Constraints from detrital zircon U–Pb and Hf-isotope studies	http://dx.doi.org/10.1016/j.lithos.2015.03.020	356
R20792	1	Archibald, D.B. et al.	2015	Tectonophysics	662	167-182	Towards unravelling the Mozambique Ocean conundrum using a triumvirate of zircon isotopic proxies on the Ambatolampy Group, central Madagascar	https://doi.org/10.1016/j.tecto.2015.02.018	35
R20797	1	Lamminen, J. et al.	2015	Geological Magazine	152	80-105	Provenance and rift basin architecture of the Neoproterozoic Hedmark Basin, South Norway inferred from U–Pb ages and Lu–Hf isotopes of conglomerate clasts and detrital zircons	https://doi.org/10.1017/S0016756814000144	295
R20800	1	Fan, J.J. et al.	2016	Intl Geology Review	58	228–245	Depositional environment and provenance of the upper Permian–Lower Triassic Tianquanshan Formation, northern Tibet: implications for the Palaeozoic evolution of the Southern Qiangtang, Lhasa, and Himalayan terranes in the Tibetan Plateau	http://dx.doi.org/10.1080/00206814.2015.1070108	127
R20801	1	Brueckner, H.K. et al.	2016	J of Geology	124	541–567	An Orphaned Baltic Terrane in the Greenland Caledonides: A Sm-Nd and Detrital Zircon Study of a High-Pressure/Ultrahigh-Pressure Complex in Liverpool Land	https://doi.org/10.1086/687552	32
R20808	1	Chen, Y. et al.	2016	Tectonophysics	671	183-201	Detrital zircon U–Pb ages and Hf isotopes of Permo-Carboniferous sandstones in central Inner Mongolia, China: Implications for provenance and tectonic evolution of the southeastern Central Asian Orogenic Belt	https://doi.org/10.1016/j.tecto.2016.01.018	689
R20809	1	Cai, K. et al.	2016	Tectonophysics	674	182-194	Crustal nature and origin of the Russian Altai: Implications for the continental evolution and growth of the Central Asian Orogenic Belt (CAOB)	https://doi.org/10.1016/j.tecto.2016.02.026	224
R20810	1	Powerman, V. et al.	2015	Precambrian Research	267	39-71	Interaction between the Central Asian Orogenic Belt (CAOB) and the Siberian craton as recorded by detrital zircon suites from Transbaikalia	https://doi.org/10.1016/j.precamres.2015.05.015	185
R20811	1	Moore, T.E. et al.	2015	Geosphere	11	93–122	Provenance and detrital zircon geochronologic evolution of lower Brookian foreland basin deposits of the western Brooks Range, Alaska, and implications for early Brookian tectonism	https://doi.org/10.1130/GES01043.1	831
R20812	1	Chen, M. et al.	2015	Lithos	233	209-222	Detrital zircon record of the early Paleozoic meta-sedimentary rocks in Russian Altai: Implications on their provenance and the tectonic nature of the Altai–Mongolian terrane	https://doi.org/10.1016/j.lithos.2014.11.023	103
R20813	1	Zhu, C.Y. et al.	2017	Lithos	282	23-32	Detrital zircon U–Pb and Hf isotopic data for meta-sedimentary rocks from the Heilongjiang Complex, northeastern China and tectonic implications	https://doi.org/10.1016/j.lithos.2017.03.001	238
R20814	1	Rodrigues, B. et al.	2015	J Geo Society London	172	294-308	Detrital zircon geochronology of the Carboniferous Baixo Alentejo Flysch Group (South Portugal); constraints on the provenance and geodynamic evolution of the South Portuguese Zone	https://doi.org/10.1144/jgs2013-084	97
R20815	1	Gee, D.G. et al.	2015	Precambrian Research	265	40-56	Detrital zircon signatures of the Baltoscandian margin along the Arctic Circle Caledonides in Sweden: The Sveconorwegian connection	https://doi.org/10.1016/j.precamres.2015.05.012	629
R20818	1	Margalef, A. et al.	2016	Tectonophysics	681	124-134	Detrital zircons from the Ordovician rocks of the Pyrenees: Geochronological constraints and provenance	https://doi.org/10.1016/j.tecto.2016.03.015	333
R20819	1	Chatzaras, V. et al.	2016	Intl J Earth Science	105	1881–1899	Tracking the late Paleozoic to early Mesozoic margin of northern Gondwana in the Hellenides: paleotectonic constraints from U–Pb detrital zircon ages	https://doi.org/10.1007/s00531-016-1298-z	588
R20821	1	Bolhar, R. et al.	2017	Geochim Cosmochim Acta	215	432-446	Juvenile crust formation in the Zimbabwe Craton deduced from the O-Hf isotopic record of 3.8–3.1 Ga detrital zircons	https://doi.org/10.1016/j.gca.2017.07.008	33
R20822	1	Fitzpatrick, S.J.	2017	Univ of Johannesburg	Thesis	Masters	Implications of paleomagnetism and detrital zircon provenance of the Koras Group of the Kalahari Craton within the Supercontinent Rodinia	http://hdl.handle.net/10210/267721	158
R20823	1	Kasbohm, J. et al.	2016	Geo Soc London Spec Pub	424	145-165	Palaeomagnetic and geochronological data from Late Mesoproterozoic redbed sedimentary rocks on the western margin of Kalahari craton	https://doi.org/10.1144/SP424.4	97
R20829	1	Gursu, S. et al.	2017	J of Geology	125	165-202	Laser Ablation Inductively Coupled Plasma Mass Spectrometry U-Pb Dating of Detrital and Magmatic Zircons of Glacial Diamictites and Pebbles in Late Ordovician Sediments of the Taurides and Southeast Anatolian Autochthon Belt, Turkey: Indications for Their Arabian-Nubian Provenance	https://doi.org/10.1086/690199	253
R20831	1	Elliot, D.H. et al.	2015	Gondwana Research	28	152-164	Age provinces in the Antarctic craton: Evidence from detrital zircons in Permian strata from the Beardmore Glacier region, Antarctica	https://doi.org/10.1016/j.gr.2014.03.013	143
R20832	1	Paulsen, T.S. et al.	2015	Gondwana Research	27	377-391	Detrital mineral ages from the Ross Supergroup, Antarctica: Implications for the Queen Maud terrane and outboard sediment provenance on the Gondwana margin	https://doi.org/10.1016/j.gr.2013.10.006	349
R20834	1	Meaney, K.J.	2017	Univ of Adelaide	Thesis	PhD	Proterozoic crustal growth in the southeastern Gawler Craton: the development of the Barossa Complex, and an assessment of the detrital zircon method	http://hdl.handle.net/2440/114255	1111
R20837	1	Markwitz, V. et al.	2017	Tectonics	36	2477–2496	Variations in zircon provenance constrain age and geometry of an Early Paleozoic rift in the Pinjarra Orogen, East Gondwana	https://doi.org/10.1002/2017TC004696	285
R20840	1	Nazari-Dehkordi, T. et al.	2017	Australian J Earth Sci	64	723-741	Provenance, tectonic setting and source of Archean metasedimentary rocks of the Browns Range Metamorphics, Tanami Region, Western Australia	http://dx.doi.org/10.1080/08120099.2017.1355844	7
R20842	1	Turkina, O.M. et al.	2017	Russian Geology Geophys	58	1018-1031	U–Pb age of zircon from paragneisses in granulite terrane of the Sharyzhalgai uplift (southwest of the Siberian craton): evidence for the Archean sedimentation and evolution of continental crust from Eoarchean to Mesoarchean	http://dx.doi.org/10.1016/j.rgg.2016.07.007	17
R20843	1	Xu, J. et al.	2016	GSA Bulletin	129	3–22	Early Miocene continental-scale sediment supply to the Gulf of Mexico Basin based on detrital zircon analysis	https://doi.org/10.1130/B31465.1	1488
R20844	1	Ply, D.	2016	Univ of Arkansas	Thesis	Masters	Resolving Paragneiss Provenance at Grollier Lake in the Athabasca Granulite Terrane, Western Canadian Shield	http://scholarworks.uark.edu/etd/1563	155
R31732	1	Macdonald, F.A. et al.	2014	Geology	42	539–542	A newly identifi ed Gondwanan terrane in the northern Appalachian Mountains: Implications for the Taconic orogeny and closure of the Iapetus Ocean	https://doi.org/10.1130/G35659.1	592
R31765	1	Davis W.J. et al.	2015	Precambrian Research	269	296-310	Characterization of the Paleoproterozoic Hottah terrane, Wopmay Orogen using multi-isotopic (U-Pb, Hf and O) detrital zircon analyses: An evaluation of linkages to northwest Laurentian Paleoproterozoic domains	https://doi.org/10.1016/j.precamres.2015.08.012	170

## Sheet: Samples
Ref-Sample Key	Group	Sample_ID	Country/Small Region	Large Region	Continent	Major Geographic-Geologic Description	Minor Geologic-Geographic Unit	Locality	Latitude	Longitude	Max. Stratigraphic Age (Ma)	Est. Stratigraphic Age (Ma)	Min. Stratigraphic Age (Ma)	Mineral	Mass Spectrometer	Spectrometer Location	Institution	Spectrometer Model	Class-1 Rock Type	Class-2 Rock Type	Class-3 Rock Type	Ref-Sample Key	Accepted records	12 x 12 grid Index	12 x 12 grid wt. (calc)	Not used	U-Pb Record Count	Total records: 296315	Accepted Records: 296315	% accepted	1	Acceptance range (classes):	1	3
R13002-S30001	1	JH17	Western Australia	Western Australia	Australia_Papua	Yilgarn Craton	Narryer Gneiss Complex	Jack Hills	-26.0647	116.817	3050	2850	2650	zircon	LA_ICP_MS	Bristol-Univ	University of Bristol	Thermo-Scientific Neptune	detrital	meta_sedimentary	meta-conglomerate	R13002-S30001	36	15.396	1.49056		36
R13002-S30002	1	JH14	Western Australia	Western Australia	Australia_Papua	Yilgarn Craton	Narryer Gneiss Complex	Jack Hills	-26.0647	116.817	3050	2850	2650	zircon	LA_ICP_MS	Bristol-Univ	University of Bristol	Thermo-Scientific Neptune	detrital	meta_sedimentary	meta-conglomerate	R13002-S30002	11	15.396	1.49056		11
R13005-S30003	1	ANU	Western Australia	Western Australia	Australia_Papua	Yilgarn Craton	Narryer Gneiss Complex	Jack Hills	-26.0647	116.817	3050	2850	2650	zircon	SHRIMP	Canberra-RG	Australian National University, Canberra	SHRIMP-RG	detrital	meta_sedimentary	meta-conglomerate	R13005-S30003	28	15.396	1.49056		28
R13005-S30004	1	CF	Western Australia	Western Australia	Australia_Papua	Yilgarn Craton	Narryer Gneiss Complex	Jack Hills	-26.0647	116.817	3050	2850	2650	zircon	SHRIMP	Canberra-RG	Australian National University, Canberra	SHRIMP-RG	detrital	meta_sedimentary	meta-conglomerate	R13005-S30004	1	15.396	1.49056		1
R13005-S30005	1	FC	Western Australia	Western Australia	Australia_Papua	Yilgarn Craton	Narryer Gneiss Complex	Jack Hills	-26.0647	116.817	3050	2850	2650	zircon	SHRIMP	Canberra-RG	Australian National University, Canberra	SHRIMP-RG	detrital	meta_sedimentary	meta-conglomerate	R13005-S30005	3	15.396	1.49056		3
R13005-S30006	1	RSE	Western Australia	Western Australia	Australia_Papua	Yilgarn Craton	Narryer Gneiss Complex	Jack Hills	-26.0647	116.817	3050	2850	2650	zircon	SHRIMP	Canberra-RG	Australian National University, Canberra	SHRIMP-RG	detrital	meta_sedimentary	meta-conglomerate	R13005-S30006	14	15.396	1.49056		14
R13007-S30007	1	HD	China-Eastern	Eastern China	Asia	Eastern Gobi Desert	Chinese Loess Plateau	N. China	43.217	121.162	0	0	0	zircon	LA_ICP_MS	Macquarie Univ-7500	Macquarie University, CCFS/GEOMOC facilities	Agilent 7500a	detrital	modern_sediment	sand (desert)	R13007-S30007	16	21.401	1.04009		16
R13007-S30008	1	OD	China-Eastern	Eastern China	Asia	Southern Gobi Desert	Chinese Loess Plateau	N. China	43.2508	116.133	0	0	0	zircon	LA_ICP_MS	Macquarie Univ-7500	Macquarie University, CCFS/GEOMOC facilities	Agilent 7500a	detrital	modern_sediment	sand (desert)	R13007-S30008	35	21.396	1.04009		35
R13007-S30009	1	TD	China-Eastern	Eastern China	Asia	Eastern Gobi Desert	Chinese Loess Plateau	N. China	38.5891	105.478	0	0	0	zircon	LA_ICP_MS	Macquarie Univ-7500	Macquarie University, CCFS/GEOMOC facilities	Agilent 7500a	detrital	modern_sediment	sand (desert)	R13007-S30009	38	20.385	0.259651		38
R13007-S30010	1	MD	China-Eastern	Eastern China	Asia	Mu Us Desert	Chinese Loess Plateau	N. China	38.1371	109.79	0	0	0	zircon	LA_ICP_MS	Macquarie Univ-7500	Macquarie University, CCFS/GEOMOC facilities	Agilent 7500a	detrital	modern_sediment	sand (desert)	R13007-S30010	70	20.389	0.337682		70
R13008-S30011	1	13080810	Colombia	Northern South America	S_America	Eastern Cordillera	Cuche Formation	Central Columbia	5.97113	-72.809	390	375	360	zircon	LA_ICP_MS	Washington-Univ-Elem2	University of Washington, Seattle	Thermo Scientific Element 2 XR	detrital	siliciclastic	sandstone	R13008-S30011	45	17.207	0.337608		45
R13008-S30012	1	13080811	Colombia	Northern South America	S_America	Eastern Cordillera	Cuche Formation	Central Columbia	5.96978	-72.8068	390	375	360	zircon	LA_ICP_MS	Washington-Univ-Elem2	University of Washington, Seattle	Thermo Scientific Element 2 XR	detrital	siliciclastic	sandstone	R13008-S30012	40	17.207	0.337608		40
R13008-S30013	1	13080812	Colombia	Northern South America	S_America	Eastern Cordillera	Cuche Formation	Central Columbia	5.96783	-72.8065	390	375	360	zircon	LA_ICP_MS	Washington-Univ-Elem2	University of Washington, Seattle	Thermo Scientific Element 2 XR	detrital	siliciclastic	sandstone	R13008-S30013	60	17.207	0.337608		60
R13008-S30014	1	MA16	Colombia	Northern South America	S_America	Eastern Cordillera	Guatiquia Formation	Central Columbia	4.87322	-73.2672	350	325	300	zircon	LA_ICP_MS	Washington-Univ-Elem2	University of Washington, Seattle	Thermo Scientific Element 2 XR	detrital	siliciclastic	sandstone	R13008-S30014	71	17.206	0.337608		71
R13008-S30015	1	GIR08151	Colombia	Northern South America	S_America	Eastern Cordillera	Jurassic Giron Formation	Central Columbia	7.09043	-73.187	180	165	150	zircon	LA_ICP_MS	Washington-Univ-Elem2	University of Washington, Seattle	Thermo Scientific Element 2 XR	detrital	siliciclastic	sandstone	R13008-S30015	67	18.206	0.438415		67
R13008-S30016	1	FS5	Colombia	Northern South America	S_America	Eastern Cordillera	Jurassic Giron Formation	Central Columbia	5.81312	-72.8817	180	165	150	zircon	LA_ICP_MS	Washington-Univ-Elem2	University of Washington, Seattle	Thermo Scientific Element 2 XR	detrital	siliciclastic	sandstone	R13008-S30016	87	17.207	0.337608		87
R13008-S30017	1	13080807	Colombia	Northern South America	S_America	Eastern Cordillera	Giron Formation	Central Columbia	5.98511	-72.8102	180	165	150	zircon	LA_ICP_MS	Washington-Univ-Elem2	University of Washington, Seattle	Thermo Scientific Element 2 XR	detrital	siliciclastic	sandstone	R13008-S30017	58	17.207	0.337608		58
R13008-S30018	1	13080804	Colombia	Northern South America	S_America	Eastern Cordillera	Giron Formation	Central Columbia	5.96126	-72.7998	180	165	150	zircon	LA_ICP_MS	Washington-Univ-Elem2	University of Washington, Seattle	Thermo Scientific Element 2 XR	detrital	siliciclastic	sandstone	R13008-S30018	25	17.207	0.337608		25
R13008-S30019	1	13080803	Colombia	Northern South America	S_America	Eastern Cordillera	Giron Formation	Central Columbia	5.96041	-72.7986	180	165	150	zircon	LA_ICP_MS	Washington-Univ-Elem2	University of Washington, Seattle	Thermo Scientific Element 2 XR	detrital	siliciclastic	sandstone	R13008-S30019	59	17.207	0.337608		59
R13008-S30020	1	SJ4A	Colombia	Northern South America	S_America	Eastern Cordillera	Buenavista Formation	Central Columbia	4.48244	-73.6628	140	125	110	zircon	LA_ICP_MS	Washington-Univ-Elem2	University of Washington, Seattle	Thermo Scientific Element 2 XR	detrital	siliciclastic	sandstone	R13008-S30020	48	17.206	0.337608		48
R13008-S30021	1	MA13	Colombia	Northern South America	S_America	Eastern Cordillera	Macanal Formation	Central Columbia	4.95857	-73.2863	140	125	110	zircon	LA_ICP_MS	Washington-Univ-Elem2	University of Washington, Seattle	Thermo Scientific Element 2 XR	detrital	siliciclastic	sandstone	R13008-S30021	35	17.206	0.337608		35
R13008-S30022	1	AM7	Colombia	Northern South America	S_America	Eastern Cordillera	Las Juntas Formation	Central Columbia	5.53667	-72.5511	140	125	110	zircon	LA_ICP_MS	Washington-Univ-Elem2	University of Washington, Seattle	Thermo Scientific Element 2 XR	detrital	siliciclastic	sandstone	R13008-S30022	82	17.207	0.337608		82
R13008-S30023	1	AM6B	Colombia	Northern South America	S_America	Eastern Cordillera	Une Formation	Central Columbia	5.54615	-72.5675	110	90	70	zircon	LA_ICP_MS	Washington-Univ-Elem2	University of Washington, Seattle	Thermo Scientific Element 2 XR	detrital	siliciclastic	sandstone	R13008-S30023	67	17.207	0.337608		67
R13008-S30024	1	11080811	Colombia	Northern South America	S_America	Eastern Cordillera	Chipaque Formation	Central Columbia	5.86756	-72.8363	110	90	70	zircon	LA_ICP_MS	Washington-Univ-Elem2	University of Washington, Seattle	Thermo Scientific Element 2 XR	detrital	siliciclastic	sandstone	R13008-S30024	50	17.207	0.337608		50
R13008-S30025	1	MA2	Colombia	Northern South America	S_America	Eastern Cordillera	Guadalupe Formation	Central Columbia	5.09059	-73.6323	110	90	70	zircon	LA_ICP_MS	Washington-Univ-Elem2	University of Washington, Seattle	Thermo Scientific Element 2 XR	detrital	siliciclastic	sandstone	R13008-S30025	27	17.206	0.337608		27
R13010-S30026	1	F58-80	Southern Alaska	Alaska_ Southern	N_America	Chugach Terrane	McHugh Complex	Friday Creek	61.5766	-148.55	85	83	80	zircon	LA_ICP_MS	Arizona-LaserChron-Mic	University of Arizona, LaserChron Lab	GVI or Micromass Isoprobe	detrital	siliciclastic	greywacke	R13010-S30026	15	22.131	0.251904		15
R13010-S30027	1	08KR-1	Southern Alaska	Alaska_ Southern	N_America	Chugach Terrane	McHugh Complex	Knik River	61.5022	-149.024	89	83	80	zircon	LA_ICP_MS	Arizona-LaserChron-Mic	University of Arizona, LaserChron Lab	GVI or Micromass Isoprobe	detrital	siliciclastic	greywacke	R13010-S30027	82	22.13	0.251904		82
R13010-S30028	1	08-Eklutna	Southern Alaska	Alaska_ Southern	N_America	Chugach Terrane	McHugh Complex	Eklutna Lake	61.314	-148.965	88	83	80	zircon	LA_ICP_MS	Arizona-LaserChron-Mic	University of Arizona, LaserChron Lab	GVI or Micromass Isoprobe	detrital	siliciclastic	greywacke	R13010-S30028	61	22.131	0.251904		61
R13010-S30029	1	08AnMS-02	Southern Alaska	Alaska_ Southern	N_America	Chugach Terrane	McHugh Complex	Turnagain Arm	60.9834	-149.602	84	83	80	zircon	LA_ICP_MS	Arizona-LaserChron-Mic	University of Arizona, LaserChron Lab	GVI or Micromass Isoprobe	detrital	siliciclastic	greywacke	R13010-S30029	66	22.13	0.251904		66
R13010-S30030	1	08AnMS-04	Southern Alaska	Alaska_ Southern	N_America	Chugach Terrane	McHugh Complex	Turnagain Arm	60.9967	-149.633	88	83	80	zircon	LA_ICP_MS	Arizona-LaserChron-Mic	University of Arizona, LaserChron Lab	GVI or Micromass Isoprobe	detrital	siliciclastic	greywacke	R13010-S30030	58	22.13	0.251904		58
R13010-S30031	1	08AnMS-05	Southern Alaska	Alaska_ Southern	N_America	Chugach Terrane	McHugh Complex	Turnagain Arm	61.0039	-149.68	87	83	80	zircon	LA_ICP_MS	Arizona-LaserChron-Mic	University of Arizona, LaserChron Lab	GVI or Micromass Isoprobe	detrital	siliciclastic	greywacke	R13010-S30031	70	22.13	0.251904		70
R13010-S30032	1	08AnMS-08	Southern Alaska	Alaska_ Southern	N_America	Chugach Terrane	McHugh Complex	Turnagain Arm	61.0282	-149.751	153	140	130	zircon	LA_ICP_MS	Arizona-LaserChron-Mic	University of Arizona, LaserChron Lab	GVI or Micromass Isoprobe	detrital	siliciclastic	argillite	R13010-S30032	55	22.13	0.251904		55
R13010-S30033	1	08AnMS-09	Southern Alaska	Alaska_ Southern	N_America	Chugach Terrane	McHugh Complex	Turnagain Arm	61.0351	-149.772	144	140	130	zircon	LA_ICP_MS	Arizona-LaserChron-Mic	University of Arizona, LaserChron Lab	GVI or Micromass Isoprobe	detrital	siliciclastic	argillite	R13010-S30033	23	22.13	0.251904		23
R13010-S30034	1	C80-13	Southern Alaska	Alaska_ Southern	N_America	Chugach Terrane	McHugh Complex	Friday Creek	61.6003	-148.563	112	100	90	zircon	LA_ICP_MS	Arizona-LaserChron-Mic	University of Arizona, LaserChron Lab	GVI or Micromass Isoprobe	detrital	siliciclastic	greywacke	R13010-S30034	44	22.131	0.251904		44
R13011-S30035	1	UT-8A	Western USA	USA_Western	N_America	Cordilleran Foreland Basin	Cedar Mountain Formation	Central Utah	39.2366	-110.806	150	140	130	zircon	LA_ICP_MS	Arizona-LaserChron-Mic	University of Arizona, LaserChron Lab	GVI or Micromass Isoprobe	detrital	siliciclastic	conglomerate	R13011-S30035	62	20.169	0.0948859		62
R13011-S30036	1	UT-8B	Western USA	USA_Western	N_America	Cordilleran Foreland Basin	Cedar Mountain Formation	Central Utah	39.2366	-110.806	150	140	130	zircon	LA_ICP_MS	Arizona-LaserChron-Mic	University of Arizona, LaserChron Lab	GVI or Micromass Isoprobe	detrital	siliciclastic	sandstone	R13011-S30036	54	20.169	0.0948859		54
R13011-S30037	1	CP-32	Western USA	USA_Western	N_America	Cordilleran Foreland Basin	Cedar Mountain Formation	Central Utah	38.9256	-110.35	150	140	130	zircon	LA_ICP_MS	Arizona-LaserChron-Mic	University of Arizona, LaserChron Lab	GVI or Micromass Isoprobe	detrital	siliciclastic	conglomerate	R13011-S30037	73	20.169	0.0948859		73
R13011-S30038	1	UT-0714	Western USA	USA_Western	N_America	Cordilleran Foreland Basin	Cedar Mountain Formation	Central Utah	38.9422	-111.07	150	140	130	zircon	LA_ICP_MS	Arizona-LaserChron-Mic	University of Arizona, LaserChron Lab	GVI or Micromass Isoprobe	detrital	siliciclastic	conglomerate	R13011-S30038	47	20.168	0.0948859		47
R13011-S30039	1	UT-4	Western USA	USA_Western	N_America	Cordilleran Foreland Basin	Cedar Mountain Formation	Central Utah	38.9335	-111.803	150	140	130	zircon	LA_ICP_MS	Arizona-LaserChron-Mic	University of Arizona, LaserChron Lab	GVI or Micromass Isoprobe	detrital	siliciclastic	conglomerate	R13011-S30039	80	20.168	0.0948859		80
R13011-S30040	1	UT-0715	Western USA	USA_Western	N_America	Cordilleran Foreland Basin	Upper Cedar Mtn. Formation	Central Utah	38.9424	-111.074	150	140	130	zircon	LA_ICP_MS	Arizona-LaserChron-Mic	University of Arizona, LaserChron Lab	GVI or Micromass Isoprobe	detrital	siliciclastic	conglomerate	R13011-S30040	67	20.168	0.0948859		67
R13011-S30041	1	UT-0711	Western USA	USA_Western	N_America	Cordilleran Foreland Basin	San Pitch Formation	Central Utah	39.16	-111.743	150	140	130	zircon	LA_ICP_MS	Arizona-LaserChron-Mic	University of Arizona, LaserChron Lab	GVI or Micromass Isoprobe	detrital	siliciclastic	conglomerate	R13011-S30041	43	20.168	0.0948859		43
R13011-S30042	1	UT-3	Western USA	USA_Western	N_America	Cordilleran Foreland Basin	Sanpete Formation	Central Utah	38.9329	-111.8	150	140	130	zircon	LA_ICP_MS	Arizona-LaserChron-Mic	University of Arizona, LaserChron Lab	GVI or Micromass Isoprobe	detrital	siliciclastic	conglomerate	R13011-S30042	64	20.168	0.0948859		64
R13011-S30043	1	CP-3	Western USA	USA_Western	N_America	Cordilleran Foreland Basin	Glen Canyon Group	Central Utah	40.0076	-111.491	150	140	130	zircon	LA_ICP_MS	Arizona-LaserChron-Mic	University of Arizona, LaserChron Lab	GVI or Micromass Isoprobe	detrital	siliciclastic	sandstone	R13011-S30043	31	20.168	0.0948859		31
R13011-S30044	1	UT-1	Western USA	USA_Western	N_America	Cordilleran Foreland Basin	Glen Canyon Group	Central Utah	40.0331	-111.522	150	140	130	zircon	LA_ICP_MS	Arizona-LaserChron-Mic	University of Arizona, LaserChron Lab	GVI or Micromass Isoprobe	detrital	siliciclastic	sandstone	R13011-S30044	60	20.168	0.0948859		60
R13011-S30045	1	UT-0602	Western USA	USA_Western	N_America	Cordilleran Foreland Basin	Glen Canyon Group	Central Utah	40.054	-111.558	150	140	130	zircon	LA_ICP_MS	Arizona-LaserChron-Mic	University of Arizona, LaserChron Lab	GVI or Micromass Isoprobe	detrital	siliciclastic	sandstone	R13011-S30045	58	20.168	0.0948859		58
R13011-S30046	1	UT-5	Western USA	USA_Western	N_America	Cordilleran Foreland Basin	Canyon Mtn. Formation	Central Utah	39.355	-112.186	150	140	130	zircon	LA_ICP_MS	Arizona-LaserChron-Mic	University of Arizona, LaserChron Lab	GVI or Micromass Isoprobe	detrital	siliciclastic	sandstone	R13011-S30046	66	20.167	0.0948859		66
R13011-S30047	1	UT-0606	Western USA	USA_Western	N_America	Cordilleran Foreland Basin	Canyon Mtn. Formation	Central Utah	39.4962	-112.234	150	140	130	zircon	LA_ICP_MS	Arizona-LaserChron-Mic	University of Arizona, LaserChron Lab	GVI or Micromass Isoprobe	detrital	siliciclastic	sandstone	R13011-S30047	34	20.167	0.0948859		34
R13011-S30048	1	UT-0607	Western USA	USA_Western	N_America	Cordilleran Foreland Basin	Canyon Mtn. Formation	Central Utah	39.4941	-112.244	150	140	130	zircon	LA_ICP_MS	Arizona-LaserChron-Mic	University of Arizona, LaserChron Lab	GVI or Micromass Isoprobe	detrital	siliciclastic	sandstone	R13011-S30048	55	20.167	0.0948859		55
R13012-S30049	1	MA1	Colombia	Northern South America	S_America	Eastern Cordillera	Regadera Formation	Central Columbia	5.09931	-73.654	57	48	40	zircon	LA_ICP_MS	Austin-Texas	Univ of Texas- Austin, UTChron Geo-Themo Lab	ThermoFisher Element 2	detrital	siliciclastic	sandstone	R13012-S30049	42	17.206	0.337608		42
R13012-S30050	1	08YEM01	Colombia	Northern South America	S_America	Eastern Cordillera	Mirador Formation	Central Columbia	5.45754	-72.47	50	43	35	zircon	LA_ICP_MS	Austin-Texas	Univ of Texas- Austin, UTChron Geo-Themo Lab	ThermoFisher Element 2	detrital	siliciclastic	sandstone	R13012-S30050	36	17.207	0.337608		36
R13012-S30051	1	08YEM02	Colombia	Northern South America	S_America	Eastern Cordillera	Carbonera Formation	Central Columbia	5.45539	-72.4638	40	25	20	zircon	LA_ICP_MS	Austin-Texas	Univ of Texas- Austin, UTChron Geo-Themo Lab	ThermoFisher Element 2	detrital	siliciclastic	mudstone	R13012-S30051	4	17.207	0.337608		4
R13012-S30052	1	MP175	Colombia	Northern South America	S_America	Eastern Cordillera	Carbonera Formation	Central Columbia	4.84487	-73.1723	30	20	15	zircon	LA_ICP_MS	Austin-Texas	Univ of Texas- Austin, UTChron Geo-Themo Lab	ThermoFisher Element 2	detrital	siliciclastic	mudstone	R13012-S30052	29	17.206	0.337608		29
R13012-S30053	1	08YEM03	Colombia	Northern South America	S_America	Eastern Cordillera	Carbonera Formation	Central Columbia	5.43793	-72.4491	30	20	15	zircon	LA_ICP_MS	Austin-Texas	Univ of Texas- Austin, UTChron Geo-Themo Lab	ThermoFisher Element 2	detrital	siliciclastic	sandstone	R13012-S30053	21	17.207	0.337608		21
R13012-S30054	1	T02170	Colombia	Northern South America	S_America	Eastern Cordillera	Carbonera Formation	Central Columbia	4.77121	-73.173	30	20	15	zircon	LA_ICP_MS	Austin-Texas	Univ of Texas- Austin, UTChron Geo-Themo Lab	ThermoFisher Element 2	detrital	siliciclastic	sandstone	R13012-S30054	30	17.206	0.337608		30
R13012-S30055	1	12080806	Colombia	Northern South America	S_America	Eastern Cordillera	Unnamed Unit	Central Columbia	5.87477	-72.7819	20	15	10	zircon	LA_ICP_MS	Austin-Texas	Univ of Texas- Austin, UTChron Geo-Themo Lab	ThermoFisher Element 2	detrital	siliciclastic	sandstone	R13012-S30055	72	17.207	0.337608		72
R13012-S30056	1	08YEM05	Colombia	Northern South America	S_America	Eastern Cordillera	Lower Guayabo Formation	Central Columbia	5.40016	-72.4334	10	7	4	zircon	LA_ICP_MS	Austin-Texas	Univ of Texas- Austin, UTChron Geo-Themo Lab	ThermoFisher Element 2	detrital	siliciclastic	sandstone	R13012-S30056	63	17.207	0.337608		63
R13012-S30057	1	08YEM07	Colombia	Northern South America	S_America	Eastern Cordillera	Lower Guayabo Formation	Central Columbia	5.38996	-72.4187	10	7	4	zircon	LA_ICP_MS	Austin-Texas	Univ of Texas- Austin, UTChron Geo-Themo Lab	ThermoFisher Element 2	detrital	siliciclastic	sandstone	R13012-S30057	34	17.207	0.337608		34
R13012-S30058	1	MP295	Colombia	Northern South America	S_America	Eastern Cordillera	Upper Guayabo Formation	Central Columbia	4.79279	-73.1776	8	5	3	zircon	LA_ICP_MS	Austin-Texas	Univ of Texas- Austin, UTChron Geo-Themo Lab	ThermoFisher Element 2	detrital	siliciclastic	conglomerate	R13012-S30058	46	17.206	0.337608		46
R13012-S30059	1	08TAU01	Colombia	Northern South America	S_America	Eastern Cordillera	Upper Guayabo Formation	Central Columbia	4.9654	-72.8236	8	5	3	zircon	LA_ICP_MS	Austin-Texas	Univ of Texas- Austin, UTChron Geo-Themo Lab	ThermoFisher Element 2	detrital	siliciclastic	conglomerate	R13012-S30059	64	17.207	0.337608		64
R13012-S30060	1	08TAU02	Colombia	Northern South America	S_America	Eastern Cordillera	Upper Guayabo Formation	Central Columbia	5.00221	-72.795	8	5	3	zircon	LA_ICP_MS	Austin-Texas	Univ of Texas- Austin, UTChron Geo-Themo Lab	ThermoFisher Element 2	detrital	siliciclastic	conglomerate	R13012-S30060	35	17.207	0.337608		35
R13013-S30061	1	IONA	Eastern USA	USA_Eastern	N_America	Michigan Basin	Ionia Formation	Central Michigan	43.1319	-85.2315	323	311	299	zircon	LA_ICP_MS	Arizona-LaserChron-Nu2	University of Arizona, LaserChron Lab	Nu Plasma HR	detrital	siliciclastic	sandstone	R13013-S30061	24	21.194	0.566625		24
R13014-S30062	1	02UTYAN3	China-Eastern	Eastern China	Asia	Songpan-Ganzi Complex	Yanchang Formation	Kiln Zhuang	35.2709	106.849	225	215	205	zircon	LA_ICP_MS	Arizona-LaserChron-Nu2	University of Arizona, LaserChron Lab	Nu Plasma HR	detrital	siliciclastic	turbidite	R13014-S30062	32	20.386	0.259651		32
R13014-S30063	1	02UTXJ1	China-Eastern	Eastern China	Asia	Songpan-Ganzi Complex	Xujiahe Formation	Tianquan	30.0889	102.716	225	215	205	zircon	LA_ICP_MS	Arizona-LaserChron-Nu2	University of Arizona, LaserChron Lab	Nu Plasma HR	detrital	siliciclastic	turbidite	R13014-S30063	35	20.382	0.259651		35
R13014-S30064	1	05LCYU1	China-Eastern	Eastern China	Asia	Songpan-Ganzi Complex	Yufang Formation	Kuzhuba	31.8434	104.46	505	495	485	zircon	LA_ICP_MS	Arizona-LaserChron-Nu2	University of Arizona, LaserChron Lab	Nu Plasma HR	detrital	siliciclastic	turbidite	R13014-S30064	33	20.384	0.259651		33
R13015-S30065	1	I1	Northern Canada	Canada_Northern	N_America	N. Cordilleran Miogeocline	Imperial Formation	NW Territories	65.3672	-130.774	375	368	361	zircon	LA_ICP_MS	Univ-BritishColumbia	Univ British Columbia, Pac Cen Isot Geochem Res	Thermo-Finnigan Element 2	detrital	siliciclastic	sandstone	R13015-S30065	42	22.149	0.346156		42
R13015-S30066	1	I2	Northern Canada	Canada_Northern	N_America	N. Cordilleran Miogeocline	Imperial Formation	NW Territories	69.1833	-133.417	375	368	361	zircon	LA_ICP_MS	Univ-BritishColumbia	Univ British Columbia, Pac Cen Isot Geochem Res	Thermo-Finnigan Element 2	detrital	siliciclastic	sandstone	R13015-S30066	26	23.146	0.986415		26
R13015-S30067	1	I3	Northern Canada	Canada_Northern	N_America	N. Cordilleran Miogeocline	Imperial Formation	Yukon	66.5333	-136.45	375	368	361	zircon	LA_ICP_MS	Univ-BritishColumbia	Univ British Columbia, Pac Cen Isot Geochem Res	Thermo-Finnigan Element 2	detrital	siliciclastic	sandstone	R13015-S30067	26	23.143	0.986415		26
R13015-S30068	1	I4	Northern Canada	Canada_Northern	N_America	N. Cordilleran Miogeocline	Imperial Formation	NW Territories	67.1802	-135.812	375	368	361	zircon	LA_ICP_MS	Univ-BritishColumbia	Univ British Columbia, Pac Cen Isot Geochem Res	Thermo-Finnigan Element 2	detrital	siliciclastic	sandstone	R13015-S30068	7	23.144	0.986415		7
R13015-S30069	1	T1	Northern Canada	Canada_Northern	N_America	N. Cordilleran Miogeocline	Imperial Formation	Yukon	66.6386	-135.36	375	368	361	zircon	LA_ICP_MS	Univ-BritishColumbia	Univ British Columbia, Pac Cen Isot Geochem Res	Thermo-Finnigan Element 2	detrital	siliciclastic	sandstone	R13015-S30069	27	23.144	0.986415		27
R13015-S30070	1	T2	Northern Canada	Canada_Northern	N_America	N. Cordilleran Miogeocline	Imperial Formation	Yukon	66.6387	-135.36	375	368	361	zircon	LA_ICP_MS	Univ-BritishColumbia	Univ British Columbia, Pac Cen Isot Geochem Res	Thermo-Finnigan Element 2	detrital	siliciclastic	sandstone	R13015-S30070	35	23.144	0.986415		35
R13015-S30071	1	T3	Northern Canada	Canada_Northern	N_America	N. Cordilleran Miogeocline	Imperial Formation	Yukon	66.4488	-135.205	375	368	361	zircon	LA_ICP_MS	Univ-BritishColumbia	Univ British Columbia, Pac Cen Isot Geochem Res	Thermo-Finnigan Element 2	detrital	siliciclastic	sandstone	R13015-S30071	30	23.144	0.986415		30
R13015-S30072	1	T4	Northern Canada	Canada_Northern	N_America	N. Cordilleran Miogeocline	Imperial Formation	Yukon	66.7593	-135.464	375	368	361	zircon	LA_ICP_MS	Univ-BritishColumbia	Univ British Columbia, Pac Cen Isot Geochem Res	Thermo-Finnigan Element 2	detrital	siliciclastic	sandstone	R13015-S30072	38	23.144	0.986415		38
R13015-S30073	1	T5	Northern Canada	Canada_Northern	N_America	N. Cordilleran Miogeocline	Imperial Formation	Yukon	66.3667	-136.717	375	368	361	zircon	LA_ICP_MS	Univ-BritishColumbia	Univ British Columbia, Pac Cen Isot Geochem Res	Thermo-Finnigan Element 2	detrital	siliciclastic	sandstone	R13015-S30073	20	23.143	0.986415		20
R13015-S30074	1	13LB07	Northern Canada	Canada_Northern	N_America	N. Cordilleran Miogeocline	Imperial Formation	Yukon	62.297	-131.893	375	368	361	zircon	LA_ICP_MS	Univ-BritishColumbia	Univ British Columbia, Pac Cen Isot Geochem Res	Thermo-Finnigan Element 2	detrital	siliciclastic	sandstone	R13015-S30074	41	22.148	0.346156		41
R13015-S30075	1	Kino	Northern Canada	Canada_Northern	N_America	N. Cordilleran Miogeocline	Imperial Formation	Yukon	64.2675	-138.502	375	368	361	zircon	LA_ICP_MS	Univ-BritishColumbia	Univ British Columbia, Pac Cen Isot Geochem Res	Thermo-Finnigan Element 2	detrital	siliciclastic	sandstone	R13015-S30075	31	22.141	0.251904		31
R13015-S30076	1	TS	Northern Canada	Canada_Northern	N_America	N. Cordilleran Miogeocline	Imperial Formation	Yukon	62.8082	-135.703	375	368	361	zircon	LA_ICP_MS	Univ-BritishColumbia	Univ British Columbia, Pac Cen Isot Geochem Res	Thermo-Finnigan Element 2	detrital	siliciclastic	sandstone	R13015-S30076	51	22.144	0.251904		51
R13016-S30077	1	JT14	Western USA	USA_Western	N_America	Cordilleran Sierran Batholith	Cinko Lake Pendant	Cinko Lake CA	38.2036	-119.592	155	145	135	zircon	LA_ICP_MS	Arizona-LaserChron-Nu2	University of Arizona, LaserChron Lab	Nu Plasma HR	detrital	meta_sedimentary	meta-sedimentary	R13016-S30077	51	20.16	0.0948859		51
R13016-S30078	1	SP-5	Western USA	USA_Western	N_America	Cordilleran Sierran Batholith	Fairview Valley Formation	Dorothy Lake CA	38.1769	-119.604	190	175	160	zircon	LA_ICP_MS	Arizona-LaserChron-Nu2	University of Arizona, LaserChron Lab	Nu Plasma HR	detrital	meta_sedimentary	meta-sedimentary	R13016-S30078	50	20.16	0.0948859		50
R13016-S30079	1	SP-21	Western USA	USA_Western	N_America	Cordilleran Sierran Batholith	Carrara Quartzite	Bigelow Lake CA	38.1619	-119.628	542	526	510	zircon	LA_ICP_MS	Arizona-LaserChron-Nu2	University of Arizona, LaserChron Lab	Nu Plasma HR	detrital	meta_sedimentary	quartzite	R13016-S30079	59	20.16	0.0948859		59
R13016-S30080	1	SP-13	Western USA	USA_Western	N_America	Cordilleran Sierran Batholith	Upper Wood Canyon Formation	Snow Lake CA	38.1664	-119.622	542	526	510	zircon	LA_ICP_MS	Arizona-LaserChron-Nu2	University of Arizona, LaserChron Lab	Nu Plasma HR	detrital	meta_sedimentary	quartzite	R13016-S30080	61	20.16	0.0948859		61
R13016-S30081	1	BPM-314	Western USA	USA_Western	N_America	Cordilleran Sierran Batholith	Benson Lake Pendant	Benson Lake CA	38.0232	-119.537	155	145	135	zircon	LA_ICP_MS	Arizona-LaserChron-Nu2	University of Arizona, LaserChron Lab	Nu Plasma HR	detrital	meta_sedimentary	quartzite	R13016-S30081	8	20.16	0.0948859		8
R13016-S30082	1	RE242	Western USA	USA_Western	N_America	Cordilleran Sierran Batholith	Benson Lake Pendant	Benson Lake CA	38.0137	-119.523	155	145	135	zircon	LA_ICP_MS	Arizona-LaserChron-Nu2	University of Arizona, LaserChron Lab	Nu Plasma HR	detrital	meta_sedimentary	quartzite	R13016-S30082	12	20.16	0.0948859		12
R13016-S30083	1	MLVM369	Western USA	USA_Western	N_America	Cordilleran Sierran Batholith	May Lake Pendant	May Lake CA	37.8354	-119.5	485	465	445	zircon	LA_ICP_MS	Arizona-LaserChron-Nu2	University of Arizona, LaserChron Lab	Nu Plasma HR	detrital	meta_sedimentary	quartzite	R13016-S30083	23	20.16	0.0948859		23
R13016-S30084	1	ML459	Western USA	USA_Western	N_America	Cordilleran Sierran Batholith	May Lake Pendant	May Lake CA	37.8354	-119.5	485	465	445	zircon	LA_ICP_MS	Arizona-LaserChron-Nu2	University of Arizona, LaserChron Lab	Nu Plasma HR	detrital	meta_sedimentary	quartzite	R13016-S30084	12	20.16	0.0948859		12
R13016-S30085	1	SN7131	Western USA	USA_Western	N_America	Cordilleran Sierran Batholith	Quartzite Peak	north of Gray Peak CA	37.7171	-119.449	542	526	510	zircon	LA_ICP_MS	Arizona-LaserChron-Nu2	University of Arizona, LaserChron Lab	Nu Plasma HR	detrital	meta_sedimentary	quartzite	R13016-S30085	37	20.16	0.0948859		37
R13016-S30086	1	JT098722	Western USA	USA_Western	N_America	Cordilleran Sierran Batholith	Strawberry Mine Metasediment	south of Timber Knob CA	37.5425	-119.289	155	145	135	zircon	LA_ICP_MS	Arizona-LaserChron-Nu2	University of Arizona, LaserChron Lab	Nu Plasma HR	detrital	meta_sedimentary	quartzite	R13016-S30086	45	20.16	0.0948859		45
R13018-S30087	1	CO22	Western USA	USA_Western	N_America	Uinta Basin	Colton Formation	Price River Canyon	39.8458	-111.003	64	56	48	zircon	LA_ICP_MS	Arizona-LaserChron-Mic	University of Arizona, LaserChron Lab	GVI or Micromass Isoprobe	detrital	siliciclastic	sandstone	R13018-S30087	24	20.168	0.0948859		24
R13018-S30088	1	COL-WRD	Western USA	USA_Western	N_America	Uinta Basin	Colton Formation	Water Canyon	39.6189	-110.359	64	56	48	zircon	LA_ICP_MS	Arizona-LaserChron-Mic	University of Arizona, LaserChron Lab	GVI or Micromass Isoprobe	detrital	siliciclastic	sandstone	R13018-S30088	44	20.169	0.0948859		44
R13018-S30089	1	DR_McCoy	Western USA	USA_Western	N_America	North American Cordillera	McCoy Mtn. Formation	SW Arizona	33.4914	-114.266	150	105	60	zircon	LA_ICP_MS	Arizona-LaserChron-Mic	University of Arizona, LaserChron Lab	GVI or Micromass Isoprobe	detrital	siliciclastic	siltstone	R13018-S30089	25	20.165	0.0948859		25
R13019-S30090	1	CGM	Eastern USA	USA_Eastern	N_America	Appalachian Mountains	Central Blue Ridge	Cowrock	35.0588	-83.6203	480	460	440	zircon	SHRIMP	Stanford	USGS & Stanford University	SHRIMP-RG	detrital	meta_sedimentary	meta-sedimentary	R13019-S30090	9	20.196	0.43775		9
R13019-S30091	1	DEL1	Eastern USA	USA_Eastern	N_America	Appalachian Mountains	Central Blue Ridge	Cartoogechaye	35.5812	-82.9865	480	460	440	zircon	SHRIMP	Stanford	USGS & Stanford University	SHRIMP-RG	detrital	meta_sedimentary	meta-sedimentary	R13019-S30091	22	20.197	0.43775		22
R13019-S30092	1	EG108C	Eastern USA	USA_Eastern	N_America	Appalachian Mountains	Central Blue Ridge	Cartoogechaye	35.6768	-82.7841	480	460	440	zircon	SHRIMP	Stanford	USGS & Stanford University	SHRIMP-RG	detrital	meta_sedimentary	meta-sedimentary	R13019-S30092	18	20.197	0.43775		18
R13019-S30093	1	EL-2	Eastern USA	USA_Eastern	N_America	Appalachian Mountains	Eastern Inner Piedmont	Cat Square	35.9519	-81.3242	450	430	410	zircon	SHRIMP	Stanford	USGS & Stanford University	SHRIMP-RG	detrital	meta_sedimentary	meta-sedimentary	R13019-S30093	14	20.198	0.43775		14
R13019-S30094	1	EMUC	Eastern USA	USA_Eastern	N_America	Appalachian Mountains	Eastern Blue Ridge	Tugaloo	33.7285	-84.7629	480	460	440	zircon	SHRIMP	Stanford	USGS & Stanford University	SHRIMP-RG	detrital	meta_sedimentary	meta-sedimentary	R13019-S30094	26	20.195	0.43775		26
R13019-S30095	1	HAZ2mss	Eastern USA	USA_Eastern	N_America	Appalachian Mountains	Dahlonega Gold Belt	Great Balsam Mountains	35.4308	-83.093	480	460	440	zircon	SHRIMP	Stanford	USGS & Stanford University	SHRIMP-RG	detrital	meta_sedimentary	meta-sedimentary	R13019-S30095	12	20.196	0.43775		12
R13019-S30096	1	MAS1	Eastern USA	USA_Eastern	N_America	Appalachian Mountains	Bassett Formation	Smith River Allochthon	36.4073	-80.5643	450	430	410	zircon	SHRIMP	Stanford	USGS & Stanford University	SHRIMP-RG	detrital	meta_sedimentary	meta-sedimentary	R13019-S30096	29	20.199	0.43775		29
R13019-S30097	1	MINBLFF	Eastern USA	USA_Eastern	N_America	Appalachian Mountains	Mineral Bluff Formation	Western Blue Ridge	35.0953	-84.0176	480	460	440	zircon	SHRIMP	Stanford	USGS & Stanford University	SHRIMP-RG	detrital	meta_sedimentary	meta-sedimentary	R13019-S30097	11	20.195	0.43775		11
R13019-S30098	1	MV336	Eastern USA	USA_Eastern	N_America	Appalachian Mountains	Eastern Inner Piedmont	Cat Square	36.0408	-81.1353	450	430	410	zircon	SHRIMP	Stanford	USGS & Stanford University	SHRIMP-RG	detrital	meta_sedimentary	meta-sedimentary	R13019-S30098	1	20.198	0.43775		1
R13019-S30099	1	R24	Eastern USA	USA_Eastern	N_America	Appalachian Mountains	Tallulah Falls Formation	Newton Window	35.5336	-81.2536	480	460	440	zircon	SHRIMP	Stanford	USGS & Stanford University	SHRIMP-RG	detrital	meta_sedimentary	meta-sedimentary	R13019-S30099	11	20.198	0.43775		11
R13019-S30100	1	RS711	Eastern USA	USA_Eastern	N_America	Appalachian Mountains	Central Blue Ridge	Cartoogechaye	35.0111	-83.6189	480	460	440	zircon	SHRIMP	Stanford	USGS & Stanford University	SHRIMP-RG	detrital	meta_sedimentary	meta-sedimentary	R13019-S30100	21	20.196	0.43775		21
R13019-S30101	1	RS787	Eastern USA	USA_Eastern	N_America	Appalachian Mountains	Central Blue Ridge	Cartoogechaye	35.0952	-83.5564	480	460	440	zircon	SHRIMP	Stanford	USGS & Stanford University	SHRIMP-RG	detrital	meta_sedimentary	meta-sedimentary	R13019-S30101	4	20.196	0.43775		4
R13019-S30102	1	S21	Eastern USA	USA_Eastern	N_America	Appalachian Mountains	Eastern Inner Piedmont	Cat Square	33.3907	-83.7675	480	460	440	zircon	SHRIMP	Stanford	USGS & Stanford University	SHRIMP-RG	detrital	meta_sedimentary	meta-sedimentary	R13019-S30102	13	20.196	0.43775		13
R13019-S30103	1	SEV	Eastern USA	USA_Eastern	N_America	Appalachian Mountains	Valley and Blue Ridge	Laurentian platform	35.7348	-83.8222	480	460	440	zircon	SHRIMP	Stanford	USGS & Stanford University	SHRIMP-RG	detrital	siliciclastic	siltstone	R13019-S30103	7	20.196	0.43775		7
R13019-S30104	1	SP13	Eastern USA	USA_Eastern	N_America	Appalachian Mountains	Tallulah Falls Formation	Newton Window	35.7562	-81.0917	480	460	440	zircon	SHRIMP	Stanford	USGS & Stanford University	SHRIMP-RG	detrital	meta_sedimentary	meta-sedimentary	R13019-S30104	18	20.198	0.43775		18
R13019-S30105	1	SW6	Eastern USA	USA_Eastern	N_America	Appalachian Mountains	Tallulah Falls Formation	Newton Window	35.8038	-80.9217	480	460	440	zircon	SHRIMP	Stanford	USGS & Stanford University	SHRIMP-RG	detrital	meta_sedimentary	meta-sedimentary	R13019-S30105	13	20.199	0.43775		13
R13019-S30106	1	W18	Eastern USA	USA_Eastern	N_America	Appalachian Mountains	Central Blue Ridge	Cartoogechaye	35.4709	-82.885	480	460	440	zircon	SHRIMP	Stanford	USGS & Stanford University	SHRIMP-RG	detrital	meta_sedimentary	meta-sedimentary	R13019-S30106	10	20.197	0.43775		10
R13019-S30107	1	WGxeno	Eastern USA	USA_Eastern	N_America	Appalachian Mountains	Eastern Blue Ridge	Tugaloo	34.9027	-83.3789	480	460	440	zircon	SHRIMP	Stanford	USGS & Stanford University	SHRIMP-RG	detrital	meta_sedimentary	meta-sedimentary	R13019-S30107	9	20.196	0.43775		9
R13021-S30108	1	OS-0878-1	Western USA	USA_Western	N_America	Grand Canyon	Vishnu Schist Formation	Mineral Canyon	36.0456	-111.94	1710	1680	1650	zircon	LA_ICP_MS	Arizona-LaserChron-Mic	University of Arizona, LaserChron Lab	GVI or Micromass Isoprobe	detrital	meta_sedimentary	meta-sedimentary	R13021-S30108	38	20.168	0.0948859		38
R13021-S30109	1	OS-0881-1	Western USA	USA_Western	N_America	Grand Canyon	Vishnu Schist Formation	Vishnu Canyon	36.0566	-111.995	1710	1680	1650	zircon	LA_ICP_MS	Arizona-LaserChron-Mic	University of Arizona, LaserChron Lab	GVI or Micromass Isoprobe	detrital	meta_sedimentary	meta-sedimentary	R13021-S30109	64	20.168	0.0948859		64
R13021-S30110	1	OS-0884-1-2	Western USA	USA_Western	N_America	Grand Canyon	Vishnu Schist Formation	Clear Creek	36.0848	-112.032	1710	1680	1650	zircon	LA_ICP_MS	Arizona-LaserChron-Mic	University of Arizona, LaserChron Lab	GVI or Micromass Isoprobe	detrital	meta_sedimentary	meta-sedimentary	R13021-S30110	52	20.167	0.0948859		52
R13021-S30111	1	K069671	Western USA	USA_Western	N_America	Grand Canyon	Vishnu Schist Formation	Boucher Canyon	36.1156	-112.231	1710	1680	1650	zircon	LA_ICP_MS	Arizona-LaserChron-Mic	University of Arizona, LaserChron Lab	GVI or Micromass Isoprobe	detrital	meta_sedimentary	meta-sedimentary	R13021-S30111	79	20.167	0.0948859		79
R13021-S30112	1	K05-97-8	Western USA	USA_Western	N_America	Grand Canyon	Vishnu Schist Formation	Crystal Creek	36.1349	-112.242	1710	1680	1650	zircon	LA_ICP_MS	Arizona-LaserChron-Mic	University of Arizona, LaserChron Lab	GVI or Micromass Isoprobe	detrital	meta_sedimentary	meta-sedimentary	R13021-S30112	45	20.167	0.0948859		45
R13021-S30113	1	OS-081027	Western USA	USA_Western	N_America	Grand Canyon	Vishnu Schist Formation	Crystal Creek	36.1623	-112.308	1710	1680	1650	zircon	LA_ICP_MS	Arizona-LaserChron-Mic	University of Arizona, LaserChron Lab	GVI or Micromass Isoprobe	detrital	meta_sedimentary	meta-sedimentary	R13021-S30113	43	20.167	0.0948859		43
R13021-S30114	1	OS-081084	Western USA	USA_Western	N_America	Grand Canyon	Vishnu Schist Formation	Bass Canyon	36.2378	-112.345	1710	1680	1650	zircon	LA_ICP_MS	Arizona-LaserChron-Mic	University of Arizona, LaserChron Lab	GVI or Micromass Isoprobe	detrital	meta_sedimentary	meta-sedimentary	R13021-S30114	67	20.167	0.0948859		67
R13021-S30115	1	K05-110-8	Western USA	USA_Western	N_America	Grand Canyon	Vishnu Schist Formation	Hakatai Mouth	36.2452	-112.382	1710	1680	1650	zircon	LA_ICP_MS	Arizona-LaserChron-Mic	University of Arizona, LaserChron Lab	GVI or Micromass Isoprobe	detrital	meta_sedimentary	meta-sedimentary	R13021-S30115	64	20.167	0.0948859		64
R13021-S30116	1	K06-112-1	Western USA	USA_Western	N_America	Grand Canyon	Vishnu Schist Formation	Walthenberg Canyon	36.2382	-112.404	1710	1680	1650	zircon	LA_ICP_MS	Arizona-LaserChron-Mic	University of Arizona, LaserChron Lab	GVI or Micromass Isoprobe	detrital	meta_sedimentary	meta-sedimentary	R13021-S30116	74	20.167	0.0948859		74
R13021-S30117	1	OS-082288	Western USA	USA_Western	N_America	Grand Canyon	Vishnu Schist Formation	Travertine Grotto	35.7515	-113.421	1710	1680	1650	zircon	LA_ICP_MS	Arizona-LaserChron-Mic	University of Arizona, LaserChron Lab	GVI or Micromass Isoprobe	detrital	meta_sedimentary	meta-sedimentary	R13021-S30117	37	20.166	0.0948859		37
R13021-S30118	1	K06246-1	Western USA	USA_Western	N_America	Grand Canyon	Vishnu Schist Formation	Spencer Canyon	35.8161	-113.657	1710	1680	1650	zircon	LA_ICP_MS	Arizona-LaserChron-Mic	University of Arizona, LaserChron Lab	GVI or Micromass Isoprobe	detrital	meta_sedimentary	meta-sedimentary	R13021-S30118	64	20.166	0.0948859		64
R13022-S30119	1	KAT-91N-46	Pakistan	Southern Asia	Asia	Western Himalaya	Manzaki Kili 2	W. Pakistan	31.6422	69.627	18	17	16	zircon	LA_ICP_MS	UnivCollege-7500	Univ College London, London Geochronology Cent	Agilent 7500a	detrital	siliciclastic	sandstone	R13022-S30119	63	20.349	4.21673		63
R13022-S30120	1	KAT-91N-49	Pakistan	Southern Asia	Asia	Western Himalaya	Manzaki Kili 1	W. Pakistan	31.6672	68.932	24	23	22	zircon	LA_ICP_MS	UnivCollege-7500	Univ College London, London Geochronology Cent	Agilent 7500a	detrital	siliciclastic	sandstone	R13022-S30120	48	20.348	4.21673		48
R13022-S30121	1	MAK-4	Iran	Western Asia	Asia	Western Himalaya	Jarut Unit	SE Iran	26.4164	61.6353	22	19	16	zircon	LA_ICP_MS	UnivCollege-7500	Univ College London, London Geochronology Cent	Agilent 7500a	detrital	siliciclastic	sandstone	R13022-S30121	12	19.341	0.652814		12
R13022-S30122	1	MAK-9	Iran	Western Asia	Asia	Western Himalaya	Pishin Unit	SE Iran	26.0742	61.7756	18	17	16	zircon	LA_ICP_MS	UnivCollege-7500	Univ College London, London Geochronology Cent	Agilent 7500a	detrital	siliciclastic	sandstone	R13022-S30122	26	19.341	0.652814		26
R13022-S30123	1	MAK-8-2	Iran	Western Asia	Asia	Western Himalaya	Angohran Unit	SE Iran	26.2556	60.4451	23	20	17	zircon	LA_ICP_MS	UnivCollege-7500	Univ College London, London Geochronology Cent	Agilent 7500a	detrital	siliciclastic	sandstone	R13022-S30123	44	19.34	0.652814		44
R13022-S30124	1	MAK-2-4	Iran	Western Asia	Asia	Western Himalaya	Mashkid Unit	SE Iran	26.9988	62.5308	28	25	22	zircon	LA_ICP_MS	UnivCollege-7500	Univ College London, London Geochronology Cent	Agilent 7500a	detrital	siliciclastic	sandstone	R13022-S30124	40	19.342	0.652814		40
R13023-S30125	1	3DB69	Western USA	USA_Western	N_America	North American Cordillera	Indian Meadows Formation	Western Wyoming	43.51	-109.47	55	50	45	zircon	LA_ICP_MS	Arizona-LaserChron-Mic	University of Arizona, LaserChron Lab	GVI or Micromass Isoprobe	detrital	siliciclastic	sandstone	R13023-S30125	68	21.17	0.254331		68
R13023-S30126	1	4DB4-5	Western USA	USA_Western	N_America	North American Cordillera	Indian Meadows Formation	Western Wyoming	43.522	-109.42	55	50	45	zircon	LA_ICP_MS	Arizona-LaserChron-Mic	University of Arizona, LaserChron Lab	GVI or Micromass Isoprobe	detrital	siliciclastic	sandstone	R13023-S30126	58	21.17	0.254331		58
R13023-S30127	1	2DB273	Western USA	USA_Western	N_America	North American Cordillera	Indian Meadows Formation	Western Wyoming	43.5336	-109.59	55	50	45	zircon	LA_ICP_MS	Arizona-LaserChron-Mic	University of Arizona, LaserChron Lab	GVI or Micromass Isoprobe	detrital	siliciclastic	sandstone	R13023-S30127	61	21.17	0.254331		61
R13023-S30128	1	4DB191	Western USA	USA_Western	N_America	North American Cordillera	Indian Meadows Formation	Western Wyoming	43.522	-109.44	55	50	45	zircon	LA_ICP_MS	Arizona-LaserChron-Mic	University of Arizona, LaserChron Lab	GVI or Micromass Isoprobe	detrital	siliciclastic	sandstone	R13023-S30128	45	21.17	0.254331		45
R13023-S30129	1	2DB2	Western USA	USA_Western	N_America	North American Cordillera	Wind River Formation	Western Wyoming	43.54	-109.58	53	48	43	zircon	LA_ICP_MS	Arizona-LaserChron-Mic	University of Arizona, LaserChron Lab	GVI or Micromass Isoprobe	detrital	siliciclastic	sandstone	R13023-S30129	52	21.17	0.254331		52
R13023-S30130	1	2DB257	Western USA	USA_Western	N_America	North American Cordillera	Wind River Formation	Western Wyoming	43.55	-109.57	53	48	43	zircon	LA_ICP_MS	Arizona-LaserChron-Mic	University of Arizona, LaserChron Lab	GVI or Micromass Isoprobe	detrital	siliciclastic	sandstone	R13023-S30130	55	21.17	0.254331		55
R13023-S30131	1	Little-Popo	Western USA	USA_Western	N_America	North American Cordillera	Little Popo Agie River	Western Wyoming	42.8893	-108.592	0	0	0	zircon	LA_ICP_MS	Arizona-LaserChron-Mic	University of Arizona, LaserChron Lab	GVI or Micromass Isoprobe	detrital	modern_sediment	sand (river)	R13023-S30131	55	21.171	0.254331		55
R13023-S30132	1	East-Fork	Western USA	USA_Western	N_America	North American Cordillera	East Fork River	Western Wyoming	43.485	-109.385	0	0	0	zircon	LA_ICP_MS	Arizona-LaserChron-Mic	University of Arizona, LaserChron Lab	GVI or Micromass Isoprobe	detrital	modern_sediment	sand (river)	R13023-S30132	1	21.17	0.254331		1
R13023-S30133	1	2DB-Cobble	Western USA	USA_Western	N_America	North American Cordillera	Granite Cobble	Western Wyoming	43.56	-109.56	0	0	0	zircon	LA_ICP_MS	Arizona-LaserChron-Mic	University of Arizona, LaserChron Lab	GVI or Micromass Isoprobe	detrital	modern_sediment	gravel	R13023-S30133	10	21.17	0.254331		10
R13026-S30134	1	05SP20	Western USA	USA_Western	N_America	North American Cordillera	Sheep Pass Formation	Eastern Nevada	38.6015	-114.986	70	65	60	zircon	LA_ICP_MS	Arizona-LaserChron-Mic	University of Arizona, LaserChron Lab	GVI or Micromass Isoprobe	detrital	siliciclastic	conglomerate	R13026-S30134	52	20.165	0.0948859		52
R13026-S30135	1	06SP29	Western USA	USA_Western	N_America	North American Cordillera	Sheep Pass Formation	Eastern Nevada	38.6015	-114.986	75	70	65	zircon	LA_ICP_MS	Arizona-LaserChron-Mic	University of Arizona, LaserChron Lab	GVI or Micromass Isoprobe	detrital	siliciclastic	siltstone	R13026-S30135	46	20.165	0.0948859		46
R13026-S30136	1	06SP21	Western USA	USA_Western	N_America	North American Cordillera	Sheep Pass Formation	Stinking Spring	38.6015	-114.986	40	37	34	zircon	LA_ICP_MS	Arizona-LaserChron-Mic	University of Arizona, LaserChron Lab	GVI or Micromass Isoprobe	detrital	siliciclastic	conglomerate	R13026-S30136	73	20.165	0.0948859		73
R13026-S30137	1	05SM2	Western USA	USA_Western	N_America	North American Cordillera	Sheep Pass Formation	Eastern Nevada	38.6015	-114.986	45	40	35	zircon	LA_ICP_MS	Arizona-LaserChron-Mic	University of Arizona, LaserChron Lab	GVI or Micromass Isoprobe	detrital	siliciclastic	sandstone	R13026-S30137	34	20.165	0.0948859		34
R13026-S30138	1	07NW2	Western USA	USA_Western	N_America	North American Cordillera	Newark Canyon Formation	Eastern Nevada	39.4968	-115.896	90	80	70	zircon	LA_ICP_MS	Arizona-LaserChron-Mic	University of Arizona, LaserChron Lab	GVI or Micromass Isoprobe	detrital	siliciclastic	siltstone	R13026-S30138	67	20.164	0.0948859		67
R13026-S30139	1	05DW1	Western USA	USA_Western	N_America	North American Cordillera	Sheep Pass Formation	Duckwater Mountain	39.1235	-115.89	40	37	34	zircon	LA_ICP_MS	Arizona-LaserChron-Mic	University of Arizona, LaserChron Lab	GVI or Micromass Isoprobe	detrital	siliciclastic	conglomerate	R13026-S30139	42	20.164	0.0948859		42
R13026-S30140	1	07SR1	Western USA	USA_Western	N_America	North American Cordillera	Needles Range Group	Eastern Nevada	38.6464	-114.321	33	28	23	zircon	LA_ICP_MS	Arizona-LaserChron-Mic	University of Arizona, LaserChron Lab	GVI or Micromass Isoprobe	detrital	siliciclastic	conglomerate	R13026-S30140	65	20.165	0.0948859		65
R13026-S30141	1	05SP14	Western USA	USA_Western	N_America	North American Cordillera	Sheep Pass Formation	Eastern Nevada	38.6015	-114.986	65	60	55	zircon	LA_ICP_MS	Arizona-LaserChron-Mic	University of Arizona, LaserChron Lab	GVI or Micromass Isoprobe	detrital	siliciclastic	conglomerate	R13026-S30141	59	20.165	0.0948859		59
R13026-S30142	1	05SP18	Western USA	USA_Western	N_America	North American Cordillera	Sheep Pass Formation	Eastern Nevada	38.6015	-114.986	60	55	50	zircon	LA_ICP_MS	Arizona-LaserChron-Mic	University of Arizona, LaserChron Lab	GVI or Micromass Isoprobe	detrital	siliciclastic	conglomerate	R13026-S30142	61	20.165	0.0948859		61
R13026-S30143	1	05KC01	Western USA	USA_Western	N_America	North American Cordillera	Kinsey Canyon Formation	Eastern Nevada	39.4996	-114.752	40	37	34	zircon	LA_ICP_MS	Arizona-LaserChron-Mic	University of Arizona, LaserChron Lab	GVI or Micromass Isoprobe	detrital	siliciclastic	sandstone	R13026-S30143	38	20.165	0.0948859		38
R13026-S30144	1	04LC4	Western USA	USA_Western	N_America	North American Cordillera	Sheep Pass Formation	Lowry Spring	38.6015	-114.986	45	40	35	zircon	LA_ICP_MS	Arizona-LaserChron-Mic	University of Arizona, LaserChron Lab	GVI or Micromass Isoprobe	detrital	siliciclastic	conglomerate	R13026-S30144	76	20.165	0.0948859		76
R13026-S30145	1	06MR19	Western USA	USA_Western	N_America	North American Cordillera	Sheep Pass Formation	Eastern Nevada	38.6015	-114.986	44	40	36	zircon	LA_ICP_MS	Arizona-LaserChron-Mic	University of Arizona, LaserChron Lab	GVI or Micromass Isoprobe	detrital	carbonate	limestone	R13026-S30145	57	20.165	0.0948859		57
R13026-S30146	1	06SP30	Western USA	USA_Western	N_America	North American Cordillera	Sheep Pass Formation	Eastern Nevada	38.6015	-114.986	110	100	90	zircon	LA_ICP_MS	Arizona-LaserChron-Mic	University of Arizona, LaserChron Lab	GVI or Micromass Isoprobe	detrital	siliciclastic	siltstone	R13026-S30146	63	20.165	0.0948859		63
R13026-S30147	1	06NW1	Western USA	USA_Western	N_America	North American Cordillera	Newark Canyon Formation	Eastern Nevada	39.4968	-115.896	90	80	70	zircon	LA_ICP_MS	Arizona-LaserChron-Mic	University of Arizona, LaserChron Lab	GVI or Micromass Isoprobe	detrital	siliciclastic	siltstone	R13026-S30147	34	20.164	0.0948859		34
R13026-S30148	1	06SP22	Western USA	USA_Western	N_America	North American Cordillera	Sheep Pass Formation	Stinking Spring	38.6015	-114.986	40	37	34	zircon	LA_ICP_MS	Arizona-LaserChron-Mic	University of Arizona, LaserChron Lab	GVI or Micromass Isoprobe	detrital	siliciclastic	conglomerate	R13026-S30148	30	20.165	0.0948859		30
R13027-S30149	1	3-26-04-23	Western USA	USA_Western	N_America	North American Cordillera	McCoy Mountains Formation	Dome Rock Mountains	33.6909	-114.337	80	70	60	zircon	LA_ICP_MS	Arizona-LaserChron-Mic	University of Arizona, LaserChron Lab	GVI or Micromass Isoprobe	detrital	siliciclastic	sandstone	R13027-S30149	28	20.165	0.0948859		28
R13027-S30150	1	3-25-04-78	Western USA	USA_Western	N_America	North American Cordillera	McCoy Mountains Formation	South Plomosa Mountains	33.39	-114.063	145	135	125	zircon	LA_ICP_MS	Arizona-LaserChron-Mic	University of Arizona, LaserChron Lab	GVI or Micromass Isoprobe	detrital	siliciclastic	sandstone	R13027-S30150	26	20.165	0.0948859		26
R13027-S30151	1	3-24-04-12	Western USA	USA_Western	N_America	North American Cordillera	McCoy Mountains Formation	Little Harquahala Mountains	33.6745	-113.67	160	150	140	zircon	LA_ICP_MS	Arizona-LaserChron-Mic	University of Arizona, LaserChron Lab	GVI or Micromass Isoprobe	detrital	siliciclastic	sandstone	R13027-S30151	31	20.166	0.0948859		31
R13027-S30152	1	3-24-04-3	Western USA	USA_Western	N_America	North American Cordillera	McCoy Mountains Formation	Granite Wash Mountains	33.8248	-113.709	160	150	140	zircon	LA_ICP_MS	Arizona-LaserChron-Mic	University of Arizona, LaserChron Lab	GVI or Micromass Isoprobe	detrital	siliciclastic	sandstone	R13027-S30152	26	20.166	0.0948859		26
R13027-S30153	1	3-25-04-4	Western USA	USA_Western	N_America	North American Cordillera	McCoy Mountains Formation	New Water Mountains	33.4323	-113.913	160	150	140	zircon	LA_ICP_MS	Arizona-LaserChron-Mic	University of Arizona, LaserChron Lab	GVI or Micromass Isoprobe	detrital	siliciclastic	sandstone	R13027-S30153	36	20.166	0.0948859		36
R13028-S30154	1	Tapeats1	Western USA	USA_Western	N_America	Grand Canyon	Tapeats Sandstone	Arizona	36.0886	-112.118	530	520	510	zircon	LA_ICP_MS	Arizona-LaserChron-Nu2	University of Arizona, LaserChron Lab	Nu Plasma HR	detrital	siliciclastic	sandstone	R13028-S30154	64	20.167	0.0948859		64
R13028-S30155	1	Tapeats2	Western USA	USA_Western	N_America	Grand Canyon	Tapeats Sandstone	Arizona	36.1939	-111.799	530	520	510	zircon	LA_ICP_MS	Arizona-LaserChron-Nu2	University of Arizona, LaserChron Lab	Nu Plasma HR	detrital	siliciclastic	sandstone	R13028-S30155	84	20.168	0.0948859		84
R13028-S30156	1	LB-Angel	Western USA	USA_Western	N_America	Grand Canyon	Bright Angel Shale	Arizona	36.2348	-111.822	530	520	510	zircon	LA_ICP_MS	Arizona-LaserChron-Nu2	University of Arizona, LaserChron Lab	Nu Plasma HR	detrital	siliciclastic	shale	R13028-S30156	70	20.168	0.0948859		70
R13028-S30157	1	B-Angel	Western USA	USA_Western	N_America	Grand Canyon	Bright Angel Shale	Arizona	36.338	-111.861	530	520	510	zircon	LA_ICP_MS	Arizona-LaserChron-Nu2	University of Arizona, LaserChron Lab	Nu Plasma HR	detrital	siliciclastic	shale	R13028-S30157	67	20.168	0.0948859		67
R13028-S30158	1	UB-Angel	Western USA	USA_Western	N_America	Grand Canyon	Bright Angel Shale	Arizona	36.3122	-111.864	530	520	510	zircon	LA_ICP_MS	Arizona-LaserChron-Nu2	University of Arizona, LaserChron Lab	Nu Plasma HR	detrital	siliciclastic	shale	R13028-S30158	46	20.168	0.0948859		46
R13028-S30159	1	Tem-Butte-1	Western USA	USA_Western	N_America	Grand Canyon	Temple Butte Formation	Arizona	36.4309	-111.87	390	380	370	zircon	LA_ICP_MS	Arizona-LaserChron-Nu2	University of Arizona, LaserChron Lab	Nu Plasma HR	detrital	siliciclastic	conglomerate	R13028-S30159	42	20.168	0.0948859		42
R13028-S30160	1	Tem-Butte-2	Western USA	USA_Western	N_America	Grand Canyon	Temple Butte Formation	Arizona	36.0814	-112.087	390	380	370	zircon	LA_ICP_MS	Arizona-LaserChron-Nu2	University of Arizona, LaserChron Lab	Nu Plasma HR	detrital	siliciclastic	conglomerate	R13028-S30160	108	20.167	0.0948859		108
R13028-S30161	1	Surp-Canyon-1	Western USA	USA_Western	N_America	Grand Canyon	Surprise Canyon Formation	Arizona	36.0263	-111.98	335	327	319	zircon	LA_ICP_MS	Arizona-LaserChron-Nu2	University of Arizona, LaserChron Lab	Nu Plasma HR	detrital	siliciclastic	sandstone	R13028-S30161	141	20.168	0.0948859		141
R13028-S30162	1	Surp-Canyon-2	Western USA	USA_Western	N_America	Grand Canyon	Surprise Canyon Formation	Arizona	36.5869	-111.782	335	327	319	zircon	LA_ICP_MS	Arizona-LaserChron-Nu2	University of Arizona, LaserChron Lab	Nu Plasma HR	detrital	siliciclastic	sandstone	R13028-S30162	72	20.168	0.0948859		72
R13028-S30163	1	06GC149	Western USA	USA_Western	N_America	Grand Canyon	Surprise Canyon Formation	Arizona	36.596	-111.768	335	327	319	zircon	LA_ICP_MS	Arizona-LaserChron-Nu2	University of Arizona, LaserChron Lab	Nu Plasma HR	detrital	siliciclastic	conglomerate	R13028-S30163	50	20.168	0.0948859		50
R13028-S30164	1	Watahomigi	Western USA	USA_Western	N_America	Grand Canyon	Watahomigi Formation	Arizona	36.0779	-112.092	330	320	310	zircon	LA_ICP_MS	Arizona-LaserChron-Nu2	University of Arizona, LaserChron Lab	Nu Plasma HR	detrital	siliciclastic	sandstone	R13028-S30164	43	20.167	0.0948859		43
R13028-S30165	1	Manacacha	Western USA	USA_Western	N_America	Grand Canyon	Manacacha Formation	Arizona	36.6421	-111.763	330	320	310	zircon	LA_ICP_MS	Arizona-LaserChron-Nu2	University of Arizona, LaserChron Lab	Nu Plasma HR	detrital	siliciclastic	sandstone	R13028-S30165	62	20.168	0.0948859		62
R13028-S30166	1	06GC147	Western USA	USA_Western	N_America	Grand Canyon	Basal Wescogame Formation	Arizona	36.6681	-111.74	310	300	290	zircon	LA_ICP_MS	Arizona-LaserChron-Nu2	University of Arizona, LaserChron Lab	Nu Plasma HR	detrital	siliciclastic	sandstone	R13028-S30166	80	20.168	0.0948859		80
R13028-S30167	1	Esplanade	Western USA	USA_Western	N_America	Grand Canyon	Esplanade Sandstone	Arizona	36.7168	-111.709	300	290	280	zircon	LA_ICP_MS	Arizona-LaserChron-Nu2	University of Arizona, LaserChron Lab	Nu Plasma HR	detrital	siliciclastic	sandstone	R13028-S30167	61	20.168	0.0948859		61
R13028-S30168	1	06GC156	Western USA	USA_Western	N_America	Grand Canyon	Esplanade Sandstone	Arizona	36.3469	-112.89	300	290	280	zircon	LA_ICP_MS	Arizona-LaserChron-Nu2	University of Arizona, LaserChron Lab	Nu Plasma HR	detrital	siliciclastic	sandstone	R13028-S30168	70	20.167	0.0948859		70
R13028-S30169	1	06GC155	Western USA	USA_Western	N_America	Grand Canyon	Esplanade Sandstone	Arizona	36.2935	-112.893	300	290	280	zircon	LA_ICP_MS	Arizona-LaserChron-Nu2	University of Arizona, LaserChron Lab	Nu Plasma HR	detrital	siliciclastic	sandstone	R13028-S30169	72	20.167	0.0948859		72
R13028-S30170	1	L-Hermit	Western USA	USA_Western	N_America	Grand Canyon	Lower Hermit Formation	Arizona	36.7354	-111.694	300	290	280	zircon	LA_ICP_MS	Arizona-LaserChron-Nu2	University of Arizona, LaserChron Lab	Nu Plasma HR	detrital	siliciclastic	sandstone	R13028-S30170	76	20.168	0.0948859		76
R13028-S30171	1	Hermit	Western USA	USA_Western	N_America	Grand Canyon	Hermit Formation	Arizona	36.0632	-112.089	300	290	280	zircon	LA_ICP_MS	Arizona-LaserChron-Nu2	University of Arizona, LaserChron Lab	Nu Plasma HR	detrital	siliciclastic	sandstone	R13028-S30171	55	20.167	0.0948859		55
R13028-S30172	1	U-Hermit	Western USA	USA_Western	N_America	Grand Canyon	Upper Hermit Formation	Arizona	36.8074	-111.636	300	290	280	zircon	LA_ICP_MS	Arizona-LaserChron-Nu2	University of Arizona, LaserChron Lab	Nu Plasma HR	detrital	siliciclastic	sandstone	R13028-S30172	68	20.168	0.0948859		68
R13028-S30173	1	Coconino1	Western USA	USA_Western	N_America	Grand Canyon	Coconino Sandstone	Arizona	36.0593	-112.144	300	290	280	zircon	LA_ICP_MS	Arizona-LaserChron-Nu2	University of Arizona, LaserChron Lab	Nu Plasma HR	detrital	siliciclastic	sandstone	R13028-S30173	75	20.167	0.0948859		75
R13028-S30174	1	Coconino2	Western USA	USA_Western	N_America	Grand Canyon	Coconino Sandstone	Arizona	36.8238	-111.628	300	290	280	zircon	LA_ICP_MS	Arizona-LaserChron-Nu2	University of Arizona, LaserChron Lab	Nu Plasma HR	detrital	siliciclastic	sandstone	R13028-S30174	81	20.168	0.0948859		81
R13028-S30175	1	Toroweap1	Western USA	USA_Western	N_America	Grand Canyon	Toroweap Sandstone	Arizona	36.0579	-112.146	300	290	280	zircon	LA_ICP_MS	Arizona-LaserChron-Nu2	University of Arizona, LaserChron Lab	Nu Plasma HR	detrital	siliciclastic	sandstone	R13028-S30175	47	20.167	0.0948859		47
R13028-S30176	1	Toroweap2	Western USA	USA_Western	N_America	Grand Canyon	Toroweap Sandstone	Arizona	36.0584	-112.085	300	290	280	zircon	LA_ICP_MS	Arizona-LaserChron-Nu2	University of Arizona, LaserChron Lab	Nu Plasma HR	detrital	siliciclastic	sandstone	R13028-S30176	62	20.167	0.0948859		62
R13028-S30177	1	Kaibab2	Western USA	USA_Western	N_America	Grand Canyon	Kaibab Formation	Arizona	36.8527	-111.607	300	290	280	zircon	LA_ICP_MS	Arizona-LaserChron-Nu2	University of Arizona, LaserChron Lab	Nu Plasma HR	detrital	siliciclastic	sandstone	R13028-S30177	68	20.168	0.0948859		68
R13028-S30178	1	Kaibab	Western USA	USA_Western	N_America	Grand Canyon	Kaibab Formation	Arizona	36.0437	-111.825	300	290	280	zircon	LA_ICP_MS	Arizona-LaserChron-Nu2	University of Arizona, LaserChron Lab	Nu Plasma HR	detrital	siliciclastic	sandstone	R13028-S30178	59	20.168	0.0948859		59
R13029-S30179	1	BRM	Western USA	USA_Western	N_America	Cordilleran Foreland Basin	Bridger Mountain	Bridger Mountain	45.3327	-108.805	140	135	130	zircon	LA_ICP_MS	Arizona-LaserChron-Nu2	University of Arizona, LaserChron Lab	Nu Plasma HR	detrital	siliciclastic	conglomerate	R13029-S30179	75	21.171	0.254331		75
R13029-S30180	1	TFI	Western USA	USA_Western	N_America	Cordilleran Foreland Basin	Kootenai Formation	Taylor Fork Creek	45.0614	-111.265	140	135	130	zircon	LA_ICP_MS	Arizona-LaserChron-Nu2	University of Arizona, LaserChron Lab	Nu Plasma HR	detrital	siliciclastic	conglomerate	R13029-S30180	60	21.168	0.254331		60
R13029-S30181	1	GRF	Western USA	USA_Western	N_America	Cordilleran Foreland Basin	Kootenai Formation	Great Falls	47.3519	-110.893	140	135	130	zircon	LA_ICP_MS	Arizona-LaserChron-Nu2	University of Arizona, LaserChron Lab	Nu Plasma HR	detrital	siliciclastic	sandstone	R13029-S30181	41	21.169	0.254331		41
R13029-S30182	1	ODR	Western Canada	Canada_Western	N_America	Cordilleran Foreland Basin	Cadomin Conglomerate	Oldman River	49.875	-114.326	115	110	105	zircon	LA_ICP_MS	Arizona-LaserChron-Nu2	University of Arizona, LaserChron Lab	Nu Plasma HR	detrital	siliciclastic	conglomerate	R13029-S30182	60	21.165	0.254331		60
R13029-S30183	1	SHC	Western Canada	Canada_Western	N_America	Cordilleran Foreland Basin	Cadomin Conglomerate	Sheep Creek	50.6534	-114.578	115	110	105	zircon	LA_ICP_MS	Arizona-LaserChron-Nu2	University of Arizona, LaserChron Lab	Nu Plasma HR	detrital	siliciclastic	conglomerate	R13029-S30183	48	21.165	0.254331		48
R13029-S30184	1	EBK	Western Canada	Canada_Western	N_America	Cordilleran Foreland Basin	Cadomin Conglomerate	Elbow River	50.8672	-114.749	125	120	115	zircon	LA_ICP_MS	Arizona-LaserChron-Nu2	University of Arizona, LaserChron Lab	Nu Plasma HR	detrital	siliciclastic	conglomerate	R13029-S30184	74	21.165	0.254331		74
R13029-S30185	1	BTC	Western Canada	Canada_Western	N_America	Cordilleran Foreland Basin	Cadomin Conglomerate	Burnt Timber Creek	51.6017	-115.148	110	105	100	zircon	LA_ICP_MS	Arizona-LaserChron-Nu2	University of Arizona, LaserChron Lab	Nu Plasma HR	detrital	siliciclastic	conglomerate	R13029-S30185	47	21.164	0.254331		47
R13029-S30186	1	CDM	Western Canada	Canada_Western	N_America	Cordilleran Foreland Basin	Cadomin Conglomerate	Alberta	53.0096	-117.329	140	135	130	zircon	LA_ICP_MS	Arizona-LaserChron-Nu2	University of Arizona, LaserChron Lab	Nu Plasma HR	detrital	siliciclastic	conglomerate	R13029-S30186	37	21.162	0.254331		37
R13029-S30187	1	GCH	Western Canada	Canada_Western	N_America	Cordilleran Foreland Basin	Grande Cache	Alberta	53.9074	-119.052	120	115	110	zircon	LA_ICP_MS	Arizona-LaserChron-Nu2	University of Arizona, LaserChron Lab	Nu Plasma HR	detrital	siliciclastic	conglomerate	R13029-S30187	72	21.16	0.254331		72
R13029-S30188	1	SKR	Western Canada	Canada_Western	N_America	Cordilleran Foreland Basin	Grande Cache	British Columbia	55.3258	-121.718	125	120	115	zircon	LA_ICP_MS	Arizona-LaserChron-Nu2	University of Arizona, LaserChron Lab	Nu Plasma HR	detrital	siliciclastic	conglomerate	R13029-S30188	66	22.158	0.346156		66
R13030-S30189	1	LS00	Korea	Eastern Asia	Asia	Taebaeksan Basin	Sesong Formation	Kaolishania Zone	37.0825	129.018	510	490	470	zircon	LA_ICP_MS	Arizona-LaserChron-Nu2	University of Arizona, LaserChron Lab	Nu Plasma HR	detrital	siliciclastic	sandstone	R13030-S30189	30	20.409	1.53386		30
R13031-S30190	1	6139	Western USA	USA_Western	N_America	North American Cordillera	Vester Formation	Blue Mountains	44.0788	-119.624	230	225	220	zircon	LA_ICP_MS	Washington State Univ	Washington State University, Pullman	Thermo-Finnigan Element 2	detrital	siliciclastic	sandstone	R13031-S30190	33	21.16	0.254331		33
R13031-S30191	1	6004	Western USA	USA_Western	N_America	North American Cordillera	Vester Formation	Blue Mountains	44.143	-119.434	220	215	210	zircon	LA_ICP_MS	Washington State Univ	Washington State University, Pullman	Thermo-Finnigan Element 2	detrital	siliciclastic	sandstone	R13031-S30191	75	21.16	0.254331		75
R13031-S30192	1	6118	Western USA	USA_Western	N_America	North American Cordillera	Fields Creek Formation	Blue Mountains	44.3386	-119.294	215	210	205	zircon	LA_ICP_MS	Washington State Univ	Washington State University, Pullman	Thermo-Finnigan Element 2	detrital	siliciclastic	sandstone	R13031-S30192	86	21.16	0.254331		86
R13031-S30193	1	6137	Western USA	USA_Western	N_America	North American Cordillera	Keller Creek Shale	Blue Mountains	44.2147	-118.85	185	180	175	zircon	LA_ICP_MS	Washington State Univ	Washington State University, Pullman	Thermo-Finnigan Element 2	detrital	siliciclastic	sandstone	R13031-S30193	75	21.161	0.254331		75
R13031-S30194	1	6152	Western USA	USA_Western	N_America	North American Cordillera	Hyde Formation	Blue Mountains	44.134	-119.32	175	172	169	zircon	LA_ICP_MS	Washington State Univ	Washington State University, Pullman	Thermo-Finnigan Element 2	detrital	siliciclastic	sandstone	R13031-S30194	70	21.16	0.254331		70
R13031-S30195	1	6135	Western USA	USA_Western	N_America	North American Cordillera	Snowshoe Formation	Blue Mountains	44.184	-119.229	170	165	160	zircon	LA_ICP_MS	Washington State Univ	Washington State University, Pullman	Thermo-Finnigan Element 2	detrital	siliciclastic	sandstone	R13031-S30195	79	21.16	0.254331		79
R13031-S30196	1	7015	Western USA	USA_Western	N_America	North American Cordillera	Lonesome Formation	Blue Mountains	44.0339	-119.347	163	159	155	zircon	LA_ICP_MS	Washington State Univ	Washington State University, Pullman	Thermo-Finnigan Element 2	detrital	siliciclastic	sandstone	R13031-S30196	99	21.16	0.254331		99
R13031-S30197	1	4064	Western USA	USA_Western	N_America	North American Cordillera	Weatherby Formation	Blue Mountains	44.4149	-117.248	200	190	180	zircon	LA_ICP_MS	Washington State Univ	Washington State University, Pullman	Thermo-Finnigan Element 2	detrital	siliciclastic	sandstone	R13031-S30197	38	21.162	0.254331		38
R13031-S30198	1	7033	Western USA	USA_Western	N_America	North American Cordillera	Weatherby Formation	Blue Mountains	44.3533	-117.342	188	178	168	zircon	LA_ICP_MS	Washington State Univ	Washington State University, Pullman	Thermo-Finnigan Element 2	detrital	siliciclastic	sandstone	R13031-S30198	36	21.162	0.254331		36
R13031-S30199	1	6210	Western USA	USA_Western	N_America	North American Cordillera	Weatherby Formation	Blue Mountains	44.4838	-117.346	178	168	158	zircon	LA_ICP_MS	Washington State Univ	Washington State University, Pullman	Thermo-Finnigan Element 2	detrital	siliciclastic	sandstone	R13031-S30199	98	21.162	0.254331		98
R13031-S30200	1	IZEE-7	Western USA	USA_Western	N_America	North American Cordillera	Lonesome Formation	Blue Mountains	44.0529	-119.357	163	159	155	zircon	SHRIMP	Stanford	USGS & Stanford University	SHRIMP-RG	detrital	siliciclastic	sandstone	R13031-S30200	28	21.16	0.254331		28
R13031-S30201	1	IZEE-9	Western USA	USA_Western	N_America	North American Cordillera	Lonesome Formation	Blue Mountains	44.0305	-119.347	163	159	155	zircon	SHRIMP	Stanford	USGS & Stanford University	SHRIMP-RG	detrital	siliciclastic	sandstone	R13031-S30201	18	21.16	0.254331		18
R13033-S30202	1	09ANJ34	Southern Alaska	Alaska_ Southern	N_America	Chugach Terrane Complex	Valdez Group	Turnagain Arm	60.9833	-149.569	78	68	58	zircon	LA_ICP_MS	Arizona-LaserChron-Nu2	University of Arizona, LaserChron Lab	Nu Plasma HR	detrital	siliciclastic	sandstone	R13033-S30202	65	22.13	0.251904		65
R13033-S30203	1	09ANJ06	Southern Alaska	Alaska_ Southern	N_America	Chugach Terrane Complex	Valdez Group	Turnagain Arm	60.9738	-149.47	78	68	58	zircon	LA_ICP_MS	Arizona-LaserChron-Nu2	University of Arizona, LaserChron Lab	Nu Plasma HR	detrital	siliciclastic	sandstone	R13033-S30203	23	22.13	0.251904		23
R13033-S30204	1	09ANJ13	Southern Alaska	Alaska_ Southern	N_America	Chugach Terrane Complex	Valdez Group	Turnagain Arm	60.8596	-149.026	78	68	58	zircon	LA_ICP_MS	Arizona-LaserChron-Nu2	University of Arizona, LaserChron Lab	Nu Plasma HR	detrital	siliciclastic	sandstone	R13033-S30204	18	22.13	0.251904		18
R13033-S30205	1	09KED24	Southern Alaska	Alaska_ Southern	N_America	Chugach Terrane Complex	Valdez Group	Whittier	60.7755	-148.707	78	68	58	zircon	LA_ICP_MS	Arizona-LaserChron-Nu2	University of Arizona, LaserChron Lab	Nu Plasma HR	detrital	siliciclastic	sandstone	R13033-S30205	40	22.131	0.251904		40
R13033-S30206	1	09ANJ40	Southern Alaska	Alaska_ Southern	N_America	Chugach Terrane Complex	Valdez Group	Mount Magnificent	61.3132	-149.39	78	68	58	zircon	LA_ICP_MS	Arizona-LaserChron-Nu2	University of Arizona, LaserChron Lab	Nu Plasma HR	detrital	siliciclastic	sandstone	R13033-S30206	46	22.13	0.251904		46
R13035-S30207	1	246356	Northern Canada	Canada_Northern	N_America	Franklinian Basin	Kennedy Channel Sequence	Arctic Canada	80.14	-74.758	580	560	540	zircon	LA_ICP_MS	Washington State Univ	Washington State University, Pullman	Thermo-Finnigan Element 2	detrital	siliciclastic	sandstone	R13035-S30207	27	24.205	0.334576		27
R13035-S30208	1	412024	Northern Canada	Canada_Northern	N_America	Franklinian Basin	Archer Fiord Sequence	Arctic Canada	80.848	-68.775	540	530	520	zircon	LA_ICP_MS	Washington State Univ	Washington State University, Pullman	Thermo-Finnigan Element 2	detrital	siliciclastic	sandstone	R13035-S30208	49	24.211	0.334576		49
R13035-S30209	1	33516	Northern Canada	Canada_Northern	N_America	Franklinian Basin	Danish River Formation	Arctic Canada	79.934	-81.06	420	410	400	zircon	LA_ICP_MS	Washington State Univ	Washington State University, Pullman	Thermo-Finnigan Element 2	detrital	siliciclastic	sandstone	R13035-S30209	58	24.198	0.334576		58
R13035-S30210	1	198555	Northern Canada	Canada_Northern	N_America	Franklinian Basin	Bird Fiord Sequence	Arctic Canada	76.734	-93.501	400	390	380	zircon	LA_ICP_MS	Washington State Univ	Washington State University, Pullman	Thermo-Finnigan Element 2	detrital	siliciclastic	sandstone	R13035-S30210	39	23.186	1.13014		39
R13035-S30211	1	245720	Northern Canada	Canada_Northern	N_America	Franklinian Basin	Strathcona Fiord-1 Sequence	Arctic Canada	78.468	-82.333	400	390	380	zircon	LA_ICP_MS	Washington State Univ	Washington State University, Pullman	Thermo-Finnigan Element 2	detrital	siliciclastic	sandstone	R13035-S30211	53	24.197	0.334576		53
R13035-S30212	1	174904	Northern Canada	Canada_Northern	N_America	Franklinian Basin	Strathcona Fiord-2 Sequence	Arctic Canada	77.434	-83.666	400	390	380	zircon	LA_ICP_MS	Washington State Univ	Washington State University, Pullman	Thermo-Finnigan Element 2	detrital	siliciclastic	sandstone	R13035-S30212	67	23.196	1.40353		67
R13035-S30213	1	245739	Northern Canada	Canada_Northern	N_America	Franklinian Basin	Hecla Bay-1 Sequence	Arctic Canada	78.451	-82.449	400	390	380	zircon	LA_ICP_MS	Washington State Univ	Washington State University, Pullman	Thermo-Finnigan Element 2	detrital	siliciclastic	sandstone	R13035-S30213	43	24.197	0.334576		43
R13035-S30214	1	246257	Northern Canada	Canada_Northern	N_America	Franklinian Basin	Hecla Bay-2 Sequence	Arctic Canada	76.436	-103.088	400	390	380	zircon	LA_ICP_MS	Washington State Univ	Washington State University, Pullman	Thermo-Finnigan Element 2	detrital	siliciclastic	sandstone	R13035-S30214	55	23.176	1.13014		55
R13035-S30215	1	133818	Northern Canada	Canada_Northern	N_America	Franklinian Basin	Hecla Bay-3 Sequence	Arctic Canada	76.022	-112.56	400	390	380	zircon	LA_ICP_MS	Washington State Univ	Washington State University, Pullman	Thermo-Finnigan Element 2	detrital	siliciclastic	sandstone	R13035-S30215	52	23.167	1.13014		52
R13035-S30216	1	128665	Northern Canada	Canada_Northern	N_America	Franklinian Basin	Hecla Bay-4 Sequence	Arctic Canada	75.186	-115.11	400	390	380	zircon	LA_ICP_MS	Washington State Univ	Washington State University, Pullman	Thermo-Finnigan Element 2	detrital	siliciclastic	sandstone	R13035-S30216	34	23.164	1.13014		34
R13035-S30217	1	245747	Northern Canada	Canada_Northern	N_America	Franklinian Basin	Fram Formation	Arctic Canada	78.434	-82.566	380	370	360	zircon	LA_ICP_MS	Washington State Univ	Washington State University, Pullman	Thermo-Finnigan Element 2	detrital	siliciclastic	sandstone	R13035-S30217	46	24.197	0.334576		46
R13035-S30218	1	245760	Northern Canada	Canada_Northern	N_America	Franklinian Basin	Fram Formation	Arctic Canada	78.434	-82.566	380	370	360	zircon	LA_ICP_MS	Washington State Univ	Washington State University, Pullman	Thermo-Finnigan Element 2	detrital	siliciclastic	litharenite	R13035-S30218	68	24.197	0.334576		68
R13035-S30219	1	140199	Northern Canada	Canada_Northern	N_America	Franklinian Basin	Fram Formation	Arctic Canada	76.626	-90.834	380	370	360	zircon	LA_ICP_MS	Washington State Univ	Washington State University, Pullman	Thermo-Finnigan Element 2	detrital	siliciclastic	sandstone	R13035-S30219	38	23.189	1.13014		38
R13035-S30220	1	128790	Northern Canada	Canada_Northern	N_America	Franklinian Basin	Beverly Inlet-1 Sequence	Arctic Canada	74.89	-109.146	380	370	360	zircon	LA_ICP_MS	Washington State Univ	Washington State University, Pullman	Thermo-Finnigan Element 2	detrital	siliciclastic	sandstone	R13035-S30220	59	23.17	1.13014		59
R13035-S30221	1	133862	Northern Canada	Canada_Northern	N_America	Franklinian Basin	Beverly Inlet-2 Sequence	Arctic Canada	75.247	-117.636	380	370	360	zircon	LA_ICP_MS	Washington State Univ	Washington State University, Pullman	Thermo-Finnigan Element 2	detrital	siliciclastic	sandstone	R13035-S30221	38	23.162	1.13014		38
R13035-S30222	1	198959	Northern Canada	Canada_Northern	N_America	Franklinian Basin	Beverly Inlet-3 Sequence	Arctic Canada	76.269	-119.438	380	370	360	zircon	LA_ICP_MS	Washington State Univ	Washington State University, Pullman	Thermo-Finnigan Element 2	detrital	siliciclastic	sandstone	R13035-S30222	35	23.16	1.13014		35
R13035-S30223	1	245984	Northern Canada	Canada_Northern	N_America	Franklinian Basin	Parry Islands-1 Sequence	Arctic Canada	76.684	-100.801	380	370	360	zircon	LA_ICP_MS	Washington State Univ	Washington State University, Pullman	Thermo-Finnigan Element 2	detrital	siliciclastic	sandstone	R13035-S30223	68	23.179	1.13014		68
R13035-S30224	1	246260	Northern Canada	Canada_Northern	N_America	Franklinian Basin	Parry Islands-2 Sequence	Arctic Canada	76.436	-103.088	380	370	360	zircon	LA_ICP_MS	Washington State Univ	Washington State University, Pullman	Thermo-Finnigan Element 2	detrital	siliciclastic	litharenite	R13035-S30224	60	23.176	1.13014		60
R13035-S30225	1	134039	Northern Canada	Canada_Northern	N_America	Franklinian Basin	Parry Islands-3 Sequence	Arctic Canada	75.577	-106.081	380	370	360	zircon	LA_ICP_MS	Washington State Univ	Washington State University, Pullman	Thermo-Finnigan Element 2	detrital	siliciclastic	sandstone	R13035-S30225	59	23.173	1.13014		59
R13035-S30226	1	207286	Northern Canada	Canada_Northern	N_America	Franklinian Basin	Parry Islands-4 Sequence	Arctic Canada	76.267	-119.92	380	370	360	zircon	LA_ICP_MS	Washington State Univ	Washington State University, Pullman	Thermo-Finnigan Element 2	detrital	siliciclastic	sandstone	R13035-S30226	46	23.16	1.13014		46
R13037-S30227	1	W74	Western Australia	Western Australia	Australia_Papua	Yilgarn Craton	Narryer Gneiss Complex	Jack Hills	-26.1669	116.992	3050	2850	2650	zircon	SHRIMP	Perth-II	Curtin University of Technology at Perth	SHRIMP-II	detrital	meta_sedimentary	meta-conglomerate	R13037-S30227	7	15.396	1.49056		7
R13039-S30228	1	08YR10	China-Western	Western China	Asia	Himalaya Mountains	Lhasa Terrrane	SW Xungba	31.7803	82.1528	320	300	280	zircon	LA_ICP_MS	Wuhan-GPMR	China Univ of Geoscience, State Key Lab GPMR	Agilent 7500a	detrital	siliciclastic	greywacke	R13039-S30228	70	20.362	0.403761		70
R13039-S30229	1	NX1-5	China-Western	Western China	Asia	Himalaya Mountains	Laga Formation	SW Coqen	30.762	85.5872	320	300	280	zircon	LA_ICP_MS	Wuhan-GPMR	China Univ of Geoscience, State Key Lab GPMR	Agilent 7500a	detrital	siliciclastic	siltstone	R13039-S30229	35	20.365	0.403761		35
R13039-S30230	1	XM01-1	China-Western	Western China	Asia	Himalaya Mountains	Feldspathic Sandstone	NE Xainza	31	88.764	320	300	280	zircon	LA_ICP_MS	Wuhan-GPMR	China Univ of Geoscience, State Key Lab GPMR	Agilent 7500a	detrital	siliciclastic	sandstone	R13039-S30230	52	20.368	0.403761		52
R13039-S30231	1	MB07-2	China-Western	Western China	Asia	Himalaya Mountains	Lhasa Terrrane	NW Songdo	30.0836	92.2678	320	300	280	zircon	LA_ICP_MS	Wuhan-GPMR	China Univ of Geoscience, State Key Lab GPMR	Agilent 7500a	detrital	meta_sedimentary	quartzite	R13039-S30231	60	20.372	0.259651		60
R13039-S30232	1	GBJD	China-Western	Western China	Asia	Himalaya Mountains	Laigu Formation	Gongbo Gyamda	29.8891	93.4482	320	300	280	zircon	LA_ICP_MS	Wuhan-GPMR	China Univ of Geoscience, State Key Lab GPMR	Agilent 7500a	detrital	meta_sedimentary	quartzite	R13039-S30232	77	19.373	0.289467		77
R13039-S30233	1	SL-5-1	China-Western	Western China	Asia	Himalaya Mountains	Jilong Formation	Selong	28.6423	85.8311	320	300	280	zircon	LA_ICP_MS	Wuhan-GPMR	China Univ of Geoscience, State Key Lab GPMR	Agilent 7500a	detrital	siliciclastic	sandstone	R13039-S30233	57	19.365	0.289467		57
R13039-S30234	1	GB-12	China-Western	Western China	Asia	Himalaya Mountains	Western Qiangtang	NW Rongma	33.4947	85.7642	485	465	445	zircon	LA_ICP_MS	Wuhan-GPMR	China Univ of Geoscience, State Key Lab GPMR	Agilent 7500a	detrital	meta_sedimentary	quartzite	R13039-S30234	46	20.365	0.403761		46
R13042-S30235	1	Marot-6	Pakistan	Southern Asia	Asia	NW Thar Desert	Yamuna River basin	Marat Drillcore at 12m	29.2135	72.3412	0	0	0	zircon	LA_ICP_MS	UnivCollege-7500	Univ College London, London Geochronology Cent	Agilent 7500a	detrital	modern_sediment	sand (fluvial)	R13042-S30235	53	19.352	0.746871		53
R13042-S30236	1	Marot-12	Pakistan	Southern Asia	Asia	NW Thar Desert	Yamuna River basin	Marat Drillcore at 30m	29.2135	72.3412	0	0	0	zircon	LA_ICP_MS	UnivCollege-7500	Univ College London, London Geochronology Cent	Agilent 7500a	detrital	modern_sediment	sand (fluvial)	R13042-S30236	39	19.352	0.746871		39
R13042-S30237	1	Marot-15	Pakistan	Southern Asia	Asia	NW Thar Desert	Yamuna River basin	Marat Drillcore at 38m	29.2135	72.3412	0	0	0	zircon	LA_ICP_MS	UnivCollege-7500	Univ College London, London Geochronology Cent	Agilent 7500a	detrital	modern_sediment	sand (fluvial)	R13042-S30237	43	19.352	0.746871		43
R13042-S30238	1	Tilwalla-8	Pakistan	Southern Asia	Asia	NW Thar Desert	Yamuna River basin	Tilwalla	29.095	72.5676	0	0	0	zircon	LA_ICP_MS	UnivCollege-7500	Univ College London, London Geochronology Cent	Agilent 7500a	detrital	modern_sediment	sand (fluvial)	R13042-S30238	25	19.352	0.746871		25
R13042-S30239	1	Fort_Abbas	Pakistan	Southern Asia	Asia	NW Thar Desert	Yamuna River basin	Fort Abbas	29.1901	72.8818	0	0	0	zircon	LA_ICP_MS	UnivCollege-7500	Univ College London, London Geochronology Cent	Agilent 7500a	detrital	modern_sediment	sand (fluvial)	R13042-S30239	40	19.352	0.746871		40
R13043-S30240	1	KUB23	Swaziland	Southern Africa	Africa	Eastern Kaapvaal Craton	Ancient Gneiss Complex	SW Swaziland	-26.9849	31.105	3330	3280	3230	zircon	LA_ICP_MS	Stellenbosch Univ-7500	Stellenbosch Univ, Central Analytical Facilities	Agilent 7500ce	detrital	meta_sedimentary	meta-greywacke	R13043-S30240	6	15.311	0.336142		6
R13043-S30241	1	Kub17	Swaziland	Southern Africa	Africa	Eastern Kaapvaal Craton	Ancient Gneiss Complex	SW Swaziland	-26.9846	31.105	3330	3280	3230	zircon	LA_ICP_MS	Stellenbosch Univ-7500	Stellenbosch Univ, Central Analytical Facilities	Agilent 7500ce	detrital	meta_sedimentary	meta-pelite	R13043-S30241	6	15.311	0.336142		6
R13043-S30242	1	Lu17	Swaziland	Southern Africa	Africa	Eastern Kaapvaal Craton	Ancient Gneiss Complex	SW Swaziland	-26.9899	31.103	3330	3280	3230	zircon	LA_ICP_MS	Stellenbosch Univ-7500	Stellenbosch Univ, Central Analytical Facilities	Agilent 7500ce	detrital	meta_sedimentary	meta-psammite	R13043-S30242	0	15.311	0.336142		0
R13044-S30243	1	110808-12	Colombia	Northern South America	S_America	Floresta Basin	Upper Concentracion Formation	Central Columbia	5.8675	-72.8347	45	40	35	zircon	LA_ICP_MS	Arizona-LaserChron-Nu2	University of Arizona, LaserChron Lab	Nu Plasma HR	detrital	siliciclastic	sandstone	R13044-S30243	28	17.207	0.337608		28
R13044-S30244	1	110808-15	Colombia	Northern South America	S_America	Floresta Basin	Lower Concentracion Formation	Central Columbia	5.86824	-72.8222	50	45	40	zircon	LA_ICP_MS	Arizona-LaserChron-Nu2	University of Arizona, LaserChron Lab	Nu Plasma HR	detrital	siliciclastic	sandstone	R13044-S30244	32	17.207	0.337608		32
R13044-S30245	1	100808-03	Colombia	Northern South America	S_America	Floresta Basin	Picacho Formation	Central Columbia	5.79812	-72.8242	50	45	40	zircon	LA_ICP_MS	Arizona-LaserChron-Nu2	University of Arizona, LaserChron Lab	Nu Plasma HR	detrital	siliciclastic	sandstone	R13044-S30245	29	17.207	0.337608		29
R13044-S30246	1	3BUG201	Colombia	Northern South America	S_America	Floresta Basin	Socha Mudstone	Central Columbia	5.85691	-72.8193	60	55	50	zircon	LA_ICP_MS	Arizona-LaserChron-Nu2	University of Arizona, LaserChron Lab	Nu Plasma HR	detrital	siliciclastic	mudstone	R13044-S30246	49	17.207	0.337608		49
R13044-S30247	1	110808-04	Colombia	Northern South America	S_America	Floresta Basin	Socha Sandstone	Central Columbia	5.86031	-72.8185	70	65	60	zircon	LA_ICP_MS	Arizona-LaserChron-Nu2	University of Arizona, LaserChron Lab	Nu Plasma HR	detrital	siliciclastic	sandstone	R13044-S30247	12	17.207	0.337608		12
R13044-S30248	1	2BUG190	Colombia	Northern South America	S_America	Floresta Basin	Guaduas Formation	Central Columbia	5.85685	-72.8144	75	70	65	zircon	LA_ICP_MS	Arizona-LaserChron-Nu2	University of Arizona, LaserChron Lab	Nu Plasma HR	detrital	siliciclastic	sandstone	R13044-S30248	36	17.207	0.337608		36
R13046-S30249	1	08-TH-05-D	Northern Canada	Canada_Northern	N_America	Canadian Shield	Shaler Supergroup	Victoria Island	71.6155	-115.253	530	510	490	zircon	LA_ICP_MS	Alberta-ICPMS	University of Alberta, ICPMS facility	Nu Plasma HR	detrital	siliciclastic	sandstone	R13046-S30249	28	23.164	1.13014		28
R13046-S30250	1	08-TH-05-F	Northern Canada	Canada_Northern	N_America	Canadian Shield	Shaler Supergroup	Victoria Island	71.6155	-115.253	530	510	490	zircon	LA_ICP_MS	Alberta-ICPMS	University of Alberta, ICPMS facility	Nu Plasma HR	detrital	siliciclastic	sandstone	R13046-S30250	18	23.164	1.13014		18
R13046-S30251	1	08-TH-06-A	Northern Canada	Canada_Northern	N_America	Canadian Shield	Shaler Supergroup	Victoria Island	71.6423	-115.126	530	510	490	zircon	LA_ICP_MS	Alberta-ICPMS	University of Alberta, ICPMS facility	Nu Plasma HR	detrital	siliciclastic	sandstone	R13046-S30251	26	23.164	1.13014		26
R13046-S30252	1	07-LG-14-A	Northern Canada	Canada_Northern	N_America	Canadian Shield	Saline River Formation	Mackenzie Mountains	65.2923	-130.058	530	510	490	zircon	LA_ICP_MS	Alberta-ICPMS	University of Alberta, ICPMS facility	Nu Plasma HR	detrital	siliciclastic	sandstone	R13046-S30252	61	22.149	0.346156		61
R13046-S30253	1	07-YHL-44-A	Northern Canada	Canada_Northern	N_America	Canadian Shield	Saline River Formation	Mackenzie Mountains	65.1916	-131.588	530	510	490	zircon	LA_ICP_MS	Alberta-ICPMS	University of Alberta, ICPMS facility	Nu Plasma HR	detrital	siliciclastic	sandstone	R13046-S30253	77	22.148	0.346156		77
R13046-S30254	1	9732	Northern Canada	Canada_Northern	N_America	Canadian Shield	Great Bear Lake South	Great Bear Lake	64.5082	-117.879	530	510	490	zircon	SHRIMP	Ottawa	Geological Survey of Canada, Ottawa	SHRIMP-II	detrital	siliciclastic	sandstone	R13046-S30254	44	22.162	0.346156		44
R13046-S30255	1	9733	Northern Canada	Canada_Northern	N_America	Canadian Shield	Great Bear Lake South	Great Bear Lake	64.6951	-118.258	530	510	490	zircon	SHRIMP	Ottawa	Geological Survey of Canada, Ottawa	SHRIMP-II	detrital	siliciclastic	sandstone	R13046-S30255	35	22.161	0.346156		35
R13047-S30256	1	28A	Indonesia-Timor	Southeast Asia	Asia	Java Arc & West Sulawesi Arc	Ciletuh Formation	West Java	-7.2428	106.388	2	1	0	zircon	LA_ICP_MS	Macquarie Univ-7500	Macquarie University, CCFS/GEOMOC facilities	Agilent 7500a	detrital	siliciclastic	sandstone	R13047-S30256	92	16.386	2.51381		92
R13047-S30257	1	30A	Indonesia-Timor	Southeast Asia	Asia	Java Arc & West Sulawesi Arc	Ciletuh Formation	West Java	-7.1852	106.435	2	1	0	zircon	LA_ICP_MS	Macquarie Univ-7500	Macquarie University, CCFS/GEOMOC facilities	Agilent 7500a	detrital	siliciclastic	sandstone	R13047-S30257	70	16.386	2.51381		70
R13047-S30258	1	8A	Indonesia-Timor	Southeast Asia	Asia	Java Arc & West Sulawesi Arc	Ciemas Formation	West Java	-7.1866	106.404	2	1	0	zircon	LA_ICP_MS	Macquarie Univ-7500	Macquarie University, CCFS/GEOMOC facilities	Agilent 7500a	detrital	siliciclastic	sandstone	R13047-S30258	115	16.386	2.51381		115
R13047-S30259	1	4B	Indonesia-Timor	Southeast Asia	Asia	Java Arc & West Sulawesi Arc	Bayah Formation	Banten	-6.9545	106.24	2	1	0	zircon	LA_ICP_MS	Macquarie Univ-7500	Macquarie University, CCFS/GEOMOC facilities	Agilent 7500a	detrital	siliciclastic	sandstone	R13047-S30259	108	16.386	2.51381		108
R13047-S30260	1	2C	Indonesia-Timor	Southeast Asia	Asia	Java Arc & West Sulawesi Arc	Bayah Formation	West Java	-6.9033	106.797	2	1	0	zircon	LA_ICP_MS	Macquarie Univ-7500	Macquarie University, CCFS/GEOMOC facilities	Agilent 7500a	detrital	siliciclastic	sandstone	R13047-S30260	104	16.386	2.51381		104
R13047-S30261	1	22D	Indonesia-Timor	Southeast Asia	Asia	Java Arc & West Sulawesi Arc	Cikalong Formation	West Java	-6.86	107.373	2	1	0	zircon	LA_ICP_MS	Macquarie Univ-7500	Macquarie University, CCFS/GEOMOC facilities	Agilent 7500a	detrital	siliciclastic	sandstone	R13047-S30261	106	16.387	2.51381		106
R13047-S30262	1	13B	Indonesia-Timor	Southeast Asia	Asia	Java Arc & West Sulawesi Arc	Cijengkol Formation	Banten	-6.867	106.113	2	1	0	zircon	LA_ICP_MS	Macquarie Univ-7500	Macquarie University, CCFS/GEOMOC facilities	Agilent 7500a	detrital	siliciclastic	sandstone	R13047-S30262	149	16.386	2.51381		149
R13048-S30263	1	AP07	Argentina	SW South America	S_America	South Central Andes	Candeleros Formation	Western Argentina	-38.3543	-69.16	100	90	80	zircon	LA_ICP_MS	Pavia-Italy	Univ of Padova IGG-CNR Lab, Pavia, Italy	Thermo Finnigan Element 1	detrital	siliciclastic	sandstone	R13048-S30263	10	14.21	0.292128		10
R13048-S30264	1	CT	Argentina	SW South America	S_America	South Central Andes	Huincul Formation	Western Argentina	-38.3442	-69.1142	100	90	80	zircon	LA_ICP_MS	Pavia-Italy	Univ of Padova IGG-CNR Lab, Pavia, Italy	Thermo Finnigan Element 1	detrital	siliciclastic	sandstone	R13048-S30264	81	14.21	0.292128		81
R13048-S30265	1	GN1	Argentina	SW South America	S_America	South Central Andes	Rayoso Formation	Western Argentina	-36.12	-70.015	100	90	80	zircon	LA_ICP_MS	Pavia-Italy	Univ of Padova IGG-CNR Lab, Pavia, Italy	Thermo Finnigan Element 1	detrital	siliciclastic	sandstone	R13048-S30265	34	14.209	0.292128		34
R13048-S30266	1	GN2	Argentina	SW South America	S_America	South Central Andes	Rayoso Formation	Western Argentina	-37.8812	-70.0198	100	90	80	zircon	LA_ICP_MS	Pavia-Italy	Univ of Padova IGG-CNR Lab, Pavia, Italy	Thermo Finnigan Element 1	detrital	siliciclastic	sandstone	R13048-S30266	16	14.209	0.292128		16
R13048-S30267	1	GN3	Argentina	SW South America	S_America	South Central Andes	Candeleros Formation	Western Argentina	-37.5954	-69.983	100	90	80	zircon	LA_ICP_MS	Pavia-Italy	Univ of Padova IGG-CNR Lab, Pavia, Italy	Thermo Finnigan Element 1	detrital	siliciclastic	sandstone	R13048-S30267	44	14.21	0.292128		44
R13048-S30268	1	GN4	Argentina	SW South America	S_America	South Central Andes	Candeleros Formation	Western Argentina	-37.688	-69.9518	100	90	80	zircon	LA_ICP_MS	Pavia-Italy	Univ of Padova IGG-CNR Lab, Pavia, Italy	Thermo Finnigan Element 1	detrital	siliciclastic	sandstone	R13048-S30268	66	14.21	0.292128		66
R13048-S30269	1	GN6	Argentina	SW South America	S_America	South Central Andes	Candeleros Formation	Western Argentina	-37.8899	-69.9516	100	90	80	zircon	LA_ICP_MS	Pavia-Italy	Univ of Padova IGG-CNR Lab, Pavia, Italy	Thermo Finnigan Element 1	detrital	siliciclastic	sandstone	R13048-S30269	67	14.21	0.292128		67
R13048-S30270	1	IC14	Argentina	SW South America	S_America	South Central Andes	Portezuelo Formation	Western Argentina	-38.259	-68.9565	130	120	110	zircon	LA_ICP_MS	Pavia-Italy	Univ of Padova IGG-CNR Lab, Pavia, Italy	Thermo Finnigan Element 1	detrital	siliciclastic	sandstone	R13048-S30270	76	14.211	0.292128		76
R13048-S30271	1	IC21	Argentina	SW South America	S_America	South Central Andes	Bajo dela Carpa Formation	Western Argentina	-38.2696	-68.9433	130	120	110	zircon	LA_ICP_MS	Pavia-Italy	Univ of Padova IGG-CNR Lab, Pavia, Italy	Thermo Finnigan Element 1	detrital	siliciclastic	sandstone	R13048-S30271	70	14.211	0.292128		70
R13049-S30272	1	9070701	Western USA	USA_Western	N_America	Cordilleran Margin	Chinle Formation	NE Arizona	35.382	-111.023	218	208	198	zircon	SHRIMP	Stanford	USGS & Stanford University	SHRIMP-RG	detrital	siliciclastic	sandstone	R13049-S30272	72	20.168	0.0948859		72
R13050-S30273	1	10SC01	Western USA	USA_Western	N_America	Rocky Mountains	Renova Formation	Sage Creek Basin	44.75	-112.515	37	30	23	zircon	LA_ICP_MS	Arizona-LaserChron-Nu2	University of Arizona, LaserChron Lab	Nu Plasma HR	detrital	siliciclastic	sandstone	R13050-S30273	28	21.167	0.254331		28
R13050-S30274	1	10CR01	Western USA	USA_Western	N_America	Rocky Mountains	Renova Formation	Sage Creek Basin	44.74	-112.5	37	30	23	zircon	LA_ICP_MS	Arizona-LaserChron-Nu2	University of Arizona, LaserChron Lab	Nu Plasma HR	detrital	siliciclastic	sandstone	R13050-S30274	25	21.167	0.254331		25
R13050-S30275	1	DO109	Western USA	USA_Western	N_America	Rocky Mountains	Renova Formation	Beaverhead Basin	45.435	-112.33	37	30	23	zircon	LA_ICP_MS	Arizona-LaserChron-Nu2	University of Arizona, LaserChron Lab	Nu Plasma HR	detrital	siliciclastic	sandstone	R13050-S30275	31	21.167	0.254331		31
R13050-S30276	1	CHA108	Western USA	USA_Western	N_America	Rocky Mountains	Renova Formation	Beaverhead Basin	45.47	-112.48	37	30	23	zircon	LA_ICP_MS	Arizona-LaserChron-Nu2	University of Arizona, LaserChron Lab	Nu Plasma HR	detrital	siliciclastic	sandstone	R13050-S30276	82	21.167	0.254331		82
R13050-S30277	1	MR2	Western USA	USA_Western	N_America	Rocky Mountains	Renova Formation	Beaverhead Basin	45.44	-112.7	37	30	23	zircon	LA_ICP_MS	Arizona-LaserChron-Nu2	University of Arizona, LaserChron Lab	Nu Plasma HR	detrital	siliciclastic	sandstone	R13050-S30277	60	21.167	0.254331		60
R13050-S30278	1	FP209	Western USA	USA_Western	N_America	Rocky Mountains	Renova Formation	Frying Pan Basin	45.38	-112.82	37	30	23	zircon	LA_ICP_MS	Arizona-LaserChron-Nu2	University of Arizona, LaserChron Lab	Nu Plasma HR	detrital	siliciclastic	sandstone	R13050-S30278	61	21.167	0.254331		61
R13050-S30279	1	CLA708	Western USA	USA_Western	N_America	Rocky Mountains	Renova Formation	Upper Jefferson Basin	45.83	-111.86	37	30	23	zircon	LA_ICP_MS	Arizona-LaserChron-Nu2	University of Arizona, LaserChron Lab	Nu Plasma HR	detrital	siliciclastic	sandstone	R13050-S30279	51	21.168	0.254331		51
R13050-S30280	1	PG208	Western USA	USA_Western	N_America	Rocky Mountains	Renova Formation	Melrose Basin	45.61	-112.87	37	30	23	zircon	LA_ICP_MS	Arizona-LaserChron-Nu2	University of Arizona, LaserChron Lab	Nu Plasma HR	detrital	siliciclastic	sandstone	R13050-S30280	54	21.167	0.254331		54
R13050-S30281	1	PIO509	Western USA	USA_Western	N_America	Rocky Mountains	Renova Formation	Melrose Basin	45.62	-112.84	37	30	23	zircon	LA_ICP_MS	Arizona-LaserChron-Nu2	University of Arizona, LaserChron Lab	Nu Plasma HR	detrital	siliciclastic	sandstone	R13050-S30281	38	21.167	0.254331		38
R13050-S30282	1	CLA608	Western USA	USA_Western	N_America	Rocky Mountains	Renova Formation	Melrose Basin	45.77	-112.67	37	30	23	zircon	LA_ICP_MS	Arizona-LaserChron-Nu2	University of Arizona, LaserChron Lab	Nu Plasma HR	detrital	siliciclastic	sandstone	R13050-S30282	61	21.167	0.254331		61
R13050-S30283	1	REN108	Western USA	USA_Western	N_America	Rocky Mountains	Renova Formation	Melrose Basin	45.97	-112.72	37	30	23	zircon	LA_ICP_MS	Arizona-LaserChron-Nu2	University of Arizona, LaserChron Lab	Nu Plasma HR	detrital	siliciclastic	sandstone	R13050-S30283	73	21.167	0.254331		73
R13051-S30284	1	06SA10	Western USA	USA_Western	N_America	North American Cordillera	Bliss Sandstone	Lower San Andres Mountains	32.8499	-106.58	540	530	520	zircon	LA_ICP_MS	Arizona-LaserChron-Nu2	University of Arizona, LaserChron Lab	Nu Plasma HR	detrital	siliciclastic	sandstone	R13051-S30284	52	20.173	0.207982		52
R13051-S30285	1	04SASC2	Western USA	USA_Western	N_America	North American Cordillera	Bliss Sandstone	Lower San Andres Mountains	32.6266	-106.529	540	530	520	zircon	LA_ICP_MS	Arizona-LaserChron-Nu2	University of Arizona, LaserChron Lab	Nu Plasma HR	detrital	siliciclastic	sandstone	R13051-S30285	64	20.173	0.207982		64
R13051-S30286	1	04SASC6	Western USA	USA_Western	N_America	North American Cordillera	Bliss Sandstone	Lower San Andres Mountains	32.6266	-106.529	490	475	460	zircon	LA_ICP_MS	Arizona-LaserChron-Nu2	University of Arizona, LaserChron Lab	Nu Plasma HR	detrital	siliciclastic	sandstone	R13051-S30286	66	20.173	0.207982		66
R13051-S30287	1	07SD3a	Western USA	USA_Western	N_America	North American Cordillera	Bliss Sandstone	Lower San Diego Mountain	32.5987	-106.972	540	530	520	zircon	LA_ICP_MS	Arizona-LaserChron-Nu2	University of Arizona, LaserChron Lab	Nu Plasma HR	detrital	siliciclastic	sandstone	R13051-S30287	91	20.173	0.207982		91
R13051-S30288	1	09MS1	Western USA	USA_Western	N_America	North American Cordillera	Bliss Sandstone	Lower Mud Springs	33.1507	-107.304	540	530	520	zircon	LA_ICP_MS	Arizona-LaserChron-Nu2	University of Arizona, LaserChron Lab	Nu Plasma HR	detrital	siliciclastic	arkose	R13051-S30288	48	20.172	0.207982		48
R13051-S30289	1	08FM8b	Western USA	USA_Western	N_America	North American Cordillera	Bliss Sandstone	Upper Florida Mountains	32.1467	-107.653	490	475	460	zircon	LA_ICP_MS	Arizona-LaserChron-Nu2	University of Arizona, LaserChron Lab	Nu Plasma HR	detrital	siliciclastic	arkose	R13051-S30289	29	20.172	0.207982		29
R13051-S30290	1	08FM9	Western USA	USA_Western	N_America	North American Cordillera	Bliss Sandstone	Lower Florida Mountains	32.1469	-107.653	490	475	460	zircon	LA_ICP_MS	Arizona-LaserChron-Nu2	University of Arizona, LaserChron Lab	Nu Plasma HR	detrital	siliciclastic	arkose	R13051-S30290	6	20.172	0.207982		6
R13051-S30291	1	09SL1	Western USA	USA_Western	N_America	North American Cordillera	Bliss Sandstone	Lower San Lorenzo	32.8015	-107.948	540	530	520	zircon	LA_ICP_MS	Arizona-LaserChron-Nu2	University of Arizona, LaserChron Lab	Nu Plasma HR	detrital	siliciclastic	sandstone	R13051-S30291	19	20.172	0.207982		19
R13051-S30292	1	09SL2	Western USA	USA_Western	N_America	North American Cordillera	Bliss Sandstone	Middle San Lorenzo	32.8019	-107.948	490	475	460	zircon	LA_ICP_MS	Arizona-LaserChron-Nu2	University of Arizona, LaserChron Lab	Nu Plasma HR	detrital	siliciclastic	sandstone	R13051-S30292	51	20.172	0.207982		51
R13051-S30293	1	10BM216	Western USA	USA_Western	N_America	North American Cordillera	Bliss Sandstone	Lower Burro Mountains	32.4477	-108.258	490	475	460	zircon	LA_ICP_MS	Arizona-LaserChron-Nu2	University of Arizona, LaserChron Lab	Nu Plasma HR	detrital	siliciclastic	sandstone	R13051-S30293	50	20.171	0.0948859		50
R13051-S30294	1	10BM215	Western USA	USA_Western	N_America	North American Cordillera	Bliss Sandstone	Upper Burro Mountains	32.4492	-108.256	540	530	520	zircon	LA_ICP_MS	Arizona-LaserChron-Nu2	University of Arizona, LaserChron Lab	Nu Plasma HR	detrital	siliciclastic	sandstone	R13051-S30294	34	20.171	0.0948859		34
R13051-S30295	1	11LHM03	Western USA	USA_Western	N_America	North American Cordillera	Bliss Sandstone	Lower Little Hatchet Mountains	31.7241	-108.424	490	475	460	zircon	LA_ICP_MS	Arizona-LaserChron-Nu2	University of Arizona, LaserChron Lab	Nu Plasma HR	detrital	siliciclastic	sandstone	R13051-S30295	43	20.171	0.0948859		43
R13054-S30296	1	JC6	Japan	Eastern Asia	Asia	Sanbagawa Orogenic Belt	Sanbosan Accretionary Complex	SW Japan	33.5286	133.595	130	120	110	zircon	LA_ICP_MS	Kyoto Univ-EPS	Kyoto University, Earth and Planetary Sciences	Thermo Fisher iCAP-QC	detrital	siliciclastic	sandstone	R13054-S30296	47	20.413	1.53386		47
R13054-S30297	1	JC8	Japan	Eastern Asia	Asia	Sanbagawa Orogenic Belt	Ryoseki-Monobegawa Group	SW Japan	33.599	133.661	130	120	110	zircon	LA_ICP_MS	Kyoto Univ-EPS	Kyoto University, Earth and Planetary Sciences	Thermo Fisher iCAP-QC	detrital	siliciclastic	sandstone	R13054-S30297	44	20.413	1.53386		44
R13054-S30298	1	BK11	Japan	Eastern Asia	Asia	Sanbagawa Orogenic Belt	Sanbagawa Metamorphics	SW Japan	34.0089	133.837	130	120	110	zircon	LA_ICP_MS	Kyoto Univ-EPS	Kyoto University, Earth and Planetary Sciences	Thermo Fisher iCAP-QC	detrital	meta_sedimentary	meta-sandstone	R13054-S30298	9	20.413	1.53386		9
R13054-S30299	1	O54	Japan	Eastern Asia	Asia	Sanbagawa Orogenic Belt	Shimanto Accretinary Complex	SW Japan	34.4267	136.025	90	80	70	zircon	LA_ICP_MS	Kyoto Univ-EPS	Kyoto University, Earth and Planetary Sciences	Thermo Fisher iCAP-QC	detrital	siliciclastic	sandstone	R13054-S30299	8	20.416	1.53386		8
R13054-S30300	1	BK7	Japan	Eastern Asia	Asia	Sanbagawa Orogenic Belt	Simanto Metamorphics	SW Japan	33.9018	133.77	90	80	70	zircon	LA_ICP_MS	Kyoto Univ-EPS	Kyoto University, Earth and Planetary Sciences	Thermo Fisher iCAP-QC	detrital	meta_sedimentary	meta-sandstone	R13054-S30300	12	20.413	1.53386		12
R13054-S30301	1	BK12	Japan	Eastern Asia	Asia	Sanbagawa Orogenic Belt	Simanto Metamorphics	SW Japan	33.9809	133.751	90	80	70	zircon	LA_ICP_MS	Kyoto Univ-EPS	Kyoto University, Earth and Planetary Sciences	Thermo Fisher iCAP-QC	detrital	meta_sedimentary	meta-sandstone	R13054-S30301	14	20.413	1.53386		14
R13054-S30302	1	Iz	Japan	Eastern Asia	Asia	Sanbagawa Orogenic Belt	Izumi Group	SW Japan	33.7627	132.77	90	80	70	zircon	LA_ICP_MS	Kyoto Univ-EPS	Kyoto University, Earth and Planetary Sciences	Thermo Fisher iCAP-QC	detrital	siliciclastic	sandstone	R13054-S30302	24	20.412	1.53386		24
R13056-S30303	1	08DH01A	Russia-Far East	Russia_Far East	Asia	Siberian Craton	Lower Yana River Basin	Kular	69.748	134.99	240	225	210	zircon	LA_ICP_MS	Arizona-LaserChron-Mic	University of Arizona, LaserChron Lab	GVI or Micromass Isoprobe	detrital	siliciclastic	sandstone	R13056-S30303	57	23.414	0.739069		57
R13056-S30304	1	08DH33	Russia-Far East	Russia_Far East	Asia	Siberian Craton	Lower Yana River Basin	Kular	69.9575	135.543	240	225	210	zircon	LA_ICP_MS	Arizona-LaserChron-Mic	University of Arizona, LaserChron Lab	GVI or Micromass Isoprobe	detrital	siliciclastic	sandstone	R13056-S30304	77	23.415	0.739069		77
R13056-S30305	1	08DH02	Russia-Far East	Russia_Far East	Asia	Siberian Craton	Lower Yana River Basin	Kular	69.6787	135.126	165	155	145	zircon	LA_ICP_MS	Arizona-LaserChron-Mic	University of Arizona, LaserChron Lab	GVI or Micromass Isoprobe	detrital	siliciclastic	sandstone	R13056-S30305	63	23.415	0.739069		63
R13056-S30306	1	08DH03	Russia-Far East	Russia_Far East	Asia	Siberian Craton	Lower Yana River Basin	Kular	69.6907	135.098	165	155	145	zircon	LA_ICP_MS	Arizona-LaserChron-Mic	University of Arizona, LaserChron Lab	GVI or Micromass Isoprobe	detrital	siliciclastic	sandstone	R13056-S30306	65	23.415	0.739069		65
R13056-S30307	1	08DH29A	Russia-Far East	Russia_Far East	Asia	Siberian Craton	Lower Yana River Basin	Kular	69.7077	135.096	165	155	145	zircon	LA_ICP_MS	Arizona-LaserChron-Mic	University of Arizona, LaserChron Lab	GVI or Micromass Isoprobe	detrital	siliciclastic	sandstone	R13056-S30307	78	23.415	0.739069		78
R13056-S30308	1	08DH30A	Russia-Far East	Russia_Far East	Asia	Siberian Craton	Lower Yana River Basin	Kular	69.7952	135.139	165	155	145	zircon	LA_ICP_MS	Arizona-LaserChron-Mic	University of Arizona, LaserChron Lab	GVI or Micromass Isoprobe	detrital	siliciclastic	sandstone	R13056-S30308	54	23.415	0.739069		54
R13056-S30309	1	08DH32	Russia-Far East	Russia_Far East	Asia	Siberian Craton	Lower Yana River Basin	Kular	69.7161	135.122	165	155	145	zircon	LA_ICP_MS	Arizona-LaserChron-Mic	University of Arizona, LaserChron Lab	GVI or Micromass Isoprobe	detrital	siliciclastic	sandstone	R13056-S30309	77	23.415	0.739069		77
R13057-S30310	1	AY06-29-06-10A	China-Western	Western China	Asia	Eastern Himalayas	Tethyan Himalayan Sequence	SE Tibet	28.92	91.66	220	210	200	zircon	LA_ICP_MS	Arizona-LaserChron-Mic	University of Arizona, LaserChron Lab	GVI or Micromass Isoprobe	detrital	siliciclastic	turbidite	R13057-S30310	43	19.371	0.289467		43
R13057-S30311	1	AY07-01-06-5B	China-Western	Western China	Asia	Eastern Himalayas	Tethyan Himalayan Sequence	SE Tibet	28.11	91.16	155	145	135	zircon	LA_ICP_MS	Arizona-LaserChron-Mic	University of Arizona, LaserChron Lab	GVI or Micromass Isoprobe	detrital	meta_sedimentary	schist	R13057-S30311	21	19.371	0.289467		21
R13057-S30312	1	AY2-13-67	India	Southern Asia	Asia	Eastern Himalayas	Greater Himalayan Sequence	Bhalukpong	27.0211	92.6345	1000	950	900	zircon	LA_ICP_MS	Arizona-LaserChron-Mic	University of Arizona, LaserChron Lab	GVI or Micromass Isoprobe	detrital	meta_sedimentary	paragneiss	R13057-S30312	29	19.372	0.289467		29
R13057-S30313	1	AY2-13-68	India	Southern Asia	Asia	Eastern Himalayas	Greater Himalayan Sequence	Bhalukpong	27.0211	92.6345	830	780	730	zircon	LA_ICP_MS	Arizona-LaserChron-Mic	University of Arizona, LaserChron Lab	GVI or Micromass Isoprobe	detrital	meta_sedimentary	paragneiss	R13057-S30313	27	19.372	0.289467		27
R13057-S30314	1	AY2-13-69B	India	Southern Asia	Asia	Eastern Himalayas	Greater Himalayan Sequence	Bhalukpong	27.0211	92.6345	1000	950	900	zircon	LA_ICP_MS	Arizona-LaserChron-Mic	University of Arizona, LaserChron Lab	GVI or Micromass Isoprobe	detrital	meta_sedimentary	paragneiss	R13057-S30314	30	19.372	0.289467		30
R13057-S30315	1	AY1231041	India	Southern Asia	Asia	Eastern Himalayas	Lesser Himalayan Sequence	Pareng	27.323	93.54	1700	1640	1580	zircon	LA_ICP_MS	Arizona-LaserChron-Mic	University of Arizona, LaserChron Lab	GVI or Micromass Isoprobe	detrital	siliciclastic	arkose	R13057-S30315	19	19.373	0.289467		19
R13059-S30316	1	MD95-2007-GI	West European shelf	West European shelf	European shelves	NW Scotland Oceanic Shelf	North Atlantic ice-rafted debris	Drill-core MD95-2007 at 970 cm	57.5176	-8.38618	0	0	0	zircon	LA_ICP_MS	Keyworth-NuPlasma	British Geo Survey, NERC Isotope Geosci Lab	Nu Plasma HR	detrital	glacial	ice-rafted debris	R13059-S30316	10	22.271	0.363201		10
R13059-S30317	1	MD95-2007-GS	West European shelf	West European shelf	European shelves	NW Scotland Oceanic Shelf	North Atlantic ice-rafted debris	Drill-core MD95-2007 at 305 cm	57.5176	-8.38618	0	0	0	zircon	LA_ICP_MS	Keyworth-NuPlasma	British Geo Survey, NERC Isotope Geosci Lab	Nu Plasma HR	detrital	glacial	ice-rafted debris	R13059-S30317	9	22.271	0.363201		9
R13060-S30318	1	09LV26	Northern Canada	Canada_Northern	N_America	North American Cordillera	Alexander Terrane	Saint Elias Mountains	61.0901	-139.682	400	385	370	zircon	LA_ICP_MS	Arizona-LaserChron-Nu2	University of Arizona, LaserChron Lab	Nu Plasma HR	detrital	siliciclastic	sandstone	R13060-S30318	17	22.14	0.251904		17
R13060-S30319	1	09VL40	Northern Canada	Canada_Northern	N_America	North American Cordillera	Alexander Terrane	Saint Elias Mountains	60.1737	-138.029	400	385	370	zircon	LA_ICP_MS	Arizona-LaserChron-Nu2	University of Arizona, LaserChron Lab	Nu Plasma HR	detrital	siliciclastic	sandstone	R13060-S30319	63	22.141	0.251904		63
R13060-S30320	1	09VL42	Northern Canada	Canada_Northern	N_America	North American Cordillera	Alexander Terrane	Saint Elias Mountains	60.1733	-138.03	400	385	370	zircon	LA_ICP_MS	Arizona-LaserChron-Nu2	University of Arizona, LaserChron Lab	Nu Plasma HR	detrital	siliciclastic	sandstone	R13060-S30320	31	22.141	0.251904		31
R13060-S30321	1	27LB09	Western Canada	Canada_Western	N_America	North American Cordillera	Alexander Terrane	Saint Elias Mountains	59.7753	-137.963	400	385	370	zircon	LA_ICP_MS	Arizona-LaserChron-Nu2	University of Arizona, LaserChron Lab	Nu Plasma HR	detrital	siliciclastic	sandstone	R13060-S30321	48	22.142	0.251904		48
R13060-S30322	1	28LB09	Western Canada	Canada_Western	N_America	North American Cordillera	Alexander Terrane	Saint Elias Mountains	59.9396	-138.317	400	385	370	zircon	LA_ICP_MS	Arizona-LaserChron-Nu2	University of Arizona, LaserChron Lab	Nu Plasma HR	detrital	carbonate	limestone	R13060-S30322	59	22.141	0.251904		59
R13064-S30323	1	Bas-Kootenay	Western Canada	Canada_Western	N_America	Alberta Foreland Basin	Basal Kootenay Formation	Alberta	50.8669	-114.75	155	145	135	zircon	LA_ICP_MS	Arizona-LaserChron-Nu2	University of Arizona, LaserChron Lab	Nu Plasma HR	detrital	siliciclastic	sandstone	R13064-S30323	40	21.165	0.254331		40
R13064-S30324	1	Pros-Creek	Western Canada	Canada_Western	N_America	Alberta Foreland Basin	Nikanassin Formation	Prospect Creek	52.9689	-117.322	155	145	135	zircon	LA_ICP_MS	Arizona-LaserChron-Nu2	University of Arizona, LaserChron Lab	Nu Plasma HR	detrital	siliciclastic	sandstone	R13064-S30324	31	21.162	0.254331		31
R13064-S30325	1	GC-Monteith-C	Western Canada	Canada_Western	N_America	Alberta Foreland Basin	Monteith Formation	Mount Hamil	53.9606	-119.158	155	145	135	zircon	LA_ICP_MS	Arizona-LaserChron-Nu2	University of Arizona, LaserChron Lab	Nu Plasma HR	detrital	siliciclastic	sandstone	R13064-S30325	61	21.16	0.254331		61
R13064-S30326	1	GC-Monteith-A	Western Canada	Canada_Western	N_America	Alberta Foreland Basin	Monteith Formation	Alberta	53.9069	-119.052	155	145	135	zircon	LA_ICP_MS	Arizona-LaserChron-Nu2	University of Arizona, LaserChron Lab	Nu Plasma HR	detrital	siliciclastic	sandstone	R13064-S30326	72	21.16	0.254331		72
R13064-S30327	1	Bas-Monteith	Western Canada	Canada_Western	N_America	Alberta Foreland Basin	Lower Monteith Formation	British Columbia	56.052	-122.166	155	145	135	zircon	LA_ICP_MS	Arizona-LaserChron-Nu2	University of Arizona, LaserChron Lab	Nu Plasma HR	detrital	siliciclastic	sandstone	R13064-S30327	80	22.157	0.346156		80
R13064-S30328	1	Up-Monteith	Western Canada	Canada_Western	N_America	Alberta Foreland Basin	Upper Monteith Formation	Butler Ridge	56.0513	-122.158	155	145	135	zircon	LA_ICP_MS	Arizona-LaserChron-Nu2	University of Arizona, LaserChron Lab	Nu Plasma HR	detrital	siliciclastic	sandstone	R13064-S30328	68	22.157	0.346156		68
R13064-S30329	1	Carb-Creek	Western Canada	Canada_Western	N_America	Alberta Foreland Basin	Monach Formation	Carbon Creek	55.9494	-122.605	155	145	135	zircon	LA_ICP_MS	Arizona-LaserChron-Nu2	University of Arizona, LaserChron Lab	Nu Plasma HR	detrital	siliciclastic	sandstone	R13064-S30329	65	22.157	0.346156		65
R13065-S30330	1	LP11-03	Western USA	USA_Western	N_America	North American Cordillera	Middle Marquenas Formation	Picuris Mountains	36.2066	-105.806	1490	1455	1400	zircon	LA_ICP_MS	Arizona-LaserChron-Nu3	University of Arizona, LaserChron Lab	Nu Plasma HR	detrital	meta_sedimentary	quartzite	R13065-S30330	63	20.174	0.207982		63
R13065-S30331	1	J10-PIC7	Western USA	USA_Western	N_America	North American Cordillera	Vadito Group	Picuris Mountains	36.188	-105.785	1490	1455	1400	zircon	LA_ICP_MS	Arizona-LaserChron-Nu3	University of Arizona, LaserChron Lab	Nu Plasma HR	detrital	meta_sedimentary	meta-conglomerate	R13065-S30331	53	20.174	0.207982		53
R13065-S30332	1	J10-PIC8	Western USA	USA_Western	N_America	North American Cordillera	Piedra Lumbre Formation	Picuris Mountains	36.2722	-105.724	1490	1455	1400	zircon	LA_ICP_MS	Arizona-LaserChron-Nu3	University of Arizona, LaserChron Lab	Nu Plasma HR	detrital	meta_sedimentary	quartzite	R13065-S30332	37	20.174	0.207982		37
R13065-S30333	1	CD10-10	Western USA	USA_Western	N_America	North American Cordillera	Vadito Group	Picuris Mountains	36.2325	-105.655	1490	1455	1400	zircon	LA_ICP_MS	Arizona-LaserChron-Nu3	University of Arizona, LaserChron Lab	Nu Plasma HR	detrital	meta_sedimentary	quartzite	R13065-S30333	66	20.174	0.207982		66
[truncated: 7,352 more rows]

## Sheet: UPb_Data
Ref-Sample Key	Group	Sample&Grain	Non-Iter. Probability age (Ma)	Strat. Age (Ma)	Concord Class	12x12 grid index	12x12 grid weight
R13002-S30001	1	JH17.01.1	3993.39	2850	3	15.396	1.49056
R13002-S30001	1	JH17.05.1	3973.79	2850	3	15.396	1.49056
[truncated: 299,751+ more rows]

## Sheet: Grids_12x12
Lat. Incr.	Long. Incr.	Lat. Center	Long. Center	Min Lat.	Max Lat.	Min Long.	Max. Long.	Dec. Index	Surface Area (km2)	Continent	Accepted Record Count	12x12 Grid Weight	Not used	Maximum Wt.	Continent	Sampled Surface Area (km2)	Accepted records only
[truncated: 295 more rows]
