# Supplementary material for: Enhanced U-Pb detrital zircon, Lu-Hf zircon, δ18O zircon, and Sm-Nd whole rock global databases
Source: Sci Data. 2024 Jan 9;11:56. doi: 10.1038/s41597-023-02902-9 (PMC10776700; doi:10.1038/s41597-023-02902-9)
Supplement: Supplementary file 9 — DB9 - 2018-2020 non-metamorphic detrital zircon [file 41597_2023_2902_MOESM9_ESM.xlsx]

## Sheet: References
Ref No.	Group	Lead_Author	Year	Journal	Vol.	Pages	Title	Web Link	Accepted records	316,668 total recs
R14228	2	Naidoo, T et al.	2018	Intl J Earth Science	107	409—429	Evidence of early Archean crust in northwest Gondwana, from U—Pb and Hf isotope analysis of detrital zircon, in Ediacaran surpacrustal rocks of northern Spain	http://dx.doi.org/10.1007/s00531-017-1500-y	130
R14821	2	De los Santos, MG et al.	2018	Basin Research	30	401—423	Magnetostratigraphy, age and depositional environment of the Lobo Formation, southwest New Mexico: Implications for the Laramide orogeny in the southern Rocky Mountains	http://dx.doi.org/10.1111/bre.12226	192
R15638	2	Sawada, H et al.	2018	Geoscience Frontiers	9	1099—1115	Secular change in lifetime of granitic crust and the continental growth: A new view from detrital zircon ages of sandstones	http://dx.doi.org/10.1016/j.gsf.2016.11.010	75
R15643	2	Yang, ZN et al.	2018	Precambrian Research	309	248—270	Early crustal evolution of the eastern Yangtze Block: Evidence from detrital zircon U-Pb ages and Hf isotopic composition of the Neoproterozoic Huashan Group in the Dahongshan area	http://dx.doi.org/10.1016/j.precamres.2017.05.011	79
R15701	2	Wang, Q & Wilde, SA	2018	Gondwana Research	55	74-91	New constraints on the Hadean to Proterozoic history of the Jack Hills belt, Western Australia	https://doi.org/10.1016/j.gr.2017.11.008	327
R15703	2	Wilson, AH & Zeh, A	2018	Precambrian Research	305	177-196	U-Pb and Hf isotopes of detrital zircons from the Pongola Supergroup: Constraints on deposition ages, provenance and Archean evolution of the Kaapvaal craton	https://doi.org/10.1016/j.precamres.2017.12.020	650
R15712	2	Lin, W et al.	2018	Tectonophysics	722	69-105	Detrital zircon age patterns from turbidites of the Balagne and Piedmont nappes of Alpine Corsica (France): Evidence for an European margin source	https://doi.org/10.1016/j.tecto.2017.09.015	501
R15725	2	Priyatkina, N et al.	2018	Precambrian Research	305	197-217	The Neoproterozoic evolution of the western Siberian Craton margin: U-Pb-Hf isotopic records of detrital zircons from the Yenisey Ridge and the Prisayan Uplift	https://doi.org/10.1016/j.precamres.2017.12.014	466
R15759	2	Bicca, MM et al.	2018	J African Earth Sci	138	42-57	Precambrian-Cambrian provenance of Matinde Formation, Karoo Supergroup, northwestern Mozambique, constrained from detrital zircon U-Pb age and Lu-Hf isotope data	https://doi.org/10.1016/j.jafrearsci.2017.10.013	147
R15773	2	Abdullayev, NR et al.	2018	Basin Research	30	835—862	Detrital zircon and apatite constraints on depositional ages, sedimentation rates and provenance: Pliocene Productive Series, South Caspian Basin, Azerbaijan.	https://doi.org/10.1111/bre.12283	813
R15779	2	Avigad, D et al.	2018	Intl J Earth Science	107	2803—2818	Cadomian metasediments and Ordovician sandstone from Corsica: detrital zircon U—Pb—Hf constrains on their provenance and paleogeography.	https://doi.org/10.1007/s00531-018-1629-3	351
R15780	2	Barbey, P et al.	2018	Precambrian Research	305	91—110	The Marbat metamorphic core-complex (Southern Arabian Peninsula): Reassessment of the evolution of a Neoproterozoic island-arc from petrological, geochemical and U-Pb zircon data.	https://doi.org/10.1016/j.precamres.2017.12.013	94
R15781	2	Basori, MBI et al.	2018	Geological Journal	53	2908—2917	Implications of U—Pb detrital zircon geochronology analysis for the depositional age, provenance, and tectonic setting of continental Mesozoic formations in the East Malaya Terrane, Peninsular Malaysia.	https://doi.org/10.1002/gj.3131	24
R15783	2	Breitfeld, HT & Hall, R	2018	Gondwana Research	63	34—64	The eastern Sundaland margin in the latest Cretaceous to Late Eocene: Sediment provenance and depositional setting of the Kuching and Sibu Zones of Borneo.	https://doi.org/10.1016/j.gr.2018.06.001	2194
R15784	2	Card, CD et al.	2018	Precambrian Research	307	51—65	Characterising the southern part of the Hearne Province: A forgotten part of Canadaâ€™s shield revisited.	https://doi.org/10.1016/j.precamres.2018.01.002	25
R15789	2	Colpron, M et al.	2018	GSA Special Papers	541	Ch.19—Ch.19	Detrital zircon Uâ€Pb geochronological and Hf isotopic constraints on the geological evolution of North Yukon, in Piepjohn, K et al. (eds.) Circumâ€Arctic Structural Events: Tectonic Evolution of the Arctic Margins and Transâ€Arctic Links with Adjacent Orogens.	https://doi.org/10.1130/2018.2541(19)	2750
R15792	2	De Pelsmaeker, E et al.	2018	Gondwana Research	54	180—204	Source-to-sink dynamics in the Kyrgyz Tien Shan from the Jurassic to the Paleogene: Insights from sedimentological and detrital zircon U-Pb analyses.	https://doi.org/10.1016/j.gr.2017.09.004	1172
R15794	2	Domenech, M et al.	2018	Terra Nova	30	310—318	Detrital zircon U—Pb provenance and palaeogeography of Triassic rift basins in the Marrakech High Atlas.	https://doi.org/10.1111/ter.12340	392
R15795	2	Dong, Y et al.	2018	Gondwana Research	56	51—68	Convergence history of the Jiamusi and Songnen-Zhangguangcai Range massifs: Insights from detrital zircon U-Pb geochronology of the Yilan Heilongjiang Complex, NE China.	https://doi.org/10.1016/j.gr.2017.12.008	336
R15796	2	Dumoulin, JA et al.	2018	Geosphere	14	367—394	Neoproterozoic—early Paleozoic provenance evolution of sedimentary rocks in and adjacent to the Farewell terrane (interior Alaska).	https://doi.org/10.1130/GES01470.1	1363
R15805	2	Garzanti, E et al.	2018	Basin Research	30	1098—1117	The zircon story of the Nile: Timeâ€structure maps of source rocks and discontinuous propagation of detrital signals.	https://doi.org/10.1111/bre.12293	1042
R15811	2	Hara, H et al.	2018	J Asian Earth Sci	151	112—130	Permian arc evolution associated with Panthalassa subduction along the eastern margin of the South China block, based on sandstone provenance and U—Pb detrital zircon ages of the Kurosegawa belt, Southwest Japan.	https://doi.org/10.1016/j.jseaes.2017.10.025	273
R15813	2	Hau, BV et al.	2018	Geosciences Journal	22	549—568	Neoproterozoic deposition and Triassic metamorphism of metasedimentary rocks in the Nam Co Complex, Song Ma Suture Zone, NW Vietnam.	https://doi.org/10.1007/s12303-018-0026-z	74
R15815	2	Hennig, J et al.	2018	J Sedimentary Research	88	495—515	U-PB Zircon Ages and Provenance of Upper Cenozoic Sediments from the Da Lat Zone, SE Vietnam: Implications For an Intra-Miocene Unconformity and Paleo-Drainage of the Proto—Mekong River.	https://doi.org/10.2110/jsr.2018.26	466
R15816	2	Hill, CM et al.	2018	Precambrian Research	314	428—433	New U-Pb geochronology evidence for 2.3?Ga detrital zircon grains in the youngest Huronian Supergroup formations, Canada.	https://doi.org/10.1016/j.precamres.2018.07.001	36
R15817	2	Hofig, DF et al.	2018	Precambrian Research	306	189—208	Detrital zircon geochronology (U-Pb LA-ICP-MS) of syn-orogenic basins in SW Gondwana: New insights into the Cryogenian-Ediacaran of Porongos Complex, Dom Feliciano Belt, southern Brazil.	https://doi.org/10.1016/j.precamres.2017.12.031	255
R15818	2	Holm, RJ & Poke, B	2018	Cogent Geoscience	4	1450198—1450198	Petrology and crustal inheritance of the Cloudy Bay Volcanics as derived from a fluvial conglomerate, Papuan Peninsula (Papua New Guinea): An example of geological inquiry in the absence of in situ outcrop.	https://doi.org/10.1080/23312041.2018.1450198	90
R15821	2	Hunter, RC et al.	2018	Precambrian Research	310	114—132	Geology, lithogeochemistry and U-Pb geochronology of the Aberdeen Lake area, Nunavut: New insights into the Neoarchean tectonic evolution of the central Rae domain.	https://doi.org/10.1016/j.precamres.2018.02.024	85
R15823	2	Kanouo, NS et al.	2018	Minerals	8	194—194	Trace Element and U—Pb Core Age for Zircons from Western Meiganga Gold Placer, Cameroon: Their Genesis and Archean-Proterozoic Sources.	https://doi.org/10.3390/min8050194	14
R15828	2	Kitano, I et al.	2018	J Asian Earth Sci	156	122—144	Detrital zircon and igneous protolith ages of high-grade metamorphic rocks in the Highland and Wanni Complexes, Sri Lanka: Their geochronological correlation with southern India and East Antarctica.	https://doi.org/10.1016/j.jseaes.2018.01.017	787
R15833	2	Li, XH et al.	2018	Geophysical Res Letters	45	3001—3008	Old Continental Crust Underlying Juvenile Oceanic Arc: Evidence From Northern Arabianâ€Nubian Shield, Egypt.	https://doi.org/10.1002/2018GL077121	92
R15834	2	Linnemann, U et al.	2018	Intl J Earth Science	107	885—911	A ~565 Ma old glaciation in the Ediacaran of peri-Gondwanan West Africa.	https://doi.org/10.1007/s00531-017-1520-7	931
R15836	2	Moecher, DP et al.	2018	J of Geology	126	25—39	Zircon U-Pb Geochronology of Two Basement Cores (Kentucky, USA): Implications for Late Mesoproterozoic Sedimentation and Tectonics in the Eastern Midcontinent.	https://doi.org/10.1086/694825	270
R15840	2	Nanayama, F et al.	2018	Island Arc	27	e12234—e12234	U—Pb zircon ages of the Nakanogawa Group in the Hidaka Belt, northern Japan: Implications for its provenance and the protolith of the Hidaka metamorphic rocks.	https://doi.org/10.1111/iar.12234	32
R15843	2	Nguyen, HH et al.	2018	Sedimentary Geology	373	228—238	Provenance, routing and weathering history of heavy minerals from coastal placer deposits of southern Vietnam.	https://doi.org/10.1016/j.sedgeo.2018.06.008	3797
R15845	2	Ortega-Flores, B et al.	2019	Intl Geology Review	61	915-935	Provenance analysis of Oligocene sandstone from the Cerro PelÃ³n area, southern Gulf of Mexico.	https://doi.org/10.1080/00206814.2018.1476922	115
R15847	2	Petersson, A et al.	2018	Chemical Geology	479	259—271	Birimian crustal growth in the West African Craton: U-Pb, O and Lu-Hf isotope constraints from detrital zircon in major rivers.	https://doi.org/10.1016/j.chemgeo.2018.01.021	201
R15848	2	Phillips, LJ et al.	2018	Australian J Earth Sci	65	465—481	Detrital zircon U—Pb geochronology of Permian strata in the Galilee Basin, Queensland, Australia.	https://doi.org/10.1080/08120099.2018.1467261	135
R15849	2	Pinto, L et al.	2018	Palaeogeo Palaeoclim Palaeoeco	492	104—125	Geochemistry of heavy minerals and U—Pb detrital zircon geochronology in the Manantiales Basin: Implications for Frontal Cordillera uplift and foreland basin connectivity in the Andes of central Argentina.	https://doi.org/10.1016/j.palaeo.2017.12.017	300
R15851	2	Qasim, M et al.	2018	Geochem Geophys Geosyst	19	1636—1659	Tectonic Implications of Detrital Zircon Ages From Lesser Himalayan Mesozoicâ€Cenozoic Strata, Pakistan.	https://doi.org/10.1002/2017GC006895	738
R15855	2	Robinson, FA et al.	2018	Precambrian Research	311	247—261	Preliminary detrital zircon signatures from the southern Asir terrane, Saudi Arabia: A link to Yemen or the Nubian Shield?	https://doi.org/10.1016/j.precamres.2018.04.017	136
R15857	2	Sang, M et al.	2018	J Asian Earth Sci	153	9—41	Structural styles and zircon ages of the South Tianshan accretionary complex, Atbashi Ridge, Kyrgyzstan: Insights for the anatomy of ocean plate stratigraphy and accretionary processes.	https://doi.org/10.1016/j.jseaes.2017.07.052	387
R15859	2	Schannor, MS et al.	2019	Geoscience Frontiers	10	611—628	SÃ£o Francisco—Congo Craton break-up delimited by U—Pb—Hf isotopes and trace-elements of zircon from metasediments of the AraÃ§uaÃ­ Belt.	https://doi.org/10.1016/j.gsf.2018.02.011	365
R15870	2	Takamura, Y et al.	2018	Geoscience Frontiers	9	355—375	Detrital zircon geochronology of the LÃ¼tzow-Holm Complex, East Antarctica: Implications for Antarctica—Sri Lanka correlation.	https://doi.org/10.1016/j.gsf.2017.08.006	174
R15876	2	Ulgen, SC et al.	2018	Geodinamica Acta	30	212—224	The Strandja Massif and the Ä°stanbul Zone were once parts of the same palaeotectonic unit: new data from Triassic detrital zircons.	https://doi.org/10.1080/09853111.2018.1475447	103
R15877	2	Viglietti, A et al.	2018	J African Earth Sci	143	59—66	U-Pb detrital zircon dates and provenance data from the Beaufort Group (Karoo Supergroup) reflect sedimentary recycling and air-fall tuff deposition in the Permo-Triassic Karoo foreland basin.	https://doi.org/10.1016/j.jafrearsci.2017.11.006	847
R15878	2	White, CE et al.	2018	Canadian J Earth Sci	55	589—603	U—Pb (zircon) ages and provenance of the White Rock Formation of the Rockville Notch Group, Meguma terrane, Nova Scotia, Canada: evidence for the â€œSardian gapâ€ and West African origin.	https://doi.org/10.1139/cjes-2017-0196	278
R15879	2	Yan, Y et al.	2018	Tectonics	37	1063—1076	Zircon Uâ€Pb Chronology and Hf Isotope From the Palawanâ€Mindoro Block, Philippines: Implication to Provenance and Tectonic Evolution of the South China Sea.	https://doi.org/10.1002/2017TC004942	319
R15880	2	Yang, B et al.	2018	Precambrian Research	304	140—155	Spatial and temporal variation in detrital zircon age provenance of the hydrocarbon-bearing upper Roper Group, Beetaloo Sub-basin, Northern Territory, Australia.	https://doi.org/10.1016/j.precamres.2017.10.025	293
R15882	2	Zhang, CL et al.	2018	Tectonophysics	723	27—40	Tectonic evolution of the NE section of the Pamir Plateau: New evidence from field observations and zircon U-Pb geochronology.	https://doi.org/10.1016/j.tecto.2017.11.036	32
R15883	2	Zhang, X et al.	2018	J Geophysical Research	123	6097—6110	Detrital zircons dismember Sibumasu in East Gondwana.	https://doi.org/10.1029/2018JB015780	595
R15886	2	McKenzie, NR et al.	2018	Geology	46	275—278	Continental growth histories revealed by detrital zircon trace elements: A case study from India.	https://doi.org/10.1130/G39973.1	118
R15928	2	Yang, S et al.	2019	J Asian Earth Sci	175	213-229	Detrital zircon age spectra of the Gurvan Sayhan accretionary complex in South Mongolia: Constraints on the Late Paleozoic evolution of the southern Central Asian Orogenic Belt	https://doi.org/10.1016/j.jseaes.2018.07.041	255
R15960	2	Li, Y et al.	2018	Precambrian Research	315	179—200	Tectonic affinity and evolution of the Precambrian Qilian block: Insights from petrology, geochemistry and geochronology of the Hualong Group in the Qilian Orogen, NW China	https://doi.org/10.1016/j.precamres.2018.07.025	35
R15962	2	Klein, EL et al.	2018	J Geo Survey Brazil	1	31—42	The Novo Progresso Formation, TapajÃ³s Gold Province, Amazonian Craton: zircon U-Pb and Lu-Hf constraints on the maximum depositional age, reconnaissance provenance study, and tectonic implications.	https://doi.org/10.29396/jgsb.2018.v1.n1.3	8
R15966	2	Babinski, M et al.	2018	J South Amer Earth Sci	85	6—42	Comparing two arms of an orogenic belt during Gondwana amalgamation: Age and provenance of the CuiabÃ¡ Group, northern Paraguay Belt, Brazil.	https://doi.org/10.1016/j.jsames.2018.04.009	733
R15967	2	Paula-Santos, GM & Babinski, M	2018	Brazilian J Geology	48	51—74	Sedimentary provenance in the southern sector of the SÃ£o Francisco Basin, SE Brazil.	http://dx.doi.org/10.1590/2317-4889201820170061	75
R15970	2	Nieminski et al.	2018	GSA Bulletin	131	355—371	Provenance of the Neoproterozoic deep-water Zerrissene Group of the Damara Orogen, Namibia, and paleogeographic implications for the closing of the Adamastor Ocean and assembly of the Gondwana supercontinent.	https://doi.org/10.1130/B32032.1	1703
R15974	2	Vadlamani, R et al.	2018	Polar Science	18	39—47	Zircon U-Pb age constraints for Tonian-early Cryogenian deposition of metasedimentary rocks from the Schirmacher Oasis, East Antarctica: Implications for correlations across the Mozambique Ocean.	https://doi.org/10.1016/j.polar.2018.07.004	91
R15975	2	Konate, M et al.	2018	Comptes Rendus Geoscience	350	267—278	U—Pb detrital zircon ages of sediments from the Firgoun and Niamey areas (eastern border of West African Craton, West Niger).	https://doi.org/10.1016/j.crte.2018.06.005	80
R15982	2	Vozarova, A et al.	2019	Intl J Earth Science	108	115—135	Clastic wedge provenance in the Zemplinicum Carboniferous—Permian rocks using the U—Pb zircon age dating (Western Carpathians, Slovakia).	https://doi.org/10.1007/s00531-018-1645-3	93
R15983	2	Kuribara, Y et al.	2019	Geoscience Frontiers	10	2021-2044	Petrology, geochemistry, and zircon U-Pb geochronology of the Zambezi Belt in Zimbabwe: Implications for terrane assembly in southern Africa.	https://doi.org/10.1016/j.gsf.2018.05.019	66
R15986	2	Li, D et al.	2019	Intl Geology Review	61	1143-1170	The continental subduction in the evolution of central qiangtang mÃ©lange belt and its tectonic significance.	https://doi.org/10.1080/00206814.2018.1499450	531
R15987	2	Yan, Z et al.	2019	Basin Research	31	92—113	Late Triassic tectonic inversion in the upper Yangtze Block: insights from detrital zircon U—Pb geochronology from southwestern Sichuan Basin.	https://doi.org/10.1111/bre.12310	522
R15992	2	Ghienne, JF et al.	2018	Gondwana Research	63	169—178	The impact of the end-Ordovician glaciation on sediment routing systems: A case study from the Meseta (northern Morocco).	https://doi.org/10.1016/j.gr.2018.07.001	549
R15996	2	Siegesmund, S et al.	2018	Intl J Earth Science	107	2293—2315	Provenance of Austroalpine basement metasediments: tightening up Early Palaeozoic connections between peri-Gondwanan domains of central Europe and Northern Africa.	https://doi.org/10.1007/s00531-018-1599-5	327
R16006	2	Maldonado, R et al.	2018	J Metamorphic Geo	36	95—124	High-pressure metamorphic evolution of eclogite and associated metapelite from the Chuacus complex (Guatemala Suture Zone): Constraints from phase equilibria modelling coupled with Lu-Hf and U-Pb geochronology.	http://dx.doi.org/10.1111/jmg.12285	7
R16010	2	Gonzalez, PD et al.	2018	Gondwana Research	63	186—225	Patagonia-Antarctica Early Paleozoic conjugate margins: Cambrian synsedimentary silicic magmatism, U-Pb dating of K-bentonites, and related volcanogenic rocks.	https://doi.org/10.1016/j.gr.2018.05.015	54
R16012	2	Tucker, NM et al.	2018	Precambrian Research	314	194—220	A tripartite approach to unearthing the duration of high temperature conditions versus peak metamorphism: An example from the Bunger Hills, East Antarctica.	https://doi.org/10.1016/j.precamres.2018.06.006	25
R16013	2	Hurtado, C et al.	2018	Gondwana Research	63	152—168	Cretaceous-early Paleocene drainage shift of Amazonian rivers driven by Equatorial Atlantic Ocean opening and Andean uplift as deduced from the provenance of northern Peruvian sedimentary rocks (Huallaga basin).	https://doi.org/10.1016/j.gr.2018.05.012	265
R16017	2	Ducea, MN et al.	2018	Geochem Geophys Geosyst	19	3208—3223	U-Pb detrital zircon geochronology of the lower Danube and its tributaries; implications for the geology of the Carpathians.	https://doi.org/10.1029/2018GC007659	505
R16021	2	Liu, B et al.	2019	Precambrian Research	320	334—349	Zircon U-Pb-Hf isotope studies of the early Precambrian metasedimentary rocks in the Kongling terrane of the Yangtze Block, South China.	https://doi.org/10.1016/j.precamres.2018.08.017	20
R16025	2	Li, X et al.	2018	Acta Geologica Sinica	92	1451—1467	New Insights into the Late Triassic Nadigangri Formation of Northern Qiangtang, Tibet, China: Constraints from U-Pb Ages and Hf Isotopes of Detrital and Magmatic Zircons.	http://www.geojournals.cn/dzxben/ch/index.aspx	34
R16027	2	Munson, TJ et al.	2018	Northern Terr Geo Survey	2018â€“007	1—76	Summary of results. NTGS laser ablation ICP-MS U-Pb and Lu-Hf geochronology project: Roper Group (McArthur Basin), overlying ungrouped units (Beetaloo Sub-basin), Renner Group (Tomkinson Province), and Tijunna Group (Birrindudu Basin).	https://geoscience.nt.gov.au/gemis/ntgsjspui/handle/1/87656	786
R16034	2	Kositcin, N et al.	2018	Northern Terr Geo Survey	2018â€“005	1—36	Summary of results. Joint NTGS—GA geochronology project: Aileron Province.	https://geoscience.nt.gov.au/gemis/ntgsjspui/handle/1/87168	134
R16037	2	Kositcin, N et al.	2018	Northern Terr Geo Survey	2017â€“008	1—37	Summary of results. Joint NTGS—GA geochronology project: Arnhem Province.	https://geoscience.nt.gov.au/gemis/ntgsjspui/handle/1/87054	195
R16041	2	Hajna, J et al.	2018	Precambrian Research	317	159—178	New constraints from detrital zircon ages on prolonged, multiphase transition from the Cadomian accretionary orogen to a passive margin of Gondwana.	https://doi.org/10.1016/j.precamres.2018.08.013	389
R16042	2	Jabaloy-Sanchez, A et al.	2018	Lithos	318	244—266	U-Pb ages of detrital zircons from the Internal Betics: A key to deciphering paleogeographic provenance and tectonostratigraphic evolution.	https://doi.org/10.1016/j.lithos.2018.07.026	395
R16043	2	Lopez, C et al.	2018	J South Amer Earth Sci	87	113—138	Zircon U-Pb geochronology of the mesozoic to lower Cenozoic rocks of the Coastal Cordillera in the Antofagasta region (22Â°30'-23Â°00' S): Insights to the Andean tectono-magmatic evolution.	https://doi.org/10.1016/j.jsames.2017.11.005	17
R16045	2	Ramacciotti, CD et al.	2018	Intl J Earth Science	107	2605—2625	A Cambrian mixed carbonate—siliciclastic platform in SW Gondwana: evidence from the Western Sierras Pampeanas (Argentina) and implications for the early Paleozoic paleogeography of the proto-Andean margin.	https://doi.org/10.1007/s00531-018-1617-7	59
R16046	2	Sundell, KE et al.	2018	Tectonics	37	1876—1904	Peruvian Altiplano Stratigraphy Highlights Along-Strike Variability in Foreland Basin Evolution of the Cenozoic Central Andes.	https://doi.org/10.1029/2017TC004775	1321
R16051	2	Girelli, TJ et al.	2018	Gondwana Research	56	105—118	Granulite accretion to Rio de la Plata Craton, based on zircon U-Pb-Hf isotopes: Tectonic implications for Columbia Supercontinent reconstruction.	https://doi.org/10.1016/j.gr.2017.12.010	227
R16052	2	Philipp, RP et al.	2018	J South Amer Earth Sci	88	216—237	Middle Triassic SW Gondwana paleogeography and sedimentary dispersal revealed by integration of stratigraphy and U-Pb zircon analysis: The Santa Cruz Sequence, ParanÃ¡ Basin, Brazil.	https://doi.org/10.1016/j.jsames.2018.08.018	162
R16059	2	Thiessen, EJ et al.	2018	Lithosphere	10	641—661	Deformation and extensional exhumation of 1.9 Ga highâ€‘pressure granulites along the Wholdaia Lake shear zone, south Rae craton, Northwest Territories, Canada.	https://doi.org/10.1130/L704.1	4
R16090	2	Liang, ZW et al.	2018	Lithos	320	155—171	Step-like growth of the continental crust in South China: evidence from detrital zircons in Yangtze River sediments.	https://doi.org/10.1016/j.lithos.2018.09.011	404
R16148	2	Tazzo-Rangel, MD et al.	2019	Intl Geology Review	61	1557-1593	Multiple metamorphic events in the Palaeozoic Merida Andes basement, Venezuela: insights from U—Pb geochronology and Hf—Nd isotope systematics.	https://doi.org/10.1080/00206814.2018.1522520	43
R16149	2	Craddock, JP et al.	2018	Precambrian Research	318	25—69	Strain variations across the Proterozoic Penokean Orogen, USA and Canada.	https://doi.org/10.1016/j.precamres.2018.09.004	2
R16150	2	Ovchinnikova, RO et al.	2019	J Asian Earth Sci	172	393—408	Provenance and tectonic implications of Cambrian sedimentary rocks in the Bureya Massif, Central Asian Orogenic Belt, Russia.	https://doi.org/10.1016/j.jseaes.2018.10.001	189
R16200	2	Tsutsumi, Y et al.	2018	J of Geography	127	21—51	Detrital Zircon U—Pb Dating of Cretaceous Sandstones from Amakusa—Mifune District, Central Kyushu, Japan: Provenance and Transition of Fore-arc Clastic Rocks in Cretaceous Japan.	https://doi.org/10.5026/jgeography.127.21	216
R16274	2	Hall, WS et al.	2018	Precambrian Research	318	133—155	Igneous and detrital zircon U-Pb and Lu-Hf geochronology of the late Meso- to Neoproterozoic northwest Botswana rift: maximum depositional age and provenance of the Ghanzi Group, Kalahari Copperbelt, Botswana and Namibia.	https://doi.org/10.1016/j.precamres.2018.10.001	349
R16307	2	Gladkochub, DP et al.	2019	Gondwana Research	65	1—16	U-Pb detrital zircon geochronology and provenance of Neoproterozoic sedimentary rocks in southern Siberia: New insights into breakup of Rodinia and opening of Paleo-Asian Ocean.	https://doi.org/10.1016/j.gr.2018.07.007	240
R16308	2	Palenova, EE et al.	2019	J Asian Earth Sci	174	37—58	Detrital zircon U-Pb ages of Paleo- to Neoproterozoic black shales of the Baikal-Patom Highlands in Siberia with implications to timing of metamorphism and gold mineralization.	https://doi.org/10.1016/j.jseaes.2018.10.022	174
R16310	2	Campanha, GAC et al.	2019	Precambrian Research	320	31—45	The Tonian Embu Complex in the Ribeira Belt (Brazil): revision, depositional age and setting in Rodinia and West Gondwana.	https://doi.org/10.1016/j.precamres.2018.10.010	299
R16311	2	El-Rahman, YA et al.	2019	Precambrian Research	320	46—62	The evolution of the Arabian-Nubian Shield and survival of its zircon U-Pb-Hf-O isotopic signature: A tale from the Um Had Conglomerate, central Eastern Desert, Egypt.	https://doi.org/10.1016/j.precamres.2018.10.011	102
R16315	2	Chauque, FR et al.	2019	J African Earth Sci	150	47—67	Geochronological Systematics for the Chimoio-Macossa Frontal Nappe in Central Mozambique: Implications for the tectonic evolution of the southern part of the Mozambique Belt.	https://doi.org/10.1016/j.jafrearsci.2018.10.013	93
R16318	2	Ibanez-Mejia, M et al.	2018	Geology	46	1019—1022	Use and abuse of detrital zircon U-Pb geochronologyâ€”A case from the Rio Orinoco delta, eastern Venezuela.	https://doi.org/10.1130/G45596.1	2111
R16322	2	Soejono, I et al.	2018	Gondwana Research	64	163—183	Early Palaeozoic sedimentary record and provenance of flysch sequences in the Hovd Zone (western Mongolia): Implications for the geodynamic evolution of the Altai accretionary wedge system.	https://doi.org/10.1016/j.gr.2018.07.005	580
R16352	2	Byerly, BL et al.	2018	Geology	46	967—970	Hadean zircon from a 3.3 Ga sandstone, Barberton.	https://doi.org/10.1130/G45276.1	1195
R16353	2	Mulder, JA et al.	2018	Geology	46	991—994	Rodinian devil in disguise: Correlation of 1.25-1.10 Ga strata between Tasmania and Grand Canyon.	https://doi.org/10.1130/G45225.1	355
R16354	2	Basto, CF et al.	2019	Precambrian Research	320	213—231	An Ediacaran back-arc basin preserved in the Transversal Zone of the Borborema Province: Evidence from geochemistry, geochronology and isotope systematics of the Ipueirinha Group, NE Brazil.	https://doi.org/10.1016/j.precamres.2018.11.002	33
R16363	2	Shaanan, U et al.	2019	Earth & Planetary Sci Lett	506	97—103	Detrital fingerprint: The use of early Precambrian zircon age spectra as unique identifiers of Phanerozoic terranes.	https://doi.org/10.1016/j.epsl.2018.10.039	380
R16366	2	Hara, H et al.	2018	Gondwana Research	64	50—66	Permian—Triassic back-arc basin development in response to Paleo-Tethys subduction, Sa Kaeo—Chanthaburi area in Southeastern Thailand.	https://doi.org/10.1016/j.gr.2018.06.007	77
R16369	2	Zimmermann, S et al.	2018	Sedimentary Geology	375	5—13	Maximising data and precision from detrital zircon U-Pb analysis by LA-ICPMS: The use of core-rim ages and the single-analysis concordia age.	https://doi.org/10.1016/j.sedgeo.2017.12.020	221
R16370	2	Zak, J et al.	2018	Sedimentary Geology	377	63—81	Topographic inversion and changes in the sediment routing systems in the Variscan orogenic belt as revealed by detrital zircon and monazite UPb geochronology in post-collisional continental basins.	https://doi.org/10.1016/j.sedgeo.2018.09.008	990
R16371	2	Zhu, L & Fan, M	2018	Sedimentary Geology	378	1—12	Detrital zircon provenance record of middle Cenozoic landscape evolution in the southern Rockies, USA.	https://doi.org/10.1016/j.sedgeo.2018.10.003	822
R16373	2	Lu, G et al.	2018	Swiss J Geosciences	111	399—416	Evaluating igneous sources of the Taveyannaz formation in the Central Alps by detrital zircon U—Pb age dating and geochemistry.	https://doi.org/10.1007/s00015-018-0302-y	1368
R16376	2	Folguera, A et al.	2018	Tectonophysics	744	134—154	Constraints on the Neogene growth of the central Patagonian Andes at the latitude of the Chile triple junction (45—47Â°S) using U/Pb geochronology in synorogenic strata.	https://doi.org/10.1016/j.tecto.2018.06.011	355
R16379	2	Xie, X et al.	2018	J Sedimentary Research	88	795—810	U-Pb Detrital-zircon Geochronology of the Middle Bloyd Sandstone (morrowan) of Northern Arkansas (U.S.A.): Implications For Early Pennsylvanian Sediment Dispersal in the Laurentian Foreland.	https://doi.org/10.2110/jsr.2018.47	430
R16401	2	Olierook, HKH et al.	2019	Gondwana Research	66	126—142	Tectonic controls on sediment provenance evolution in rift basins: Detrital zircon U—Pb and Hf isotope analysis from the Perth Basin, Western Australia.	https://doi.org/10.1016/j.gr.2018.11.002	1041
R16416	2	Zimmermann, S & Hall, R	2019	Gondwana Research	67	1—20	Provenance of Cretaceous sandstones in the Banda Arc and their tectonic significance.	https://doi.org/10.1016/j.gr.2018.09.008	606
R16417	2	Yang, ZY et al.	2019	Precambrian Research	320	13—30	Detrital zircons in metasedimentary rocks of Mayuan and Mamianshan Group from Cathaysia Block in northwestern Fujian Province, South China: New constraints on their formation ages and paleogeographic implication.	https://doi.org/10.1016/j.precamres.2018.10.004	377
R16418	2	Skuzovatov, S et al.	2019	Precambrian Research	321	34—53	Geochemistry, zircon U-Pb and Lu-Hf systematics of high-grade metasedimentary sequences from the South Muya block (northeastern Central Asian Orogenic Belt): Reconnaissance of polymetamorphism and accretion of Neoproterozoic exotic blocks in southern Siberia.	https://doi.org/10.1016/j.precamres.2018.11.022	125
R16419	2	Mandal, SK et al.	2019	Tectonics	38	120—143	Multi-proxy isotopic and geochemical analysis of the Siwalik sediments in NW India: implication for the Late Cenozoic tectonic evolution of the Himalaya.	https://doi.org/10.1029/2018TC005200	3484
R16420	2	Agyemang, PCO et al.	2019	Geological Magazine	156	1334-1356	Sedimentary provenance and maximum depositional age analysis of the Cretaceous Lapur and Muruanachok sandstones (Turkana Grits), Turkana Basin, Kenya.	https://doi.org/10.1017/S0016756818000663	593
R16421	2	Agrios, L	2018	Univ Indiana	Thesis	Masters	Using U-Pb Dating of Detrital Zircons to Determine Major Ice Stream Flow History in the Weddell Sea Embayment, Antarctica.	https://scholarworks.iupui.edu/handle/1805/17426	3542
R16422	2	Motova, ZL et al.	2018	Geodynamics Tectonophysics	9	1313—1329	U-Pb (LA-ICP-MS) age of detrital zircons and the sources of terrigenous sediments of the Ipsit suite, Karagass series (Sayan segment of the Sayan-Baikal-Patom belt).	https://doi.org/10.5800/GT-2018-9-4-0397	38
R16423	2	Bissaro-Junior, MC et al.	2019	Palaeogeo Palaeoclim Palaeoeco	516	64—70	Detrital zircon U—Pb geochronology constrains the age of Brazilian Neogene deposits from Western Amazonia.	https://doi.org/10.1016/j.palaeo.2018.11.032	41
R20002	2	Rosenbaum, G. et al.	2020	Australian J Earth Sci	67	59-73	Sedimentological responses to the Hunter–Bowen Orogeny (eastern Australia): evidence from the northern Gympie Terrane	https://doi.org/10.1080/08120099.2019.1648317	446
R20003	2	Wang, X. et al.	2020	Chemical Geology	536	119465	Evaluation of zircon U-Pb geochronology as a tool to determine soil provenance in a limestone terrane, Middle TN, USA	https://doi.org/10.1016/j.chemgeo.2020.119465	539
R20004	2	Hartnady, M.I.H. et al.	2019	Contrib Mineral Petrol	175	Article-9	Zircon oxygen and hafnium isotope decoupling during regional metamorphism: implications for the generation of low d18O magmas	https://doi.org/10.1007/s00410-019-1646-7	36
R20005	2	Najman, Y. et al.	2020	Earth & Planetary Sci Lett	530	115948	The exhumation of the Indo-Burman Ranges, Myanmar	https://doi.org/10.1016/j.epsl.2019.115948	503
R20006	2	Balica, C. et al.	2020	Earth & Planetary Sci Lett	531	116005	A zircon petrochronologic view on granitoids and continental evolution	https://doi.org/10.1016/j.epsl.2019.116005	340
R20007	2	Wang, C.C. et al.	2020	Gondwana Research	82	108-127	Grenville-age continental arc magmatism and crustal evolution in central Dronning Maud Land (East Antarctica): Zircon geochronological and Hf-O isotopic evidence	https://doi.org/10.1016/j.gr.2019.12.004	9
R20008	2	Priyatkina, N. et al.	2020	Precambrian Research	340	105645	A preliminary reassessment of the Siberian cratonic basement with new U-Pb-Hf detrital zircon data	https://doi.org/10.1016/j.precamres.2020.105645	0
R20009	2	Rasmussen, B. et al.	2020	Geology	48	44-48	A 1.25 Ga depositional age for the “Paleoproterozoic” Mapedi red beds, Kalahari manganese field, South Africa: New constraints on the timing of oxidative weathering and hematite mineralization	https://doi.org/10.1130/G46707.1	37
R20010	2	Khelen, A.C. et al.	2020	Geoscience Frontiers	11	229-242	Detrital zircon U-Pb geochronology of stromatolitic carbonates from the greenstone belts of Dharwar Craton and Cuddapah basin of Peninsular India	https://doi.org/10.1016/j.gsf.2019.04.010	12
R20011	2	Chen, Y. et al.	2019	Gondwana Research	67	115-130	Provenance of the early to mid-Paleozoic sediments in the northern Alxa area: Implications for tectonic evolution of the southwestern Central Asian Orogenic Belt	https://doi.org/10.1016/j.gr.2018.10.017	305
R20012	2	Liu, Q. et al.	2019	Gondwana Research	69	73-88	Detrital zircon provenance constraints on the final closure of the middle segment of the Paleo-Asian Ocean	https://doi.org/10.1016/j.gr.2019.01.001	292
R20013	2	Azdimousa, A. et al.	2019	Gondwana Research	70	133-150	Detrital zircon U-Pb ages in the Rif Belt (northern Morocco): Paleogeographic implications	https://doi.org/10.1016/j.gr.2018.12.008	823
R20014	2	Wang & Santosh	2019	Gondwana Research	72	1-14	Eoarchean to Mesoarchean crustal evolution in the Dharwar craton, India: Evidence from detrital zircon U-Pb and Hf isotopes	https://doi.org/10.1016/j.gr.2019.02.006	84
R20015	2	Huang, H. et al.	2019	Gondwana Research	72	120-138	Provenance of latest Mesoproterozoic to early Neoproterozoic (meta)-sedimentary rocks and implications for paleographic reconstruction of the Yili Block	https://doi.org/10.1016/j.gr.2019.03.010	223
R20016	2	Yan, C. et al.	2019	Gondwana Research	73	175-189	Time constraints on the closure of the Paleo–South China Ocean and the Neoproterozoic assembly of the Yangtze and Cathaysia blocks: Insight from new detrital zircon analyses	https://doi.org/10.1016/j.gr.2019.03.018	444
R20017	2	Bold, U. et al.	2019	Gondwana Research	75	172-183	Precambrian basement, provenance implication, and tectonic evolution of the Gargan block of the Tuva-Mongolia terranes, Central Asian Orogenic Belt	https://doi.org/10.1016/j.gr.2019.05.003	78
R20018	2	Mukherjee, P.K. et al.	2019	Gondwana Research	75	282-297	U-Pb zircon ages and Sm-Nd isotopic characteristics of the Lesser and Great Himalayan sequences, Uttarakhand Himalaya, and their regional tectonic implications	https://doi.org/10.1016/j.gr.2019.06.001	59
R20019	2	Biske, Y.S. et al.	2019	Gondwana Research	75	97-117	Detrital zircon UPb geochronology of middle Paleozoic sandstones from the South Tianshan (Kyrgyzstan): Implications for provenance and tectonic evolution of the Turkestan Ocean	https://doi.org/10.1016/j.gr.2019.04.010	677
R20020	2	Li, M. et al.	2019	Gondwana Research	76	173-184	Identifying late Neoproterozoic–early Paleozoic sediments in the South Qilian Belt, China: A peri-Gondwana connection in the northern Tibetan Plateau	https://doi.org/10.1016/j.gr.2019.06.010	551
R20021	2	Haas, I. et al.	2020	Gondwana Research	77	204-222	Gondwana fragments in the Eastern Alps: A travel story from U/Pb zircon data	https://doi.org/10.1016/j.gr.2019.07.015	243
R20022	2	Campbell, M.J. et al.	2020	Gondwana Research	78	210-227	Origin of dispersed Permian–Triassic fore-arc basin terranes in New Zealand: Insights from zircon petrochronology	https://doi.org/10.1016/j.gr.2019.08.010	124
R20023	2	Teixeira, W. et al.	2020	Earth-Science Rev	202	103089	The Rio Apa Terrane reviewed: UPb zircon geochronology and provenance studies provide paleotectonic links with a growing Proterozoic Amazonia	https://doi.org/10.1016/j.earscirev.2020.103089	227
R20024	2	Rahman, M.J.J. et al.	2020	Gondwana Research	78	278-290	Geochemistry and detrital zircon U–Pb dating of Pliocene-Pleistocene sandstones of the Chittagong Tripura Fold Belt (Bangladesh): Implications for provenance	https://doi.org/10.1016/j.gr.2019.07.018	168
R20025	2	Wei, Y. et al.	2020	Gondwana Research	78	41-57	Geochemistry, detrital zircon geochronology and Hf isotope of the clastic rocks in southern Tibet: Implications for the Jurassic-Cretaceous tectonic evolution of the Lhasa terrane	https://doi.org/10.1016/j.gr.2019.08.014	300
R20026	2	de Lira-Santos, C.M. et al.	2019	J South Amer Earth Sci	96	102384	Early to late Neoproterozoic subduction-accretion episodes in the Cariris Velhos Belt of the Borborema Province, Brazil: Insights from isotope and whole-rock geochemical data of supracrustal and granitic rocks	https://doi.org/10.1016/j.jsames.2019.102384	11
R20027	2	Zhang, D. et al.	2020	Gondwana Research	78	92-109	Marginal accretion processes of Jiamusi Block in NE China: Evidences from detrital zircon U-Pb age and deformation of the Wandashan Terrane	https://doi.org/10.1016/j.gr.2019.08.006	186
R20028	2	Santosh, M. et al.	2020	Gondwana Research	79	157-184	The Bastar craton, central India: A window to Archean – Paleoproterozoic crustal evolution	https://doi.org/10.1016/j.gr.2019.09.012	15
R20029	2	Deng, X.S. et al.	2020	Gondwana Research	79	197-208	Detrital record of late-stage silicic volcanism in the Emeishan large igneous province	https://doi.org/10.1016/j.gr.2019.09.015	146
R20030	2	Chen, Y. et al.	2020	Gondwana Research	79	263-282	Early to mid-Paleozoic magmatic and sedimentary records in the Bainaimiao Arc: An advancing subduction-induced terrane accretion along the northern margin of the North China Craton	https://doi.org/10.1016/j.gr.2019.08.012	324
R20031	2	Chen, W.Y. et al.	2020	Gondwana Research	80	142-156	Late Neoproterozoic intracontinental rifting of the Tarim carton, NW China: An integrated geochemical, geochronological and Sr–Nd–Hf isotopic study of siliciclastic rocks and basalts from deep drilling cores	https://doi.org/10.1016/j.gr.2019.10.007	372
R20032	2	Chaudhuri, A. et al.	2020	Gondwana Research	80	188-201	Detrital zircon and monazite track the source of Mesozoic sediments in Kutch to rocks of Late Neoproterozoic and Early Palaeozoic orogenies in northern India	https://doi.org/10.1016/j.gr.2019.10.015	73
R20033	2	Perez, N.D. et al.	2019	Tectonics	38	1584-1608	Reconstructing Extensional Basin Architecture and Provenance in the Marrakech High Atlas of Morocco: Implications for Rift Basins and Inversion Tectonics	https://doi.org/10.1029/2018TC005413	878
R20034	2	Sorokin, A.A. et al.	2020	Gondwana Research	81	58-78	Timing of closure of the eastern Mongol–Okhotsk Ocean: Constraints from U–Pb and Hf isotopic data of detrital zircons from metasediments along the Dzhagdy Transect	https://doi.org/10.1016/j.gr.2019.11.009	988
R20035	2	Kiyokawa, S. et al.	2019	Island Arc	28	e12268	Timing and development of sedimentation of the Cleaverville Formation and a post‐accretion pull‐apart system in the Cleaverville area, coastal Pilbara Terrane, Pilbara, Western Australia	https://doi.org/10.1111/iar.12324	150
R20036	2	Serra-Varela, S. et al.	2019	Andean Geology	46	102-130	Evolution of the Palaeozoic basement of the North Patagonian Andes in the San Martín de los Andes area (Neuquén, Argentina): petrology, age and correlations	http://dx.doi.org/10.5027/andgeoV46n1-3124	27
R20037	2	White, S. et al.	2019	Amer J Science	319	694-735	Provenance of the Newfoundland Appalachian foreland basins	https://doi.org/10.2475/08.2019.03	142
R20038	2	Song, Y. et al.	2020	J Asian Earth Sci	188	104106	Detrital zircons from Late Paleozoic to Triassic sedimentary rocks of the Gongshan-Baoshan Block, SE Tibet: Implications for episodic crustal growth of Eastern Gondwana	https://doi.org/10.1016/j.jseaes.2019.104106	406
R20039	2	Lewin, A. et al.	2020	J Geo Society London	177	141-152	Provenance of Ordovician–Silurian and Carboniferous–Permian glaciogenic successions in Ethiopia revealed by detrital zircon U–Pb geochronology	https://doi.org/10.1144/jgs2019-027	447
R20040	2	Mackaman-Lofland, C. et al.	2019	J South Amer Earth Sci	89	299-318	Mesozoic to Cenozoic retroarc basin evolution during changes in tectonic regime, southern Central Andes (31–33°S): Insights from zircon U-Pb geochronology	https://doi.org/10.1016/j.jsames.2018.10.004	456
R20041	2	de Oliveira & Moura	2019	J South Amer Earth Sci	90	162-180	Provenance of detrital zircons of the canindé group (Parnaíba basin), northeastern Brazil	https://doi.org/10.1016/j.jsames.2018.12.009	284
R20042	2	Suhr, N.S. et al.	2019	J South Amer Earth Sci	90	520-539	Detrital-zircon geochronology and provenance of the El Oro Metamorphic Complex, Ecuador: Geodynamic implications for the evolution of the western Gondwana margin	https://doi.org/10.1016/j.jsames.2018.12.010	96
R20043	2	Lima, H.M. et al.	2019	J South Amer Earth Sci	90	54-69	Isotopic and geochemical characterization of the metavolcano-sedimentary rocks of the Jirau do Ponciano Dome: A structural window to a Paleoproterozoic continental arc root within the Southern Borborema Province, Northeast Brazil	https://doi.org/10.1016/j.jsames.2018.12.002	6
R20044	2	Lemos-Santos, D.V. et al.	2019	J South Amer Earth Sci	90	76-93	UPb and SmNd constraints on miocene units in the Ischigualasto-Villa Unión foreland basin, Sierras Pampeanas, Argentina: Sedimentary provenance, landscape evolution coupling flat-slab subduction	https://doi.org/10.1016/j.jsames.2018.11.021	254
R20045	2	Souza, E.G. et al.	2019	J South Amer Earth Sci	91	173-187	Paleoenvironment and age constraints of Paleoproterozoic alluvial fans in the Sao Francisco Craton, Brazil	https://doi.org/10.1016/j.jsames.2019.01.013	188
R20046	2	Koltonik, K. et al.	2019	J South Amer Earth Sci	92	2020-12-31	Provenance of upper Paleozoic siliciclastics rocks from two high-latitude glacially influenced intervals in Bolivia	https://doi.org/10.1016/j.jsames.2019.02.023	309
R20047	2	Wengler, M. et al.	2019	J South Amer Earth Sci	92	329-349	Sediment provenance of Triassic and Jurassic sandstones in central Mexico during activity of the Nazas volcanic arc	https://doi.org/10.1016/j.jsames.2019.03.009	114
R20048	2	Orrillo, J.M.P. et al.	2019	J South Amer Earth Sci	94	102228	Depositional age and provenance in the San Luis Formation, Sierras Pampeanas, Argentina: Evidence from detrital zircon studies	https://doi.org/10.1016/j.jsames.2019.102228	142
R20049	2	Gomez, R. et al.	2019	J South Amer Earth Sci	95	102257	Onset of foreland basin deposition in the Neuquén Basin (34°-35°S): New data from sedimentary petrology and U–Pb dating of detrital zircons from the Upper Cretaceous non-marine deposits	https://doi.org/10.1016/j.jsames.2019.102257	163
R20050	2	Juarez-Arriaga, E. et al.	2019	J South Amer Earth Sci	95	102264	Late Cretaceous-Paleocene stratigraphic and structural evolution of the central Mexican fold and thrust belt, from detrital zircon (U-Th)/(He-Pb) ages	https://doi.org/10.1016/j.jsames.2019.102264	411
R20051	2	Silva, A.J.C.A. et al.	2019	J South Amer Earth Sci	95	102293	Tectonic implications of U-Pb ages of detrital zircon grains in metasedimentary rocks of the northwestern sector of the Passos Nappe, southern Brasilia Belt, Brazil	https://doi.org/10.1016/j.jsames.2019.102293	238
R20052	2	Jost, H. et al.	2019	J South Amer Earth Sci	96	102329	Stratigraphic update, paleotectonic, paleogeographic, and depositional environments of the Crixás Greenstone Belt, Central Brazil	https://doi.org/10.1016/j.jsames.2019.102329	2
R20053	2	Salgado, S.S. et al.	2019	J South Amer Earth Sci	96	102364	Provenance of the Buritirama Formation reveals the Paleoproterozoic assembly of the Bacajá and Carajás blocks (Amazon Craton) and the chronocorrelation of Mn-deposits in the Transamazonian/Birimian system of northern Brazil/West Africa	https://doi.org/10.1016/j.jsames.2019.102364	83
R20054	2	George, S.W.M. et al.	2020	J South Amer Earth Sci	97	102237	Chronology of deposition and unconformity development across the Cretaceous–Paleogene boundary, Magallanes-Austral Basin, Patagonian Andes	https://doi.org/10.1016/j.jsames.2019.102237	1061
R20055	2	Ma, C. et al.	2019	Amer J Science	319	582-630	Formation and orogen-parallel transport of the Dadeville Complex, Alabama, USA: Implications for the Taconian orogeny in the southern Appalachians	https://doi.org/10.2475/07.2019.03	85
R20056	2	Butler, K.L. et al.	2020	J South Amer Earth Sci	97	102242	Cretaceous-Cenozoic growth of the Patagonian broken foreland basin, Argentina: Chronostratigraphic framework and provenance variations during transitions in Andean subduction dynamics	https://doi.org/10.1016/j.jsames.2019.102242	1254
R20057	2	Tavares, T.D. et al.	2020	J South Amer Earth Sci	97	102395	Detrital zircons from the Upper Três Marias Formation, São Francisco basin, SE Brazil: Record of foreland deposition during the Cambrian?	https://doi.org/10.1016/j.jsames.2019.102395	297
R20058	2	Wang, C. et al.	2019	AAPG Bulletin	103	1525-1552	Detrital zircon ages: A key to unraveling provenance variations in the eastern Yinggehai–Song Hong Basin, South China Sea	https://doi.org/10.1306/11211817270	461
R20059	2	Seraine, M. et al.	2020	J South Amer Earth Sci	97	102397	Tectonic significance of abrupt immature sedimentation in a shallow cratonic margin basin: The Arkose Level, Mesoproterozoic Paranoa Group	https://doi.org/10.1016/j.jsames.2019.102397	62
R20060	2	Rossi, A.V.A. et al.	2020	J South Amer Earth Sci	97	102406	Stratigraphic, isotopic, and geochronological record of a superposed pro-foreland basin in the eastern São Francisco craton during west Gondwana amalgamation	https://doi.org/10.1016/j.jsames.2019.102406	338
R20061	2	Melo-Silva, P. et al.	2020	J South Amer Earth Sci	99	102380	Geochronological evolution of the Pitangui greenstone belt, southern São Francisco Craton, Brazil: Constraints from U-Pb zircon age, geochemistry and field relationships	https://doi.org/10.1016/j.jsames.2019.102380	45
R20062	2	Chavez, I. et al.	2019	AAPG Bulletin	103	1321-1350	Late Mesozoic sediment provenance on Georges Bank: Enlargement of river drainages to the Atlantic Ocean in the Late Jurassic–Early Cretaceous	https://doi.org/10.1306/10261817348	126
R20063	2	Fyhn, M.B.W. et al.	2019	Marine Petroleum Geology	101	162–179	Detrital zircon ages and heavy mineral composition along the Gulf of Tonkin - implication for sand provenance in the Yinggehai-Song Hong and Qiongdongnan basins	https://doi.org/10.1016/j.marpetgeo.2018.11.051	652
R20064	2	Sun, Z. et al.	2020	Marine Petroleum Geology	113	104142	Reconstructing provenance interaction of multiple sediment sources in continental down-warped lacustrine basins: An example from the Bodong area, Bohai Bay Basin, China	https://doi.org/10.1016/j.marpetgeo.2019.104142	248
R20065	2	Shi, Y. et al.	2020	Marine Petroleum Geology	114	104169	Provenance and sedimentary evolution from the Middle Permian to Early Triassic around the Bogda Mountain, NW China: A tectonic inversion responding to the consolidation of Pangea	https://doi.org/10.1016/j.marpetgeo.2019.104169	1256
R20066	2	Wang, Y. et al.	2019	Minerals	10	7	Early Triassic Conversion from Source to Sink on the Southern Margin of the North China Craton: Constraints by Detrital Zircon U-Pb Ages	https://doi.org/10.3390/min10010007	65
R20067	2	Ershova, V.B. et al.	2019	Minerals	10	36	U–Pb Age and Hf Isotope Geochemistry of Detrital Zircons from Cambrian Sandstones of the Severnaya Zemlya Archipelago and Northern Taimyr (Russian High Arctic)	https://doi.org/10.3390/min10010036	392
R20068	2	Li, C. et al.	2020	Palaeogeo Palaeoclim Palaeoeco	537	109373	Reconstruction on regional paleo-drainage evolution in the northern Junggar Basin, China during the last ~27 myr from provenance analyses and its implications for uplift of the Altai Mountains	https://doi.org/10.1016/j.palaeo.2019.109373	846
R20069	2	Botha, J. et al.	2020	Palaeogeo Palaeoclim Palaeoeco	540	109467	New geochemical and palaeontological data from the Permian-Triassic boundary in the South African Karoo Basin test the synchronicity of terrestrial and marine extinctions	https://doi.org/10.1016/j.palaeo.2019.109467	243
R20070	2	Kim, S.W. et al.	2019	Precambrian Research	322	24-41	Detrital zircon U-Pb and Hf isotope characteristics of the Early Neoproterozoic successions in the central-western Korean Peninsula: Implication for the Precambrian tectonic history of East Asia	https://doi.org/10.1016/j.precamres.2018.12.008	249
R20071	2	Couzinie, S. et al.	2019	Precambrian Research	324	269-284	Detrital zircon U–Pb–Hf systematics of Ediacaran metasediments from the French Massif Central: Consequences for the crustal evolution of the north Gondwana margin	https://doi.org/10.1016/j.precamres.2019.01.016	475
R20072	2	Zhao, Y. et al.	2019	Precambrian Research	326	272-294	Depositional age, provenance and tectonic significance of Precambrian metasedimentary rocks from the Dunhuang Complex, NW China: Evidence from field investigation, zircon U–Pb geochronology and whole–rock geochemistry	https://doi.org/10.1016/j.precamres.2017.12.032	37
R20073	2	Xia, B. et al.	2019	Precambrian Research	326	295-311	Petrology and age of Precambrian Aksu blueschist, NW China	https://doi.org/10.1016/j.precamres.2017.12.041	91
R20074	2	Grenholm, M. et al.	2019	Precambrian Research	328	161-192	Paleoproterozoic volcano-sedimentary series in the ca. 2.27–1.96 Ga Birimian Orogen of the southeastern West African Craton	https://doi.org/10.1016/j.precamres.2019.04.005	485
R20075	2	Villeneuve, A. et al.	2019	Precambrian Research	328	81-98	U-Pb ages and provenance of detrital zircon from metasedimentary rocks of the Nya-Ngezie and Bugarama groups (D.R. Congo): A key for the evolution of the Mesoproterozoic Kibaran-Burundian Orogen in Central Africa	https://doi.org/10.1016/j.precamres.2019.04.003	167
R20076	2	Peck, W.H. et al.	2019	Precambrian Research	331	105342	Detrital zircon constraints on Grenville sedimentation at the margin of Laurentia	https://doi.org/10.1016/j.precamres.2019.105342	756
R20077	2	Xue, E.K. et al.	2019	Precambrian Research	331	105348	Detrital zircon U-Pb-Hf isotopes and whole-rock geochemistry of neoproterozoic-cambrian successions in the Cathaysia Block of South China: Implications on paleogeographic reconstruction in supercontinent	https://doi.org/10.1016/j.precamres.2019.105348	205
R20078	2	Sun, J. et al.	2019	Precambrian Research	331	105349	Late Paleoproterozoic tectonic evolution of the Olongbuluke Terrane, northern Qaidam, China: Constraints from stratigraphy and detrital zircon geochronology	https://doi.org/10.1016/j.precamres.2019.105349	136
R20079	2	Zhu, G. et al.	2019	Precambrian Research	331	105350	The western boundary between the Yangtze and Cathaysia blocks, new constraints from the Pingbian Group sediments, southwest South China Block	https://doi.org/10.1016/j.precamres.2019.105350	436
R20080	2	Paszkowski, M. et al.	2019	Precambrian Research	331	105352	Detrital zircon U-Pb and Hf constraints on provenance and timing of deposition of the Mesoproterozoic to Cambrian sedimentary cover of the East European Craton, Belarus	https://doi.org/10.1016/j.precamres.2019.105352	1479
R20081	2	Vandyk, T.M. et al.	2019	Precambrian Research	331	105362	Temperate glaciation on a Snowball Earth: Glaciological and palaeogeographic insights from the Cryogenian Yuermeinak Formation of NW China	https://doi.org/10.1016/j.precamres.2019.105362	50
R20082	2	Koykka, J. et al.	2019	Precambrian Research	331	105364	Provenance evolution of the Paleoproterozoic metasedimentary cover sequences in northern Fennoscandia: Age distribution, geochemistry, and zircon morphology	https://doi.org/10.1016/j.precamres.2019.105364	374
R20083	2	Bickford, M.E. et al.	2019	Precambrian Research	331	105374	Ages and Hf isotopic compositions of detrital zircons in the Pinal schist, southern Arizona, USA: Provenance, tectonic setting, and evidence for pre-1.7 Ga crust in SW Laurentia	https://doi.org/10.1016/j.precamres.2019.105374	126
R20084	2	D'Souza, J. et al.	2019	Precambrian Research	332	105383	Mesoarchaean to Neoproterozoic (3.2–0.8 Ga) crustal growth and reworking in the Aravalli Craton, northwestern India: Insights from the Pur-Banera supracrustal belt	https://doi.org/10.1016/j.precamres.2019.105383	64
R20085	2	Xiao, L.L. et al.	2019	Precambrian Research	332	105415	Metamorphic records in the Lüliang metapelites of the Jiehekou Group: Implications for the tectonic evolution of the Trans-North China Orogen, North China Craton	https://doi.org/10.1016/j.precamres.2019.105415	15
R20086	2	Debruyne, D. et al.	2019	Precambrian Research	333	105448	Detrital zircon U–Pb ages from the Paleoproterozoic Lulua and Luiza volcanosedimentary Groups in the Kasai Shield, Congo Craton: Implications for the source of sediments and the Kasai-Ntem and São Francisco Craton	https://doi.org/10.1016/j.precamres.2019.105448	97
R20087	2	Long, X. et al.	2019	Precambrian Research	334	105473	Precambrian crustal evolution of the southwestern Tarim Craton, NW China: Constraints from new detrital zircon ages and Hf isotopic data of the Neoproterozoic metasedimentary rocks	https://doi.org/10.1016/j.precamres.2019.105473	108
R20088	2	Fernandes, N.A. et al.	2019	Precambrian Research	335	105483	Geochemistry and provenance of siliciclastic rocks from the Mesoproterozoic Upper Vazante Sequence, Brazil: Insights on the evolution of the southwestern margin of the São Francisco Craton and the Columbia Supercontinent	https://doi.org/10.1016/j.precamres.2019.105483	9
R20089	2	Campbell, M.J. et al.	2020	Lithos	356	105367	Episodic behavior of the eastern Gondwanan margin: Insights from detrital zircon petrochronology from the Murihiku Terrane, New Zealand	https://doi.org/10.1016/j.lithos.2020.105367	134
R20090	2	Wang, L. et al.	2020	Precambrian Research	337	105457	Turbidite record of a middle Neoproterozoic active continental margin in the West Cathaysia terrane, South China: Implications for the relationships between the Yangtze and Cathaysia blocks and their positions in Rodinia	https://doi.org/10.1016/j.precamres.2019.105457	165
R20091	2	Cutts, K. et al.	2020	Precambrian Research	338	105567	Zircon U-Pb and Lu-Hf record from high-grade complexes within the Mantiqueira Complex: First evidence of juvenile crustal input at 2.4–2.2 Ga and implications for the Palaeoproterozoic evolution of the São Francisco Craton	https://doi.org/10.1016/j.precamres.2019.105567	84
R20092	2	Sun, F. et al.	2020	Precambrian Research	337	105554	Provenance analysis of the late Mesoproterozoic to Neoproterozoic Xuhuai Basin in the southeast North China Craton: Implications for paleogeographic reconstruction	https://doi.org/10.1016/j.precamres.2019.105554	84
R20093	2	Zhou, X. et al.	2020	Precambrian Research	337	105556	Does Neoproterozoic Nam Co formation in Northwest Vietnam belong to South China or Indochina?	https://doi.org/10.1016/j.precamres.2019.105556	172
R20094	2	Liu, H. et al.	2020	Precambrian Research	337	105558	Reconstructing South China in the Mesoproterozoic and its role in the Nuna and Rodinia supercontinents	https://doi.org/10.1016/j.precamres.2019.105558	91
R20095	2	Armistead, S.E.	2019	Univ of Adelaide	Thesis	PhD	Tectonic evolution of Madagascar over three billion years of Earth’s history	https://digital.library.adelaide.edu.au/dspace/handle/2440/120752	87
R20096	2	Huang, C. et al.	2019	Nature Scientific Rpt	9	15360	Resolving the Architecture and Early Evolution of a Forearc Basin (Georgia Basin, Canada) Using Detrital Zircon	https://doi.org/10.1038/s41598-019-51795-5	3171
R20097	2	Martin, J.R. et al.	2019	Australian J Earth Sci	66	183-207	Detrital zircon age and provenance constraints on late Paleozoic ice-sheet growth and dynamics in Western and Central Australia	https://doi.org/10.1080/08120099.2019.1531925	84
R20098	2	Henderson & Fergusson	2019	Australian J Earth Sci	66	607-624	Growth and provenance of a Paleozoic subduction complex in the Broken River Province, Mossman Orogen: evidence from detrital zircon ages	https://doi.org/10.1080/08120099.2019.1572033	770
R20099	2	Tedesco, J. et al.	2019	Sedimentary Geology	393	105539	Provenance and paleogeography of the Southern Paraná Basin: Geochemistry and UPb zircon geochronology of the Carboniferous-Permian transition	https://doi.org/10.1016/j.sedgeo.2019.105539	850
R20100	2	Zhu, W. et al.	2019	Basin Research	31	539-561	Provenance analysis of detrital monazite, zircon and Cr‐spinel in the northern Tibetan Plateau: Implications for the Paleozoic tectonothermal history of the Altyn Tagh and Qimen Tagh Ranges	https://doi.org/10.1111/bre.12333	147
R20101	2	Quiroz-Valle, F.R. et al.	2019	Brazilian J Geology	49	e20180080	Petrography and detrital zircon U-Pb geochronology of sedimentary rocks of the Campo Alegre Basin, Southern Brazil: implications for Gondwana assembly	http://dx.doi.org/10.1590/2317-4889201920180080	170
R20102	2	Dutra, L.F. et al.	2019	Brazilian J Geology	49	e20180095	Sedimentary and U-Pb detrital zircons provenance of the Paleoproterozoic Piracicaba and Sabará groups, Quadrilátero Ferrífero, Southern São Francisco craton, Brazil	http://dx.doi.org/10.1590/2317-4889201920180095	83
R20103	2	Deluca, C. et al.	2019	Brazilian J Geology	49	e20190017	Provenance of the Ediacaran Salinas Formation (Araçuaí Orogen, Brazil): Clues from lithochemical data and zircon U-Pb (SHRIMP) ages of volcanic clasts	http://dx.doi.org/10.1590/2317-4889201920190017	11
R20104	2	Vasquez, M.L. et al.	2019	Brazilian J Geology	49	e20190067	U-Pb SHRIMP dating of basement rocks of the Iriri-Xingu domain, Central Amazonian province, Amazonian craton	http://dx.doi.org/10.1590/2317-4889201920190067	17
R20105	2	Sundell, K. et al.	2019	Andean Tectonics	Chapt 13	363-397	Chapter 13 - Provenance and recycling of detrital zircons from Cenozoic Altiplano strata and the crustal evolution of western South America from combined U-Pb and Lu-Hf isotopic analysis	https://doi.org/10.1016/B978-0-12-816009-1.00014-9	246
R20106	2	Sawada, H. et al.	2019	Terra Nova	31	438-444	Age constraints on the Palaeoproterozoic Lomagundi–Jatuli Event in Zimbabwe: Zircon geochronology of the Magondi Supergroup	https://doi.org/10.1111/ter.12407	107
R20107	2	Barnes, C. et al.	2019	Contrib Mineral Petrol	174	Art-5	High-spatial resolution dating of monazite and zircon reveals the timing of subduction–exhumation of the Vaimok Lens in the Seve Nappe Complex (Scandinavian Caledonides)	https://doi.org/10.1007/s00410-018-1539-1	304
R20108	2	Agyemang, PCO et al.	2019	Cretaceous Research	97	52-72	U-Pb detrital zircon constraints on the depositional age and provenance of the dinosaur-bearing Upper Cretaceous Wadi Milk formation of Sudan	https://doi.org/10.1016/j.cretres.2019.01.005	933
R20109	2	Madronich, L.I.	2019	Univ of Calgary	Thesis	MS	Detrital zircon U-Pb ages and trace element compositions from Cambrian rocks of western North America	https://prism.ucalgary.ca/handle/1880/109892	4416
R20110	2	Li, Z. et al.	2019	J Asian Earth Sci	173	143-160	Genesis of the Neoproterozoic-Early Cambrian banded iron ore-bearing sedimentary rocks in the Jiertieke-Zankan iron ore belt, West Kunlun Orogenic Belt, Xinjiang (NW China)	https://doi.org/10.1016/j.jseaes.2019.01.020	35
R20111	2	Syzdek, J.C. et al.	2019	Mountain Geologist	56	295-317	Detrital zircon U-Pb geochronology and provenance of the Sundance Formation, western Powder River Basin, Wyoming	https://doi.org/10.31582/rmag.mg.56.3.295	248
R20112	2	Agyemang, PCO et al.	2019	Geological Magazine	156	1334-1356	Sedimentary provenance and maximum depositional age analysis of the Cretaceous? Lapur and Muruanachok sandstones (Turkana Grits), Turkana Basin, Kenya	https://doi.org/10.1017/S0016756818000663	593
R20113	2	McGuire, J.D. et al.	2019	Mountain Geologist	56	231-246	Detrital zircon U-Pb geochronology of the Ordovician Lander Sandstone, Bighorn Mountains, Wyoming	https://doi.org/10.31582/rmag.mg.56.3.231	174
R20114	2	Pystin, A.M. et al.	2020	Intl Geology Review	62	2189-2202	U-Pb dating of detrital zircons from basal Post Paleoproterozoic metasediments in the Subpolar and Polar Urals: evidence for a Cryogenian, not Mesoproterozoic age	https://doi.org/10.1080/00206814.2019.1689533	87
R20115	2	Ramos-Vazquez & Armstrong-Altrin	2019	Marine Petroleum Geology	110	650-675	Sediment chemistry and detrital zircon record in the Bosque and Paseo del Mar coastal areas from the southwestern Gulf of Mexico	https://doi.org/10.1016/j.marpetgeo.2019.07.032	186
R20116	2	Shellnutt, J.G. et al.	2019	Precambrian Research	332	105398	Cryptic regional magmatism in the southern Saharan Metacraton at 580 Ma	https://doi.org/10.1016/j.precamres.2019.105398	24
R20117	2	Kirkland, C.L. et al.	2020	Earth & Planetary Sci Lett	531	115953	Find a match with triple-dating: Antarctic sub-ice zircon detritus on the modern shore of Western Australia	https://doi.org/10.1016/j.epsl.2019.115953	33
R20118	2	Schwartz, T.M. et al.	2019	Tectonics	38	4320-4334	Orogenic Recycling of Detrital Zircons Characterizes Age Distributions of North American Cordilleran Strata	https://doi.org/10.1029/2019TC005810	654
R20119	2	Gaschnig, R.M.	2019	Geochem Geophys Geosyst	20	1557-1573	Benefits of a Multiproxy Approach to Detrital Mineral Provenance Analysis: An Example from the Merrimack River, New England, USA	https://doi.org/10.1029/2018GC008005	62
R20120	2	Izumi, K. et al.	2019	Geological Journal	55	862-874	Palaeogeographic and tectonic setting of the Lower Jurassic (Pliensbachian‐Toarcian) Nishinakayama Formation, Toyora Group, SW Japan	https://doi.org/10.1002/gj.3466	40
R20121	2	Wang, X. et al.	2019	Geophysical Res Letters	46	11773-11781	Parathethys Last Gasp in Central Asia and Late Oligocene Accelerated Uplift of the Pamirs	https://doi.org/10.1029/2019GL084838	362
R20122	2	Webb, M. et al.	2019	J Asian Earth Sci	179	238-260	The Tamrau Block of NW New Guinea records late Miocene–Pliocene collision at the northern tip of the Australian Plate	https://doi.org/10.1016/j.jseaes.2019.04.020	148
R20123	2	Gardiner, N.J. et al.	2019	Precambrian Research	321	64-84	Zircon U–Pb, Lu–Hf and O isotopes from the 3414 Ma Strelley Pool Formation, East Pilbara Terrane, and the Palaeoarchaean emergence of a cryptic cratonic core	https://doi.org/10.1016/j.precamres.2018.11.023	37
R20124	2	Roige, M. et al.	2019	J Geo Society London	176	1182-1190	Detrital zircon U–Pb insights into the timing and provenance of the South Pyrenean Jaca basin	https://doi.org/10.1144/jgs2018-228	287
R20125	2	Anderson, I. et al.	2019	Mountain Geologist	56	247-265	Preliminary detrital zircon U-Pb geochronology of the Wasatch Formation, Powder River Basin, Wyoming	https://doi.org/10.31582/rmag.mg.56.3.247	74
R20126	2	Chen, C.H. et al.	2019	Earth-Science Rev	190	224-246	Provenance of sediments in western Foothills and Hsuehshan Range (Taiwan): A new view based on the EMP monazite versus LA-ICPMS zircon geochronology of detrital grains	https://doi.org/10.1016/j.earscirev.2018.12.015	256
R20127	2	Ershova, V.B. et al.	2019	GFF	141	279-288	Detrital zircon record of the Mesoproterozoic to Lower Cambrian sequences of NW Russia: implications for the paleogeography of the Baltic interior	https://doi.org/10.1080/11035897.2019.1625073	572
R20128	2	Anderson, T. et al.	2019	Earth-Science Rev	197	102899	Sources of bias in detrital zircon geochronology: Discordance, concealed lead loss and common lead correction	https://doi.org/10.1016/j.earscirev.2019.102899	27
R20129	2	He, J. et al.	2020	Earth-Science Rev	201	103078	The zircon story of the Pearl River (China) from Cretaceous to present	https://doi.org/10.1016/j.earscirev.2019.103078	574
R20130	2	He, J. et al.	2019	Geo Soc London Spec Pub	483	605-630	Structural setting and detrital zircon U–Pb geochronology of Triassic–Cenozoic strata in the eastern Central Pamir, Tajikistan	https://doi.org/10.1144/SP483.11	1822
R20131	2	Tobin, T.S. et al.	2020	Cretaceous Research	108	104313	New evidence of a Campanian age for the Cretaceous fossil-bearing strata of Cape Marsh, Robertson Island, Antarctica	https://doi.org/10.1016/j.cretres.2019.104313	52
R20132	2	Maritati, A. et al	2019	Nature Scientific Rpt	9	10192	Fingerprinting Proterozoic Bedrock in Interior Wilkes Land, East Antarctica	https://doi.org/10.1038/s41598-019-46612-y	382
R20133	2	Kellett & Iraheta-Muniz	2019	Geo Survey Canada	open file	8565	Detrital U-Pb zircon and 40Ar/39Ar muscovite geochronology of the Whitehorse Trough, and surrounding rocks, Yukon and British Columbia	https://doi.org/10.4095/314694	256
R20134	2	Rocha-Campos, A.C. et al.	2019	J of Geology	127	167-182	U-Pb Zircon Dating of Ash Fall Deposits from the Paleozoic Paraná Basin of Brazil and Uruguay: A Reevaluation of the Stratigraphic Correlations	https://doi.org/10.1086/701254	104
R20135	2	Lahtinen, R. et al.	2019	Bull Geo Society Finland	91	75-100	Geochemical and U-Pb and Sm-Nd isotopic constraints on the evolution of the Paleoproterozoic Ylitornio nappe complex, northern Fennoscandia	https://doi.org/10.17741/bgsf/91.1.003	120
R20136	2	Abdullah, R. et al.	2020	Australian J Earth Sci	67	153-173	Provenance and deformation history of the Eastern Thomson Orogen and implications for the Paleozoic evolution of the Tasmanides (Eastern Australia)	https://doi.org/10.1080/08120099.2019.1648316	184
R20137	2	Yang, B. et al.	2019	J Geo Society London	176	771-784	Middle–late Mesoproterozoic tectonic geography of the North Australia Craton: U–Pb and Hf isotopes of detrital zircon grains in the Beetaloo Sub-basin, Northern Territory, Australia	https://doi.org/10.1144/jgs2018-159	58
R20138	2	Chapman & Laskowski	2019	Lithosphere	11	581-587	Detrital zircon U-Pb data reveal a Mississippian sediment dispersal network originating in the Appalachian orogen, traversing North America along its southern shelf, and reaching as far as the southwest United States	https://doi.org/10.1130/L1068.1	1113
R20139	2	Manchee, P. et al.	2019	Australian J Earth Sci	66	531-545	Sedimentary and drainage evolution of the Condamine Valley Transition Zone (eastern Australia)	https://doi.org/10.1080/08120099.2018.1550112	129
R20140	2	Sreenivas, B. et al.	2019	Geoscience Frontiers	10	1359-1370	A new cache of Eoarchaean detrital zircons from the Singhbhum craton, eastern India and constraints on early Earth geodynamics	https://doi.org/10.1016/j.gsf.2019.02.001	121
R20141	2	Tripp, G.I.	2019	Geo Survey W Australia	Rpt–199	967p	Stratigraphy and Structure in the Neoarchaean of the Kalgoorlie district, Australia: Critical Controls on Greenstone-hosted Gold Deposits	https://warmelpdstageodocspub.blob.core.windows.net/gswa-publications/1115321a-7e4c-4452-b4ed-a8a4d9511bfd.pdf	109
R20142	2	Barber, D.E. et al.	2019	Geochem Geophys Geosyst	20	2657-2680	The Proto‐Zagros Foreland Basin in Lorestan, Western Iran: Insights From Multimineral Detrital Geothermochronometric and Trace Elemental Provenance Analysis	https://doi.org/10.1029/2019GC008185	243
R20143	2	Wang, W. & Bidgoli	2019	Geochem Geophys Geosyst	20	5522-5543	Detrital Zircon Geochronologic Constraints on Patterns and Drivers of Continental‐Scale Sediment Dispersal in the Late Mississippian	https://doi.org/10.1029/2019GC008469	586
R20144	2	Mason, C.C. et al.	2019	Geology	47	563–567	Detrital zircons reveal sea-level and hydroclimate controls on Amazon River to deep-sea fan sediment transfer	https://doi.org/10.1130/G45852.1	916
R20145	2	Barham & Kirkland	2020	Basin Research	32	854-874	Changing of the guards: Detrital zircon provenance tracking sedimentological reorganization of a post‐Gondwanan rift margin	https://doi.org/10.1111/bre.12403	151
R20146	2	Weber, J. et al.	2019	GSA Special Papers	542	333-346	Reconnaissance reassessment of the Late Eocene Oceanic unit, Barbados: Microtektite geochemistry, zircon U-Pb geochronology, micropaleontology, and provenance	https://doi.org/10.1130/2019.2542(17)	54
R20147	2	Kaur, P. et al.	2019	Intl J Earth Science	108	2683-2697	U–Pb age and Hf isotope record of detrital zircon grains from the North Delhi Supergroup, NW India: implications for provenance and stratigraphic correlations	https://doi.org/10.1007/s00531-019-01782-y	230
R20148	2	Wang, W. et al.	2019	Sedimentary Geology	388	81-98	Detrital zircon geochronology reveals source-to-sink relationships in the Pearl River Mouth Basin, China	https://doi.org/10.1016/j.sedgeo.2019.04.004	269
R20149	2	Mulder, J.A. et al.	2019	Geology	47	645–649	A Multiproxy provenance approach to uncovering the assembly of East Gondwana in Antarctica	https://doi.org/10.1130/G45952.1	62
R20150	2	Sagar, M.W. et al.	2019	New Zealand J Geo Geophys	62	357-370	New U–Pb zircon ages and a revised integrated age model for the late Miocene northern Taranaki coastal section, New Zealand	https://doi.org/10.1080/00288306.2019.1600555	21
R20151	2	Sawada, H. et al.	2019	Geochemical Journal	53	171-179	Detrital zircon evidence for Archean crustal development and plate subduction from the Murmac Bay Group in the Rae Craton, Canada	https://doi.org/10.2343/geochemj.2.0554	127
R20152	2	Long, X. et al.	2019	GSA Bulletin	132	477-494	Detrital zircon U-Pb ages and whole-rock geochemistry of early Paleozoic metasedimentary rocks in the Mongolian Altai: Insights into the tectonic affinity of the whole Altai-Mongolian terrane	https://doi.org/10.1130/B35257.1	211
R20153	2	Vozarova, A. et al.	2019	Geologica Carpathica	70	512-530	Exhumation history of the Variscan suture: Constrains on the detrital zircon geochronology from Carboniferous–Permian sandstones (Northern Gemericum; Western Carpathians)	https://doi.org/10.2478/geoca-2019-0030	98
R20154	2	Vozarova, A. et al.	2019	Geologica Carpathica	70	298-310	Recycling of Paleoproterozoic and Neoproterozoic crust recorded in Lower Paleozoic metasandstones of the Northern Gemericum (Western Carpathians, Slovakia): Evidence from detrital zircons	https://doi.org/10.2478/geoca-2019-0017	37
R20155	2	Baral, U. et al.	2019	Geological Journal	54	120-132	Detrital zircon U–Pb ages, Hf isotopic constraints, and trace element analysis of Upper Cretaceous–Neogene sedimentary units in the Western Nepal Himalaya: Implications for provenance changes and India–Asia collision	https://doi.org/10.1002/gj.3163	439
R20156	2	Xiong, C. et al.	2019	Geological Journal	54	897-912	Provenance, depositional setting, and crustal evolution of the Cathaysia Block, South China: Insights from detrital zircon U–Pb geochronology and geochemistry of clastic rocks	https://doi.org/10.1002/gj.3253	60
R20157	2	Moreira, D.S. et al.	2020	J South Amer Earth Sci	99	102503	A Cambrian age for the upper Bambuí Group, Brazil, supported by the first U-Pb dating of volcaniclastic bed	https://doi.org/10.1016/j.jsames.2020.102503	95
R20158	2	Zhang, S. et al.	2019	Geological Journal	54	1064-1080	Detrital zircon U–Pb geochronology of the Permian strata in the Turpan–Hami Basin in North Xinjiang, NW China: Depositional age, provenance, and tectonic implications	https://doi.org/10.1002/gj.3374	288
R20159	2	Huang, H. et al.	2019	Geological Journal	54	1379-1400	Crustal evolution in the South Tianshan Terrane: Constraints from detrital zircon geochronology and implications for continental growth in the Central Asian Orogenic Belt	https://doi.org/10.1002/gj.3235	330
R20160	2	Kang, H. et al.	2019	Geological Journal	54	2208-2228	Detrital zircon record of rivers' sediments in the North Qilian Orogenic Belt: Implications of the tectonic evolution of the northeastern Tibetan Plateau	https://doi.org/10.1002/gj.3291	61
R20161	2	Madhavaraju, J. et al.	2019	Geological Journal	54	2621-2645	Detrital zircon record of Mesozoic volcanic arcs in the Lower Cretaceous Mural Limestone, northwestern Mexico	https://doi.org/10.1002/gj.3315	153
R20162	2	Liu, F. et al.	2019	Geological Journal	54	2693-2715	Detrital zircon U–Pb geochronology of early Cretaceous sedimentary rocks in Dingzi Bay and Taolin area from the Sulu Orogen: Provenances and tectonic implications	https://doi.org/10.1002/gj.3364	82
R20163	2	Wang, Y. et al.	2019	Geological Journal	54	3527-3541	Detrital zircon U–Pb ages from the Middle to Late Permian strata of the Yiyang area, southern North China Craton: Implications for the Mianlue oceanic crust subduction	https://doi.org/10.1002/gj.3358	148
R20164	2	Xiao, W. et al.	2019	Geological Journal	54	3700-3719	Tectonic affinity and evolution of the Alxa Block during the Neoproterozoic: Constraints from zircon U‐Pb dating, trace elements, and Hf isotopic composition	https://doi.org/10.1002/gj.3343	62
R20165	2	Bhandari, S. et al.	2019	Geological Journal	54	3909-3920	Detrital geochronology of the Gondwana sequence of the Lesser Himalaya of the Nepal Himalaya	https://doi.org/10.1002/gj.3365	143
R20166	2	Kang, H. et al.	2020	Geological Journal	55	712-727	The nature and history of the South Qilian orogenic belt: Constraints from compositions of rivers' sediments and their detrital zircon U–Pb geochronology, Lu‐Hf isotopic compositions	https://doi.org/10.1002/gj.3434	97
R20167	2	Malkowski, M.A. et al.	2019	Amer J Science	319	846-902	Dilution and propagation of provenance trends in sand and mud: Geochemistry and detrital zircon geochronology of modern sediment from central California (U.S.A.)	https://doi.org/10.2475/10.2019.02	1597
R20168	2	Liu, C.F. et al.	2020	Geological Journal	55	1245-1261	Detrital zircon U–Pb geochronology and provenance of the Neoproterozoic Lower Roan Group, Chambishi Basin, North‐eastern Zambia: Implication for rift evolution of the Congo Craton	https://doi.org/10.1002/gj.3491	232
R20169	2	Muir, R.A.	2019	Univ of Capetown	Thesis	PhD	Recalibrating the breakup history of SW Gondwana: the first U-Pb chronostratigraphy for the Uitenhage Group, South Africa	https://open.uct.ac.za/handle/11427/30432	1941
R20170	2	Barrett, P.M. et al.	2020	Gondwana Research	81	445-460	The age of the Tashinga Formation (Karoo Supergroup) in the Mid-Zambezi Basin, Zimbabwe and the first phytosaur from mainland sub-Saharan Africa	https://doi.org/10.1016/j.gr.2019.12.008	68
R20171	2	Mueller, P. et al.	2020	Intl J Earth Science	109	201-220	Towards a Southern European Tethyan Palaeomargin provenance signature: sandstone detrital modes and detrital zircon U–Pb age distribution of the Upper Cretaceous–Paleocene Monte Bignone Sandstones (Ligurian Alps, NW Italy)	https://doi.org/10.1007/s00531-019-01797-5	42
R20172	2	Hunter, A.D.	2019	Memorial Univ Newfoundland	Thesis	MS	Provenance of Upper Jurassic syn-rift strata in the Terra Nova oil field, Jeanne d’Arc basin, offshore Newfoundland: a new detrital zircon U-Pb-Hf reference frame for producing reservoir sandstone units along the Atlantic Canadian margin	https://research.library.mun.ca/13892/1/thesis.pdf	679
R20173	2	Dunn, S.C. et al.	2020	J African Earth Sci	162	103729	Geology and U–Pb geochronology of the Amani Region, southwestern Tanzania	https://doi.org/10.1016/j.jafrearsci.2019.103729	66
R20174	2	Schannor, M. et al.	2020	Geoscience Frontiers	10	611-628	Sao Francisco–Congo Craton break-up delimited by U–Pb–Hf isotopes and trace-elements of zircon from metasediments of the Araçuaí Belt	https://doi.org/10.1016/j.gsf.2018.02.011	365
R20175	2	Romero, R. et al.	2020	Intl Geology Review	62	598-613	Sedimentary provenance of the Late Paleozoic metamorphic basement, south-central Chile: Implications for the evolution of the western margin of Gondwana	https://doi.org/10.1080/00206814.2019.1627589	290
R20176	2	Zhang, Y. et al.	2019	Palaeogeo Palaeoclim Palaeoeco	533	109241	Detrital zircon provenance comparison between the Paleocene-Eocene Nangqian-Xialaxiu and Gongjue basins: New insights for Cenozoic paleogeographic evolution of the eastern Tibetan Plateau	https://doi.org/10.1016/j.palaeo.2019.109241	639
R20177	2	Kim, M.G. et al.	2019	Geological Magazine	156	471-484	The tectonic setting of the eastern margin of the Sino-Korean Block inferred from detrital zircon U–Pb age and Nd isotope composition of the Pyeongan Supergroup (upper Palaeozoic – Lower Triassic), Korea	https://doi.org/10.1017/S0016756817000899	149
R20178	2	Ducassou, C. et al.	2019	Palaeogeo Palaeoclim Palaeoeco	533	109228	Sedimentology and U-Pb dating of Carboniferous to Permian continental series of the northern Massif Central (France): Local palaeogeographic evolution and larger scale correlations	https://doi.org/10.1016/j.palaeo.2019.06.001	95
R20179	2	Song, B. et al.	2019	Palaeogeo Palaeoclim Palaeoeco	533	109254	New insights into the provenance of Cenozoic strata in the Qaidam Basin, northern Tibet: Constraints from combined U-Pb dating of detrital zircons in recent and ancient fluvial sediments	https://doi.org/10.1016/j.palaeo.2019.109254	608
R20180	2	Buso, V.V. et al.	2020	Palaeogeo Palaeoclim Palaeoeco	544	109624	Timing of the Late Palaeozoic glaciation in western Gondwana: New ages and correlations from Paganzo and Paraná basins	https://doi.org/10.1016/j.palaeo.2020.109624	53
R20181	2	Waldron, J.W.F. et al.	2019	Geological Magazine	156	1217-1232	Detrital zircon characterization of early Cambrian sandstones from East Avalonia and SE Ireland: implications for terrane affinities in the peri-Gondwanan Caledonides	https://doi.org/10.1017/S0016756818000407	104
R20182	2	Xiong, C. et al.	2019	Geological Magazine	156	1587-1604	Detrital zircon U–Pb geochronology and geochemistry of late Neoproterozoic – early Cambrian sedimentary rocks in the Cathaysia Block: constraint on its palaeo-position in Gondwana supercontinent	https://doi.org/10.1017/S0016756819000013	72
R20183	2	Kenny, G.G. et al.	2019	Geological Magazine	156	1863-1876	On the track of a Scottish impact structure: a detrital zircon and apatite provenance study of the Stac Fada Member and wider Stoer Group, NW Scotland	https://doi.org/10.1017/S0016756819000220	271
R20184	2	Zhang, W. et al.	2019	Intl Geology Review	61	1909-1926	Pre-Neoproterozoic basement evolution of southwestern Egypt	https://doi.org/10.1080/00206814.2018.1552842	49
R20185	2	Bonev, N. et al.	2019	Geological Magazine	156	2117-2124	Detrital zircon age and Sr isotopic constraints for a Late Palaeozoic carbonate platform in the lower Rhodope thrust system, Pirin, SW Bulgaria	https://doi.org/10.1017/S0016756819001183	73
R20186	2	Tarduno, J.A. et al.	2020	PNAS	117	2309-2318	Paleomagnetism indicates that primary magnetite in zircon records a strong Hadean geodynamo	https://doi.org/10.1073/pnas.1916553117	28
R20187	2	Koshnaw, R.I. et al.	2019	Geology	47	47-50	Timing of the Arabia-Eurasia continental collision—Evidence from detrital zircon U-Pb geochronology of the Red Bed Series strata of the northwest Zagros hinterland, Kurdistan region of Iraq	https://doi.org/10.1130/G45499.1	514
R20188	2	Porebski, S.J. et al.	2019	Geology	47	284–288	Hirnantian icebergs in the subtropical shelf of Baltica: Evidence from sedimentology and detrital zircon provenance	https://doi.org/10.1130/G45777.1	305
R20189	2	Morley & Arboit	2019	Geology	47	581–585	Dating the onset of motion on the Sagaing fault: Evidence from detrital zircon and titanite U-Pb geochronology from the North Minwun Basin, Myanmar	https://doi.org/10.1130/G46321.1	442
R20190	2	Herriott, T.M. et al.	2019	Geology	47	1044–1048	Exploring the law of detrital zircon: LA-ICP-MS and CA-TIMS geochronology of Jurassic forearc strata, Cook Inlet, Alaska, USA	https://doi.org/10.1130/G46312.1	369
R20191	2	Zhuang, G. et al.	2019	Geophysical Res Letters	46	1312-1319	Microbial and Geochronologic Constraints on the Neogene Paleotopography of Northern Tibetan Plateau	https://doi.org/10.1029/2018GL081505	359
R20192	2	Xu, B. et al.	2019	Geoscience Frontiers	10	195-212	Ages and Hf isotopes of detrital zircons from the Permian strata in the Bengbatu area (Inner Mongolia) and tectonic implications	https://doi.org/10.1016/j.gsf.2018.08.003	161
R20193	2	Zhang, L. et al.	2020	Geological Journal	55	3694-3715	Tectonic evolution of north‐eastern Tethyan Himalaya: Evidence from U–Pb geochronology and Hf isotopic geochemistry of detrital zircons	https://doi.org/10.1002/gj.3617	570
R20194	2	Barham, M. et al.	2019	Geoscience Frontiers	10	1371-1381	Assessing volcanic origins within detrital zircon populations – A case study from the Mesozoic non-volcanic margin of southern Australia	https://doi.org/10.1016/j.gsf.2019.01.003	57
R20195	2	Wang, F. et al.	2020	Precambrian Research	340	105633	Detrital zircon U-Pb geochronology and Hf isotopes of the Liaohe Group, Jiao-Liao-Ji Belt: Implications for the Paleoproterozoic tectonic evolution	https://doi.org/10.1016/j.precamres.2020.105633	744
R20196	2	Shi, C. et al.	2019	Geosciences Journal	23	707-729	Detrital-zircon geochronology and Hf isotope of Paleozoic sedimentary rocks in the Jilin Province, NE China: tectonic significance for microcontinental blocks of eastern Central Asian Orogenic Belt	https://doi.org/10.1007/s12303-018-0070-8	157
R20197	2	McRivette, M.W. et al.	2019	Tectonophysics	751	150-179	Cenozoic basin evolution of the central Tibetan plateau as constrained by U-Pb detrital zircon geochronology, sandstone petrology, and fission-track thermochronology	https://doi.org/10.1016/j.tecto.2018.12.015	479
R20198	2	Thomas, W.A. et al.	2019	Geosphere	15	1102-1127	Detrital zircons and sediment dispersal from the Coahuila terrane of northern Mexico into the Marathon foreland of the southern Midcontinent	https://doi.org/10.1130/GES02033.1	989
R20199	2	Marsh, A.D. et al.	2019	Geosphere	15	1128-1139	Regional correlation of the Sonsela Member (Upper Triassic Chinle Formation) and detrital U-Pb zircon data from the Sonsela Sandstone bed near the Sonsela Buttes, northeastern Arizona, USA, support the presence of a distributive fluvial system	https://doi.org/10.1130/GES02004.1	54
R20200	2	Box, S.E. et al.	2019	Geosphere	15	1774–1808	Detrital zircon geochronology along a structural transect across the Kahiltna assemblage in the western Alaska Range: Implications for emplacement of the Alexander-Wrangellia-Peninsular terrane against North America	https://doi.org/10.1130/GES02060.1	2048
R20201	2	Jackson, L.J. et al.	2019	Geosphere	15	1943–1957	Detrital zircon U-Pb geochronology of modern Andean rivers in Ecuador: Fingerprinting tectonic provinces and assessing downstream propagation of provenance signals	https://doi.org/10.1130/GES02126.1	1238
R20202	2	Lin, W. et al.	2019	Tectonophysics	766	340-378	Pre-Variscan tectonic setting of the south margin of Armorica: Insights from detrital zircon ages distribution and Hf isotopic composition of the St-Georges-sur-Loire Unit (S. Armorican Massif, France)	https://doi.org/10.1016/j.tecto.2019.06.015	296
R20203	2	Rudko, S.V. et al.	2019	Geotectonics	53	569–587	Detrital Zircons and the Sources of Conglomerates of the Southern Demerdzhi Mountain, Mounatinous Crimea	https://doi.org/10.1134/S0016852119050042	78
R20204	2	Prokopiev, A.V. et al.	2019	GFF	141	272-278	Provenance of the Devonian–Carboniferous clastics of the southern part of the Prikolyma terrane (Verkhoyansk–Kolyma orogen) based on U–Pb dating of detrital zircons	https://doi.org/10.1080/11035897.2019.1621373	235
R20205	2	Wang, C. et al.	2019	GSA Bulletin	131	191-204	Linking source and sink: Detrital zircon provenance record of drainage systems in Vietnam and the Yinggehai–Song Hong Basin, South China Sea	https://doi.org/10.1130/B32007.1	495
R20206	2	Pana, D.I. et al.	2019	GSA Bulletin	131	318-334	U-Pb detrital zircon dating supports Early Jurassic initiation of the Cordilleran foreland basin in southwestern Canada	https://doi.org/10.1130/B31862.1	1143
R20207	2	Enkelmann, E et al.	2019	GSA Bulletin	131	1364-1384	Detrital zircon double-dating of forearc basin strata reveals magmatic, exhumational, and thermal history of sediment source areas	https://doi.org/10.1130/B35043.1	4065
R20208	2	Robinson, F.A. et al.	2019	GSA Bulletin	131	1459-1479	U-Pb and oxygen isotope characteristics of Timanian- and Caledonian-age detrital zircons from the Brooks Range, Arctic Alaska, USA	https://doi.org/10.1130/B35036.1	383
R20209	2	Canada, A.S. et al.	2020	GSA Bulletin	132	198–214	Accelerating exhumation in the Eocene North American Cordilleran hinterland: Implications from detrital zircon (U-Th)/(He-Pb) double dating	https://doi.org/10.1130/B35160.1	507
R20210	2	Liu & Stockli	2020	GSA Bulletin	132	245-262	U-Pb ages of detrital zircons in lower Permian sandstone and siltstone of the Permian Basin, west Texas, USA: Evidence of dominant Gondwanan and peri-Gondwanan sediment input to Laurentia	https://doi.org/10.1130/B35119.1	1065
R20211	2	Aguirre-Palafox, L.E. et al.	2019	GSA Special Papers	542	8	Zircon provenance analysis from Lower Paleocene pelagic limestones of the Bottaccione section at Gubbio (Umbria-Marche basin, Italy)	https://doi.org/10.1130/2019.2542(08)	179
R20212	2	Li, M. et al.	2020	J Asian Earth Sci	194	104327	A window into the Great Unconformity: Insights from geochemistry and geochronology of Ediacaran glaciogenic rocks in the North China Craton	https://doi.org/10.1016/j.jseaes.2020.104327	5
R20213	2	Liu, B. et al.	2019	Intl Geology Review	61	607-621	The tectono-magmatic evolution of the West Junggar terrane (NW China) unravelled by U–Pb ages of detrital zircons in modern river sands	https://doi.org/10.1080/00206814.2018.1440647	155
R20214	2	Fan, M. et al.	2019	Intl Geology Review	61	622-636	Cenozoic drainage evolution of the Rio Grande paleoriver recorded in detrital zircons in South Texas	https://doi.org/10.1080/00206814.2018.1446368	1033
R20215	2	Cheng, C. et al.	2019	Intl Geology Review	61	1462-1478	U–Pb detrital zircon geochronology and Hf isotopic composition of Permian clastic rocks, Zhen’an basin, South Qinling belt: implications for the Paleozoic tectonic evolution of the Qinling orogenic belt	https://doi.org/10.1080/00206814.2018.1517393	99
R20216	2	Huo, H. et al.	2019	Intl Geology Review	61	2036-2056	Detrital zircon ages and Hf isotopic compositions of metasedimentary rocks in the Wuqia area of Southwest Tianshan, NW China: implications for the early Paleozoic tectonic evolution of the Tianshan orogenic belt	https://doi.org/10.1080/00206814.2019.1579055	162
R20217	2	Xu, W. et al.	2020	Intl Geology Review	62	168-185	Paleoproterozoic transition in tectonic regime recorded by the Eastern Block of the North China Craton: evidence from detrital zircons of the Langzishan Formation, Jiao-Liao-Ji Belt	https://doi.org/10.1080/00206814.2019.1594413	482
R20218	2	Kuznetsov, N.B. et al.	2019	Intl J Earth Science	108	2407-2428	Pre-Mesozoic Crimea as a continuation of the Dobrogea platform: insights from detrital zircons in Upper Jurassic conglomerates, Mountainous Crimea	https://doi.org/10.1007/s00531-019-01770-2	136
R20219	2	Villeneuve, M. et al.	2019	Intl J Earth Science	108	187-212	Age and provenance of detrital zircons from the Oligocene formations of the Marseille–Aubagne basins (SE France): consequences on the geodynamic and palaeogeographic evolution of the northern Gondwana margin	https://doi.org/10.1007/s00531-018-1649-z	499
R20220	2	Mortimer, N. et al.	2020	New Zealand J Geo Geophys	63	145-150	Early Cretaceous greywacke from Colville Knolls, New Zealand	https://doi.org/10.1080/00288306.2019.1629967	36
R20221	2	Sun, J.; Dong, Y.	2019	Intl J Earth Science	108	569-586	Cambrian tectonic evolution of the northwestern Ordos Terrane, North China: constraints of stratigraphy, sedimentology and zircon U–Pb geochronology	https://doi.org/10.1007/s00531-018-1669-8	57
R20222	2	Zieger, J. et al.	2019	Intl J Earth Science	108	887-910	U–Pb ages of magmatic and detrital zircon of the Döhlen Basin: geological history of a Permian strike-slip basin in the Elbe Zone (Germany)	https://doi.org/10.1007/s00531-019-01683-0	517
R20223	2	Zheng, J. et al.	2019	Intl J Earth Science	108	1029-1048	Sedimentology and detrital zircon geochronology of the Nanduan Formation (Carboniferous) of the Changning-Menglian Belt: indications for the evolution of Paleo-Tethys in western Yunnan, China	https://doi.org/10.1007/s00531-019-01694-x	150
R20224	2	Kim, H.S. et al.	2019	Intl J Earth Science	108	1509-1526	Sediment grain size does matter: implications of spatiotemporal variations in detrital zircon provenance for early Paleozoic peri-Gondwana reconstructions	https://doi.org/10.1007/s00531-019-01717-7	525
R20225	2	Vozarova, A. et al.	2019	Intl J Earth Science	108	1793–1815	Detrital zircon U–Pb geochronology of Pennsylvanian–Permian sandstones from the Turnaicum and Meliaticum (Western Carpathians, Slovakia): provenance and tectonic implications	https://doi.org/10.1007/s00531-019-01733-7	66
R20226	2	Lu, G. et al.	2019	Intl J Earth Science	108	1817–1834	Restoring the source-to-sink relationships in the Paleogene foreland basins in the Central and Southern Alps (Switzerland, Italy, France): a detrital zircon study approach	https://doi.org/10.1007/s00531-019-01734-6	605
R20227	2	Zulauf, G. et al.	2019	Intl J Earth Science	108	2493–2529	Triassic evolution of the western Neotethys: constraints from microfabrics and U–Pb detrital zircon ages of the Plattenkalk Unit (External Hellenides, Greece)	https://doi.org/10.1007/s00531-019-01773-z	180
R20228	2	Nagata, M. et al.	2019	Island Arc	28	e12306	Timescale of material circulation in subduction zone: U–Pb zircon and K–Ar phengite double‐dating of the Sanbagawa metamorphic complex in the Ikeda district, central Shikoku, southwest Japan	https://doi.org/10.1111/iar.12306	175
R20229	2	Zieger et al.	2019	J African Earth Sci	158	103555	The Permo-Carboniferous Dwyka Group of the Aranos Basin (Namibia) – How detrital zircons help understanding sedimentary recycling during a major glaciation	https://doi.org/10.1016/j.jafrearsci.2019.103555	453
R20230	2	Mapeo, R.B.M. et al.	2019	J African Earth Sci	159	103576	Zircon geochronology of basement granitoid gneisses and sedimentary rocks of the Tsodilo Hills Group in the Pan-African Damara Belt, western Botswana: age constraints, provenance, and tectonic significance	https://doi.org/10.1016/j.jafrearsci.2019.103576	99
R20231	2	Wang, M. et al.	2019	J Asian Earth Sci	175	26-34	Palaeontology and U–Pb detrital zircon geochronology of Upper Triassic strata on the northern margin of the Bangong Co–Nujiang suture zone, Tibet: Constraints on the age of opening of the Meso-Tethys	https://doi.org/10.1016/j.jseaes.2018.08.015	168
R20232	2	Knittel, U. et al.	2019	J Asian Earth Sci	177	48-51	Late Cretaceous age of eclogite facies metamorphism of the Sanbagawa belt in the Asemi River area, Shikoku (SW Japan): Evidence from detrital zircon	https://doi.org/10.1016/j.jseaes.2019.03.003	53
R20233	2	Shen, X. et al.	2019	J Asian Earth Sci	183	103964	Constraints of zircon U-Pb-Hf isotopes from Late Permian-Middle Triassic flora-bearing strata in the Yanbian area (NE China) on a scissor-like closure model of the Paleo-Asian Ocean	https://doi.org/10.1016/j.jseaes.2019.103964	230
R20234	2	Dew, R. et al.	2019	J Asian Earth Sci	184	103967	Age and provenance of the Chaung Magyi Group, Yeywa Dome, Myanmar, based on U-Pb dating of detrital zircons	https://doi.org/10.1016/j.jseaes.2019.103967	74
R20235	2	Meng, Y. et al.	2019	J Asian Earth Sci	185	104026	Back-arc basin evolution in the southern Lhasa sub-terrane, southern Tibet: Constraints from U-Pb ages and in-situ Lu-Hf isotopes of detrital zircons	https://doi.org/10.1016/j.jseaes.2019.104026	81
R20236	2	Hu, P.Y. et al.	2019	J Asian Earth Sci	185	104055	The North Lhasa terrane in Tibet was attached with the Gondwana before it was drafted away in Jurassic: Evidence from detrital zircon studies	https://doi.org/10.1016/j.jseaes.2019.104055	152
R20237	2	Wizevich, M.C. et al.	2019	Swiss J Geosciences	112	419–434	U–Pb zircon provenance of Triassic sandstones, western Swiss Alps: implications for geotectonic history	https://doi.org/10.1007/s00015-019-00342-5	246
R20238	2	McConnell, B. et al.	2019	J Geo Society London	176	440-446	Insight into late Iapetus tectonics from new U–Pb zircon and micropalaeontological data from the Navan area, eastern Ireland	https://doi.org/10.1144/jgs2018-168	460
R20239	2	Zhang, W. et al.	2019	Tectonophysics	767	128146	Multiple post-depositional thermal events in the Drummond Basin, Australia: Evidence from apatite and zircon (UTh)/He thermochronology	https://doi.org/10.1016/j.tecto.2019.06.016	77
R20240	2	Baral, U. et al.	2019	Terra Nova	31	18-27	Detrital zircon U–Pb geochronology of a Cenozoic foreland basin in Northeast India: Implications for zircon provenance during the collision of the Indian and Asian plates	https://doi.org/10.1111/ter.12364	672
R20241	2	Neves, S. et al.	2019	J Geo Survey Brazil	2	17-25	The metasedimentary Macururé Complex (Sergipano Belt, Borborema Province, Brazil) in southern Alagoas state: geology and geochronology	https://doi.org/10.29396/jgsb.2019.v2.n1.2	15
R20242	2	Calado, B. et al.	2019	J Geo Survey Brazil	2	137-150	Evidence for ca. 2046 Ma high-grade metamorphism in Paleoproterozoic metasedimentary rocks of the northern Borborema Province, NE Brazil: constraints from U-Pb (LA-ICP-MS) zircon ages	https://doi.org/10.29396/jgsb.2019.v2.n3.1	10
R20243	2	Yu, X. et al.	2019	JGR Earth Surface	124	1701-1719	Landscape and Tectonic Evolution of Bayin River Watershed, Northeastern Qaidam Basin, Northern Tibetan Plateau: Implications for the Role of River Morphology in Source Analysis and Low‐Temperature Thermochronology	https://doi.org/10.1029/2018JF004989	438
R20244	2	Luo, L. et al.	2019	J of Geodynamics	124	25-37	Detrital zircon provenance investigation from the Neoproterozoic successions of the South China Block: Paleogeographic implications	https://doi.org/10.1016/j.jog.2019.01.011	95
R20245	2	Shi, G. et al.	2019	J of Geodynamics	130	57-71	Combined detrital zircon fission track and U-Pb dating of the Late Paleozoic to Early Mesozoic sandstones in the Helanshan, western Ordos fold-thrust belt: Constraints for provenance and exhumation history	https://doi.org/10.1016/j.jog.2019.07.001	99
R20246	2	Fornelli, A. et al.	2019	Italian J Geosciences	138	216-230	U-Pb detrital zircon ages and compositional features of Bifurto quartz-rich sandstones from Southern Apennines (Southern Italy): comparison with Numidian Flysch sandstones to infer source area	https://doi.org/10.3301/IJG.2019.02	27
R20247	2	Accotto, C. et al.	2019	Lithos	338	73-86	Mixed and recycled detrital zircons in the Paleozoic rocks of the Eastern Moroccan Meseta: Paleogeographic inferences	https://doi.org/10.1016/j.lithos.2019.04.011	414
R20248	2	Jian, X. et al.	2019	Tectonics	38	767-787	Triassic Sedimentary Filling and Closure of the Eastern Paleo‐Tethys Ocean: New Insights From Detrital Zircon Geochronology of Songpan‐Ganzi, Yidun, and West Qinling Flysch in Eastern Tibet	https://doi.org/10.1029/2018TC005300	1822
R20249	2	Akdogan, R. et al.	2019	Tectonics	38	1050-1069	Striking Variation in the Provenance of the Lower and Upper Cretaceous Turbidites in the Central Pontides (Northern Turkey) Related to the Opening of the Black Sea	https://doi.org/10.1029/2018TC005119	414
R20250	2	Wu, C. et al.	2019	Tectonics	38	1609-1650	Tectonics of the Eastern Kunlun Range: Cenozoic Reactivation of a Paleozoic‐Early Mesozoic Orogen	https://doi.org/10.1029/2018TC005370	1038
R20251	2	Xu, J. et al.	2019	Tectonics	38	1798-1823	When Did the Paleotethys Ailaoshan Ocean Close: New Insights From Detrital Zircon U‐Pb age and Hf Isotopes	https://doi.org/10.1029/2018TC005291	461
R20252	2	Colleps, C.L. et al.	2019	Tectonics	38	2059-2086	Neogene Kinematic Evolution and Exhumation of the NW India Himalaya: Zircon Geo‐ and Thermochronometric Insights From the Fold‐Thrust Belt and Foreland Basin	https://doi.org/10.1029/2018TC005304	248
R20253	2	Wang, M. et al.	2020	Intl Geology Review	62	465-478	Dating of detrital zircon grains and fossils from Late Palaeozoic sediments of the Baruo area, Tibet: constraints on the Late Palaeozoic evolution of the Lhasa terrane	https://doi.org/10.1080/00206814.2019.1619199	280
R20254	2	Poulaki, E.M. et al.	2019	Tectonics	38	3586-3613	Zircon U‐Pb Chronostratigraphy and Provenance of the Cycladic Blueschist Unit and the Nature of the Contact With the Cycladic Basement on Sikinos and Ios Islands, Greece	https://doi.org/10.1029/2018TC005403	2214
R20255	2	Bonova, K. et al.	2019	Palaeogeo Palaeoclim Palaeoeco	514	768-784	Origin of deep-sea clastics of the Magura Basin (Eocene Makovica sandstones in the Outer Western Carpathians) with constraints of framework petrography, heavy mineral analysis and zircon geochronology	https://doi.org/10.1016/j.palaeo.2018.09.025	105
R20256	2	Liang, X. et al.	2020	Tectonics	39	e2019tc5589	Sedimentary Evolution and Provenance of the late Permian‐middle Triassic Raggyorcaka Deposits in North Qiangtang (Tibet, Western China): Evidence for a Forearc Basin of the Longmu Co‐Shuanghu Tethys Ocean	https://doi.org/10.1029/2019TC005589	161
R20257	2	Roberts, D. et al.	2019	Norwegian J Geology	99	583-595	A Silurian age for the metasedimentary rocks of the Ekne Group, Trøndelag, Mid-Norwegian Caledonides: and inferences for a peri-Laurentian provenance	https://dx.doi.org/10.17850/njg99-4-3	301
R20258	2	Chen, X. et al.	2020	Ore Geology Rev	117	103296	Age, sediment source and tectonic setting of the ore-hosting Jinwozi Formation at the Jinwozi gold deposit in Beishan Orogen, NW China: Evidence from detrital zircon U–Pb ages and Lu–Hf isotopes	https://doi.org/10.1016/j.oregeorev.2019.103296	174
R20259	2	Xing, K.C. et al.	2020	Intl Geology Review	62	428-445	Tectonic affinity of the Khanka Massif in the easternmost Central Asian Orogenic Belt: evidence from detrital zircon geochronology of Permian sedimentary rocks	https://doi.org/10.1080/00206814.2019.1619098	80
R20260	2	Lowen, K. et al.	2020	Intl Geology Review	62	389-414	Evolution of the Palaeotethys in the Eastern Mediterranean: a multi-method approach to unravel the age, provenance and tectonic setting of the Upper Palaeozoic Konya Complex and its Mesozoic cover sequence (south-central Turkey)	https://doi.org/10.1080/00206814.2019.1616619	392
R20261	2	Krasnobaev, A.A. et al.	2019	Doklady Earth Sci	488	1166-1172	Sources of Zircons from Clastic Rocks of the Riphean Sequences of the Urals	https://doi.org/10.1134/S1028334X19100039	31
R20262	2	Chen, G. et al.	2019	J Geo Society London	176	863-884	U–Pb detrital zircon ages used to infer provenance and tectonic setting of Late Triassic–Miocene sandstones related to the Tethyan development of Cyprus	https://doi.org/10.1144/jgs2018-207	326
R20263	2	Tsai, C.H. et al.	2019	J Geo Society London	176	727-735	Detrital zircon record from major rivers of Luzon Island: implications for Cenozoic continental growth in SE Asia	https://doi.org/10.1144/jgs2019-003	512
R20264	2	Bootes, N. et al.	2019	Tectonics	38	2703-2726	Late Miocene to Pleistocene Source to Sink Record of Exhumation and Sediment Routing in the Gulf of Alaska From Detrital Zircon Fission‐Track and U‐Pb Double Dating	https://doi.org/10.1029/2019TC005497	713
R20265	2	Pettit, B.S. et al.	2019	J Sedimentary Research	89	273-292	Detrital-Zircon U-Pb Paleodrainage Reconstruction and Geochronology of the Campanian Blackhawk–Castlegate Succession, Wasatch Plateau and Book Cliffs, Utah, U.S.A.	https://doi.org/10.2110/jsr.2019.18	5881
R20266	2	Lynds & Xie	2019	Tectonics	38	4077-4098	Detrital Zircon Geochronology of Upper Cretaceous to Paleocene Sandstones From South‐Central Wyoming: Evidence for Middle Campanian Laramide Deformation	https://doi.org/10.1029/2019TC005636	2050
R20267	2	Leary, R.J. et al.	2020	Lithosphere	12	88-121	Provenance of Pennsylvanian–Permian sedimentary rocks associated with the Ancestral Rocky Mountains orogeny in southwestern Laurentia: Implications for continental-scale Laurentian sediment transport systems	https://doi.org/10.1130/L1115.1	6658
R20268	2	Blades, M.L. et al.	2020	J Geo Society London	177	357-378	Unravelling the Neoproterozoic accretionary history of Oman, using an array of isotopic systems in zircon	https://doi.org/10.1144/jgs2018-125	78
R20269	2	Chen, W.Y. et al.	2020	Geological Journal	55	1529-1545	Provenance of newly discovered Upper Ordovician black rock units in the West Kunlun Orogen, China: Constraints from detrital zircon U–Pb chronology and whole‐rock geochemistry	https://doi.org/10.1002/gj.3514	117
R20270	2	Peng, H. et al.	2019	Geological Magazine	156	2031-2042	Provenance and palaeogeographic implications of detrital zircons from the lower Carboniferous Riwanchaka Formation of the central Tibetan Plateau	https://doi.org/10.1017/S0016756819000359	188
R20271	2	Ma, H. et al.	2019	Geological Magazine	156	2085-2103	Three-stage Mesozoic intracontinental tectonic evolution of South China recorded in an overprinted basin: evidence from stratigraphy and detrital zircon U–Pb dating	https://doi.org/10.1017/S0016756819000451	359
R20272	2	Andersen, T. et al.	2019	South African J Geology	122	79-96	Detrital zircon in sandstones from the Palaeoproterozoic Waterberg and Nylstroom basins, South Africa: Provenance and recycling	https://doi.org/10.25131/sajg.122.0008	121
R20273	2	Liu, J. et al.	2020	J Geo Society London	177	855-865	Detrital zircon U-Pb geochronology and Lu-Hf isotopes of the Neoproterozoic Penglai Group and their comparisons with coevally sedimentary strata of the southeastern NCC: Provenance, tectonic affinity and implications	https://doi.org/10.1144/jgs2019-109	188
R20274	2	Elliot, D.H. et al.	2019	Geosphere	15	576-604	Hf- and O-isotope data from detrital and granitoid zircons reveal characteristics of the Permian–Triassic magmatic belt along the Antarctic sector of Gondwana	https://doi.org/10.1130/GES02011.1	75
R20275	2	Wu, X. et al.	2020	Geological Journal	55	2110-2128	Provenance analysis of Permian sandstones from the Solonker area in central Inner Mongolia, China: Constraints from detrital zircon U‐Pb geochronology and whole‐rock geochemistry	https://doi.org/10.1002/gj.3715	153
R20276	2	Turzewski, M.D. et al.	2020	Earth & Planetary Sci Lett	535	116113	Provenance and erosional impact of Quaternary megafloods through the Yarlung-Tsangpo Gorge from zircon U-Pb geochronology of flood deposits, eastern Himalaya	https://doi.org/10.1016/j.epsl.2020.116113	772
R20277	2	Yang, L. et al.	2020	GSA Bulletin	132	1953-1968	Indo-Burma passive amalgamation along the Kaladan Fault: Insights from zircon provenance in the Chittagong-Tripura Fold Belt (Bangladesh)	https://doi.org/10.1130/B35429.1	189
R20278	2	Priyatkina, N.S. et al.	2019	Doklady Earth Sci	484	28-31	The Proterozoic Pogor’uy Formation of Yenisei Ridge: Age and Provenance Sources According to U/Pb Dating of Detrital Zircons	https://doi.org/10.1134/S1028334X19010136	87
R20279	2	Kanygina, N.A. et al.	2019	Doklady Earth Sci	489	1273-1276	First Results of Dating Detrital Zircons from the Late Precambrian Quartzite–Schist Sequences of the Chu Block (Southern Kazakhstan)	https://doi.org/10.1134/S1028334X19110035	96
R20280	2	Zhu, Z. et al.	2020	Earth & Planetary Sci Lett	536	116140	S-type granites: Their origin and distribution through time as determined from detrital zircons	https://doi.org/10.1016/j.epsl.2020.116140	569
R20281	2	Gifford, J.N. et al.	2020	Geosciences	10	80:1-80:33	Detrital Zircon Provenance and Lithofacies Associations of Montmorillonitic Sands in the Maastrichtian Ripley Formation: Implications for Mississippi Embayment Paleodrainage Patterns and Paleogeography	https://doi.org/10.3390/geosciences10020080	194
R20282	2	Odoh, S. et al.	2019	Andean Tectonics	Chapt 6	133-171	Chapter 6 - Discriminating mechanisms for coarse clastic progradation in the Colombian foreland basin using detrital zircon double dating	https://doi.org/10.1016/B978-0-12-816009-1.00008-3	941
R20283	2	Vallejo, C. et al.	2019	Andean Tectonics	Chapt 8	209-236	Chapter 8 - Late cretaceous to miocene stratigraphy and provenance of the coastal forearc and Western Cordillera of Ecuador: Evidence for accretion of a single oceanic plateau fragment	https://doi.org/10.1016/B978-0-12-816009-1.00010-1	679
R20284	2	Gutierrez, E.G. et al.	2019	Andean Tectonics	Chapt 9	237-268	Chapter 9 - Provenance and geochronological insights into Late Cretaceous-Cenozoic foreland basin development in the Subandean Zone and Oriente Basin of Ecuador	https://doi.org/10.1016/B978-0-12-816009-1.00011-3	1242
R20285	2	George, S.W.M. et al.	2019	Andean Tectonics	Chapt 10	269-296	Chapter 10 - Sediment provenance variations during contrasting Mesozoic-early Cenozoic tectonic regimes of the northern Peruvian Andes and Santiago-Marañón foreland basin	https://doi.org/10.1016/B978-0-12-816009-1.00012-5	1351
R20286	2	Chen, Z. et al.	2019	Tectonics	38	2779-2802	Composition, Provenance, and Tectonic Setting of the Southern Kangurtag Accretionary Complex in the Eastern Tianshan, NW China: Implications for the Late Paleozoic Evolution of the North Tianshan Ocean	https://doi.org/10.1029/2018TC005385	202
R20287	2	Liu, J.L. et al.	2020	Geological Journal	55	4415-4425	Late Mesozoic tectonic evolution of the southern Great Xing'an Range, northeastern China: Constraints from detrital zircon U–Pb and Hf isotopes of Late Cretaceous sandstones in the southwestern Songliao Basin	https://doi.org/10.1002/gj.3685	405
R20288	2	Wang, A.Q. et al.	2020	Geological Journal	55	1320-1331	Late Palaeozoic tectonic evolution of the southern North China Craton: Constraints from detrital zircon dating and Hf–O isotopic compositions of the Benxi Formation, Sanmenxia area, North China Craton	https://doi.org/10.1002/gj.3481	97
R20289	2	Liu, X. et al.	2020	Intl J Earth Science	109	43–62	Tectono-sedimentary evolution of the Mesoproterozoic basins in the southern Yan-Liao and Mianchi-Queshan areas: insights from stratigraphic pattern and detrital zircon geochronology	https://doi.org/10.1007/s00531-019-01784-w	62
R20290	2	Gao, B.; Li, Z.	2020	Geological Journal	55	2773-2786	Differential exhumation of Jiaodong Peninsula during Early Cretaceous: Evidence from detrital zircon U–Pb isotopic dating	https://doi.org/10.1002/gj.3541	81
R20291	2	Shi, C. et al.	2020	Geological Journal	55	2717-2737	Detrital zircon U–Pb dating and Hf isotope study of late Palaeozoic sedimentary rocks in central–eastern Jilin Province, NE China: Constraints for tectonic evolution of the eastern segment of the Paleo‐Asian Ocean	https://doi.org/10.1002/gj.3525	236
R20292	2	Chen, Z. et al.	2020	Geological Journal	55	1708-1727	Latest Permian–early Triassic arc amalgamation of the Eastern Tianshan (NW China): Constraints from detrital zircons and Hf isotopes of Devonian–Triassic sediments	https://doi.org/10.1002/gj.3540	356
R20293	2	Martin & Bosbyshell	2019	Canadian J Earth Sci	56	1061-1076	Further detrital zircon evidence for peri-Gondwanan blocks in the central Appalachian Piedmont Province, USA	https://doi.org/10.1139/cjes-2018-0253	837
R20294	2	Ma, X. et al.	2019	Geological Magazine	156	950-968	U–Pb ages and Hf isotopes of detrital zircons from pre-Devonian sequences along the southeast Yangtze: a link to the final assembly of East Gondwana	https://doi.org/10.1017/S0016756818000511	145
R20295	2	Shi, G. et al.	2019	Geological Magazine	156	547-571	Provenance and tectonic setting of the Upper Palaeozoic sandstones in western Inner Mongolia (the Shalazhashan and Solonker belts), China: insights from detrital zircon U–Pb ages and Hf isotopes	https://doi.org/10.1017/S0016756817000978	292
R20296	2	Lang, X. et al.	2019	Geological Magazine	156	683-701	Detrital zircon geochronology and geochemistry of Jurassic sandstones in the Xiongcun district, southern Lhasa subterrane, Tibet, China: implications for provenance and tectonic setting	https://doi.org/10.1017/S0016756818000122	102
R20297	2	Ryazantsev, A.V. et al.	2019	Geotectonics	53	485–499	A Reconstruction of a Vendian–Cambrian Active Continental Margin within the Southern Urals: Results of Detrital Zircons Studying from Ordovician Terrigenous Rocks	https://doi.org/10.1134/S0016852119040058	348
R20298	2	Wang, P. et al.	2020	Precambrian Research	341	105621	Zircons from the Tarim basement provide insights into its positions in Columbia and Rodinia supercontinents	https://doi.org/10.1016/j.precamres.2020.105621	181
R20299	2	Coutts, D.S. et al.	2020	Lithosphere	12	180-197	Along strike variations in sediment provenance within the Nanaimo basin reveal mechanisms of forearc basin sediment influx events	https://doi.org/10.1130/L1138.1	5340
R20300	2	Jacobs, J. et al.	2020	Precambrian Research	342	105553	Neoproterozoic geodynamic evolution of easternmost Kalahari: Constraints from U-Pb-Hf-O zircon, Sm-Nd isotope and geochemical data from the Schirmacher Oasis, East Antarctica	https://doi.org/10.1016/j.precamres.2019.105553	147
R20301	2	Lawton, T.F. et al.	2020	GSA Bulletin	132	2489-2516	Transition from Late Jurassic rifting to middle Cretaceous dynamic foreland, southwestern U.S. and northwestern Mexico	https://doi.org/10.1130/B35433.1	1056
R20302	2	Muir, R.A. et al.	2020	Gondwana Research	84	p 177-193	Recalibrating the breakup history of SW Gondwana: UPb radioisotopic age constraints from the southern Cape of South Africa	https://doi.org/10.1016/j.gr.2020.02.011	255
R20303	2	Waite, L. et al.	2020	Intl Geology Review	62	1224-1244	Detrital zircon provenance evidence for an early Permian longitudinal river flowing into the Midland Basin of west Texas	https://doi.org/10.1080/00206814.2020.1756930	2086
R20304	2	Zhou, G. et al.	2020	GSA Bulletin	132	2367-2381	A clearer view of crustal evolution: U-Pb, Sm-Nd, and Lu-Hf isotope systematics in five detrital minerals unravel the tectonothermal history of northern China	https://doi.org/10.1130/B35515.1	78
R20305	2	Khubanov, V.B. et al.	2020	Springer Proceedings Earth Envir Sci	Springer	ebook	Formation Stages of Calc-Alkaline Granites in the Western Transbaikalian Granitoid Province: LA-ICP-MS U–Pb Age Data on Detrital Zircons from Modern Sediments	https://doi.org/10.1007/978-3-030-00925-0_13	46
R20306	2	Ranjan, S. et al.	2020	Earth & Planetary Sci Lett	538	116206	Detrital zircon evidence for change in geodynamic regime of continental crust formation 3.7–3.6 billion years ago	https://doi.org/10.1016/j.epsl.2020.116206	271
R20307	2	Jian, X. et al.	2020	Gondwana Research	83	p 63-79	Formation and evolution of the Eastern Kunlun Range, northern Tibet: Evidence from detrital zircon U-Pb geochronology and Hf isotopes	https://doi.org/10.1016/j.gr.2020.01.015	540
R20308	2	Sierra-Rojas, M.I. et al.	2020	GSA Special Papers	546	Ch-10	Early Cretaceous to Paleogene sandstone provenance and sediment-dispersal systems of the Cuicateco terrane, Mexico	https://doi.org/10.1130/2020.2546(10)	1480
R20309	2	Vega-Granillo, R. et al.	2020	Gondwana Research	83	p 232-247	Northern limit of Gondwana in northwestern Mexico from detrital zircon data	https://doi.org/10.1016/j.gr.2020.02.007	417
R20310	2	DeCelles, P.G. et al.	2020	GSA Special Papers	547	p 1-47	Structural and Thermal Evolution of the Himalayan Thrust Belt in Midwestern Nepal	https://doi.org/10.1130/2020.2547(01)	2326
R20311	2	Yang, F. et al.	2020	Geosciences Journal	24	121–139	Late Ordovician provenance and depositional setting in the southwestern Ordos Block, China: constraints from zircon U-Pb geochronology	https://doi.org/10.1007/s12303-019-0020-0	66
R20312	2	Bahlburg, H. et al.	2020	Geosphere	16	p 619-645	The missing link of Rodinia breakup in western South America: A petrographical, geochemical, and zircon Pb-Hf isotope study of the volcanosedimentary Chilla beds (Altiplano, Bolivia)	https://doi.org/10.1130/GES02151.1	101
R20313	2	Feng, W. et al.	2020	Gondwana Research	83	p 36-48	Detrital zircon U-Pb geochronology of the Wuyu (Oiyug) Basin, southern Tibetan Plateau, and its geological implications	https://doi.org/10.1016/j.gr.2020.01.017	476
R20314	2	Ustaomer, T. et al.	2020	Intl Geology Review	62	1159-1186	U-Pb-Hf isotopic data from detrital zircons in late Carboniferous and Mid-Late Triassic sandstones, and also Carboniferous granites from the Tauride and Anatolide continental units in S Turkey: implications for Tethyan palaeogeography	https://doi.org/10.1080/00206814.2019.1636415	532
R20318	2	Esmaeili, R. et al.	2020	Tectonics	39	e2019tc5963	Reconstructing the Source and Growth of the Makran Accretionary Complex: Constraints From Detrital Zircon U‐Pb Geochronology	https://doi.org/10.1029/2019TC005963	521
R20319	2	Ossa, F.O. et al.	2020	Precambrian Research	343	105724	Constraining provenance for the uraniferous Paleoproterozoic Francevillian Group sediments (Gabon) with detrital zircon geochronology and geochemistry	https://doi.org/10.1016/j.precamres.2020.105724	171
R20320	2	Popeko, L.I. et al.	2020	Minerals	10	279	Provenance and Tectonic Implications of Sedimentary Rocks of the Paleozoic Chiron Basin, Eastern Transbaikalia, Russia, Based on Whole-Rock Geochemistry and Detrital Zircon U–Pb Age and Hf Isotopic Data	https://doi.org/10.3390/min10030279	329
R20321	2	Roban, R.D. et al.	2020	Tectonics	39	e2019tc5780	Lower Cretaceous provenance and sedimentary deposition in the Eastern Carpathians: Inferences for the evolution of the subducted oceanic domain and its European passive continental margin	https://doi.org/10.1029/2019TC005780	456
R20322	2	Panczyk, M. et al.	2020	Aeolian Research	45	100598	Possible sources and transport pathways of loess deposited in Poland and Ukraine from detrital zircon U-Pb age spectra	https://doi.org/10.1016/j.aeolia.2020.100598	684
R20323	2	Beranek, L.P. et al.	2020	GSA Bulletin	132	1987-2003	Detrital zircon U-Pb-Hf isotope signatures of Old Red Sandstone strata constrain the Silurian to Devonian paleogeography, tectonics, and crustal evolution of the Svalbard Caledonides	https://doi.org/10.1130/B35318.1	588
R20324	2	Didenko, A.N. et al.	2020	Russian J Pacific Geology	14	p 1–19	Tectonic Implications: Zircon age of Sedimentary Rocks from Khabarovsk, Samarka, and Zhuravlevka-Amur Terranes in the Northern Sikhote-Alin Orogenic Belt	https://doi.org/10.1134/S1819714020010030	545
R20325	2	Arkhipov, M.V. et al.	2019	Russian J Pacific Geology	13	p 239–264	Comparative analysis of Aptian-Albian rocks of the Kema and Kiselevka-Manoma terranes: Geochemistry, geochronology and paleomagnetism	https://doi.org/10.1134/S1819714019030023	19
R20326	2	Arzhannikova, A.V. et al.	2020	Geoscience Frontiers	11	1695-1709	Late Mesozoic topographic evolution of western Transbaikalia: Evidence for rapid geodynamic changes from the Mongol–Okhotsk collision to widespread rifting	https://doi.org/10.1016/j.gsf.2019.12.012	326
R20327	2	Zeh, A. et al.	2020	Precambrian Research	345	105760	Zircon U-Pb-Hf isotope systematics of Transvaal Supergroup – Constraints for the geodynamic evolution of the Kaapvaal Craton and its hinterland between 2.65 and 2.06 Ga	https://doi.org/10.1016/j.precamres.2020.105760	1041
R20328	2	Bonova, K. et al.	2020	Intl J Earth Science	109	1565-1587	Surface microtextures and new U–Pb dating of detrital zircons from the Eocene Strihovce sandstones in the Magura Nappe of the External Western Carpathians: implications for their provenance	https://doi.org/10.1007/s00531-020-01859-z	114
R20329	2	Seybold, L. et al.	2020	Geological Magazine	157	1383-1408	New constraints from U–Pb dating of detrital zircons on the palaeogeographic origin of metasediments in the Talea Ori, central Crete	https://doi.org/10.1017/S0016756819001365	325
R20330	2	Abre, P. et al.	2020	Precambrian Research	342	105704	Provenance of the Late Ediacaran Rocha Formation, Cuchilla Dionisio Terrane, Uruguay: Tectonic implications on the assembly of Gondwana	https://doi.org/10.1016/j.precamres.2020.105704	116
R20331	2	Sun, J. et al.	2020	Palaeogeo Palaeoclim Palaeoeco	545	109657	Timing of seawater retreat from proto-Paratethys, sedimentary provenance, and tectonic rotations in the late Eocene-early Oligocene in the Tajik Basin, Central Asia	https://doi.org/10.1016/j.palaeo.2020.109657	247
R20332	2	Bukala, M. et al.	2020	Minerals	10	295	U-Pb Zircon Dating of Migmatitic Paragneisses and Garnet Amphibolite from the High Pressure Seve Nappe Complex in Kittelfjäll, Swedish Caledonides	https://doi.org/10.3390/min10040295	20
R20333	2	Cruciani, g. et al.	2020	Italian J Geosciences	139	p 131–148	U–Pb ages on detrital zircons and geochemistry of Lula paragneiss from Variscan belt, NE Sardinia, Italy: implications for source rocks and early Paleozoic paleogeography	https://doi.org/10.3301/IJG.2019.24	21
R20334	2	Naipauer, M. et al.	2020	J South Amer Earth Sci	100	102567	The Huncal Member of the Vaca Muerta Formation, Neuquen Basin of Argentina: Insight into biostratigraphy, structure, U-Pb detrital zircon ages and provenance	https://doi.org/10.1016/j.jsames.2020.102567	56
R20335	2	Accotto, C. et al.	2020	Tectonics	39	e2019tc5976	Tectonic evolution of the Eastern Moroccan Meseta: from Late Devonian fore‐arc sedimentation to Early Carboniferous collision of an Avalonian promontory	https://doi.org/10.1029/2019TC005976	379
R20336	2	Zelazniewicz, A. et al.	2020	Intl J Earth Science	109	1503-1528	Baltica and the Cadomian orogen in the Ediacaran–Cambrian: a perspective from SE Poland	https://doi.org/10.1007/s00531-020-01858-0	878
R20337	2	Thomas, W.A. et al.	2020	Geosphere	16	817–843	Detrital zircons and sediment dispersal in the eastern Midcontinent of North America	https://doi.org/10.1130/GES02152.1	3493
R20338	2	Liu, C. et al.	2020	GSA Bulletin	132	2135-2153	Detrital zircon records of late Paleoproterozoic to early Neoproterozoic northern North China Craton drainage reorganization: Implications for supercontinent cycles	https://doi.org/10.1130/B35506.1	824
R20339	2	Olierook, H.K.H. et al.	2020	Precambrian Research	342	105653	Zircon fingerprint of the Neoproterozoic North Atlantic: Perspectives from East Greenland	https://doi.org/10.1016/j.precamres.2020.105653	119
R20340	2	Kone, J. et al.	2020	J African Earth Sci	165	103801	Source and deposition age of the Diale-Dalema metasedimentary series (Kedougou-Kenieba Inlier, Senegal) constrained by U–Pb geochronology on detrital zircon grains	https://doi.org/10.1016/j.jafrearsci.2020.103801	157
R20341	2	Herbosch, A. et al.	2020	Earth-Science Rev	203	103142	The Stavelot-Venn Massif (Ardenne, Belgium), a rift shoulder basin ripped off the West African craton: Cartography, stratigraphy, sedimentology, new U-Pb on zircon ages, geochemistry and Nd isotopes evidence	https://doi.org/10.1016/j.earscirev.2020.103142	406
R20342	2	Simoes, M.S. et al.	2020	Precambrian Research	345	105756	Stratigraphy, depositional environments and zircon U-Pb (LA-ICP-MS) ages of the Statherian volcano-sedimentary Beneficente Group: Implications for tectonics and gold mineralization in SW of the Amazon Craton	https://doi.org/10.1016/j.precamres.2020.105756	27
R20343	2	Gonzalez, P.A. et al.	2020	J South Amer Earth Sci	101	102629	Sedimentary provenance analysis of the ordovician to devonian siliciclastic units of the Subandean Ranges and Santa Barbara System, northwestern Argentina	https://doi.org/10.1016/j.jsames.2020.102629	163
R20344	2	Martin, E.L. et al.	2020	GSA Bulletin	132	p 273-290	Laurentian origin of the Cuyania suspect terrane, western Argentina, confirmed by Hf isotopes in zircon	https://doi.org/10.1130/B35150.1	806
R20345	2	Kern, A.K. et al.	2020	Palaeogeo Palaeoclim Palaeoeco	545	109652	Re-investigating Miocene age control and paleoenvironmental reconstructions in western Amazonia (northwestern Solimões Basin, Brazil)	https://doi.org/10.1016/j.palaeo.2020.109652	145
R20346	2	Osorio-Granada, E. et al.	2020	Geosphere	16	p 210–228	Provenance of Eocene–Oligocene sediments in the San Jacinto Fold Belt: Paleogeographic and geodynamic implications for the northern Andes and the southern Caribbean	https://doi.org/10.1130/GES02059.1	291
R20348	2	Vasey, D.A. et al.	2020	Tectonics	39	e2019tc5828	Evolution of the Greater Caucasus Basement and Formation of the Main Caucasus Thrust, Georgia	https://doi.org/10.1029/2019TC005828	989
R20349	2	Abbo, A. et al.	2020	Lithos	356-357	105295	Crustal evolution of peri-Gondwana crust into present day Europe: The Serbo-Macedonian and Rhodope massifs as a case study	https://doi.org/10.1016/j.lithos.2019.105295	585
R20350	2	Rossignol, C. et al.	2020	J South Amer Earth Sci	101	102628	Geodynamic evolution of the Minas Basin, southern São Francisco Craton (Brazil), during the early Paleoproterozoic: Climate or tectonic?	https://doi.org/10.1016/j.jsames.2020.102628	848
R20351	2	Zieger, J. et al.	2020	Intl J Earth Science	109	1683-1704	Mesozoic deposits of SW Gondwana (Namibia): unravelling Gondwanan sedimentary dispersion drivers by detrital zircon	https://doi.org/10.1007/s00531-020-01864-2	547
R20352	2	Breitfeld, H.T. et al.	2020	J Asian Earth Sci	195	104331	Oligocene-Miocene drainage evolution of NW Borneo: Stratigraphy, sedimentology and provenance of Tatau-Nyalau province sediments	https://doi.org/10.1016/j.jseaes.2020.104331	521
R20353	2	Marimon, R.S. et al.	2020	J South Amer Earth Sci	100	102539	U-Pb and Lu-Hf isotope systematics on detrital zircon from the southern São Francisco Craton's Neoproterozoic passive margin: Tectonic implications	https://doi.org/10.1016/j.jsames.2020.102539	366
R20354	2	Hara, H. et al.	2020	Gondwana Research	82	p 299-316	The origin of the Pailin Crystalline Complex in western Cambodia, and back-arc basin development in the Paleo-Tethys Ocean	https://doi.org/10.1016/j.gr.2020.01.007	21
R20355	2	Meinhold, G. et al.	2020	Gondwana Research	83	p 118-131	Permian–Triassic magmatism in response to Palaeotethys subduction and pre-Late Triassic arrival of northeast Gondwana-derived continental fragments at the southern Eurasian margin: Detrital zircon evidence from Triassic sandstones of Central Iran	https://doi.org/10.1016/j.gr.2020.02.001	386
R20357	2	Fossum, K. et al.	2019	J African Earth Sci	150	p 546-565	Integrated heavy mineral study of Jurassic to Paleogene sandstones in the Mandawa Basin, Tanzania: Sediment provenance and source-to-sink relations	https://doi.org/10.1016/j.jafrearsci.2018.09.009	221
R20358	2	Kiyokawa, S. et al.	2020	J African Earth Sci	165	103807	Tectonic and sedimentary history of the neoproterozoic metavolcanic–volcaniclastic rocks of the El-Dabbah Group, Central Eastern Desert, Egypt	https://doi.org/10.1016/j.jafrearsci.2020.103807	137
R20359	2	Freiburg, J.T. et al.	2020	J of Geology	128	p 303–317	Detrital Zircon Geochronology of Basal Cambrian Strata in the Deep Illinois Basin, USA: Evidence for the Paleoproterozoic-Cambrian Tectonic and Sedimentary Evolution of Central Laurentia	https://doi.org/10.1086/708432	617
R20360	2	Soto-Kerans, G. et al.	2020	Geosphere	16	567–593	Orogen proximal sedimentation in the Permian foreland basin	https://doi.org/10.1130/GES02108.1	861
R20361	2	Avellaneda-Jimenez, D.S. et al.	2020	Intl Geology Review	62	p. 186-209	Erosion and regional exhumation of an Early Cretaceous subduction/accretion complex in the Northern Andes	https://doi.org/10.1080/00206814.2019.1596042	74
R20362	2	Guo, R. et al.	2020	Earth-Science Rev	201	103082	How faithfully do the geochronological and geochemical signatures of detrital zircon, titanite, rutile and monazite record magmatic and metamorphic events? A case study from the Himalaya and Tibet	https://doi.org/10.1016/j.earscirev.2020.103082	150
R20363	2	Knudsen, C. et al.	2020	Canadian J Earth Sci	57	p 69-86	A Mid-Cretaceous alkaline volcano in the Davis Strait	https://doi.org/10.1139/cjes-2018-0307	34
R20364	2	Fossum, K. et al.	2020	J African Earth Sci	170	103900	Provenance studies of southern Tanzania river sediments: Heavy mineral signatures and U–Pb zircon ages	https://doi.org/10.1016/j.jafrearsci.2020.103900	101
R20365	2	Restrepo, J.J. et al.	2020	Geology of Colombia	1	Chapt 8	The Anacona Terrane: A small early Paleozoic peri–Gondwanan terrane in the Cauca–Romeral Fault System	https://doi.org/10.32685/pub.esp.35.2019.08	73
R20366	2	Xia, X.P. et al.	2020	GSA Bulletin	132	p 987-996	Subduction polarity of the Ailaoshan Ocean (eastern Paleotethys): Constraints from detrital zircon U-Pb and Hf-O isotopes for the Longtan Formation	https://doi.org/10.1130/B35294.1	656
R20367	2	Jia, S. & Takeuchi, M.	2020	J Asian Earth Sci	196	104342	Sedimentary history and provenance analysis of the Sanbagawa Belt in eastern Kii Peninsula, Southwest Japan, based on detrital zircon U–Pb ages	https://doi.org/10.1016/j.jseaes.2020.104342	1113
R20368	2	Shimura, Y. et al.	2020	Island Arc	29	e12345	Chert–clastic sequence in the Cretaceous Shimanto Accretionary Complex on the central Kii Peninsula, SW Japan	https://doi.org/10.1111/iar.12345	135
R20369	2	Li, X.Y. et al.	2020	Geoscience Frontiers	11	679-696	Geochemistry and detrital zircon records of the Ruyang-Luoyu groups, southern North China Craton: Provenance, crustal evolution and Paleo–Mesoproterozoic tectonic implications	https://doi.org/10.1016/j.gsf.2019.08.003	163
R20370	2	Zotto, S.C. et al.	2020	Geology	48	792-797	Persistence of Grenvillian dominance in Laurentian detrital zircon age systematics explained by sedimentary recycling: Evidence from detrital zircon double dating and detrital monazite textures and geochronology.	https://doi.org/10.1130/G47530.1	1120
R20371	2	Kuster, K. et al.	2020	J South Amer Earth Sci	102	102666	The Neoproterozoic Andrelandia group: Evolution from an intraplate continental margin to an early collisional basin south of the Sao Francisco craton, Brazil	https://doi.org/10.1016/j.jsames.2020.102666	365
R20372	2	Pujols, E.J. et al.	2020	Tectonics	39	e2019tc5794	Thermochronological and geochronological constraints on Late Cretaceous unroofing and proximal sedimentation in the Sevier orogenic belt, Utah	https://doi.org/10.1029/2019TC005794	2070
R20373	2	Lin, J. et al.	2020	Tectonics	39	e2019tc5815	Late Eocene–Oligocene High Relief Paleotopography in the North Central Tibetan Plateau: Insights From Detrital Zircon U–Pb Geochronology and Leaf Wax Hydrogen Isotope Studies	https://doi.org/10.1029/2019TC005815	306
R20374	2	Silva, A.J.C.A. et al.	2020	Precambrian Research	346	105771	U–Pb ages of detrital zircon grains for the Canastra Group and Passos Nappe units and U–Pb and Lu–Hf isotope analyses from orthogneisses: Provenance and tectonic implications, southern Brasília Belt, Brazil	https://doi.org/10.1016/j.precamres.2020.105771	369
R20375	2	Bouougri, E.H. et al.	2020	Gondwana Research	85	169-188	Time constraints on Early Tonian Rifting and Cryogenian Arc terrane-continent convergence along the northern margin of the West African craton: Insights from SHRIMP and LA-ICP-MS zircon geochronology in the Pan-African Anti-Atlas belt (Morocco)	https://doi.org/10.1016/j.gr.2020.03.011	27
R20376	2	Duarte, S.K. et al.	2020	J South Amer Earth Sci	102	102651	Evolution of sand and silt injection and effusion around the rim and depocenter of Paraná volcanic province	https://doi.org/10.1016/j.jsames.2020.102651	298
R20377	2	Schaaf, P. et al.	2020	Lithos	352-353	105248	Geochronology and geochemistry of the Puerto Vallarta igneous and metamorphic complex and its relation to Cordilleran arc magmatism in northwestern Mexico	https://doi.org/10.1016/j.lithos.2019.105248	67
R20378	2	Dalslaen, B.H. et al.	2020	Geo Soc London Spec Pub	503	503	Early to Middle Ordovician sedimentation and bimodal volcanism at the margin of Iapetus: The Trollhøtta–Kinna basin of the Central Norwegian Caledonides	https://doi.org/10.1144/SP503-2020-37	336
R20379	2	Thomson, K.D. et al.	2020	Basin Research	32	p 485-504	Sediment provenance and routing evolution in the Late Cretaceous–Eocene Ager Basin, south‐central Pyrenees, Spain	https://doi.org/10.1111/bre.12376	420
R20380	2	Kanygina, N.A. et al.	2020	Geotectonics	54	212–228	Quartzite–Schist Sequences of the Aktau–Mointy Massif (Central Kazakhstan): Structural Position, Provenance, and Formation Stages of the Earth Crust in the Precambrian	https://doi.org/10.1134/S0016852120020065	471
R20381	2	Zhimulev, F.I. et al.	2020	Geological Journal	55	1913-1930	Tectonic history of the Kolyvan–Tomsk folded zone (KTFZ), Russia: Insight from zircon U /P b geochronology and N d isotopes	https://doi.org/10.1002/gj.3679	79
R20382	2	Wang, Q. et al.	2020	Geoscience Frontiers	11	1533-1548	Detrital zircon constraints on late Paleozoic tectonism of the Bogda region (NW China) in the southern Central Asian Orogenic Belt	https://doi.org/10.1016/j.gsf.2020.04.002	242
R20383	2	Choi, et al.	2020	Lithos	p 366-367	105560	Evolution of the Mesozoic Yuljeon Basin in South Korea and its tectonic implication	https://doi.org/10.1016/j.lithos.2020.105560	128
R20384	2	Wang, L. et al.	2020	Palaeogeo Palaeoclim Palaeoeco	545	109651	Evolution of the paleo-Mekong River in the Early Cretaceous: Insights from the provenance of sandstones in the Vientiane Basin, central Laos	https://doi.org/10.1016/j.palaeo.2020.109651	389
R20385	2	Tari G. et al.	2020	Regional Geology Reviews	Springer	p 41-70	The Lower Cretaceous Chouf Sandstone of Lebanon: A Regional Reservoir Level in the Levant?. In: Khomsi S., Roure F., Al Garni M., Amin A. (eds) Arabian Plate and Surroundings: Geology, Sedimentary Basins and Georesources	https://doi.org/10.1007/978-3-030-21874-4_2	79
R20386	2	Bertolini, G. et al.	2020	Sedimentology	67	2672-2690	Controls on Early Cretaceous desert sediment provenance in south‐west Gondwana, Botucatu Formation (Brazil and Uruguay)	https://doi.org/10.1111/sed.12715	568
R20387	2	Moreno, F. et al.	2020	Tectonics	39	e2019tc5967	Coupled Andean growth and foreland basin evolution, Campanian–Cenozoic Bagua Basin, northern Peru	https://doi.org/10.1029/2019TC005967	835
R20388	2	Pardo-Trujillo, A. et al.	2020	Sedimentary Geology	401	105627	Sedimentary record of the Cretaceous–Paleocene arc–continent collision in the northwestern Colombian Andes: Insights from stratigraphic and provenance constraints	https://doi.org/10.1016/j.sedgeo.2020.105627	341
R20389	2	Neupane, B. et al.	2020	J Asian Earth Sci	192	104288	Provenance of Jurassic-Cretaceous Tethyan Himalayan sequences in the Thakkhola Section- Nepal, inferring pre-collisional tectonics of the central Himalaya	https://doi.org/10.1016/j.jseaes.2020.104288	152
R20390	2	Osterle, J.E. et al.	2020	Gondwana Research	83	p 390-414	The petrology, geochronology and tectono-magmatic setting of igneous rocks in the Suckling-Dayman metamorphic core complex, Papua New Guinea	https://doi.org/10.1016/j.gr.2020.01.014	459
R20391	2	Nwaila, G.T. et al.	2020	Ore Geology Rev	121	103572	Significance of granite-greenstone terranes in the formation of Witwatersrand-type gold mineralisation – A case study of the Neoarchaean Black Reef Formation, South Africa	https://doi.org/10.1016/j.oregeorev.2020.103572	77
R20392	2	Huang, X. et al.	2020	Minerals	10	398	Detrital Zircon U-Pb Ages in the East China Seas: Implications for Provenance Analysis and Sediment Budgeting	https://doi.org/10.3390/min10050398	1227
R20393	2	Gusev, N.I. et al.	2020	Geosciences	10	208	Dating the Sedimentary Protolith of the Daldyn Group Quartzite, Anabar Shield, Russia: New Detrital Zircon Constraints	https://doi.org/10.3390/geosciences10060208	29
R20394	2	Chapman, J.B. et al.	2020	Basin Research	32	525-545	The Tajik Basin: A composite record of sedimentary basin evolution in response to tectonics in the Pamir	https://doi.org/10.1111/bre.12381	996
R20395	2	Box, S.E. et al.	2020	Canadian J Earth Sci	57	1411-1427	Between the supercontinents -- Mesoproterozoic Deer Trail Group, an intermediate age unit between the Mesoproterozoic Belt-Purcell Supergroup and the Neoproterozoic Windermere Supergroup in northeastern Washington, U.S.A.	https://doi.org/10.1139/cjes-2019-0188	160
R20396	2	Jafari, S.R. et al.	2020	Geopersia	10	367-380	LA-ICP-MS zircon U-Pb geochronology on migmatites from the Boroujerd region, Sanandaj-Sirjan zone, Zagros Orogen, Iran: provenance analysis and metamorphic age	https://doi.org/10.22059/GEOPE.2020.288587.648501	38
R20397	2	Cheng, Y. et al.	2020	Australian J Earth Sci	67	p 591-604	Jurassic uplift and erosion of the northeast Queensland continental margin: evidence from (U–Th)/He thermochronology combined with U–Pb detrital zircon age spectra	https://doi.org/10.1080/08120099.2020.1714730	102
R20398	2	Zheng, B. et al.	2020	Precambrian Research	346	105788	Proterozoic tectonic evolution of the Tarim Craton: New insights from detrital zircon U-Pb and Lu-Hf isotopes of metasediments in the Kuruktag area	https://doi.org/10.1016/j.precamres.2020.105788	360
R20399	2	Zhang, T. et al.	2020	Precambrian Research	343	105730	Sedimentology, stratigraphy, and detrital zircon geochronology of Mesoproterozoic strata in the northern Helan Mountains, western margin of the North China Block	https://doi.org/10.1016/j.precamres.2020.105730	295
R20400	2	Liu, J. et al.	2020	Precambrian Research	344	105733	Tectonic evolution of the Alxa Block and its affinity: Evidence from the U-Pb geochronology and Lu-Hf isotopes of detrital zircons from the Longshoushan Belt	https://doi.org/10.1016/j.precamres.2020.105733	284
R20401	2	Shen, T. et al.	2020	Terra Nova	32	166-178	Detrital zircon geochronology analysis of the Late Mesozoic deposition in the Turpan‐Hami basin: Implications for the uplift history of the Eastern Tian Shan, north‐western China	https://doi.org/10.1111/ter.12445	277
R20402	2	Garber, K.L. et al.	2020	Tectonics	39	e2019tc5944	Provenance of Synorogenic Foreland Basin Strata in Southwestern Montana Requires Revision of Existing Models for Laramide Tectonism: North American Cordillera	https://doi.org/10.1029/2019TC005944	1636
R20403	2	Mackaman‐Lofland, C. et al.	2020	Tectonics	39	e2019tc5838	Andean Mountain Building and Foreland Basin Evolution During Thin‐ and Thick‐Skinned Neogene Deformation (32–33°S)	https://doi.org/10.1029/2019TC005838	286
R20404	2	Boedo, F.L. et al.	2020	J South Amer Earth Sci	102	102669	The Late Neoproterozoic-Early Paleozoic basin of the western Argentine Precordillera: Insights from zircon U-Pb geochronology	https://doi.org/10.1016/j.jsames.2020.102669	101
R20405	2	Szczepanski, J. et al.	2020	Intl J Earth Science	109	2049-2079	Dating of detrital zircons and tracing the provenance of quartzites from the Bystrzyckie Mts: implications for the tectonic setting of the Early Palaeozoic sedimentary basin developed on the Gondwana margin	https://doi.org/10.1007/s00531-020-01888-8	204
R20406	2	Queiroz, Y.D.S. et al.	2019	Brazilian J Geology	49	e20180136	Pseudosection modeling and U-Pb geochronology on Piranga schists: role of Brasiliano Orogeny in the Southeastern Quadrilátero Ferrífero, Minas Gerais, Brazil	https://doi.org/10.1590/2317-4889201920180136	113
R20407	2	Li, Y. et al.	2020	Minerals	10	341	Tectonic Evolution of theWest Bogeda: Evidences from Zircon U-Pb Geochronology and Geochemistry Proxies, NW China	https://doi.org/10.3390/min10040341	247
R20408	2	Zhao, X. et al.	2020	Marine Petroleum Geology	118	104445	Early–Middle Jurassic paleogeography reconstruction in the Western Qaidam Basin: Insights from sedimentology and detrital zircon geochronology	https://doi.org/10.1016/j.marpetgeo.2020.104445	604
R20409	2	Glynn, S. et al.	2020	Precambrian Research	346	105824	U-Pb zircon geochronology of the Dete-Kamativi Inlier, NW Zimbabwe, with implications for the western margin of the Archaean Zimbabwe Craton	https://doi.org/10.1016/j.precamres.2020.105824	87
R20410	2	Lebeau, L.E. et al.	2020	Precambrian Research	346	105822	Detrital-zircon provenance of a Torridonian fluvial-aeolian sandstone: The 1.2 Ga Meall Dearg Formation, Stoer Group (Scotland)	https://doi.org/10.1016/j.precamres.2020.105822	235
R20411	2	Zhu, X. et al.	2020	Palaeogeo Palaeoclim Palaeoeco	553	109776	Paleogene sediment provenance and paleogeographic reconstruction of the South Yellow Sea Basin, East China: Constraints from detrital zircon UPb geochronology and heavy mineral assemblages	https://doi.org/10.1016/j.palaeo.2020.109776	313
R20412	2	Xu, Z. et al.	2020	Canadian J Earth Sci	57	p 477-493	U–Pb dating of detrital zircons in the eastern Guangdong Basin, South China, and constraints on the tectonic transformation from the Early to Middle Jurassic	https://doi.org/10.1139/cjes-2019-0050	222
R20413	2	Wang, A. et al.	2020	Geological Magazine	157	666-676	Crustal growth as revealed by integrated U–Pb and Lu–Hf isotope analyses of detrital zircons from the Ganjiang River, southeastern China	https://doi.org/10.1017/S001675681900116X	147
R20414	2	Liu, G. et al.	2020	Geological Journal	55	7114-7131	U–Pb age and Hf isotopic composition of detrital zircons from the modern river of the South Tianshan orogenic belt and their implications for Palaeozoic tectonic and crustal evolution	https://doi.org/10.1002/gj.3866	109
R20415	2	Wang, Q. et al.	2020	Geological Journal	55	7760-7774	Detrital zircon U–Pb–Hf data from Cambrian sandstones of the Ougarta Mountains Algeria: Implication for palaeoenvironment	https://doi.org/10.1002/gj.3899	208
R20417	2	Cavazos-Tovar, J.G. et al.	2020	Gondwana Research	86	p 83-103	The origin and evolution of the Mexican Cordillera as registered in modern detrital zircons	https://doi.org/10.1016/j.gr.2020.06.001	1093
R20418	2	Sergeeva, L.Y. et al.	2020	Geochemistry International	58	737-745	U-Pb Age and Geochemistry of Detrital Zircons from Quartzites of the Daldyn Group, Anabar Shield, Northern Central Siberia, Russia	https://doi.org/10.1134/S0016702920060117	17
R20419	2	Tian, Z.D. et al.	2020	Precambrian Research	344	105736	Provenance and tectonic setting of the Neoproterozoic meta-sedimentary rocks at southeastern Tibetan Plateau: Implications for the tectonic affinity of Yidun terrane	https://doi.org/10.1016/j.precamres.2020.105736	140
R20420	2	Gao, F. et al.	2020	Precambrian Research	344	105737	Neoproterozoic tectonic evolution of the northwestern margin of the Yangtze Block (southwestern China): Evidence from sandstone geochemistry and detrital zircon U-Pb ages of the Hengdan Group	https://doi.org/10.1016/j.precamres.2020.105737	266
R20421	2	Markwitz, V. et al.	2020	Geoscience Frontiers	11	835-842	Provenance bias between detrital zircons from sandstones and river sands: A quantification approach using 3-D grain shape, composition and age	https://doi.org/10.1016/j.gsf.2019.09.002	65
R20422	2	Ribes, C. et al.	2020	GSA Bulletin	132	1427–1446	Tectono-sedimentary evolution of a fossil ocean-continent transition: Tasna nappe, central Alps (SE Switzerland)	https://doi.org/10.1130/B35310.1	303
R20423	2	Rudko, S. et al.	2020	Precambrian Research	345	105778	Sturtian glaciation in Siberia: Evidence of glacial origin and U-Pb dating of the diamictites of the Chivida Formation in the north of the Yenisei Ridge	https://doi.org/10.1016/j.precamres.2020.105778	155
R20424	2	Grosch, E.G. et al.	2020	Precambrian Research	346	105815	Geological record of Paleoarchean oceanic flake tectonics preserved in the c. 3.3 Ga Kromberg volcanic type-section, Barberton greenstone belt, South Africa	https://doi.org/10.1016/j.precamres.2020.105815	48
R20425	2	Lu, K. et al.	2020	Precambrian Research	346	105787	Early Neoproterozoic assembly of the Yangtze Block decoded from metasedimentary rocks of the Miaowan Complex	https://doi.org/10.1016/j.precamres.2020.105787	169
R20426	2	Sun, Q. et al.	2020	Precambrian Research	346	105789	Geochronology and geochemistry of the Paleoproterozoic Fangniushan supracrustal strata in the Xiaoshan area, southern North China Craton: Implications for tectonic evolution	https://doi.org/10.1016/j.precamres.2020.105789	172
R20427	2	Holland, M.E. et al.	2020	Precambrian Research	347	105820	Geochronologic and Hf-isotope framework of Proterozoic rocks from central New Mexico, USA: Formation of the Mazatzal crustal province in an extended continental margin arc	https://doi.org/10.1016/j.precamres.2020.105820	1494
R20428	2	Cleven, N.R. et al.	2020	Precambrian Research	347	105819	Geodynamic significance of Neoarchean metasedimentary belts in the Superior Province: Detrital zircon U-Pb LA-ICP-MS geochronology of the Opinaca and La Grande subprovinces	https://doi.org/10.1016/j.precamres.2020.105819	253
R20429	2	Pang, L. et al.	2020	Precambrian Research	347	105840	Detrital zircon U-Pb age and Hf isotopic composition and whole-rock geochemical characteristics of the Statherian Huangqikou Formation, western margin of the North China Craton: Implications for provenance and tectonic evolution	https://doi.org/10.1016/j.precamres.2020.105840	228
R20430	2	Huang, R. et al.	2020	Precambrian Research	347	105839	Landscape configuration of eastern South China during the late Neoproterozoic: New constraints from sedimentary indices and zircon U-Pb-Hf isotopes of the southeastern margin of the Yangtze Block	https://doi.org/10.1016/j.precamres.2020.105839	1294
R20431	2	Huang, H. et al.	2020	GSA Bulletin	132	668–686	Detrital zircon U-Pb ages of Paleogene deposits in the southwestern Sichuan foreland basin, China: Constraints on basin-mountain evolution along the southeastern margin of the Tibetan Plateau	https://doi.org/10.1130/B35211.1	142
R20432	2	Riggs, N.R. et al.	2020	Geosphere	16	1042–1057	Evolution of the early Mesozoic Cordilleran arc: The detrital zircon record of back-arc basin deposits, Triassic Buckskin Formation, western Arizona and southeastern California, USA	https://doi.org/10.1130/GES02193.1	993
R20433	2	Al-Juboury, A.I. et al.	2020	Arab J Geosciences	13	593	Stratigraphy and age revision of the Pirispiki Formation, Kurdistan Region, Northern Iraq	https://doi.org/10.1007/s12517-020-05591-5	96
R20434	2	Gamkrelidze, I. et al.	2020	Geologica Carpathica	71	249-263	U–Pb LA–ICP–MS dating of zoned zircons from the Greater Caucasus pre-Alpine crystalline basement: Evidence for Cadomian to Late Variscan evolution	https://doi.org/10.31577/GeolCarp.71.3.4	6
R20435	2	Vozarova, A. et al.	2020	Geologica Carpathica	71	274-287	Zircon U–Pb geochronology from Permian rocks of the Tribec Mts. (Western Carpathians, Slovakia)	https://doi.org/10.31577/GeolCarp.71.3.6	13
R20437	2	Zaika, V.A. & Sorokin, A.A.	2020	J Asian Earth Sci	201	104508	Two types of accretionary complexes in the eastern Mongol–Okhotsk Belt: Constraints from U–Pb and Hf isotopic data of detrital zircons from metasedimentary rocks of the Selemdzha and Tokur terranes	https://doi.org/10.1016/j.jseaes.2020.104508	615
R20438	2	Ricardo, B.S. et al.	2020	Precambrian Research	345	105766	Tectonic implications of juxtaposed high- and low-pressure metamorphic field gradient rocks in the Turvo-Cajati Formation, Curitiba Terrane, Ribeira Belt, Brazil	https://doi.org/10.1016/j.precamres.2020.105766	143
R20439	2	Zagorska, U. et al.	2020	Intl J Earth Science	109	2169–2187	Detrital zircon provenance of Carboniferous sandstones of the Variscan Externides (SW Poland) – record of the eastern Variscides exhumation	https://doi.org/10.1007/s00531-020-01894-w	677
R20440	2	Jiang, Z. et al.	2020	Minerals	10	265	Provenance and Implication of Carboniferous–Permian Detrital Zircons from the Upper Paleozoic, Southern Ordos Basin, China: Evidence from U-Pb Geochronology and Hf Isotopes	https://doi.org/10.3390/min10030265	81
R20441	2	Di Giulio, A. et al.	2020	Minerals	10	632	Role of the Down-Bending Plate as a Detrital Source in Convergent Systems Revealed by U–Pb Dating of Zircon Grains: Insights from the Southern Andes and Western Italian Alps	https://doi.org/10.3390/min10070632	161
R20444	2	Malone, D.H. et al.	2020	Terra Nova	32	442-449	Neoproterozoic sedimentation and tectonics of the Laurentian midcontinent: Detrital zircon provenance of the Jacobsville Sandstone, Lake Superior Basin, USA and Canada	https://doi.org/10.1111/ter.12481	1772
R20445	2	Armandola, S. et al.	2020	Precambrian Research	350	105896	Geochronological and provenance constraints on the sedimentary rocks hosting the abra polymetallic deposit, capricorn orogen, western australia	https://doi.org/10.1016/j.precamres.2020.105896	145
R20447	2	Zhang, C. et al.	2020	Palaeogeo Palaeoclim Palaeoeco	557	109912	Early Cretaceous foreland-like Northeastern Qaidam Basin, Tibetan Plateau and its tectonic implications: Insights from sedimentary investigations, detrital zircon U–Pb analyses and seismic profiling	https://doi.org/10.1016/j.palaeo.2020.109912	432
R20448	2	Lahna, A.A. et al.	2020	J African Earth Sci	171	103946	Revised stratigraphic framework for the lower Anti-Atlas supergroup based on U–Pb geochronology of magmatic and detrital zircons (Zenaga and Bou Azzer-El Graara inliers, Anti-Atlas Belt, Morocco)	https://doi.org/10.1016/j.jafrearsci.2020.103946	118
R20449	2	Gifford, J.N. et al.	2020	J of Geology	128	337–370	Integrating Petrography, X-Ray Fluorescence, and U-Pb Detrital Zircon Geochronology to Interpret Provenance of the Mississippian Hartselle Sandstone, USA	https://doi.org/10.1086/709700	334
R20450	2	Gonzalez-Leona, C.M. et al.	2020	J South Amer Earth Sci	103	102761	Stratigraphy, detrital zircon geochronology and provenance of the Morita formation (Bisbee Group) in northeastern Sonora, Mexico	https://doi.org/10.1016/j.jsames.2020.102761	454
R20451	2	Zaika, V.A. & Sorokin, A.A.	2020	Russian J Pacific Geology	14	193–205	Ages and Sources of Sedimentary Rocks of the Lan Terrane in the Mongol-Okhotsk Fold Belt: Results of Zircon U-Pb and Lu-Hf Isotope Studies	https://doi.org/10.1134/S1819714020030070	232
R20452	2	Holm-Denoma, C.S. et al.	2020	Alaska Div G&GS	2020-3	1–20	U-Pb geochronology of igneous and detrital zircon samples from the Tok River area, eastern Alaska Range, and Talkeetna Mountains, Alaska	http://doi.org/10.14509/30439	50
R20453	2	Harris, F.R.	2020	Univ of Kentucky	Thesis	82	The tale of 3,000 zircons: An investigation of Grenville sedimentation in Amazonia using U/Pb detrital zircon geochronology	https://doi.org/10.13023/etd.2020.375	2141
R20454	2	Ezpeleta, M. et al.	2020	J Geo Society London	177	1107-1128	Glaciomarine sequence stratigraphy in the Mississippian Río Blanco Basin, Argentina, southwestern Gondwana. Basin analysis and palaeoclimatic implications for the Late Paleozoic Ice Age during the Tournaisian	https://doi.org/10.1144/jgs2019-214	69
R20455	2	Chistyakova, A.V. et al.	2020	Doklady Earth Sci	492	p. 306-310	Stratigraphic correlation of the Permian-Triassic sections of the Moscow syneclise: first results of U–Pb dating of detrital zircon	https://doi.org/10.1134/S1028334X20050062	204
R20456	2	Thompson, M.D. & Crowley, J.L.	2020	Amer J Science	320	405-449	Avalonian arc-to-platform transition in southeastern New England: U-Pb geochronology and stratigraphy of Ediacaran Cambridge “argillite,” Boston Basin, Massachusetts, USA	https://doi.org/10.2475/05.2020.01	63
R20458	2	Tooze, S. et al.	2020	Geochem Geophys Geosyst	21	e2020gc9156	Scratching the Surface: A Marine Sediment Provenance Record From the Continental Slope of Central Wilkes Land, East Antarctica	https://doi.org/10.1029/2020GC009156	39
R20460	2	Lloyd, J.C. et al.	2020	Precambrian Research	350	105849	Neoproterozoic Geochronology and Provenance of the Adelaide Superbasin	https://doi.org/10.1016/j.precamres.2020.105849	761
R20461	2	Adams, C.J; Campbell, H.J.	2020	Gondwana Research	87	107-117	Detrital zircon age constraints on depositional history and provenance of the Murihiku Supergroup, Murihiku Terrane, North Island, New Zealand	https://doi.org/10.1016/j.gr.2020.06.011	311
R20467	2	Koshnaw, R.I. et al.	2020	Basin Research	32	688-715	Sediment routing in the Zagros foreland basin: Drainage reorganization and a shift from axial to transverse sediment dispersal in the Kurdistan region of Iraq	https://doi.org/10.1111/bre.12391	3753
R20471	2	Smith, T.M. et al.	2020	Basin Research	32	419-452	Drainage reorganization and Laramide tectonics in north‐central New Mexico and downstream effects in the Gulf of Mexico	https://doi.org/10.1111/bre.12373	518
R20473	2	Sun, J. & Dong, Y.	2020	Basin Research	32	1413-1440	Ordovician tectonic shift in the western North China Craton constrained by stratigraphic and geochronological analyses	https://doi.org/10.1111/bre.12435	102
R20474	2	McNicoll, V.M.	2020	Geo Survey Canada	open-file	8720	U-Pb detrital-zircon geochronology of the Woodburn Lake group, Nunavut	https://doi.org/10.4095/326019	248
R20475	2	Galloway, B.J.	2018	Geo Survey Canada	open-file	8473	Geological and geochemical data from the Canadian Arctic Islands. Part XVII: detrital zircon geochronology and stratigraphic interpretations for upper Paleozoic strata of the Sverdrup Basin	https://doi.org/10.4095/313023	715
R20476	2	Sun, J. et al.	2020	Geological Journal	55	8068-8091	Permian tectonic evolution of the southwestern Ordos Basin, North China: Integrating constraints from sandstone petrology and detrital zircon geochronology	https://doi.org/10.1002/gj.3916	94
R20478	2	Ribeiro, B.V. et al.	2020	Precambrian Research	350	105919	A long-lived active margin revealed by zircon U–Pb–Hf data from the Rio Apa Terrane (Brazil): new insights into the Paleoproterozoic evolution of the Amazonian Craton	https://doi.org/10.1016/j.precamres.2020.105919	110
R20479	2	Zak, J. et al.	2020	Earth-Science Rev	207	103214	Detrital zircon geochronology and processes in accretionary wedges	https://doi.org/10.1016/j.earscirev.2020.103214	670
R20484	2	Bao, G. et al.	2020	Geological Journal	55	7304-7321	Late Miocene Yellow River formation in Qingtongxia area, North China: Detrital zircon and heavy mineral analysis at Niushou Mountain, Ningxia	https://doi.org/10.1002/gj.3910	201
R20485	2	Li, K. et al.	2020	Geological Journal	55	8211-8224	Detrital zircon in the Huashan Group, northern Yangtze Block: Implications for the nature of Neoproterozoic sedimentary basins and Precambrian crustal evolution	https://doi.org/10.1002/gj.3929	187
R20487	2	Kirchner, F. & Albert, R.	2020	Intl J Earth Science	109	2287–2305	New detrital zircon age data reveal the location of the Rheic suture in the Mid-German Crystalline Zone (Spessart and Odenwald Crystalline Complexes)	https://doi.org/10.1007/s00531-020-01899-5	218
R20488	2	Lu, G. et al.	2020	Intl J Earth Science	109	2425–2446	Revealing exhumation of the central Alps during the Early Oligocene by detrital zircon U–Pb age and fission-track double dating in the Taveyannaz Formation	https://doi.org/10.1007/s00531-020-01910-z	122
R20489	2	Yin, J. et al.	2020	Minerals	10	854	Provenance Analysis of the Paleogene Strata in the Northern Qaidam Basin, China: Evidences from Sediment Distribution, Heavy Mineral Assemblages and Detrital Zircon U–Pb Geochronology	https://doi.org/10.3390/min10100854	251
R20490	2	Fornelli, A. et al.	2020	Minerals	10	786	Preliminary U-Pb Detrital Zircon Ages from Tufiti di Tusa Formation (Lucanian Apennines, Southern Italy): Evidence of Rupelian Volcaniclastic Supply	https://doi.org/10.3390/min10090786	20
R20491	2	Kim, M.G. et al.	2020	Minerals	10	527	Tectonic Setting of the Eastern Margin of the Sino-Korean Block in the Pennsylvanian: Constraints from Detrital Zircon Ages	https://doi.org/10.3390/min10060527	46
R20492	2	Jones, B.G. et al.	2020	J African Earth Sci	172	103981	Provenance of Tanjero and Red Bed clastic sedimentary rocks revealed by detrital zircon SHRIMP dating, Kurdistan region, NE Iraq: Constraints on ocean closure and unroofing of Neo-Tethyan allochthons	https://doi.org/10.1016/j.jafrearsci.2020.103981	39
R20493	2	Velicogna, D.M.	2019	Univ of Trieste	Thesis	PhD	Zircon dating and trace element content of transparent heavy minerals in sandstones from the NE Alps and Outer Dinarides flysch basins	https://arts.units.it/handle/11368/2961202#.X3Q6NmhKiUk	141
R20494	2	Liu, J.H. et al.	2020	Precambrian Research	350	105928	Metamorphic evolution and U-Pb geochronology of metapelite, northeastern Wutai Complex: implications for Paleoproterozoic tectonic evolution of the Trans-North China Orogen	https://doi.org/10.1016/j.precamres.2020.105928	54
R20495	2	Zhu, E. et al.	2020	Precambrian Research	350	105917	Tectonic Evolution of the Dadongcha Formation, Ji'an Group, Qinghe Area, Tonghua, NE China: Implications from Geochronological and Geochemical Evidence of Metapelites	https://doi.org/10.1016/j.precamres.2020.105917	72
R20496	2	Andersen, T. et al.	2020	South African J Geology	123	331–342	Enigmatic provenance signature of sandstone from the Okwa Group, Botswana	https://doi.org/10.25131/sajg.123.0022	29
R20497	2	Qasim, M. et al.	2020	Palaeoworld	29	729-743	Provenance of the Hangu Formation, Lesser Himalaya, Pakistan: Insight from the detrital zircon U-Pb dating and spinel geochemistry	https://doi.org/10.1016/j.palwor.2019.12.003	234
R20498	2	Andersen, T. et al.	2020	South African J Geology	123	343-356	A late Mesozoic - early Cenozoic sedimentary recycling system on the Gondwana rifted margin of southeast Africa	https://doi.org/10.25131/sajg.123.0023	156
R20499	2	Severson, A.R.	2020	Colorado School of Mines	Thesis	PhD	Across- and along-strike structural and geochronological variations of the Nashoba-Putnam and Avalon terranes, eastern Massachusetts, Connecticut, and Rhode Island, southeastern New England Appalachians	https://mountainscholar.org/handle/11124/174210	186
R20500	2	Capaldi, T.N. et al.	2020	Tectonics	39	e2019tc5958	Neogene Retroarc Foreland Basin Evolution, Sediment Provenance, and Magmatism in Response to Flat Slab Subduction, Western Argentina	https://doi.org/10.1029/2019TC005958	1616
R20501	2	Errami, E. et al.	2020	Geo Soc London Spec Pub	503	ISSN 2041-4927	From Pan-African transpression to Cadomian transtension at the West African margin: New U-Pb zircon ages from the Eastern Saghro inlier (Anti-Atlas, Morocco)	https://doi.org/10.1144/SP503-2020-105	300
R20502	2	Millonig, L.J. et al.	2020	Earth & Planetary Sci Lett	552	116589	Exploring laser ablation U–Pb dating of regional metamorphic garnet – The Straits Schist, Connecticut, USA	https://doi.org/10.1016/j.epsl.2020.116589	44
R20503	2	Resentini, S. et al.	2020	Chemical Geology	555	119828	Zircon as a provenance tracer: Coupling Raman spectroscopy and U-Pb geochronology in source-to-sink studies	https://doi.org/10.1016/j.chemgeo.2020.119828	185
R20504	2	Lawley, C.J.M. et al.	2020	Ore Geology Rev	126	103790	Sedimentary basin controls on orogenic gold deposits: New constraints from U-Pb detrital zircon and Re-Os sulphide geochronology, Lynn Lake greenstone belt, Canada	https://doi.org/10.1016/j.oregeorev.2020.103790	280
R20505	2	Kuchenbecker, M. et al.	2020	J South Amer Earth Sci	104	102831	Towards an integrated tectonic model for the interaction between the Bambui basin and the adjoining orogenic belts: Evidences from the detrital zircon record of syn-orogenic units	https://doi.org/10.1016/j.jsames.2020.102831	270
R20506	2	Mikhalsky, E.V. et al.	2020	Polar Science	26	100587	Low-grade Sandow Group metasediments of the Denman Glacier area (East Antarctica): Chemical composition, age and provenance from U–Pb detrital zircon data, with some palaeotectonic implications	https://doi.org/10.1016/j.polar.2020.100587	61
R20507	2	Liang, J.W. et al.	2020	Gondwana Research	88	250–267	Detrital zircon U-Pb ages of Middle–Late Permian sedimentary rocks from the southwestern margin of the North China Craton: Implications for provenance and tectonic evolution	https://doi.org/10.1016/j.gr.2020.07.008	382
R20508	2	De Castro, M.P. et al.	2020	Gondwana Research	87	41-66	Provenance shift through time in superposed basins: From Early Cryogenian glaciomarine to Late Ediacaran orogenic sedimentations (Aracuai Orogen, SE Brazil)	https://doi.org/10.1016/j.gr.2020.05.019	355
R20509	2	Zhu, X. et al.	2020	Precambrian Research	350	105926	Detrital zircon ages of the Mesoproterozoic metasedimentary rocks in the southern Yili Block: Implications for tectonic affinities of the microcontinents in SW Central Asian Orogenic Belt	https://doi.org/10.1016/j.precamres.2020.105926	377
R20510	2	Barros, R.D.A. et al.	2020	Gondwana Research	88	268-295	Archean and Paleoproterozoic crustal evolution and evidence for cryptic Paleoarchean-Hadean sources of the NW Sao Francisco Craton, Brazil: Lithochemistry, geochronology, and isotope systematics of the Cristalândia do Piaui Block	https://doi.org/10.1016/j.gr.2020.07.004	38
R20511	2	Ma, A. et al.	2020	Tectonics	39	e2020tc6144	Mesozoic Subduction Accretion History in Central Tibet Constrained From Provenance Analysis of the Mugagangri Subduction Complex in the Bangong-Nujiang Suture Zone	https://doi.org/10.1029/2020TC006144	702
R20512	2	Li, Z. et al.	2020	Precambrian Research	351	105947	Geochemical and zircon U-Pb-Hf isotopic study of metasedimentary rocks from the Huangyuan Group of the Central Qilian block (NW China): Implications for paleogeographic reconstruction of Rodinia	https://doi.org/10.1016/j.precamres.2020.105947	101
R20513	2	Klein, E.L. et al.	2020	Precambrian Research	351	105950	Age, provenance and tectonic setting of metasedimentary sequences of the Gurupi Belt and São Luís cratonic fragment, northern Brazil: Broadening the understanding of the Proterozoic-Early Cambrian tectonic evolution	https://doi.org/10.1016/j.precamres.2020.105950	189
R20514	2	Ershova, V.B. et al.	2020	Minerals	10	874	Hidden Middle Devonian Magmatism of North-Eastern Siberia: Age Constraints from Detrital Zircon U–Pb Data	https://doi.org/10.3390/min10100874	95
R20515	2	Winkler, W. et al.	2020	Minerals	10	880	Detrital Zircon Provenance Analysis in the Central Asian Orogenic Belt of Central and Southeastern Mongolia—A Palaeotectonic Model for the Mongolian Collage	https://doi.org/10.3390/min10100880	747
R20517	2	Morton, A.C. et al.	2020	Proc Yorkshire Geol Soc	2020	2020-010	Provenance of Carboniferous sandstones in the central and southern parts of the Pennine Basin, UK: evidence from detrital zircon ages	https://doi.org/10.1144/pygs2020-010	1286
R20518	2	Shao, T. et al.	2020	J Asian Earth Sci	204	104578	Detrital zircon U-Pb ages and Hf isotopes of Lower-Middle Devonian to Middle Jurassic sandstones in the Qinfang basin, southern South China block: Constraints on provenance and tectonic setting	https://doi.org/10.1016/j.jseaes.2020.104578	138
R20520	2	Caquineau, T. et al.	2020	Precambrian Research	348	105859	Lu-Hf systematics of 4.0 – 2.3 Ga old zircons from the Turee Creek Group (Pilbara Craton, W. Australia): Implications on the rise of atmospheric oxygen and global glaciation during the Paleoproterozoic	https://doi.org/10.1016/j.precamres.2020.105859	276
R20521	2	Gao, F. et al.	2020	J Asian Earth Sci	203	104514	Further constraints on a Neoproterozoic active continental margin from sandstones of the Hengdan Group in the Bikou Terrane, northwestern margin of the Yangtze Block, South China	https://doi.org/10.1016/j.jseaes.2020.104514	363
R20522	2	Gonzalez, P.A. et al.	2020	J South Amer Earth Sci	104	102818	The Neoproterozoic-lower Paleozoic sequence of the Sierra de Mojotoro, Eastern Cordillera: Sedimentary provenance (Sr–Nd, U–Pb, and clay mineralogy) and its tectonic implications for western Gondwana	https://doi.org/10.1016/j.jsames.2020.102818	125
R20523	2	Arnol, J.A. et al.	2020	Intl J Earth Science	109	2467–2494	Provenance analysis of Devonian peripheral foreland basins in SW Gondwana, case of the Gualilan Group, Precordillera Argentina	https://doi.org/10.1007/s00531-020-01914-9	186
R20524	2	Dutra, L.F. et al.	2020	Brazilian J Geology	50	e20190069	Detrital zircon records of the Paleo-Mesoproterozoic rift-sag Tamandua Group in its type-section, Northern Quadrilátero Ferrífero, Minas Gerais, Brazil	https://doi.org/10.1590/2317-4889202020190069	457
R20525	2	Fasulo, C.R. et al.	2020	Geosphere	16	1125-1152	Detrital zircon geochronology and Hf isotope geochemistry of Mesozoic sedimentary basins in south-central Alaska: Insights into regional sediment transport, basin development, and tectonics along the NW Cordilleran margin	https://doi.org/10.1130/GES02221.1	1771
R20527	2	Miao, L. et al.	2020	Minerals	10	742	Detrital-Zircon Age Spectra of Neoproterozoic-Paleozoic Sedimentary Rocks from the Ereendavaa Terrane in NE Mongolia: Implications for the Early-Stage Evolution of the Ereendavaa Terrane and the Mongol-Okhotsk Ocean	https://doi.org/10.3390/min10090742	229
R20528	2	Liu, Q. et al.	2020	Lithosphere	2020	8895888	Detrital Zircon U-Pb-Hf Isotopes of Middle Neoproterozoic Sedimentary Rocks in the Altyn Tagh Orogen, Southeastern Tarim: Insights for a Tarim-South China-North India Connection in the Periphery of Rodinia	https://doi.org/10.2113/2020/8895888	83
R20529	2	Franceschinis, P.R. et al.	2020	J South Amer Earth Sci	104	102835	Age constraints on the Cambrian Mesón Group (NW Argentina) based on detrital zircons U–Pb geochronology and magnetic polarity bias	https://doi.org/10.1016/j.jsames.2020.102835	77
R20530	2	Brown, M.T. et al.	2020	J South Amer Earth Sci	104	102825	Provenance of neoproterozoic ophiolitic mélange sediments in the brasilia belt, central Brazil	https://doi.org/10.1016/j.jsames.2020.102825	108
R20531	2	Song, F. et al.	2020	Palaeogeo Palaeoclim Palaeoeco	558	109939	Geographic proximity of Yangtze and Cathaysia blocks during the late Neoproterozoic demonstrated by detrital zircon evidence	https://doi.org/10.1016/j.palaeo.2020.109939	152
R20532	2	Barkat, R. et al.	2020	Precambrian Research	350	105930	Alluvial architecture, paleohydrology and provenance tracking from the Neoproterozoic Banganapalle formation, Kurnool Group, India: An example of continental sedimentation before land plants	https://doi.org/10.1016/j.precamres.2020.105930	11
R20533	2	Riley, T.R. et al.	2019	Earth & Planetary Sci Lett	518	136–147	Geochronology and geochemistry of the northern Scotia Sea: A revised interpretation of the North and West Scotia ridge junction	https://doi.org/10.1016/j.epsl.2019.04.031	174
R20534	2	Armstrong-Altrin, J.S.	2020	J of Palaeogeography	9	28	Detrital zircon U–Pb geochronology and geochemistry of the Riachuelos and Palma Sola beach sediments, Veracruz State, Gulf of Mexico: a new insight on palaeoenvironment	https://doi.org/10.1186/s42501-020-00075-9	168
R20536	2	Muttel, S.D. et al.	2020	Univ - Missouri State	Thesis	MS	Detrital Zir Detrital Zircon Petrochronology for Sedimentar onology for Sedimentary Provenance Analysis: Source to Sink of the Mississippi/Missouri River Drainage Basin	https://bearworks.missouristate.edu/theses/3529	394
R20538	2	Pulsipher, M.A. & Dehler, C.M.	2019	Precambrian Research	320	323-333	U-Pb detrital zircon geochronology, petrography, and synthesis of the middle Neoproterozoic Visingso Group, Southern Sweden	https://doi.org/10.1016/j.precamres.2018.11.011	468
R20539	2	Cardona, A. et al.	2020	Geologicas Especiales	36	1–39	Cretaceous record from a Mariana– to an Andean–type margin in the Central Cordillera of the Colombian Andes	https://doi.org/10.32685/pub.esp.36.2019.10	124
R20541	2	Resende, R.S. et al.	2020	J South Amer Earth Sci	99	102512	Thermochronology and exhumation history of the basement and sediments of the NNE border of the Paraná basin, Brazil	https://doi.org/10.1016/j.jsames.2020.102512	75
R20544	2	Lee, T.H. & Park, K.H.	2020	Minerals	10	936	Detrital Zircon U-Pb Geochronology and Hf Isotope Geochemistry of the Hayang Group, SE Korea and the Himenoura and Goshoura Groups, SW Japan: Signs of Subduction-Related Magmatism after a Long Resting Period	https://doi.org/10.3390/min10110936	83
R20545	2	Vallejo, C. et al.	2020	Minerals	10	929	Sedimentology, Provenance and Radiometric Dating of the Silante Formation: Implications for the Cenozoic Evolution of the Western Andes of Ecuador	https://doi.org/10.3390/min10100929	215
R20548	2	Sawada, H. et al.	2020	J African Earth Sci	173	104021	New geochronological constraints on the middle Archean Shurugwi greenstone belt toward an understanding of the crustal evolution of the Zimbabwe craton	https://doi.org/10.1016/j.jafrearsci.2020.104021	14
R20551	2	Aziz, N.R.H. & Sadiq, D.M.	2020	Kuwait Journal of Sci	47	106-117	U-Pb Zircon dating of upper cretaceous siliciclastic rocks from the Tanjero Flysch, NE Iraq: New constraints on their provenance and tectonic evolution	https://journalskuwait.org/kjs/index.php/KJS/article/view/7783	15
R20555	2	Rossignol, C. et al.	2020	Precambrian Research	351	105981	Stratigraphy and geochronological constraints of the Serra Sul Formation (Carajás Basin, Amazonian Craton, Brazil)	https://doi.org/10.1016/j.precamres.2020.105981	504
R20556	2	Reznitskii, L.Z. et al.	2018	Stratigraphy Geo Correl	26	489–513	Age and Provenance Areas of Terrigenous Rocks of the Dzhida Terrane: Results of U—Th—Pb (LA-ICP-MS) Geochronological Study of Detrital Zircons	https://doi.org/10.1134/S0869593818050052	207
R20558	2	Calle, A.Z. et al.	2018	AAPG Memoir	117	483–530	Cenozoic provenance and depositional record of the sub-Andean foreland basin during growth of the central Andean fold-thrust belt, southern Bolivia	https://doi.org/10.1306/13622132M1173777	1303
R20559	2	Kovach, V.P. et al.	2019	Stratigraphy Geo Correl	27	555–572	Age and Sources of Terrigenous Rocks of Basal Formation of the Tsagaan-Olom Group of the Dzabkhan Terrane: Results of U–Th–Pb Geochronological, Lu–Hf and Sm–Nd Isotopic Studies	https://doi.org/10.1134/S0869593819050046	80
R20561	2	Romanyuk, T.V. et al.	2020	Geodynamics Tectonophysics	11	453-473	Stages of Carboniferous-Triassic magmatism in the Black Sea region based on isotope-geochronological study of detrital zircons from jurassic coarse clastic strata of the Mountainous Crimea	https://doi.org/10.5800/GT-2020-11-3-0486	55
R20563	2	Smirnova, Y.N. & Sorokin, A.A.	2019	Stratigraphy Geo Correl	27	277–296	Age and Depositional Settings of the Ordovician Chalovskaya Group in the Argun Massif, Eastern Part of the Central Asian Fold Belt	https://doi.org/10.1134/S0869593819030079	132
R20565	2	Wang, Y. et al.	2020	Science China: Earth Sci	63	954–968	Detrital zircon U-Pb dating in the southern Hefei Basin: Evidence for exhumation of HP-UHP rocks of the Dabie Orogen	https://doi.org/10.1007/s11430-019-9565-3	322
R20566	2	Gutierrez-Alonso, G. et al.	2020	Geo Soc London Spec Pub	503	503	Neoproterozoic–paleozoic detrital sources in the Variscan foreland of northern Iberia: primary v. recycled sediments	https://doi.org/10.1144/SP503-2020-21	163
R20567	2	Leonard, J.S. et al.	2020	Frontiers in Earth Sci	7	353	Erosional and Tectonic Evolution of a Retroarc Orogenic Wedge as Revealed by Sedimentary Provenance: Case of the Oligocene – Miocene Patagonian Andes	https://doi.org/10.3389/feart.2019.00353	151
R20571	2	Trudel, P.G.E.	2019	Univ - Laurentian	Thesis	MS	Provenance and depositional age of the Cryogenian ‘grand conglomérat’, host of the Kamoa Cu-deposit, Democratic Republic of Congo	https://zone.biblio.laurentian.ca/handle/10219/3378	347
R20574	2	Chai, R. et al.	2020	J Asian Earth Sci	195	104360	Constraints on the early Mesozoic denudation of the Qinling orogen from Upper Triassic-Lower Jurassic successions in the Zigui Basin, central China	https://doi.org/10.1016/j.jseaes.2020.104360	143
R20576	2	Aleksandrova, G.N. et al.	2020	Doklady Earth Sci	494	675-679	The First Results of U–Pb Dating of Detrital Zircons from the Oligocene of the Southeastern Part of the Voronezh Anteclise and Their Importance for Paleogeography	https://doi.org/10.1134/S1028334X20090044	133
R20577	2	Frederick, B.C. et al.	2020	GSA Bulletin	132	2631–2650	Early Mesozoic synrift Eagle Mills Formation and coeval siliciclastic sources, sinks, and sediment routing, northern Gulf of Mexico basin	https://doi.org/10.1130/B35493.1	2724
R20579	2	Mole, D.R. et al.	2018	Precambrian Research	305	386-426	A relic of the Mozambique Ocean in south-east Tanzania	https://doi.org/10.1016/j.precamres.2017.10.009	28
R20582	2	Wang, M. et al.	2018	Geological Journal	53(S2)	223-236	Detrital zircon U–Pb–Hf isotopes study of the Lower Carboniferous Anjihai Formation from the northern margin of the Yili Block, NW China	https://doi.org/10.1002/gj.3210	46
R20583	2	Wang, Z. et al.	2018	Geological Journal	53	1465-1481	Provenance and tectonic setting of the Quemoco sandstones in the North Qiangtang Basin, North Tibet: Evidence from geochemistry and detrital zircon geochronology	https://doi.org/10.1002/gj.2967	42
R20584	2	Guo, P. et al.	2018	Geological Journal	53	1482-1499	Detrital zircon geochronology of the Jurassic strata in the western Ordos Basin, North China: Constraints on the provenance and its tectonic	https://doi.org/10.1002/gj.2968	237
R20585	2	Qasim, M. et al.	2018	Geological Journal	53	2258-2279	Late Neoproterozoic–Early Palaeozoic stratigraphic succession, Western Himalaya, North Pakistan: Detrital zircon provenance and tectonic implications	https://doi.org/10.1002/gj.3063	507
R20586	2	Meng, J. et al.	2018	Geological Journal	53	2315-2333	Palaeomagnetism and detrital zircon U–Pb geochronology of Cretaceous redbeds from central Tibet and tectonic implications	https://doi.org/10.1002/gj.3070	14
R20587	2	Gilberg, I.N.	2020	Univ of Norway (Arctic)	Thesis	MS	Connecting the late Neoproterozoic flysch sedimentation in the Gariep Belt (Namibia) with its potential source region in southern Dom Feliciano Belt (Uruguay) – a U-Pb detrital and protolith zircon study	https://munin.uit.no/handle/10037/18976	259
R20588	2	Zhou, Z. et al.	2018	Geological Journal	53	2649-2664	Coupled U–Pb dating and Hf isotopic analysis of detrital zircons from Bayan Obo Group in Inner Mongolia: Constraints on the evolution of the Bayan Obo rift belt	https://doi.org/10.1002/gj.3102	95
R20589	2	Armstrong‐Altrin, J.S. et al.	2018	Geological Journal	53	2824-2848	Provenance discrimination between Atasta and Alvarado beach sands, western Gulf of Mexico, Mexico: Constraints from detrital zircon chemistry and U–Pb geochronology	https://doi.org/10.1002/gj.3122	114
R20590	2	Han, X. et al.	2018	Geological Journal	53	2874-2895	Detrital zircon U–Pb ages of the Murui Formation in the Zhalantun area: Implications for the Early Cretaceous tectonic setting of the southern Great Xing'an Range, NE China	https://doi.org/10.1002/gj.3126	116
R20592	2	Hofmann, M. et al.	2018	Intl J Earth Science	107	913–932	Reworked Middle Jurassic sandstones as a marker for Upper Cretaceous basin inversion in Central Europe—a case study for the U–Pb detrital zircon record of the Upper Cretaceous Schmilka section and their implication for the sedimentary cover of the Lausitz Block (Saxony, Germany)	https://doi.org/10.1007/s00531-017-1552-z	614
R20593	2	Gartner, A. et al.	2018	Comptes Rendus Geoscience	350	255-266	Provenance of detrital zircon from siliciclastic rocks of the Sebkha Gezmayet unit of the Adrar Souttouf Massif (Moroccan Sahara) – Palaeogeographic implications	https://doi.org/10.1016/j.crte.2018.06.004	211
R20594	2	Rademan, Z.	2018	Univ Stellenbosch	Thesis	MS	Radiometric dating and stratigraphic reassessment of the Elliot and Clarens formations; near Maphutseng and Moyeni, Kingdom of Lesotho, southern Africa	http://hdl.handle.net/10019.1/104888	498
R20596	2	Wang, W. et al.	2018	Amer J Science	318	989-1017	Coupled Precambrian crustal evolution and supercontinent cycles: Insights from in-situ U-Pb, O- and Hf-isotopes in detrital zircon, NW india	https://doi.org/10.2475/10.2018.01	62
R20598	2	Gladkochub, D.P. et al.	2020	Doklady Earth Sci	493	584-588	The U–Pb Age of Detrital Zircons from Paleozoic Sedimentary Sequences of the Southwestern Siberian Platform as Evidence of Paleoproterozoic and Early Paleozoic Orogenic Events	https://doi.org/10.1134/S1028334X20080061	154
R20603	2	Chapman, J.B. et al.	2018	Lithosphere	10	494–511	Cretaceous shortening and exhumation history of the South Pamir terrane	https://doi.org/10.1130/L691.1	675
R20604	2	Darin, M.H. et al.	2018	Tectonics	37	3805-3833	Rapid Late Eocene Exhumation of the Sivas Basin (Central Anatolia) Driven by Initial Arabia‐Eurasia Collision	https://doi.org/10.1029/2017TC004954	637
R20605	2	Dimalanta, C.B. et al.	2018	Australian J Earth Sci	65	93-108	Cathaysian slivers in the Philippine island arc: geochronologic and geochemical evidence from sedimentary formations of the west Central Philippines	https://doi.org/10.1080/08120099.2018.1405846	12
R20609	2	Agnihotri, D. et al.	2018	J Asian Earth Sci	157	348-359	Palynology and detrital zircon geochronology of the Carboniferous Fenestella Shale Formation of the Tethyan realm in Kashmir Himalaya: Implications for global correlation and floristic evolution	https://doi.org/10.1016/j.jseaes.2017.09.003	71
R20610	2	Konopelko, D. et al.	2019	J Asian Earth Sci	177	275-286	Early Carboniferous metamorphism of the Neoproterozoic South Tien Shan-Karakum basement: New geochronological results from Baisun and Kyzylkum, Uzbekistan	https://doi.org/10.1016/j.jseaes.2019.03.025	149
R20612	2	Farrant, A.R. et al.	2018	J Geo Society London	176	269–283	Gone with the wind: dune provenance and sediment recycling in the northern Rub’ al-Khali, United Arab Emirates	https://doi.org/10.1144/jgs2017-044	461
R20618	2	Baldim, M.R. & Oliveira, E.P.	2020	Precambrian Research	352	105985	Northeast São Francisco Craton and West-Congo Craton linked before the Rhyacian (2.10-2.04 Ga) orogeny: Evidences from provenance and U-Pb ages of supracrustal rocks from the Rio Capim greenstone belt, Serrinha Block	https://doi.org/10.1016/j.precamres.2020.105985	61
R20619	2	Ershova, V. et al.	2018	J of Geodynamics	119	210-220	Detrital zircon (U-Th)/He ages from Paleozoic strata of the Severnaya Zemlya Archipelago: Deciphering multiple episodes of Paleozoic tectonic evolution within the Russian High Arctic	https://doi.org/10.1016/j.jog.2018.02.007	22
R20621	2	Lee, H. et al.	2020	Minerals	10	1023	Relationships between Alluvial Facies/Depositional Environments, Detrital Zircon U-Pb Geochronology, and Bulk-Rock Geochemistry in the Cretaceous Neungju Basin (Southwest Korea)	https://doi.org/10.3390/min10111023	818
R20623	2	Romanyuk, T.V. et al.	2020	Doklady Earth Sci	493	593-599	Age and Stratigraphic Position of Sedimentary Sequences of the Bagrush Mountains (Southern Urals) Based on the Results of U–Pb Dating (LA–ICP–MS) of Detrital Zircons	https://doi.org/10.1134/S1028334X20080188	18
R20624	2	Ovchinnikov, R.O. et al.	2020	Stratigraphy Geo Correl	28	250–262	Late Paleozoic Age and Nature of Protolith of Metamorphic Rocks of the Djagdagle Formation, Bureya Terrane, Central Asian Fold Belt	https://doi.org/10.1134/S0869593820030089	79
R20630	2	Smolkin, V.F. et al.	2020	Stratigraphy Geo Correl	28	571–602	The Sources of the Clastic Material of the Terrigenous Sequences of the Neoarchean and Paleoproterozoic Paleobasins in the Eastern Part of the Fennoscandian Shield Based on Isotope Analysis Data for Detrital Zircons (SIMS, LA-ICP-MS)	https://doi.org/10.1134/S086959382006009X	78
R20631	2	Priyatkina, N.S. et al.	2020	Stratigraphy Geo Correl	28	638–652	Provenance of the Neoproterozoic and Upper Paleozoic Siliciclastic Complexes of the Eastern Taimyr: Petrographic, Geochemical, and Geochronological Data	https://doi.org/10.1134/S0869593820060088	271
R20632	2	Nikulova, N.Y. et al.	2020	Stratigraphy Geo Correl	28	653–664	Provenance and U–Pb Ages of Detrital Zircons from the Sandstones of the Middle Devonian Asyvvozh Formation, Dzhezhimparma Highland, Southern Timan	https://doi.org/10.1134/S0869593820060076	49
R20633	2	Whitecross, L.	2020	Univ of Witwatersrand	Thesis	MS	Provenance study on the Karoo sedimentary rocks of the Chicoa-Mecucoe sub-basin of the Zambezi Basin, Tete Provence, Mozambique: implications for basin development, sedimentary processes and tectonic controls	https://hdl.handle.net/10539/30169	143
R20636	2	Guerrero, J. et al.	2020	Geology of Colombia	2	Chapt 8	Detrital U–Pb Provenance, Mineralogy, and Geochemistry of the Cretaceous Colombian Back–Arc Basin	https://doi.org/10.32685/pub.esp.36.2019.08	1452
R20639	2	Golionko, B.G. et al.	2020	Doklady Earth Sci	493	578-583	Paleozoic Age of Metaterrigenous Sequences of the Maksyutov Metamorphic Complex (Southern Urals): Results of U–Pb Dating of Detrital Zircons	https://doi.org/10.1134/S1028334X20080073	182
R20640	2	Degtyarev, K.E. et al.	2018	Stratigraphy Geo Correl	26	514–533	Structure, Age, and Settings of Formation of Ordovician Complexes of the Northwestern Frame of the Kokchetav Massif, Northern Kazakhstan	https://doi.org/10.1134/S086959381803005X	100
R20644	2	Hara, H.	2020	Bulletin of Geo Survey Japan	71	509–516	Detrital zircon U–Pb age estimated from calcareous sandstone of the Cretaceous Takaoka Formation in eastern margin of the Kanto Mountains	https://www.jstage.jst.go.jp/article/bullgsj/71/6/71_509/_pdf	57
R20652	2	Uruena–Suarez, C.L. et al.	2020	Geology of Colombia	3	Chapt 16	Zircon U–Pb and Fission–Track Dating Applied to Resolving Sediment Provenance in Modern Rivers Draining the Eastern and Central Cordilleras, Colombia	https://doi.org/10.32685/pub.esp.37.2019.16	294
R20655	2	Nxumalo, V. et al.	2020	Univ of Johannesburg	Thesis	PhD	Uranium mineralisation and provenance analyses of the Karoo supergroup in the Springbok Flats Coalfield, South Africa	http://hdl.handle.net/10210/458609	766
R20656	2	Cornell, D.H. et al.	2020	South African J Geology	123	633–648	Dating of Guperas Formation rhyolites changes the stratigraphy of the Mesoproterozoic Sinclair Supergroup of Namibia	https://doi.org/10.25131/sajg.123.0040	140
R20657	2	Zhang, X. et al.	2019	Geology	47	573–576	A 6000-km-long Neo-Tethyan arc system with coherent magmatic flare-ups and lulls in South Asia	https://doi.org/10.1130/G46172.1	748
R20662	2	Hennig-Breitfeld, J. et al.	2019	Earth-Science Rev	190	1–32	A new upper Paleogene to Neogene stratigraphy for Sarawak and Labuan in northwestern Borneo: Paleogeography of the eastern Sundaland margin	https://doi.org/10.1016/j.earscirev.2018.12.006	1180
R20665	2	Perello, J. et al.	2019	Mineralium Deposita	54	81–100	Timing of sediment-hosted Cu-Ag mineralization in the Trans-Hudson orogen at Janice Lake, Wollaston Domain, Saskatchewan, Canada	https://doi.org/10.1007/s00126-018-0806-4	72
R20666	2	Nordsvan, A.R. et al.	2018	Geology	46	251–254	Laurentian crust in northeast Australia: Implications for the assembly of the supercontinent Nuna	https://doi.org/10.1130/G39980.1	50
R20667	2	St-Onge, M.R. et al.	2018	GSA Bulletin	130	678–704	Wopmay orogen revisited: Phase equilibria modeling, detrital zircon geochronology, and U-Pb monazite dating of a regional Buchan-type metamorphic sequence	https://doi.org/10.1130/B31809.1	128
R20669	2	Alonso-Torres, D. et al.	2018	Lithosphere	10	426–445	Late Paleozoic to Triassic arc magmatism north of the Sverdrup Basin in the Canadian Arctic: Evidence from detrital zircon U-Pb geochronology	https://doi.org/10.1130/L683.1	1641
R20674	2	Ootes, L. et al.	2020	Brit Columbia Geo Survey	2020-01	1–21	Geochronologic and geochemical data from northern Hogem batholith and its surroundings, north-central British Columbia	http://cmscontent.nrs.gov.bc.ca/geoscience/PublicationCatalogue/GeoFile/BCGS_GF2020-01.pdf	80
R20675	2	Czarniecka, U. et al.	2020	Norwegian J Geology	100	2020–11–18	Petrography, bulk-rock geochemistry, detrital zircon U–Pb geochronology and Hf isotope analysis for constraining provenance: An example from Middle Triassic deposits (Bravaisberget Formation), Sørkappøya, Svalbard	https://dx.doi.org/10.17850/njg100-3-5	57
R20676	2	Vereshchagin, O.S. et al.	2018	J of Geosciences	63	199-213	Provenance of Jurassic-Cretaceous siliciclastic rocks from the northern Siberian Craton: an integrated heavy mineral study	http://dx.doi.org/10.3190/jgeosci.264	278
R20677	2	Zhao, P. et al.	2018	J Geophysical Research	123	8279-8293	Timing of Okhotsk Sea Plate Collision with Eurasia Plate: Zircon U-Pb age constraints from the Sakhalin Island, Russian Far East	https://doi.org/10.1029/2018JB015800	353
R20679	2	Kositcin, N. & Munson, T.J.	2019	Northern Terr Geo Survey	2019-2	1–44	Summary of results. Joint NTGS–GA geochronology project: greater McArthur Basin, July 2017–August 2018	https://geoscience.nt.gov.au/gemis/ntgsjspui/handle/1/86834	680
R20682	2	Shaanan, U. et al.	2018	Australian J Earth Sci	65	357-366	Late Paleozoic geology of the Queensland Plateau (offshore northeastern Australia)	https://doi.org/10.1080/08120099.2018.1426041	82
R20684	2	Rizzotto, G.J. et al.	2019	J South Amer Earth Sci	91	154-172	The Nova Monte Verde metamorphic core complex: Tectonic implications for the southern Amazonian craton	https://doi.org/10.1016/j.jsames.2019.01.003	13
R20686	2	Moecher, D.P. et al.	2020	Amer J Science	320	677–729	Zircon U-Pb geochronology and Nd-Pb isotope geochemistry of Blue Ridge basement in the eastern Great Smoky Mountains, U.S.A.: Implications for the Proterozoic tectonic evolution of the southeastern Laurentian margin	https://doi.org/10.2475/10.2020.02	2147
R20688	2	Bohnke, M. et al.	2019	Lithos	324	340-355	Geochronology and Zr-in-rutile thermometry of high-pressure/low temperature metamorphic rocks from the Bantimala complex, SW Sulawesi, Indonesia	https://doi.org/10.1016/j.lithos.2018.11.020	116
R20691	2	Skipton, D.R. et al.	2019	Geo Survey Canada	open file	8585	U-Pb zircon geochronology of Archean greenstone belts (Mary River Group) and surrounding Archean to Paleoproterozoic rocks, northern Baffin Island, Nunavut	https://doi.org/10.4095/314938	126
R20696	2	Hoffmann, J. et al.	2019	Lithos	324	747-762	Age constraints on high-pressure/low-temperature metamorphism and sedimentation in the Luk Ulo complex (Java, Indonesia)	https://doi.org/10.1016/j.lithos.2018.11.019	92
R20697	2	Letsch, D. et al.	2019	Precambrian Research	320	438-453	Northwest Africa’s Ediacaran to early Cambrian fossil record, its oldest metazoans and age constraints for the basal Taroudant Group (Morocco)	https://doi.org/10.1016/j.precamres.2018.11.016	245
R20698	2	Foley, E.K. et al.	2020	Gondwana Research	88	126-149	Jurassic - Early Cretaceous paleogeography and paleoenvironments of the north-eastern margin of Gondwana: Insights from the Carpentaria Basin, Australia	https://doi.org/10.1016/j.gr.2020.07.003	677
R20702	2	Meek, R.D.	2020	Univ - Laurentian	Thesis	Masters	Sedimentology, stratigraphy, and U-Pb detrital zircon geochronology of the Mesoproterozoic Husky Creek Formation, Coppermine River Group, Nunavut, Canada	https://zone.biblio.laurentian.ca/handle/10219/3448	220
R20703	2	Yang, X.M. & Houle, M.G.	2020	Manitoba Geological Survey	Report	GR2020-1	Mineral chemistry, whole-rock geochemistry, and Sm-Nd isotopic and U-Pb geochronological data for the Cat Creek–Euclid Lake area, Bird River greenstone belt, southeastern Manitoba	https://www.gov.mb.ca/iem/info/libmin/2020pubs.html#dec17	38
R20704	2	Martins, T. et al.	2019	Manitoba Geological Survey	Report	GR2019-1	Geology of the Southern Indian Lake area, north-central Manitoba (parts of NTS 64G1, 2, 7–10, 64H3–6)	https://www.gov.mb.ca/iem/info/libmin/2019pubs.html#may21	109
R20705	2	McGee, B. et al.	2018	Precambrian Research	307	p 1-33	Tracing final Gondwana assembly: Age and provenance of key stratigraphic units in the southern Paraguay Belt, Brazil	https://doi.org/10.1016/j.precamres.2017.12.030	215
R20709	2	Abrahams, M.	2020	Univ of Capetown	Thesis	PhD	Evaluation of tridactyl theropod tracks in southern Africa: quantitative morphometric analysis across the Triassic–Jurassic boundary	http://hdl.handle.net/11427/32436	578
R20720	2	Louterbach, M. et al.	2018	Terra Nova	30	17-23	Provenance record of late Maastrichtian–late Palaeocene Andean Mountain building in the Amazonian retroarc foreland basin (Madre de Dios basin, Peru)	https://doi.org/10.1111/ter.12303	215
R20723	2	Garza, R.S.M. et al.	2019	Tectonophysics	760	36-57	Large-scale rotations of the Chortis Block (Honduras) at the southern termination of the Laramide flat slab	https://doi.org/10.1016/j.tecto.2017.11.026	67
R20724	2	Large, S.J.E. et al.	2018	Economic Geology	113	39–61	Magma Evolution Leading to Porphyry Au-Cu Mineralization at the Ok Tedi Deposit, Papua New Guinea: Trace Element Geochemistry and High-Precision Geochronology of Igneous Zircon	http://dx.doi.org/10.5382/econgeo.2018.4543	56
R20726	2	Matthews, W. et al.	2018	Geosphere	14	243–264	Latest Neoproterozoic to Cambrian detrital zircon facies of western Laurentia	https://doi.org/10.1130/GES01544.1	1902
R20728	2	Krzeminski, L. et al.	2018	Bull Polish Geo Inst	474	59–72	Detrital zircon geochronology and provenance of the proterozoic quartz-rich metasediments of the mazowsze domain: Source areas and regional correlation	http://dx.doi.org/10.5604/01.3001.0013.0840	37
R20729	2	Gardner, C.T.	2019	Univ - Bucknell	Thesis	507	Late Devonian Sedimentary Record Of Appalachian Tectonics And Erosion: Geochronology And Geochemistry Of Detrital Muscovite And Zircon From Central Pennsylvania Strata	https://digitalcommons.bucknell.edu/honors_theses/507	494
R20733	2	Nelson, D.A. & Cottle, J.M.	2019	Lithosphere	11	386–398	Tracking voluminous Permian volcanism of the Choiyoi Province into central Antarctica	https://doi.org/10.1130/L1015.1	146
R20741	2	Zhang, H. et al.	2018	Geophysical Res Letters	45	13437–13448	Expansion of Dust Provenance and Aridification of Asia Since ~7.2 Ma Revealed by Detrital Zircon U-Pb Dating	https://doi.org/10.1029/2018GL079888	1916
R20742	2	Leary, R.J. et al.	2020	Lithosphere	8	427–450	The Liuqu Conglomerate, southern Tibet: Early Miocene basin development related to deformation within the Great Counter Thrust system	https://doi.org/10.1130/L542.1	828
R20743	2	Lopes, F.A. et al.	2020	Quaternary Intl	542	30-40	Paleomorphology of the northwestern of the Quadrilátero Ferrífero (central Brazil): Stratigraphic and geochronological evidence of a pleistocene alluvial fan system	https://doi.org/10.1016/j.quaint.2020.02.025	214
R20744	2	Babechuk, M.G. et al.	2019	Precambrian Research	323	126-163	Pervasively anoxic surface conditions at the onset of the Great Oxidation Event: New multi-proxy constraints from the Cooper Lake paleosol	https://doi.org/10.1016/j.precamres.2018.12.029	185
R20745	2	Cheng, F. et al.	2018	Palaeogeo Palaeoclim Palaeoeco	510	49-62	Geochemical and detrital zircon U-Pb geochronological constraints on provenance of the Xiaomei red earth sediments (Bose Basin, Guangxi Province, southern China)	https://doi.org/10.1016/j.palaeo.2017.08.040	108
R20746	2	McMechan, M. et al.	2018	Canadian J Earth Sci	55	1129-1138	Zircon provenance of the Carboniferous Mattson delta complex, western Laurentian margin, Canada: record of a Greenland sourced pancontinental river system	https://doi.org/10.1139/cjes-2018-0060	487
R20747	2	Olivarius, M. et al.	2018	GEUS Bulletin	42	115–126	Provenance of basinal sandstones in the Upper Jurassic Hareelv Formation, Jameson Land Basin, East Greenland	https://doi.org/10.34194/geusb.v42.4317	267
R20750	2	Blum, M. et al.	2018	Nature Scientific Rpt	8	art-7973	Allogenic and Autogenic Signals in the Stratigraphic Record of the Deep-Sea Bengal Fan	https://doi.org/10.1038/s41598-018-25819-5	4039
R20753	2	Dailey, S.K. et al.	2020	GSA Bulletin	132	85–112	Large-scale mass wasting on the Miocene continental margin of western India	https://doi.org/10.1130/B35158.1	26
R20754	2	Clift, P.D. et al.	2019	Solid Earth	10	647–61	Regional Pliocene exhumation of the Lesser Himalaya in the Indus drainage	https://doi.org/10.5194/se-10-647-2019	602
R20755	2	Lowe, D.G. et al.	2019	GSA Bulletin	131	699-703	Early Paleozoic rifting and reactivation of a passive‑margin rift: Insights from detrital zircon provenance signatures of the Potsdam Group, Ottawa graben	https://doi.org/10.1130/B35176.1	991
R20756	2	Barr, S. et al.	2019	Atlantic Geology	55	275–322	Detrital zircon signatures in Precambrian and Paleozoic sedimentary units in southern New Brunswick – more pieces of the puzzle	https://doi.org/10.4138/atlgeol.2019.010	296
R20758	2	Kastek, N.	2019	Carleton University	Thesis	PhD	2.0 to 1.9 Ga large igneous province magmatism in northern Quebec – U-Pb geochronology and geochemistry	https://doi.org/10.22215/etd/2019-13791	27
R20759	2	Prines, S.T.	2020	Univ Texas Christian	Thesis	Masters	U-Pb Detrital Zircons of the Syn-Orogenic Carboniferous Deep-Water Clastic Deposits in the Ouachita Mountains, Arkansas, United States	https://repository.tcu.edu/handle/116099117/39870	376
R20762	2	van Rooyen, D. et al.	2019	Canadian J Earth Sci	56	829–847	New U–Pb age constraints on the geological history of the Ganderian Bras d’Or terrane, Cape Breton Island, Nova Scotia	https://doi.org/10.1139/cjes-2018-0248	257
R20769	2	Moczydlowska, M. et al.	2018	Geological Magazine	155	1175-1189	A Tonian age for the Visingso Group in Sweden constrained by detrital zircon dating and biochronology: implications for evolutionary events	https://doi.org/10.1017/S0016756817000085	193
R20770	2	Meng, E. et al.	2018	Geological Magazine	155	149-173	Palaeoproterozoic metasedimentary rocks of the Ji'an Group and their significance for the tectonic evolution of the northern segment of the Jiao–Liao–Ji Belt, North China Craton	https://doi.org/10.1017/S0016756817000632	184
R20771	2	Wang, J. et al.	2018	Geological Magazine	155	1063–1088	The tectonic evolution of the Bogda region from Late Carboniferous to Triassic time: evidence from detrital zircon U–Pb geochronology and sandstone petrography	https://doi.org/10.1017/S0016756816001217	1069
R20772	2	Hessler, A.M. et al.	2018	Geology	46	995–998	Late Cenozoic cooling favored glacial over tectonic controls on sediment supply to the western Gulf of Mexico	https://doi.org/10.1130/G45528.1	111
R20773	2	Fildani, A. et al.	2018	Nature Scientific Rpt	8	Art-13839	Late Pleistocene glacial transitions in North America altered major river drainages, as revealed by deep-sea sediment	https://doi.org/10.1038/s41598-018-32268-7	441
R20774	2	Chemale, F. et al.	2018	Precambrian Research	314	28-40	Age of basement rocks from the maurice ewing bank and the falkland/malvinas plateau	https://doi.org/10.1016/j.precamres.2018.05.026	48
R20775	2	Garzanti, E. et al.	2019	Earth-Science Rev	197	102918	Congo River sand and the equatorial quartz factory	https://doi.org/10.1016/j.earscirev.2019.102918	640
R20777	2	Ocampo-Diaz, Y.Z.E. et al.	2020	GSA Special Papers	546	Ch-8	Provenance of the El Salto Formation (early Oligocene to early Miocene), southern part of La Reforma caldera, Baja California Sur, Mexico	https://doi.org/10.1130/2021.2546(11)	443
R20779	2	Alessio, B.L. et al.	2019	J Geo Society London	176	505-516	Age, origin and palaeogeography of the Southern Irumide Belt, Zambia	https://doi.org/10.1144/jgs2018-174	16
R20782	2	Garzanti, E. et al.	2018	Sedimentary Geology	375	86-104	Dynamic uplift, recycling, and climate control on the petrology of passive-margin sand (Angola)	https://doi.org/10.1016/j.sedgeo.2017.12.009	1391
R20783	2	Kirkland, C.L. et al.	2018	Precambrian Research	314	129-144	Mesoarchean exhumation of the Akia terrane and a common Neoarchean tectonothermal history for West Greenland	https://doi.org/10.1016/j.precamres.2018.06.004	120
R20784	2	Gardiner, N.J. et al.	2019	Contrib Mineral Petrol	174	Article-20	Building Mesoarchaean crust upon Eoarchaean roots: the Akia Terrane, West Greenland	https://doi.org/10.1007/s00410-019-1554-x	16
R20788	2	Garzanti, E. et al.	2020	Earth-Science Rev	207	103220	Provenance of Thal Desert sand: Focused erosion in the western Himalayan syntaxis and foreland-basin deposition driven by latest Quaternary climate change	https://doi.org/10.1016/j.earscirev.2020.103220	747
R20789	2	Lovecchio, J.P. et al.	2019	J South Amer Earth Sci	95	102253	Rifting evolution of the Malvinas basin, offshore Argentina: New constrains from zircon U–Pb geochronology and seismic characterization	https://doi.org/10.1016/j.jsames.2019.102253	96
R20790	2	Griffis, N.P. et al.	2019	Palaeogeo Palaeoclim Palaeoeco	531	108745	Isotopes to ice: Constraining provenance of glacial deposits and ice centers in west-central Gondwana	https://doi.org/10.1016/j.palaeo.2018.04.020	395
R20791	2	Boniface, N. & Appel, P.	2018	Precambrian Research	305	358-385	Neoproterozoic reworking of the Ubendian Belt crust: Implication for an orogenic cycle between the Tanzania Craton and Bangweulu Block during the assembly of Gondwana	https://doi.org/10.1016/j.precamres.2017.12.011	3
R20793	2	Fielding, L. et al.	2018	Earth & Planetary Sci Lett	489	166-178	The initiation and evolution of the River Nile	https://doi.org/10.1016/j.epsl.2018.02.031	1491
R20798	2	Xue, W. et al.	2020	Marine Petroleum Geology	120	104558	Eustatic and tectonic control on the evolution of the Jurassic North Qiangtang Basin, northern Tibet, China: Impact on the petroleum system	https://doi.org/10.1016/j.marpetgeo.2020.104558	390
R20799	2	Sepahi, A.A. et al.	2019	Intl Geology Review	61	1446-1461	Age, petrologic significance and provenance analysis of the Hamedan low-pressure migmatites; Sanandaj-Sirjan Zone, west Iran	https://doi.org/10.1080/00206814.2018.1517392	127
R20816	2	Khudoley, A.K. et al.	2019	GFF	141	263-271	A reconnaissance provenance study of Triassic–Jurassic clastic rocks of the Russian Barents Sea	https://doi.org/10.1080/11035897.2019.1621372	387
R20820	2	Van Niekerk, H.S. et al.	2020	South African J Geology	123	441–464	The Grenvillian assembly of Rodinia: Timing of accretion on the western margin of the Kalahari (Kaapvaal) Craton	https://doi.org/10.25131/sajg.123.0042	24
R20824	2	Anderson, T. et al.	2018	Earth-Science Rev	181	43-60	Successive sedimentary recycling regimes in southwestern Gondwana: Evidence from detrital zircons in Neoproterozoic to Cambrian sedimentary rocks in southern Africa	https://doi.org/10.1016/j.earscirev.2018.04.001	600
R20825	2	Beukes, N.J. et al.	2019	South African J Geology	122	39–56	The age and country rock provenance of the Molopo Farms Complex: implications for Transvaal Supergroup correlation in southern Africa	https://doi.org/10.25131/sajg.122.0003	150
R20830	2	Khanna, T.C. et al.	2019	Earth-Science Rev	190	273-309	Evolution of ca. 2.5 Ga Dongargarh volcano-sedimentary Supergroup, Bastar craton, Central India: Constraints from zircon U-Pb geochronology, bulk-rock geochemistry and Hf-Nd isotope systematics	https://doi.org/10.1016/j.earscirev.2018.11.014	34
R20833	2	Dillinger, A. et al.	2018	Gondwana Research	59	57-75	Early Permian sediment provenance and paleogeographic reconstructions in southeastern Gondwana using detrital zircon geochronology (Northern Perth Basin, Western Australia)	https://doi.org/10.1016/j.gr.2018.02.020	62
R20836	2	Curtis, S. et al.	2018	Australian J Earth Sci	65	447-463	Sedimentary basin formation associated with a silicic large igneous province: stratigraphy and provenance of the Mesoproterozoic Roopena Basin, Gawler Range Volcanics	https://doi.org/10.1080/08120099.2018.1460398	37
R20838	2	Petersson, A. et al.	2019	Geology	47	1098–1102	A Yilgarn seed to the Pilbara Craton (Australia)? Evidence from inherited zircons	https://doi.org/10.1130/G46696.1	28
R20841	2	Kielman, R.B. et al.	2018	Precambrian Research	310	278-290	U-Pb age distribution recorded in zircons from Archean quartzites in the Mt. Alfred area, Yilgarn Craton, Western Australia	https://doi.org/10.1016/j.precamres.2018.01.016	81
R20845	2	Holdsworth, R.E. et al.	2019	Precambrian Research	321	154-171	The nature and significance of the Faroe-Shetland Terrane: Linking Archaean basement blocks across the North Atlantic	https://doi.org/10.1016/j.precamres.2018.12.004	212
R20848	2	Guiraud, J. et al.	2020	Precambrian Research	337	105551	Stratigraphic setting and timing of the Montagne d’Or deposit, a unique Rhyacian Au-rich VMS deposit of the Guiana Shield, French Guiana	https://doi.org/10.1016/j.precamres.2019.105551	48
R20849	2	Tedeschi, M.T. et al.	2020	Precambrian Research	337	105329	Geochronological constrains on the timing of magmatism, deformation and mineralization at the Karouni orogenic gold deposit: Guyana, South America	https://doi.org/10.1016/j.precamres.2019.04.015	13
R31379	2	Bell, P.R. et al.	2019	Palaeogeo Palaeoclim Palaeoeco	514	655–671	Revised geology, age, and vertebrate diversity of the dinosaur-bearing Griman Creek Formation (Cenomanian), Lightning Ridge, New South Wales, Australia	http://dx.doi.org/10.1016/j.palaeo.2018.11.020	25
R31514	2	Nikishin, A.M. et al.	2020	Moscow Univ Geology Bull	75	220–236	Upper Triassic Sequences of the Crimean Mountains: First Results of U–Pb Dating of Detrital Zircons	https://doi.org/10.3103/S0145875220030096	102
R31676	2	De Vries, A.T. et al.	2019	J Geo Society London	176	785–798	Recognition of Pan-African-aged metamorphism in the Fisher Terrane, central Prince Charles Mountains, East Antarctica	https://doi.org/10.1144/jgs2018-146	54
R31709	2	Gougeon, R. et al.	2018	Ichnos	25	11–24	Trace Fossils from the Brioverian (Ediacaran–Fortunian) in Brittany (NW France)	https://doi.org/10.1080/10420940.2017.1308865	82
R31710	2	Ballouard, C. et al.	2018	Intl J Earth Science	107	2317–2336	Multiple crust reworking in the French Armorican Variscan belt: implication for the genesis of uranium-fertile leucogranites	https://doi.org/10.1007/s00531-018-1600-3	404

## Sheet: Samples
Ref-Sample Key	Group	Sample_ID	Country/Small Region	Large Region	Continent	Major Geographic-Geologic Description	Minor Geologic-Geographic Unit	Locality	Latitude	Longitude	Max. Stratigraphic Age (Ma)	Est. Stratigraphic Age (Ma)	Min. Stratigraphic Age (Ma)	Mineral	Mass Spectrometer	Spectrometer Location	Institution	Spectrometer Model	Class-1 Rock Type	Class-2 Rock Type	Class-3 Rock Type	Ref-Sample Key	Accepted records	12 x 12 grid Index	12 x 12 grid wt. (calc)	Not used	U-Pb Record Count	Total records: 310360	Accepted Records: 310360	% accepted	1	Acceptance range (classes):	1	3
R14228-S33958	2	M15	Spain	Western Europe	Europe	Cantabrian Mountains	Mora Formation	La Magdalena	42.806	-5.82329	560	544	528	zircon	LA_ICP_MS	Washington State Univ	Washington State University, Pullman	Thermo-Finnigan Element 2	detrital	siliciclastic	turbidite	R14228-S33958	64	21.274	0.727327		64
R14228-S33959	2	SAL15	Spain	Western Europe	Europe	Cantabrian Mountains	Mora Formation	Salce	42.8392	-6.01806	560	544	528	zircon	LA_ICP_MS	Washington State Univ	Washington State University, Pullman	Thermo-Finnigan Element 2	detrital	siliciclastic	turbidite	R14228-S33959	66	21.273	0.727327		66
R14821-S35155	2	FM1-85	Western USA	USA_Western	N_America	Laramide Orogeny	Lobo Formation	Florida Mountains	32.1433	-107.657	63	57	51	zircon	LA_ICP_MS	Arizona-LaserChron	University of Arizona, LaserChron Lab	ThermoFisher Element 2	detrital	siliciclastic	sandstone	R14821-S35155	108	20.172	0.156308		108
R14821-S35156	2	VIT	Western USA	USA_Western	N_America	Laramide Orogeny	Lobo Formation	Victorio Mountains	32.202	-108.103	63	57	51	zircon	LA_ICP_MS	Arizona-LaserChron	University of Arizona, LaserChron Lab	ThermoFisher Element 2	detrital	siliciclastic	sandstone	R14821-S35156	84	20.171	0.135228		84
R15638-S36398	2	WY3	Western USA	USA_Western	N_America	Wyoming Craton	Medicine Bow Formation	Bellamy Lake	41.3409	-106.304	2660	2480	2300	zircon	LA_ICP_MS	TokyoTech	Tokyo Institute of Technology	Thermo Elemental VG Plasma	detrital	meta_sedimentary	quartzite	R15638-S36398	31	20.173	0.156308		31
R15638-S36399	2	TC255	Western Australia	Western Australia	Australia_Papua	Pilbara Craton	Turee Creek Group	Nanutarra	-22.6358	116.327	2450	2400	2350	zircon	LA_ICP_MS	TokyoTech	Tokyo Institute of Technology	Thermo Elemental VG Plasma	detrital	siliciclastic	sandstone	R15638-S36399	16	15.396	1.171		16
R15638-S36400	2	RM246	Western Australia	Western Australia	Australia_Papua	Pilbara Craton	Jeerinah Formation	Mulga Downs	-22.1328	119.001	2700	2650	2600	zircon	LA_ICP_MS	TokyoTech	Tokyo Institute of Technology	Thermo Elemental VG Plasma	detrital	siliciclastic	sandstone	R15638-S36400	15	15.399	1.171		15
R15638-S36401	2	PP78	South Africa	Southern Africa	Africa	Kaapvaal Craton	Mozaan Group	Ngotshe	-27.4594	31.272	2900	2850	2800	zircon	LA_ICP_MS	TokyoTech	Tokyo Institute of Technology	Thermo Elemental VG Plasma	detrital	siliciclastic	sandstone	R15638-S36401	13	15.311	0.427997		13
R15643-S36415	2	SL12	China-Eastern	Eastern China	Asia	Yangtze Block	Upper Hongshansi Formation	Qijiaju	31.3999	113.041	1100	1000	900	zircon	LA_ICP_MS	Wuhan-GPMR	China Univ of Geoscience, State Key Lab GPMR	Agilent 7500a	detrital	siliciclastic	sandstone	R15643-S36415	34	20.393	0.324298		34
R15643-S36416	2	SL11	China-Eastern	Eastern China	Asia	Yangtze Block	Middle Liufangzui Formation	Qiaoshang	31.3759	113.042	825	800	775	zircon	LA_ICP_MS	Wuhan-GPMR	China Univ of Geoscience, State Key Lab GPMR	Agilent 7500a	detrital	siliciclastic	sandstone	R15643-S36416	45	20.393	0.324298		45
R15701-S36483	2	JH007	Western Australia	Western Australia	Australia_Papua	Yilgarn Craton	Jack Hills Supracrustal Belt	Jack Hills	-26.1665	116.994	1640	1615	1590	zircon	SHRIMP	Perth-II	Curtin University of Technology at Perth	SHRIMP-II	detrital	meta_sedimentary	schist	R15701-S36483	12	15.396	1.171		12
R15701-S36484	2	JH014	Western Australia	Western Australia	Australia_Papua	Yilgarn Craton	Jack Hills Supracrustal Belt	Jack Hills	-26.1663	116.994	1640	1615	1590	zircon	SHRIMP	Perth-II	Curtin University of Technology at Perth	SHRIMP-II	detrital	meta_sedimentary	schist	R15701-S36484	7	15.396	1.171		7
R15701-S36485	2	JH015	Western Australia	Western Australia	Australia_Papua	Yilgarn Craton	Jack Hills Supracrustal Belt	Jack Hills	-26.1662	116.994	1640	1615	1590	zircon	SHRIMP	Perth-II	Curtin University of Technology at Perth	SHRIMP-II	detrital	meta_sedimentary	meta-sandstone	R15701-S36485	0	15.396	1.171		0
R15701-S36486	2	JH016	Western Australia	Western Australia	Australia_Papua	Yilgarn Craton	Jack Hills Supracrustal Belt	Jack Hills	-26.1662	116.994	1640	1615	1590	zircon	SHRIMP	Perth-II	Curtin University of Technology at Perth	SHRIMP-II	detrital	meta_sedimentary	meta-sandstone	R15701-S36486	35	15.396	1.171		35
R15701-S36487	2	JH017	Western Australia	Western Australia	Australia_Papua	Yilgarn Craton	Jack Hills Supracrustal Belt	Jack Hills	-26.1661	116.994	1640	1615	1590	zircon	SHRIMP	Perth-II	Curtin University of Technology at Perth	SHRIMP-II	detrital	meta_sedimentary	meta-sandstone	R15701-S36487	1	15.396	1.171		1
R15701-S36488	2	JH021A	Western Australia	Western Australia	Australia_Papua	Yilgarn Craton	Jack Hills Supracrustal Belt	Jack Hills	-26.1659	116.993	1640	1615	1590	zircon	SHRIMP	Perth-II	Curtin University of Technology at Perth	SHRIMP-II	detrital	meta_sedimentary	meta-conglomerate	R15701-S36488	29	15.396	1.171		29
R15701-S36489	2	JH029	Western Australia	Western Australia	Australia_Papua	Yilgarn Craton	Jack Hills Supracrustal Belt	Jack Hills	-26.1654	116.993	1640	1615	1590	zircon	SHRIMP	Perth-II	Curtin University of Technology at Perth	SHRIMP-II	detrital	meta_sedimentary	meta-sandstone	R15701-S36489	26	15.396	1.171		26
R15701-S36490	2	JH030	Western Australia	Western Australia	Australia_Papua	Yilgarn Craton	Jack Hills Supracrustal Belt	Jack Hills	-26.1654	116.993	1640	1615	1590	zircon	SHRIMP	Perth-II	Curtin University of Technology at Perth	SHRIMP-II	detrital	meta_sedimentary	meta-sandstone	R15701-S36490	2	15.396	1.171		2
R15701-S36491	2	JH035	Western Australia	Western Australia	Australia_Papua	Yilgarn Craton	Jack Hills Supracrustal Belt	Jack Hills	-26.1651	116.993	1640	1615	1590	zircon	SHRIMP	Perth-II	Curtin University of Technology at Perth	SHRIMP-II	detrital	meta_sedimentary	meta-conglomerate	R15701-S36491	21	15.396	1.171		21
R15701-S36492	2	JH036	Western Australia	Western Australia	Australia_Papua	Yilgarn Craton	Jack Hills Supracrustal Belt	Jack Hills	-26.165	116.993	1640	1615	1590	zircon	SHRIMP	Perth-II	Curtin University of Technology at Perth	SHRIMP-II	detrital	meta_sedimentary	meta-conglomerate	R15701-S36492	3	15.396	1.171		3
R15701-S36493	2	JH043	Western Australia	Western Australia	Australia_Papua	Yilgarn Craton	Jack Hills Supracrustal Belt	Jack Hills	-26.1646	116.993	1640	1615	1590	zircon	SHRIMP	Perth-II	Curtin University of Technology at Perth	SHRIMP-II	detrital	meta_sedimentary	schist	R15701-S36493	6	15.396	1.171		6
R15701-S36494	2	JH050	Western Australia	Western Australia	Australia_Papua	Yilgarn Craton	Jack Hills Supracrustal Belt	Jack Hills	-26.1642	116.993	1640	1615	1590	zircon	SHRIMP	Perth-II	Curtin University of Technology at Perth	SHRIMP-II	detrital	meta_sedimentary	meta-sandstone	R15701-S36494	1	15.396	1.171		1
R15701-S36495	2	JH052	Western Australia	Western Australia	Australia_Papua	Yilgarn Craton	Jack Hills Supracrustal Belt	Jack Hills	-26.1642	116.993	1640	1615	1590	zircon	SHRIMP	Perth-II	Curtin University of Technology at Perth	SHRIMP-II	detrital	meta_sedimentary	meta-conglomerate	R15701-S36495	8	15.396	1.171		8
R15701-S36496	2	JH055	Western Australia	Western Australia	Australia_Papua	Yilgarn Craton	Jack Hills Supracrustal Belt	Jack Hills	-26.164	116.993	1640	1615	1590	zircon	SHRIMP	Perth-II	Curtin University of Technology at Perth	SHRIMP-II	detrital	meta_sedimentary	meta-sandstone	R15701-S36496	27	15.396	1.171		27
R15701-S36497	2	JH071	Western Australia	Western Australia	Australia_Papua	Yilgarn Craton	Jack Hills Supracrustal Belt	Jack Hills	-26.163	116.992	1640	1615	1590	zircon	SHRIMP	Perth-II	Curtin University of Technology at Perth	SHRIMP-II	detrital	meta_sedimentary	meta-sandstone	R15701-S36497	4	15.396	1.171		4
R15701-S36498	2	JH076	Western Australia	Western Australia	Australia_Papua	Yilgarn Craton	Jack Hills Supracrustal Belt	Jack Hills	-26.1628	116.993	1640	1615	1590	zircon	SHRIMP	Perth-II	Curtin University of Technology at Perth	SHRIMP-II	detrital	meta_sedimentary	meta-sandstone	R15701-S36498	0	15.396	1.171		0
R15701-S36499	2	JH096	Western Australia	Western Australia	Australia_Papua	Yilgarn Craton	Jack Hills Supracrustal Belt	Jack Hills	-26.1618	116.992	1640	1615	1590	zircon	SHRIMP	Perth-II	Curtin University of Technology at Perth	SHRIMP-II	detrital	meta_sedimentary	meta-sandstone	R15701-S36499	2	15.396	1.171		2
R15701-S36500	2	JH145	Western Australia	Western Australia	Australia_Papua	Yilgarn Craton	Jack Hills Supracrustal Belt	Jack Hills	-26.1589	116.99	1640	1615	1590	zircon	SHRIMP	Perth-II	Curtin University of Technology at Perth	SHRIMP-II	detrital	meta_sedimentary	meta-sandstone	R15701-S36500	16	15.396	1.171		16
R15701-S36501	2	JH149	Western Australia	Western Australia	Australia_Papua	Yilgarn Craton	Jack Hills Supracrustal Belt	Jack Hills	-26.1586	116.99	1640	1615	1590	zircon	SHRIMP	Perth-II	Curtin University of Technology at Perth	SHRIMP-II	detrital	meta_sedimentary	quartzite	R15701-S36501	48	15.396	1.171		48
R15701-S36502	2	JH151	Western Australia	Western Australia	Australia_Papua	Yilgarn Craton	Jack Hills Supracrustal Belt	Jack Hills	-26.1583	116.99	1640	1615	1590	zircon	SHRIMP	Perth-II	Curtin University of Technology at Perth	SHRIMP-II	detrital	meta_sedimentary	quartzite	R15701-S36502	24	15.396	1.171		24
R15701-S36503	2	JH152	Western Australia	Western Australia	Australia_Papua	Yilgarn Craton	Jack Hills Supracrustal Belt	Jack Hills	-26.1583	116.99	1640	1615	1590	zircon	SHRIMP	Perth-II	Curtin University of Technology at Perth	SHRIMP-II	detrital	meta_sedimentary	quartzite	R15701-S36503	34	15.396	1.171		34
R15701-S36504	2	JH154	Western Australia	Western Australia	Australia_Papua	Yilgarn Craton	Jack Hills Supracrustal Belt	Jack Hills	-26.1567	116.99	1640	1615	1590	zircon	SHRIMP	Perth-II	Curtin University of Technology at Perth	SHRIMP-II	detrital	misc_sediments	chert	R15701-S36504	2	15.396	1.171		2
R15701-S36505	2	JH39A	Western Australia	Western Australia	Australia_Papua	Yilgarn Craton	Jack Hills Supracrustal Belt	Jack Hills	-26.1648	116.993	1640	1615	1590	zircon	SHRIMP	Perth-II	Curtin University of Technology at Perth	SHRIMP-II	detrital	meta_sedimentary	meta-sandstone	R15701-S36505	17	15.396	1.171		17
R15701-S36506	2	JH39B	Western Australia	Western Australia	Australia_Papua	Yilgarn Craton	Jack Hills Supracrustal Belt	Jack Hills	-26.1648	116.993	1640	1615	1590	zircon	SHRIMP	Perth-II	Curtin University of Technology at Perth	SHRIMP-II	detrital	meta_sedimentary	schist	R15701-S36506	2	15.396	1.171		2
R15703-S36507	2	PNG2	South Africa	Southern Africa	Africa	Kaapvaal Craton	Mantonga Formation	Klipspruit	-27.32	30.9624	3220	3170	3120	zircon	LA_ICP_MS	GoetheUniv-Frankfurt	Goethe University, Frankfurt, Germany	Thermo Scientific Element 2 XR	detrital	siliciclastic	conglomerate	R15703-S36507	29	15.31	0.427997		29
R15703-S36508	2	PNG3	South Africa	Southern Africa	Africa	Kaapvaal Craton	Mantonga Formation	Klipspruit	-27.32	30.9624	3220	3170	3120	zircon	LA_ICP_MS	GoetheUniv-Frankfurt	Goethe University, Frankfurt, Germany	Thermo Scientific Element 2 XR	detrital	siliciclastic	sandstone	R15703-S36508	13	15.31	0.427997		13
R15703-S36509	2	PNG4	South Africa	Southern Africa	Africa	Kaapvaal Craton	Nzuse Group	Mpunga	-28.2401	31.171	3015	2985	2955	zircon	LA_ICP_MS	GoetheUniv-Frankfurt	Goethe University, Frankfurt, Germany	Thermo Scientific Element 2 XR	detrital	siliciclastic	sandstone	R15703-S36509	54	15.311	0.427997		54
R15703-S36510	2	PNG6	South Africa	Southern Africa	Africa	Kaapvaal Craton	Nzuse Group	Mpunga	-28.2403	31.171	3015	2985	2955	zircon	LA_ICP_MS	GoetheUniv-Frankfurt	Goethe University, Frankfurt, Germany	Thermo Scientific Element 2 XR	detrital	siliciclastic	sandstone	R15703-S36510	51	15.311	0.427997		51
R15703-S36511	2	PNG7	South Africa	Southern Africa	Africa	Kaapvaal Craton	Nzuse Group	Mpunga	-28.2411	31.171	3015	2985	2955	zircon	LA_ICP_MS	GoetheUniv-Frankfurt	Goethe University, Frankfurt, Germany	Thermo Scientific Element 2 XR	detrital	siliciclastic	sandstone	R15703-S36511	69	15.311	0.427997		69
R15703-S36512	2	PNG8	South Africa	Southern Africa	Africa	Kaapvaal Craton	Nzuse Group	Mpunga	-28.2361	31.1783	3015	2985	2955	zircon	LA_ICP_MS	GoetheUniv-Frankfurt	Goethe University, Frankfurt, Germany	Thermo Scientific Element 2 XR	detrital	siliciclastic	sandstone	R15703-S36512	38	15.311	0.427997		38
R15703-S36513	2	PNG9	South Africa	Southern Africa	Africa	Kaapvaal Craton	Nzuse Group	Mpunga	-28.2361	31.1783	3015	2985	2955	zircon	LA_ICP_MS	GoetheUniv-Frankfurt	Goethe University, Frankfurt, Germany	Thermo Scientific Element 2 XR	detrital	siliciclastic	sandstone	R15703-S36513	66	15.311	0.427997		66
R15703-S36514	2	PNG12	South Africa	Southern Africa	Africa	Kaapvaal Craton	Mozaan Group	Mpunga	-28.2363	31.178	3020	2990	2960	zircon	LA_ICP_MS	GoetheUniv-Frankfurt	Goethe University, Frankfurt, Germany	Thermo Scientific Element 2 XR	detrital	siliciclastic	sandstone	R15703-S36514	30	15.311	0.427997		30
R15703-S36515	2	PNG13	South Africa	Southern Africa	Africa	Kaapvaal Craton	Nzuse Group	Isigcalaba	-28.5532	31.1578	3015	2985	2955	zircon	LA_ICP_MS	GoetheUniv-Frankfurt	Goethe University, Frankfurt, Germany	Thermo Scientific Element 2 XR	detrital	siliciclastic	sandstone	R15703-S36515	27	15.311	0.427997		27
R15703-S36516	2	PNG14	South Africa	Southern Africa	Africa	Kaapvaal Craton	Ndikwe Thrust Segment	Nsuze	-28.5405	30.973	2920	2885	2850	zircon	LA_ICP_MS	GoetheUniv-Frankfurt	Goethe University, Frankfurt, Germany	Thermo Scientific Element 2 XR	detrital	siliciclastic	sandstone	R15703-S36516	64	15.31	0.427997		64
R15703-S36517	2	PNG15	South Africa	Southern Africa	Africa	Kaapvaal Craton	Mozaan Group	Thulani	-28.6307	30.9884	3020	2990	2960	zircon	LA_ICP_MS	GoetheUniv-Frankfurt	Goethe University, Frankfurt, Germany	Thermo Scientific Element 2 XR	detrital	siliciclastic	sandstone	R15703-S36517	37	15.31	0.427997		37
R15703-S36518	2	PNG16	South Africa	Southern Africa	Africa	Kaapvaal Craton	Nzuse Group	Vutshini	-28.649	30.9808	3015	2985	2955	zircon	LA_ICP_MS	GoetheUniv-Frankfurt	Goethe University, Frankfurt, Germany	Thermo Scientific Element 2 XR	detrital	siliciclastic	sandstone	R15703-S36518	62	15.31	0.427997		62
R15703-S36519	2	PNG17	South Africa	Southern Africa	Africa	Kaapvaal Craton	Ndikwe Thrust Segment	Mgxangala	-28.3661	30.7459	2920	2885	2850	zircon	LA_ICP_MS	GoetheUniv-Frankfurt	Goethe University, Frankfurt, Germany	Thermo Scientific Element 2 XR	detrital	siliciclastic	sandstone	R15703-S36519	90	15.31	0.427997		90
R15703-S36520	2	PNG19	South Africa	Southern Africa	Africa	Kaapvaal Craton	Nzuse Group	Ngqulu	-28.5776	30.5887	3015	2985	2955	zircon	LA_ICP_MS	GoetheUniv-Frankfurt	Goethe University, Frankfurt, Germany	Thermo Scientific Element 2 XR	detrital	siliciclastic	sandstone	R15703-S36520	20	15.31	0.427997		20
R15712-S36521	2	11CO87	Mediterranean basin	Mediterranean basin	European shelves	Corsica Island	Annunciata Formation	north of Novella	42.6256	9.09924	45	35	25	zircon	LA_ICP_MS	Beijing-CUGB	China University of Geosciences, Beijing	Agilent 7500a	detrital	siliciclastic	sandstone	R15712-S36521	84	21.289	0.189397		84
R15712-S36522	2	11CO68	Mediterranean basin	Mediterranean basin	European shelves	Corsica Island	Annunciata Formation	east of Belgodere	42.5835	9.05162	45	35	25	zircon	LA_ICP_MS	Beijing-CUGB	China University of Geosciences, Beijing	Agilent 7500a	detrital	siliciclastic	sandstone	R15712-S36522	113	21.289	0.189397		113
R15712-S36523	2	11CO69	Mediterranean basin	Mediterranean basin	European shelves	Corsica Island	Balagne Nappe	San Colombano Pass	42.5798	9.07753	110	102	94	zircon	LA_ICP_MS	Beijing-CUGB	China University of Geosciences, Beijing	Agilent 7500a	detrital	siliciclastic	sandstone	R15712-S36523	76	21.289	0.189397		76
R15712-S36524	2	11CO52	Mediterranean basin	Mediterranean basin	European shelves	Corsica Island	Tralonca Formation	Tralonca	42.3446	9.19985	86	76	66	zircon	LA_ICP_MS	Beijing-CUGB	China University of Geosciences, Beijing	Agilent 7500a	detrital	siliciclastic	conglomerate	R15712-S36524	116	21.289	0.189397		116
R15712-S36525	2	11CO55	Mediterranean basin	Mediterranean basin	European shelves	Corsica Island	Narbinco Formation	NNE of Corte	42.6562	9.05592	96	81	66	zircon	LA_ICP_MS	Beijing-CUGB	China University of Geosciences, Beijing	Agilent 7500a	detrital	siliciclastic	greywacke	R15712-S36525	112	21.289	0.189397		112
R15725-S36580	2	3-EB-1	Russia-Central Siberia	Russia_Central Siberia	Asia	Siberian Craton	Aleshino Formation	Boguchany	58.6848	96.6591	570	550	530	zircon	LA_ICP_MS	Newcastle	University of Newcastle, Australia	Agilent 7700x	detrital	siliciclastic	sandstone	R15725-S36580	50	22.376	1.93861		50
R15725-S36581	2	8-EB-1	Russia-Central Siberia	Russia_Central Siberia	Asia	Siberian Craton	Moshakovka Formation	Nizhneteryansk	58.6163	96.1989	560	540	520	zircon	LA_ICP_MS	Newcastle	University of Newcastle, Australia	Agilent 7700x	detrital	siliciclastic	sandstone	R15725-S36581	51	22.376	1.93861		51
R15725-S36582	2	1-EB-1	Russia-Central Siberia	Russia_Central Siberia	Asia	Siberian Craton	Ostrovnaya Formation	Boguchany	58.7033	96.626	520	500	480	zircon	LA_ICP_MS	Newcastle	University of Newcastle, Australia	Agilent 7700x	detrital	siliciclastic	sandstone	R15725-S36582	67	22.376	1.93861		67
R15725-S36583	2	PSPC-12	Russia-Central Siberia	Russia_Central Siberia	Asia	Siberian Craton	Karagass Group	Nizhneudinsk	55.0806	98.0507	689	669	649	zircon	LA_ICP_MS	Newcastle	University of Newcastle, Australia	Agilent 7700x	detrital	siliciclastic	sandstone	R15725-S36583	57	22.378	1.93861		57
R15725-S36584	2	PSPC-2	Russia-Central Siberia	Russia_Central Siberia	Asia	Siberian Craton	Karagass Group	Nizhneudinsk	54.9233	98.6567	689	669	649	zircon	LA_ICP_MS	Newcastle	University of Newcastle, Australia	Agilent 7700x	detrital	siliciclastic	sandstone	R15725-S36584	32	22.378	1.93861		32
R15725-S36585	2	PSPC-3	Russia-Central Siberia	Russia_Central Siberia	Asia	Siberian Craton	Karagass Group	Nizhneudinsk	54.9225	98.6567	689	669	649	zircon	LA_ICP_MS	Newcastle	University of Newcastle, Australia	Agilent 7700x	detrital	siliciclastic	sandstone	R15725-S36585	30	22.378	1.93861		30
R15725-S36586	2	PSPC-8	Russia-Central Siberia	Russia_Central Siberia	Asia	Siberian Craton	Oselok Group	Nizhneudinsk	54.9994	98.0228	647	627	607	zircon	LA_ICP_MS	Newcastle	University of Newcastle, Australia	Agilent 7700x	detrital	siliciclastic	sandstone	R15725-S36586	22	22.378	1.93861		22
R15725-S36587	2	PSPC-25	Russia-Central Siberia	Russia_Central Siberia	Asia	Siberian Craton	Oselok Group	Tayshet	55.4778	97.8619	647	627	607	zircon	LA_ICP_MS	Newcastle	University of Newcastle, Australia	Agilent 7700x	detrital	siliciclastic	sandstone	R15725-S36587	56	22.377	1.93861		56
R15725-S36588	2	PSPC-16	Russia-Central Siberia	Russia_Central Siberia	Asia	Siberian Craton	Moty Formation	Tayshet	55.5223	97.8414	542	522	502	zircon	LA_ICP_MS	Newcastle	University of Newcastle, Australia	Agilent 7700x	detrital	siliciclastic	sandstone	R15725-S36588	56	22.377	1.93861		56
R15725-S36589	2	PSPC-26	Russia-Central Siberia	Russia_Central Siberia	Asia	Siberian Craton	Moty Formation	Tayshet	55.5223	97.8414	542	522	502	zircon	LA_ICP_MS	Newcastle	University of Newcastle, Australia	Agilent 7700x	detrital	siliciclastic	sandstone	R15725-S36589	44	22.377	1.93861		44
R15759-S36660	2	Mat-Ouro	Mozambique	Southern Africa	Africa	Kalahari Craton	Matinde Formation	SW of Tete	-16.2092	33.5641	260	250	240	zircon	LA_ICP_MS	OuroPreto-Geochron_1	Federal Univ of Ouro Preto, Geochronology Lab	Thermo Finnigan Neptune MC	detrital	siliciclastic	sandstone	R15759-S36660	107	16.313	1.75972		107
R15759-S36661	2	Mat-SPaulo	Mozambique	Southern Africa	Africa	Kalahari Craton	Matinde Formation	SW of Tete	-16.2092	33.5641	260	250	240	zircon	LA_ICP_MS	Sao Paulo-Photon	University of Sao Paulo, CPGeo-USP Lab	Thermo-Fisher Neptune	detrital	siliciclastic	sandstone	R15759-S36661	40	16.313	1.75972		40
R15773-S36686	2	2011-AZ-K3	Azerbaijan	Western Asia	Asia	Apsheron Peninsula	Kirmaky Suite	Digah	40.4813	49.8941	4	3	2	zircon	LA_ICP_MS	Washington State Univ	Washington State University, Pullman	Thermo-Finnigan Element 2	detrital	siliciclastic	sandstone	R15773-S36686	66	20.329	0.396598		66
R15773-S36687	2	2011-AZ-K9	Azerbaijan	Western Asia	Asia	Apsheron Peninsula	Fasila Sandstone	Digah	40.4814	49.9018	4	3	2	zircon	LA_ICP_MS	Washington State Univ	Washington State University, Pullman	Thermo-Finnigan Element 2	detrital	siliciclastic	sandstone	R15773-S36687	74	20.329	0.396598		74
R15773-S36688	2	II-99-060-01	Azerbaijan	Western Asia	Asia	Apsheron Peninsula	Kirmaky Suite	Digah	40.493	49.9102	4	3	2	zircon	LA_ICP_MS	Washington State Univ	Washington State University, Pullman	Thermo-Finnigan Element 2	detrital	siliciclastic	sandstone	R15773-S36688	57	20.329	0.396598		57
R15773-S36689	2	PK-23-060-02	Azerbaijan	Western Asia	Asia	Apsheron Peninsula	Kirmaky Sandy Suite	Digah	40.4862	49.8905	4	3	2	zircon	LA_ICP_MS	Washington State Univ	Washington State University, Pullman	Thermo-Finnigan Element 2	detrital	siliciclastic	sandstone	R15773-S36689	76	20.329	0.396598		76
R15773-S36690	2	KS-70-060-03	Azerbaijan	Western Asia	Asia	Apsheron Peninsula	Kirmaky Suite	Digah	40.4861	49.8944	4	3	2	zircon	LA_ICP_MS	Washington State Univ	Washington State University, Pullman	Thermo-Finnigan Element 2	detrital	siliciclastic	sandstone	R15773-S36690	85	20.329	0.396598		85
R15773-S36691	2	KS-98-060-04	Azerbaijan	Western Asia	Asia	Apsheron Peninsula	Kirmaky Suite	Digah	40.4866	49.8963	4	3	2	zircon	LA_ICP_MS	Washington State Univ	Washington State University, Pullman	Thermo-Finnigan Element 2	detrital	siliciclastic	sandstone	R15773-S36691	85	20.329	0.396598		85
R15773-S36692	2	NKP-181-060-05	Azerbaijan	Western Asia	Asia	Apsheron Peninsula	Above Kirmaky Sandy Suite	Digah	40.4877	49.8983	4	3	2	zircon	LA_ICP_MS	Washington State Univ	Washington State University, Pullman	Thermo-Finnigan Element 2	detrital	siliciclastic	sandstone	R15773-S36692	72	20.329	0.396598		72
R15773-S36693	2	II-15-060-06	Azerbaijan	Western Asia	Asia	Apsheron Peninsula	Kirmaky Suite	Digah	40.4884	49.9038	4	3	2	zircon	LA_ICP_MS	Washington State Univ	Washington State University, Pullman	Thermo-Finnigan Element 2	detrital	siliciclastic	sandstone	R15773-S36693	76	20.329	0.396598		76
R15773-S36694	2	NKG-198-060-07	Azerbaijan	Western Asia	Asia	Apsheron Peninsula	Above Kirmaky Mudstone Suite	Digah	40.488	49.8992	4	3	2	zircon	LA_ICP_MS	Washington State Univ	Washington State University, Pullman	Thermo-Finnigan Element 2	detrital	siliciclastic	sandstone	R15773-S36694	39	20.329	0.396598		39
R15773-S36695	2	II-146-060-08	Azerbaijan	Western Asia	Asia	Apsheron Peninsula	Kirmaky Suite	Digah	40.4956	49.9159	4	3	2	zircon	LA_ICP_MS	Washington State Univ	Washington State University, Pullman	Thermo-Finnigan Element 2	detrital	siliciclastic	sandstone	R15773-S36695	22	20.329	0.396598		22
R15773-S36696	2	II-27-060-09	Azerbaijan	Western Asia	Asia	Apsheron Peninsula	Kirmaky Suite	Digah	40.4887	49.906	4	3	2	zircon	LA_ICP_MS	Washington State Univ	Washington State University, Pullman	Thermo-Finnigan Element 2	detrital	siliciclastic	sandstone	R15773-S36696	36	20.329	0.396598		36
R15773-S36697	2	YAS-1-060-10	Azerbaijan	Western Asia	Asia	Apsheron Peninsula	Yasamal Valley Sandstone	Yasamal Valley	40.3327	49.7631	4	3	2	zircon	LA_ICP_MS	Washington State Univ	Washington State University, Pullman	Thermo-Finnigan Element 2	detrital	siliciclastic	sandstone	R15773-S36697	59	20.329	0.396598		59
R15773-S36698	2	YAS-2-060-11	Azerbaijan	Western Asia	Asia	Apsheron Peninsula	Yasamal Valley Sandstone	Yasamal Valley	40.3364	49.7643	4	3	2	zircon	LA_ICP_MS	Washington State Univ	Washington State University, Pullman	Thermo-Finnigan Element 2	detrital	siliciclastic	sandstone	R15773-S36698	66	20.329	0.396598		66
R15779-S36699	2	Cor-10	Mediterranean basin	Mediterranean basin	European shelves	Corsica	Monte Martinu Conglomerate	NE of Galeria	42.4468	8.68168	494	484	474	zircon	LA_ICP_MS	Frankfurt-Goethe Univ	Goethe University, Frankfurt	Thermo Scientific Element 2	detrital	siliciclastic	conglomerate	R15779-S36699	67	21.288	0.189397		67
R15779-S36700	2	Cor-6	Mediterranean basin	Mediterranean basin	European shelves	Corsica	Cadomian Quartzite Horizon	Point du Dauphin	42.7158	9.09268	494	479	464	zircon	LA_ICP_MS	Frankfurt-Goethe Univ	Goethe University, Frankfurt	Thermo Scientific Element 2	detrital	meta_sedimentary	quartzite	R15779-S36700	70	21.289	0.189397		70
R15779-S36701	2	Cor-9	Mediterranean basin	Mediterranean basin	European shelves	Corsica	Ciuttone Grey Sandstone	NE of Galeria	42.4463	8.68112	494	484	474	zircon	LA_ICP_MS	Frankfurt-Goethe Univ	Goethe University, Frankfurt	Thermo Scientific Element 2	detrital	siliciclastic	conglomerate	R15779-S36701	103	21.288	0.189397		103
R15779-S36702	2	Cor-5	Mediterranean basin	Mediterranean basin	European shelves	Corsica	Cadomian Micaschist	south of Ifana	42.6613	9.12708	553	543	533	zircon	LA_ICP_MS	Frankfurt-Goethe Univ	Goethe University, Frankfurt	Thermo Scientific Element 2	detrital	meta_sedimentary	micaschist	R15779-S36702	44	21.289	0.189397		44
R15779-S36703	2	Cor-1	Mediterranean basin	Mediterranean basin	European shelves	Corsica	Cadomian Micaschist	south of Ifana	42.6579	9.12009	298	278	258	zircon	LA_ICP_MS	Frankfurt-Goethe Univ	Goethe University, Frankfurt	Thermo Scientific Element 2	detrital	meta_sedimentary	micaschist	R15779-S36703	67	21.289	0.189397		67
R15780-S36704	2	MR-13	Oman	Western Asia	Asia	Arabian-Nubian Shield	Juffa Complex	Sadah	17.1541	54.8756	845	795	745	zircon	LA_ICP_MS	Clermont-Ferrand-7500	Magmas & Volcans Lab, Clermont-Ferrand France	Agilent 7500cs	detrital	meta_sedimentary	paragneiss	R15780-S36704	12	18.334	10		12
R15780-S36705	2	MR-09	Oman	Western Asia	Asia	Arabian-Nubian Shield	Juffa Complex	Sadah	17.1238	54.9521	845	795	745	zircon	LA_ICP_MS	Clermont-Ferrand-7500	Magmas & Volcans Lab, Clermont-Ferrand France	Agilent 7500cs	detrital	meta_sedimentary	paragneiss	R15780-S36705	81	18.334	10		81
R15781-S36706	2	BR305	Malaysia-Singapore	Southeast Asia	Asia	Peninsular Malaysia	Bertangga Formation	Chini	3.46354	102.896	144	139	134	zircon	LA_ICP_MS	Tasmania-Univ-7500NW	University of Tasmania, School of Earth Sciences	Agilent 7500a	detrital	siliciclastic	sandstone	R15781-S36706	4	17.382	1.63275		4
R15781-S36707	2	BR307	Malaysia-Singapore	Southeast Asia	Asia	Peninsular Malaysia	Bertangga Formation	Chini	3.47802	102.819	144	139	134	zircon	LA_ICP_MS	Tasmania-Univ-7500NW	University of Tasmania, School of Earth Sciences	Agilent 7500a	detrital	siliciclastic	sandstone	R15781-S36707	5	17.382	1.63275		5
R15781-S36708	2	BR1A	Malaysia-Singapore	Southeast Asia	Asia	Peninsular Malaysia	Gerek Formation	Chini	3.45741	103.102	153	148	143	zircon	LA_ICP_MS	Tasmania-Univ-7500NW	University of Tasmania, School of Earth Sciences	Agilent 7500a	detrital	siliciclastic	sandstone	R15781-S36708	2	17.383	1.63275		2
R15781-S36709	2	BR2	Malaysia-Singapore	Southeast Asia	Asia	Peninsular Malaysia	Gerek Formation	Chini	3.40292	103.106	153	148	143	zircon	LA_ICP_MS	Tasmania-Univ-7500NW	University of Tasmania, School of Earth Sciences	Agilent 7500a	detrital	siliciclastic	sandstone	R15781-S36709	13	17.383	1.63275		13
R15783-S36710	2	STB01	Malaysia-Singapore	Southeast Asia	Asia	Borneo Kuching Supergroup	Kayan Sandstone	Kayan Syncline	1.48316	110.078	60	56	52	zircon	LA_ICP_MS	Birkbeck College	Birkbeck College, University of London	Agilent 7700x	detrital	siliciclastic	sandstone	R15783-S36710	86	17.39	0.537921		86
R15783-S36711	2	STB10	Malaysia-Singapore	Southeast Asia	Asia	Borneo Kuching Supergroup	Kayan Sandstone	Kayan Syncline	1.62068	109.971	60	56	52	zircon	LA_ICP_MS	Birkbeck College	Birkbeck College, University of London	Agilent 7700x	detrital	siliciclastic	sandstone	R15783-S36711	56	17.389	0.537921		56
R15783-S36712	2	STB18a	Malaysia-Singapore	Southeast Asia	Asia	Borneo Kuching Supergroup	Kayan Sandstone	Matang	1.64384	110.192	60	56	52	zircon	LA_ICP_MS	Birkbeck College	Birkbeck College, University of London	Agilent 7700x	detrital	siliciclastic	sandstone	R15783-S36712	152	17.39	0.537921		152
R15783-S36713	2	STB18b	Malaysia-Singapore	Southeast Asia	Asia	Borneo Kuching Supergroup	Kayan Sandstone	Matang	1.64384	110.192	60	56	52	zircon	LA_ICP_MS	Birkbeck College	Birkbeck College, University of London	Agilent 7700x	detrital	siliciclastic	sandstone	R15783-S36713	70	17.39	0.537921		70
R15783-S36714	2	STB20a	Malaysia-Singapore	Southeast Asia	Asia	Borneo Kuching Supergroup	Kayan Sandstone	Bungo Range	1.18709	110.245	60	56	52	zircon	LA_ICP_MS	Birkbeck College	Birkbeck College, University of London	Agilent 7700x	detrital	siliciclastic	sandstone	R15783-S36714	40	17.39	0.537921		40
R15783-S36715	2	STB21	Malaysia-Singapore	Southeast Asia	Asia	Borneo Kuching Supergroup	Kayan Sandstone	Bungo Range	1.18649	110.242	60	56	52	zircon	SHRIMP	Granada	Univ of Granada Spain IBERSIMS Lab	SHRIMP-IIe/mc	detrital	siliciclastic	sandstone	R15783-S36715	47	17.39	0.537921		47
R15783-S36716	2	STB48c	Malaysia-Singapore	Southeast Asia	Asia	Borneo Kuching Supergroup	Kayan Sandstone	Santubong	1.76075	110.35	60	56	52	zircon	LA_ICP_MS	Birkbeck College	Birkbeck College, University of London	Agilent 7700x	detrital	siliciclastic	sandstone	R15783-S36716	115	17.39	0.537921		115
R15783-S36717	2	STB50	Malaysia-Singapore	Southeast Asia	Asia	Borneo Kuching Supergroup	Kayan Sandstone	Santubong	1.77708	110.341	60	56	52	zircon	LA_ICP_MS	Birkbeck College	Birkbeck College, University of London	Agilent 7700x	detrital	siliciclastic	sandstone	R15783-S36717	64	17.39	0.537921		64
R15783-S36718	2	TB21	Malaysia-Singapore	Southeast Asia	Asia	Borneo Kuching Supergroup	Kayan Sandstone	Serabang	1.83191	109.683	60	56	52	zircon	LA_ICP_MS	Birkbeck College	Birkbeck College, University of London	Agilent 7700x	detrital	siliciclastic	sandstone	R15783-S36718	93	17.389	0.537921		93
R15783-S36719	2	TB89b	Malaysia-Singapore	Southeast Asia	Asia	Borneo Kuching Supergroup	Kayan Sandstone	Serabang	1.83191	109.683	60	56	52	zircon	LA_ICP_MS	Birkbeck College	Birkbeck College, University of London	Agilent 7700x	detrital	siliciclastic	sandstone	R15783-S36719	105	17.389	0.537921		105
R15783-S36720	2	TB124b	Malaysia-Singapore	Southeast Asia	Asia	Borneo Kuching Supergroup	Kayan Sandstone	Bungo Range	1.15724	110.25	60	56	52	zircon	LA_ICP_MS	Birkbeck College	Birkbeck College, University of London	Agilent 7700x	detrital	siliciclastic	sandstone	R15783-S36720	75	17.39	0.537921		75
R15783-S36721	2	TB167	Malaysia-Singapore	Southeast Asia	Asia	Borneo Kuching Supergroup	Kayan Sandstone	Santubong	1.73206	110.33	60	56	52	zircon	LA_ICP_MS	Birkbeck College	Birkbeck College, University of London	Agilent 7700x	detrital	siliciclastic	sandstone	R15783-S36721	85	17.39	0.537921		85
R15783-S36722	2	TB119	Malaysia-Singapore	Southeast Asia	Asia	Borneo Kuching Supergroup	Penrissen Sandstone	G. Penrissen	1.13443	110.222	50	46	42	zircon	LA_ICP_MS	Birkbeck College	Birkbeck College, University of London	Agilent 7700x	detrital	siliciclastic	sandstone	R15783-S36722	102	17.39	0.537921		102
R15783-S36723	2	TB121	Malaysia-Singapore	Southeast Asia	Asia	Borneo Kuching Supergroup	Penrissen Sandstone	G. Penrissen	1.14278	110.227	50	46	42	zircon	LA_ICP_MS	Birkbeck College	Birkbeck College, University of London	Agilent 7700x	detrital	siliciclastic	sandstone	R15783-S36723	92	17.39	0.537921		92
R15783-S36724	2	STB75	Malaysia-Singapore	Southeast Asia	Asia	Borneo Kuching Supergroup	Ngili Sandstone	Ngili	1.37728	110.816	46	43	40	zircon	SHRIMP	Granada	Univ of Granada Spain IBERSIMS Lab	SHRIMP-IIe/mc	detrital	siliciclastic	sandstone	R15783-S36724	43	17.39	0.537921		43
R15783-S36725	2	STB75b	Malaysia-Singapore	Southeast Asia	Asia	Borneo Kuching Supergroup	Ngili Sandstone	Ngili	1.37708	110.816	46	43	40	zircon	LA_ICP_MS	Birkbeck College	Birkbeck College, University of London	Agilent 7700x	detrital	siliciclastic	sandstone	R15783-S36725	97	17.39	0.537921		97
R15783-S36726	2	STB77	Malaysia-Singapore	Southeast Asia	Asia	Borneo Kuching Supergroup	Ngili Sandstone	Ngili	1.36719	110.791	46	43	40	zircon	LA_ICP_MS	Birkbeck College	Birkbeck College, University of London	Agilent 7700x	detrital	siliciclastic	sandstone	R15783-S36726	46	17.39	0.537921		46
R15783-S36727	2	TB60a	Malaysia-Singapore	Southeast Asia	Asia	Borneo Kuching Supergroup	Ngili Sandstone	Ngili	1.34482	110.823	46	43	40	zircon	LA_ICP_MS	Birkbeck College	Birkbeck College, University of London	Agilent 7700x	detrital	siliciclastic	sandstone	R15783-S36727	94	17.39	0.537921		94
R15783-S36728	2	STB74b	Malaysia-Singapore	Southeast Asia	Asia	Borneo Kuching Supergroup	Bako-Mintu Sandstone	Ngili	1.3689	110.818	40	38	36	zircon	LA_ICP_MS	Birkbeck College	Birkbeck College, University of London	Agilent 7700x	detrital	siliciclastic	sandstone	R15783-S36728	73	17.39	0.537921		73
R15783-S36729	2	TB144	Malaysia-Singapore	Southeast Asia	Asia	Borneo Kuching Supergroup	Bako-Mintu Sandstone	Bako	1.72465	110.524	40	38	36	zircon	LA_ICP_MS	Birkbeck College	Birkbeck College, University of London	Agilent 7700x	detrital	siliciclastic	sandstone	R15783-S36729	88	17.39	0.537921		88
R15783-S36730	2	TB171	Malaysia-Singapore	Southeast Asia	Asia	Borneo Kuching Supergroup	Bako-Mintu Sandstone	Mintu	1.28258	111.007	40	38	36	zircon	LA_ICP_MS	Birkbeck College	Birkbeck College, University of London	Agilent 7700x	detrital	siliciclastic	sandstone	R15783-S36730	74	17.391	0.537921		74
R15783-S36731	2	TB210	Malaysia-Singapore	Southeast Asia	Asia	Borneo Kuching Supergroup	Silantek Formation	Marup Ridge	1.08941	111.699	40	38	36	zircon	LA_ICP_MS	Birkbeck College	Birkbeck College, University of London	Agilent 7700x	detrital	siliciclastic	sandstone	R15783-S36731	98	17.391	0.537921		98
R15783-S36732	2	TB218	Malaysia-Singapore	Southeast Asia	Asia	Borneo Kuching Supergroup	Silantek Formation	Temudok Ridge	1.16492	111.47	40	38	36	zircon	LA_ICP_MS	Birkbeck College	Birkbeck College, University of London	Agilent 7700x	detrital	siliciclastic	sandstone	R15783-S36732	109	17.391	0.537921		109
R15783-S36733	2	STB88	Malaysia-Singapore	Southeast Asia	Asia	Borneo Kuching Supergroup	Tutoop Sandstone	Klingkang Range	1.10539	111.218	38	36	34	zircon	LA_ICP_MS	Birkbeck College	Birkbeck College, University of London	Agilent 7700x	detrital	siliciclastic	sandstone	R15783-S36733	153	17.391	0.537921		153
R15783-S36734	2	STB95	Malaysia-Singapore	Southeast Asia	Asia	Borneo Kuching Supergroup	Tutoop Sandstone	Klingkang Range	1.05905	111.156	38	36	34	zircon	SHRIMP	Granada	Univ of Granada Spain IBERSIMS Lab	SHRIMP-IIe/mc	detrital	siliciclastic	sandstone	R15783-S36734	33	17.391	0.537921		33
R15783-S36735	2	TB227	Malaysia-Singapore	Southeast Asia	Asia	Borneo Kuching Supergroup	Tutoop Sandstone	Klingkang Range	1.02157	111.511	38	36	34	zircon	LA_ICP_MS	Birkbeck College	Birkbeck College, University of London	Agilent 7700x	detrital	siliciclastic	sandstone	R15783-S36735	104	17.391	0.537921		104
R15784-S36736	2	0761-185-1	Central Canada	Canada_Central	N_America	Canadian Shield	Hearne Province	Gourlay Lake	57.1101	-107.405	1890	1870	1850	zircon	LA_ICP_MS	Alberta-ICPMS	University of Alberta, ICPMS facility	Nu Plasma HR	detrital	meta_sedimentary	quartzite	R15784-S36736	25	22.172	2.78971		25
R15789-S36737	2	13WW38	Northern Canada	Canada_Northern	N_America	Beaufort-Mackenzie Basin	Katherine Group	Porcupine River	67.6154	-140.104	980	890	800	zircon	LA_ICP_MS	Arizona-LaserChron	University of Arizona, LaserChron Lab	ThermoFisher Element 2	detrital	siliciclastic	sandstone	R15789-S36737	158	23.139	0.609595		158
R15789-S36738	2	13WW40	Northern Canada	Canada_Northern	N_America	Beaufort-Mackenzie Basin	Rapitan Group	Porcupine River	67.4613	-140.598	720	680	640	zircon	LA_ICP_MS	Arizona-LaserChron	University of Arizona, LaserChron Lab	ThermoFisher Element 2	detrital	siliciclastic	sandstone	R15789-S36738	59	23.139	0.609595		59
R15789-S36739	2	13-083	Northern Canada	Canada_Northern	N_America	Beaufort-Mackenzie Basin	Firth River Group	British Mountains	69.1629	-140.162	635	590	545	zircon	LA_ICP_MS	Arizona-LaserChron	University of Arizona, LaserChron Lab	ThermoFisher Element 2	detrital	siliciclastic	sandstone	R15789-S36739	183	23.139	0.609595		183
R15789-S36740	2	13-116	Northern Canada	Canada_Northern	N_America	Beaufort-Mackenzie Basin	Firth River Group	British Mountains	69.2213	-139.958	635	590	545	zircon	LA_ICP_MS	Arizona-LaserChron	University of Arizona, LaserChron Lab	ThermoFisher Element 2	detrital	siliciclastic	sandstone	R15789-S36740	137	23.14	0.609595		137
R15789-S36741	2	13-131	Northern Canada	Canada_Northern	N_America	Beaufort-Mackenzie Basin	Barn Group	Barn Mountains	68.4311	-137.9	530	480	430	zircon	LA_ICP_MS	Arizona-LaserChron	University of Arizona, LaserChron Lab	ThermoFisher Element 2	detrital	siliciclastic	sandstone	R15789-S36741	198	23.142	0.609595		198
R15789-S36742	2	13-139	Northern Canada	Canada_Northern	N_America	Beaufort-Mackenzie Basin	Leffingwell Fm.	Buckland Hills	69.1891	-139.2	530	480	430	zircon	LA_ICP_MS	Arizona-LaserChron	University of Arizona, LaserChron Lab	ThermoFisher Element 2	detrital	siliciclastic	sandstone	R15789-S36742	222	23.14	0.609595		222
R15789-S36743	2	13-091	Northern Canada	Canada_Northern	N_America	Beaufort-Mackenzie Basin	Buckland Hill Fm.	British Mountains	69.4125	-140.729	410	380	350	zircon	LA_ICP_MS	Arizona-LaserChron	University of Arizona, LaserChron Lab	ThermoFisher Element 2	detrital	siliciclastic	sandstone	R15789-S36743	195	23.139	0.609595		195
R15789-S36744	2	13-095	Northern Canada	Canada_Northern	N_America	Beaufort-Mackenzie Basin	Buckland Hill Fm.	British Mountains	69.4934	-140.119	410	380	350	zircon	LA_ICP_MS	Arizona-LaserChron	University of Arizona, LaserChron Lab	ThermoFisher Element 2	detrital	siliciclastic	sandstone	R15789-S36744	158	23.139	0.609595		158
R15789-S36745	2	YU-016	Northern Canada	Canada_Northern	N_America	Beaufort-Mackenzie Basin	Kekiktuk Conglomerate	British Mountains	68.827	-139.286	355	340	325	zircon	LA_ICP_MS	Arizona-LaserChron	University of Arizona, LaserChron Lab	ThermoFisher Element 2	detrital	siliciclastic	sandstone	R15789-S36745	135	23.14	0.609595		135
R15789-S36746	2	13-021	Northern Canada	Canada_Northern	N_America	Beaufort-Mackenzie Basin	Kekiktuk Conglomerate	Barn Mountains	68.4456	-138.283	355	340	325	zircon	LA_ICP_MS	Arizona-LaserChron	University of Arizona, LaserChron Lab	ThermoFisher Element 2	detrital	siliciclastic	sandstone	R15789-S36746	116	23.141	0.609595		116
R15789-S36747	2	13WW44	Northern Canada	Canada_Northern	N_America	Beaufort-Mackenzie Basin	Kekiktuk Conglomerate	Porcupine River	67.1391	-139.106	355	340	325	zircon	LA_ICP_MS	Arizona-LaserChron	University of Arizona, LaserChron Lab	ThermoFisher Element 2	detrital	siliciclastic	sandstone	R15789-S36747	59	23.14	0.609595		59
R15789-S36748	2	13-042	Northern Canada	Canada_Northern	N_America	Beaufort-Mackenzie Basin	Shublik Fm.	British Mountains	68.826	-139.3	220	210	200	zircon	LA_ICP_MS	Arizona-LaserChron	University of Arizona, LaserChron Lab	ThermoFisher Element 2	detrital	siliciclastic	sandstone	R15789-S36748	185	23.14	0.609595		185
R15789-S36749	2	13-066	Northern Canada	Canada_Northern	N_America	Beaufort-Mackenzie Basin	Shublik Fm.	Barn Mountains	68.61	-138.32	220	210	200	zircon	LA_ICP_MS	Arizona-LaserChron	University of Arizona, LaserChron Lab	ThermoFisher Element 2	detrital	siliciclastic	sandstone	R15789-S36749	159	23.141	0.609595		159
R15789-S36750	2	YU-021	Northern Canada	Canada_Northern	N_America	Beaufort-Mackenzie Basin	Kingak Shale	Babbage River	68.8089	-138.739	167	157	147	zircon	LA_ICP_MS	Arizona-LaserChron	University of Arizona, LaserChron Lab	ThermoFisher Element 2	detrital	siliciclastic	sandstone	R15789-S36750	128	23.141	0.609595		128
R15789-S36751	2	13-167	Northern Canada	Canada_Northern	N_America	Beaufort-Mackenzie Basin	Kingak Shale	Blow Trough	68.2488	-137.458	167	157	147	zircon	LA_ICP_MS	Arizona-LaserChron	University of Arizona, LaserChron Lab	ThermoFisher Element 2	detrital	siliciclastic	sandstone	R15789-S36751	151	23.142	0.609595		151
R15789-S36752	2	13-078	Northern Canada	Canada_Northern	N_America	Beaufort-Mackenzie Basin	Kwc Unit	Welcome Mountain	68.6925	-138.295	145	135	125	zircon	LA_ICP_MS	Arizona-LaserChron	University of Arizona, LaserChron Lab	ThermoFisher Element 2	detrital	siliciclastic	sandstone	R15789-S36752	153	23.141	0.609595		153
R15789-S36753	2	13-030	Northern Canada	Canada_Northern	N_America	Beaufort-Mackenzie Basin	Ksr Unit	Barn Mountains	68.4246	-138.068	145	135	125	zircon	LA_ICP_MS	Arizona-LaserChron	University of Arizona, LaserChron Lab	ThermoFisher Element 2	detrital	siliciclastic	sandstone	R15789-S36753	190	23.141	0.609595		190
R15789-S36754	2	13-173	Northern Canada	Canada_Northern	N_America	Beaufort-Mackenzie Basin	Moose Channel Fm.	Blow Trough	68.5804	-137.685	66	61	56	zircon	LA_ICP_MS	Arizona-LaserChron	University of Arizona, LaserChron Lab	ThermoFisher Element 2	detrital	siliciclastic	sandstone	R15789-S36754	164	23.142	0.609595		164
R15792-S36755	2	KS-101	Kyrgyzstan	Central Asia	Asia	Central Asian Orogenic Belt	Fergana Basin	Tash-Komyr	41.347	72.1947	200	175	150	zircon	LA_ICP_MS	Rennes-France	Geosciences Rennes Laboratory, Rennes, France	Agilent 7700x	detrital	siliciclastic	sandstone	R15792-S36755	69	20.352	0.18533		69
R15792-S36756	2	KS13-13	Kyrgyzstan	Central Asia	Asia	Central Asian Orogenic Belt	Fergana Basin	Tash-Komyr	41.3376	72.1616	155	145	135	zircon	LA_ICP_MS	Rennes-France	Geosciences Rennes Laboratory, Rennes, France	Agilent 7700x	detrital	siliciclastic	sandstone	R15792-S36756	89	20.352	0.18533		89
R15792-S36757	2	KS13-14	Kyrgyzstan	Central Asia	Asia	Central Asian Orogenic Belt	Fergana Basin	Tash-Komyr	41.335	72.1653	140	110	80	zircon	LA_ICP_MS	Rennes-France	Geosciences Rennes Laboratory, Rennes, France	Agilent 7700x	detrital	siliciclastic	sandstone	R15792-S36757	100	20.352	0.18533		100
R15792-S36758	2	KS13-16	Kyrgyzstan	Central Asia	Asia	Central Asian Orogenic Belt	Fergana Basin	Tash-Komyr	41.3281	72.1695	66	46	26	zircon	LA_ICP_MS	Rennes-France	Geosciences Rennes Laboratory, Rennes, France	Agilent 7700x	detrital	siliciclastic	sandstone	R15792-S36758	78	20.352	0.18533		78
R15792-S36759	2	KS13-17	Kyrgyzstan	Central Asia	Asia	Central Asian Orogenic Belt	Fergana Basin	Tash-Komyr	41.3264	72.1697	66	46	26	zircon	LA_ICP_MS	Rennes-France	Geosciences Rennes Laboratory, Rennes, France	Agilent 7700x	detrital	siliciclastic	sandstone	R15792-S36759	61	20.352	0.18533		61
R15792-S36760	2	KS13-18	Kyrgyzstan	Central Asia	Asia	Central Asian Orogenic Belt	Fergana Basin	Tash-Komyr	41.3258	72.1697	66	46	26	zircon	LA_ICP_MS	Rennes-France	Geosciences Rennes Laboratory, Rennes, France	Agilent 7700x	detrital	siliciclastic	sandstone	R15792-S36760	95	20.352	0.18533		95
R15792-S36761	2	KS-119	Kyrgyzstan	Central Asia	Asia	Central Asian Orogenic Belt	Fergana Basin	Jetim-Dobo	40.5033	73.4293	200	175	150	zircon	LA_ICP_MS	Rennes-France	Geosciences Rennes Laboratory, Rennes, France	Agilent 7700x	detrital	siliciclastic	sandstone	R15792-S36761	69	20.353	0.18533		69
R15792-S36762	2	KS13-01	Kyrgyzstan	Central Asia	Asia	Central Asian Orogenic Belt	Fergana Basin	Jetim-Dobo	40.5246	73.466	155	145	135	zircon	LA_ICP_MS	Rennes-France	Geosciences Rennes Laboratory, Rennes, France	Agilent 7700x	detrital	siliciclastic	sandstone	R15792-S36762	68	20.353	0.18533		68
R15792-S36763	2	KS13-02	Kyrgyzstan	Central Asia	Asia	Central Asian Orogenic Belt	Fergana Basin	Jetim-Dobo	40.5252	73.4658	155	145	135	zircon	LA_ICP_MS	Rennes-France	Geosciences Rennes Laboratory, Rennes, France	Agilent 7700x	detrital	siliciclastic	sandstone	R15792-S36763	87	20.353	0.18533		87
R15792-S36764	2	KS13-06	Kyrgyzstan	Central Asia	Asia	Central Asian Orogenic Belt	Fergana Basin	Jetim-Dobo	40.5278	73.4726	140	110	80	zircon	LA_ICP_MS	Rennes-France	Geosciences Rennes Laboratory, Rennes, France	Agilent 7700x	detrital	siliciclastic	sandstone	R15792-S36764	43	20.353	0.18533		43
R15792-S36765	2	KS13-10	Kyrgyzstan	Central Asia	Asia	Central Asian Orogenic Belt	Fergana Basin	Jetim-Dobo	40.5323	73.4502	66	46	26	zircon	LA_ICP_MS	Rennes-France	Geosciences Rennes Laboratory, Rennes, France	Agilent 7700x	detrital	siliciclastic	sandstone	R15792-S36765	49	20.353	0.18533		49
R15792-S36766	2	KS-106	Kyrgyzstan	Central Asia	Asia	Central Asian Orogenic Belt	Yarkand-Fergana Basin	Terek	40.4002	74.3649	200	175	150	zircon	LA_ICP_MS	Rennes-France	Geosciences Rennes Laboratory, Rennes, France	Agilent 7700x	detrital	siliciclastic	sandstone	R15792-S36766	51	20.354	0.18533		51
R15792-S36767	2	KS-113	Kyrgyzstan	Central Asia	Asia	Central Asian Orogenic Belt	Yarkand-Fergana Basin	Terek	40.3762	74.3414	140	110	80	zircon	LA_ICP_MS	Rennes-France	Geosciences Rennes Laboratory, Rennes, France	Agilent 7700x	detrital	siliciclastic	sandstone	R15792-S36767	57	20.354	0.18533		57
R15792-S36768	2	KS13-20	Kyrgyzstan	Central Asia	Asia	Central Asian Orogenic Belt	Yarkand-Fergana Basin	Yassy River	40.8335	73.6099	155	145	135	zircon	LA_ICP_MS	Rennes-France	Geosciences Rennes Laboratory, Rennes, France	Agilent 7700x	detrital	siliciclastic	sandstone	R15792-S36768	23	20.353	0.18533		23
R15792-S36769	2	KS13-22	Kyrgyzstan	Central Asia	Asia	Central Asian Orogenic Belt	Yarkand-Fergana Basin	Chitty River	40.8451	74.0999	180	160	140	zircon	LA_ICP_MS	Rennes-France	Geosciences Rennes Laboratory, Rennes, France	Agilent 7700x	detrital	siliciclastic	sandstone	R15792-S36769	102	20.354	0.18533		102
R15792-S36770	2	SK-39B	Kyrgyzstan	Central Asia	Asia	Central Asian Orogenic Belt	Issyk-Kul Basin	Kadji-Sai	42.1396	77.2157	200	175	150	zircon	LA_ICP_MS	Rennes-France	Geosciences Rennes Laboratory, Rennes, France	Agilent 7700x	detrital	siliciclastic	sandstone	R15792-S36770	42	21.357	0.394095		42
R15792-S36771	2	SK-40	Kyrgyzstan	Central Asia	Asia	Central Asian Orogenic Belt	Issyk-Kul Basin	Kadji-Sai	42.1396	77.2151	200	175	150	zircon	LA_ICP_MS	Rennes-France	Geosciences Rennes Laboratory, Rennes, France	Agilent 7700x	detrital	siliciclastic	sandstone	R15792-S36771	52	21.357	0.394095		52
R15792-S36772	2	SK-42	Kyrgyzstan	Central Asia	Asia	Central Asian Orogenic Belt	Issyk-Kul Basin	Kadji-Sai	42.1431	77.2155	200	175	150	zircon	LA_ICP_MS	Rennes-France	Geosciences Rennes Laboratory, Rennes, France	Agilent 7700x	detrital	siliciclastic	sandstone	R15792-S36772	37	21.357	0.394095		37
R15794-S36773	2	Mi39T	Morocco	Sahara	Africa	Marrakech High Atlas	Tizi nTest F5b Upper Unit	Taouss	30.9094	-8.2929	237	232	227	zircon	LA_ICP_MS	Austin-Texas	Univ of Texas- Austin, UTChron Geo-Themo Lab	ThermoFisher Element 2	detrital	siliciclastic	sandstone	R15794-S36773	57	20.271	0.575015		57
R15794-S36774	2	Mi40T	Morocco	Sahara	Africa	Marrakech High Atlas	Tizi nTest F5b Lower Unit	Taouss	30.9166	-8.2957	237	232	227	zircon	LA_ICP_MS	Austin-Texas	Univ of Texas- Austin, UTChron Geo-Themo Lab	ThermoFisher Element 2	detrital	siliciclastic	sandstone	R15794-S36774	87	20.271	0.575015		87
R15794-S36775	2	Mi49T	Morocco	Sahara	Africa	Marrakech High Atlas	Tizi nTest F3 Unit	Taouss	30.8985	-8.334	252	249	246	zircon	LA_ICP_MS	Austin-Texas	Univ of Texas- Austin, UTChron Geo-Themo Lab	ThermoFisher Element 2	detrital	siliciclastic	sandstone	R15794-S36775	92	20.271	0.575015		92
R15794-S36776	2	Mi48T	Morocco	Sahara	Africa	Marrakech High Atlas	Tizi nTest F5a Lower Unit	Taouss	30.9142	-8.3126	246	236	226	zircon	LA_ICP_MS	Austin-Texas	Univ of Texas- Austin, UTChron Geo-Themo Lab	ThermoFisher Element 2	detrital	siliciclastic	sandstone	R15794-S36776	77	20.271	0.575015		77
R15794-S36777	2	Mi63T	Morocco	Sahara	Africa	Marrakech High Atlas	Tizi nTest F5a Upper Unit	Taouss	30.9259	-8.2927	237	232	227	zircon	LA_ICP_MS	Austin-Texas	Univ of Texas- Austin, UTChron Geo-Themo Lab	ThermoFisher Element 2	detrital	siliciclastic	sandstone	R15794-S36777	79	20.271	0.575015		79
R15795-S36778	2	16GW024	China-Eastern	Eastern China	Asia	Central Asian Orogenic Belt	Heilongjiang Complex	Yilan	46.3534	129.564	183	179	175	zircon	LA_ICP_MS	Wuhan-GPMR	China Univ of Geoscience, State Key Lab GPMR	Agilent 7500a	detrital	meta_sedimentary	micaschist	R15795-S36778	46	21.409	0.519916		46
R15795-S36779	2	16GW005	China-Eastern	Eastern China	Asia	Central Asian Orogenic Belt	Heilongjiang Complex	Yilan	46.3278	129.584	183	179	175	zircon	LA_ICP_MS	Wuhan-GPMR	China Univ of Geoscience, State Key Lab GPMR	Agilent 7500a	detrital	meta_sedimentary	schist	R15795-S36779	36	21.409	0.519916		36
R15795-S36780	2	16GW022	China-Eastern	Eastern China	Asia	Central Asian Orogenic Belt	Heilongjiang Complex	Yilan	46.3378	129.599	183	179	175	zircon	LA_ICP_MS	Wuhan-GPMR	China Univ of Geoscience, State Key Lab GPMR	Agilent 7500a	detrital	meta_sedimentary	schist	R15795-S36780	13	21.409	0.519916		13
R15795-S36781	2	16GW189	China-Eastern	Eastern China	Asia	Central Asian Orogenic Belt	Heilongjiang Complex	Yilan	46.2595	129.725	183	179	175	zircon	LA_ICP_MS	Wuhan-GPMR	China Univ of Geoscience, State Key Lab GPMR	Agilent 7500a	detrital	meta_sedimentary	schist	R15795-S36781	8	21.409	0.519916		8
R15795-S36782	2	16GW180	China-Eastern	Eastern China	Asia	Central Asian Orogenic Belt	Heilongjiang Complex	Yilan	46.2112	129.726	183	179	175	zircon	LA_ICP_MS	Wuhan-GPMR	China Univ of Geoscience, State Key Lab GPMR	Agilent 7500a	detrital	meta_sedimentary	schist	R15795-S36782	44	21.409	0.519916		44
R15795-S36783	2	16GW026	China-Eastern	Eastern China	Asia	Central Asian Orogenic Belt	Heilongjiang Complex	Yilan	46.3087	129.76	183	179	175	zircon	LA_ICP_MS	Wuhan-GPMR	China Univ of Geoscience, State Key Lab GPMR	Agilent 7500a	detrital	meta_sedimentary	schist	R15795-S36783	32	21.409	0.519916		32
R15795-S36784	2	16GW033	China-Eastern	Eastern China	Asia	Central Asian Orogenic Belt	Heilongjiang Complex	Tuanshanzi	46.3108	129.896	183	179	175	zircon	LA_ICP_MS	Wuhan-GPMR	China Univ of Geoscience, State Key Lab GPMR	Agilent 7500a	detrital	meta_sedimentary	schist	R15795-S36784	34	21.409	0.519916		34
R15795-S36785	2	16GW032	China-Eastern	Eastern China	Asia	Central Asian Orogenic Belt	Heilongjiang Complex	Sandaogangzhen	46.1118	130.114	183	179	175	zircon	LA_ICP_MS	Wuhan-GPMR	China Univ of Geoscience, State Key Lab GPMR	Agilent 7500a	detrital	meta_sedimentary	schist	R15795-S36785	48	21.41	0.519916		48
R15795-S36786	2	16GW102	China-Eastern	Eastern China	Asia	Central Asian Orogenic Belt	Heilongjiang Complex	Huanan	46.1396	130.644	183	179	175	zircon	LA_ICP_MS	Wuhan-GPMR	China Univ of Geoscience, State Key Lab GPMR	Agilent 7500a	detrital	meta_sedimentary	schist	R15795-S36786	48	21.41	0.519916		48
R15795-S36787	2	16GW103	China-Eastern	Eastern China	Asia	Central Asian Orogenic Belt	Heilongjiang Complex	Huanan	46.1281	130.662	183	179	175	zircon	LA_ICP_MS	Wuhan-GPMR	China Univ of Geoscience, State Key Lab GPMR	Agilent 7500a	detrital	meta_sedimentary	schist	R15795-S36787	27	21.41	0.519916		27
R15796-S36788	2	07ADw719A	Southern Alaska	Alaska_ Southern	N_America	Farewell Terrane	Ferruginous Unit	Nikolai	62.525	-154.778	630	620	610	zircon	LA_ICP_MS	Washington State Univ	Washington State University, Pullman	Thermo-Finnigan Element 2	detrital	siliciclastic	conglomerate	R15796-S36788	7	22.125	0.215167		7
R15796-S36789	2	07ADw718A	Southern Alaska	Alaska_ Southern	N_America	Farewell Terrane	Windy Fork Formation	Nikolai	62.5216	-154.78	540	520	500	zircon	LA_ICP_MS	Washington State Univ	Washington State University, Pullman	Thermo-Finnigan Element 2	detrital	siliciclastic	sandstone	R15796-S36789	24	22.125	0.215167		24
R15796-S36790	2	11AD19A	Southern Alaska	Alaska_ Southern	N_America	Farewell Terrane	Lone Formation	Nikolai	62.5173	-154.776	470	450	430	zircon	LA_ICP_MS	Washington State Univ	Washington State University, Pullman	Thermo-Finnigan Element 2	detrital	siliciclastic	siltstone	R15796-S36790	58	22.125	0.215167		58
R15796-S36791	2	11ADw108A	Southern Alaska	Alaska_ Southern	N_America	Farewell Terrane	Lone Formation	Nikolai	62.488	-154.744	470	450	430	zircon	LA_ICP_MS	Washington State Univ	Washington State University, Pullman	Thermo-Finnigan Element 2	detrital	siliciclastic	siltstone	R15796-S36791	99	22.125	0.215167		99
R15796-S36792	2	07ADw717A	Southern Alaska	Alaska_ Southern	N_America	Farewell Terrane	Lone Formation	Nikolai	62.5141	-154.779	470	450	430	zircon	LA_ICP_MS	Washington State Univ	Washington State University, Pullman	Thermo-Finnigan Element 2	detrital	siliciclastic	sandstone	R15796-S36792	15	22.125	0.215167		15
R15796-S36793	2	12SB112A	Southern Alaska	Alaska_ Southern	N_America	Farewell Terrane	Post River Formation	Post River	62.1536	-153.564	410	395	380	zircon	LA_ICP_MS	Washington State Univ	Washington State University, Pullman	Thermo-Finnigan Element 2	detrital	siliciclastic	sandstone	R15796-S36793	24	22.126	0.215167		24
R15796-S36794	2	11SB109A	Southern Alaska	Alaska_ Southern	N_America	Farewell Terrane	Terra Cotta Mountains Sandstone	Terra Cotta Mountains	61.8996	-154.004	360	330	300	zircon	LA_ICP_MS	Washington State Univ	Washington State University, Pullman	Thermo-Finnigan Element 2	detrital	siliciclastic	sandstone	R15796-S36794	53	22.125	0.215167		53
R15796-S36795	2	11ADw102A	Southern Alaska	Alaska_ Southern	N_America	Farewell Terrane	Terra Cotta Mountains Sandstone	Terra Cotta Mountains	62.2247	-153.823	360	330	300	zircon	LA_ICP_MS	Washington State Univ	Washington State University, Pullman	Thermo-Finnigan Element 2	detrital	siliciclastic	sandstone	R15796-S36795	95	22.126	0.215167		95
R15796-S36796	2	11ADw103A	Southern Alaska	Alaska_ Southern	N_America	Farewell Terrane	Terra Cotta Mountains Sandstone	Terra Cotta Mountains	62.2245	-153.821	360	330	300	zircon	LA_ICP_MS	Washington State Univ	Washington State University, Pullman	Thermo-Finnigan Element 2	detrital	siliciclastic	sandstone	R15796-S36796	98	22.126	0.215167		98
R15796-S36797	2	11SB110A	Southern Alaska	Alaska_ Southern	N_America	Farewell Terrane	Terra Cotta Mountains Sandstone	Terra Cotta Mountains	61.9046	-154.143	360	330	300	zircon	LA_ICP_MS	Washington State Univ	Washington State University, Pullman	Thermo-Finnigan Element 2	detrital	siliciclastic	sandstone	R15796-S36797	105	22.125	0.215167		105
R15796-S36798	2	11AD22A	Southern Alaska	Alaska_ Southern	N_America	Farewell Terrane	Terra Cotta Mountains Sandstone	Terra Cotta Mountains	62.1799	-153.525	360	330	300	zircon	LA_ICP_MS	Washington State Univ	Washington State University, Pullman	Thermo-Finnigan Element 2	detrital	siliciclastic	sandstone	R15796-S36798	101	22.126	0.215167		101
R15796-S36799	2	11ADw120A	Southern Alaska	Alaska_ Southern	N_America	Farewell Terrane	Barren Ridge Limestone	Terra Cotta Mountains	62.1997	-153.52	350	320	290	zircon	LA_ICP_MS	Washington State Univ	Washington State University, Pullman	Thermo-Finnigan Element 2	detrital	siliciclastic	sandstone	R15796-S36799	102	22.126	0.215167		102
R15796-S36800	2	11ADw105A	Southern Alaska	Alaska_ Southern	N_America	Farewell Terrane	Barren Ridge Limestone	Terra Cotta Mountains	62.2858	-154.11	350	320	290	zircon	LA_ICP_MS	Washington State Univ	Washington State University, Pullman	Thermo-Finnigan Element 2	detrital	siliciclastic	sandstone	R15796-S36800	102	22.125	0.215167		102
R15796-S36801	2	07ADw714A	Southern Alaska	Alaska_ Southern	N_America	Farewell Terrane	Barren Ridge Limestone	Terra Cotta Mountains	62.2015	-153.518	350	320	290	zircon	LA_ICP_MS	Washington State Univ	Washington State University, Pullman	Thermo-Finnigan Element 2	detrital	siliciclastic	sandstone	R15796-S36801	78	22.126	0.215167		78
R15796-S36802	2	07ADw715A	Southern Alaska	Alaska_ Southern	N_America	Farewell Terrane	Barren Ridge Limestone	Terra Cotta Mountains	62.1935	-153.549	350	320	290	zircon	LA_ICP_MS	Washington State Univ	Washington State University, Pullman	Thermo-Finnigan Element 2	detrital	siliciclastic	sandstone	R15796-S36802	29	22.126	0.215167		29
R15796-S36803	2	12AJJ10B	Southern Alaska	Alaska_ Southern	N_America	Farewell Terrane	Barren Ridge Limestone	Terra Cotta Mountains	62.2151	-153.51	350	320	290	zircon	LA_ICP_MS	Washington State Univ	Washington State University, Pullman	Thermo-Finnigan Element 2	detrital	siliciclastic	sandstone	R15796-S36803	77	22.126	0.215167		77
R15796-S36804	2	07ADw704A	Northern Alaska	Alaska_Northern	N_America	Livengood Terrane	Livengood Dome Chert	Livengood	65.5314	-148.842	480	460	440	zircon	LA_ICP_MS	Washington State Univ	Washington State University, Pullman	Thermo-Finnigan Element 2	detrital	siliciclastic	sandstone	R15796-S36804	56	22.131	0.215167		56
R15796-S36805	2	14ATe218A	Northern Alaska	Alaska_Northern	N_America	White Mountains Terrane	Fossil Creek Volcaniclastic Conglomerate	White Mountains	65.6208	-147.356	118	108	98	zircon	LA_ICP_MS	Washington State Univ	Washington State University, Pullman	Thermo-Finnigan Element 2	detrital	siliciclastic	conglomerate	R15796-S36805	70	22.132	0.215167		70
R15796-S36806	2	14AJJ207A	Northern Alaska	Alaska_Northern	N_America	White Mountains Terrane	Fossil Creek Feldspathic Sandstone	White Mountains	65.621	-147.356	118	108	98	zircon	LA_ICP_MS	Washington State Univ	Washington State University, Pullman	Thermo-Finnigan Element 2	detrital	siliciclastic	sandstone	R15796-S36806	47	22.132	0.215167		47
R15796-S36807	2	84ADn121AL	Northern Alaska	Alaska_Northern	N_America	Alaska-Chukotka Terrane	York Mountain Unit Oal	Lost River	65.4083	-167.293	470	450	430	zircon	LA_ICP_MS	Washington State Univ	Washington State University, Pullman	Thermo-Finnigan Element 2	detrital	carbonate	dolostone	R15796-S36807	63	22.112	10		63
R15796-S36808	2	85ADn45BC	Northern Alaska	Alaska_Northern	N_America	Alaska-Chukotka Terrane	Slate Unit OPt	Tin City	65.4814	-167.642	530	510	490	zircon	LA_ICP_MS	Washington State Univ	Washington State University, Pullman	Thermo-Finnigan Element 2	detrital	siliciclastic	slate	R15796-S36808	60	22.112	10		60
R15805-S36809	2	S-3643S	Tanzania	Eastern Africa	Africa	Nile River System	Kagera River	Kyaka	-1.24917	31.4186	0	0	0	zircon	LA_ICP_MS	UnivCollege-London	Univ College London, London Geochronology Cent	Agilent 7700x	detrital	modern_sediment	sand (river)	R15805-S36809	74	17.311	1.43837		74
R15805-S36810	2	X-3641B	Uganda	Eastern Africa	Africa	Nile River System	Kagera River	Kagera Delta	-0.93972	31.7636	0	0	0	zircon	LA_ICP_MS	UnivCollege-London	Univ College London, London Geochronology Cent	Agilent 7700x	detrital	modern_sediment	sand (river)	R15805-S36810	23	17.311	1.43837		23
R15805-S36811	2	S-3642	Uganda	Eastern Africa	Africa	Nile River System	Lake Victoria	Kasensero	-0.91667	31.7622	0	0	0	zircon	LA_ICP_MS	UnivCollege-London	Univ College London, London Geochronology Cent	Agilent 7700x	detrital	modern_sediment	sand (river)	R15805-S36811	6	17.311	1.43837		6
R15805-S36812	2	X-3692	Uganda	Eastern Africa	Africa	Nile River System	Victoria Nile	Murchison Falls	2.27528	31.6767	0	0	0	zircon	LA_ICP_MS	UnivCollege-London	Univ College London, London Geochronology Cent	Agilent 7700x	detrital	modern_sediment	sand (river)	R15805-S36812	11	17.311	1.43837		11
R15805-S36813	2	X-3690F	Uganda	Eastern Africa	Africa	Nile River System	Albert Nile	Wadelai	2.72361	31.4433	0	0	0	zircon	LA_ICP_MS	UnivCollege-London	Univ College London, London Geochronology Cent	Agilent 7700x	detrital	modern_sediment	sand (river)	R15805-S36813	27	17.311	1.43837		27
R15805-S36814	2	X-4052S	South Sudan	Eastern Africa	Africa	Nile River System	Bahr El Jebel River	Juba	4.825	31.6167	0	0	0	zircon	LA_ICP_MS	UnivCollege-London	Univ College London, London Geochronology Cent	Agilent 7700x	detrital	modern_sediment	sand (river)	R15805-S36814	19	17.311	1.43837		19
R15805-S36815	2	X-13	South Sudan	Eastern Africa	Africa	Nile River System	Bahr el Jebel River	Bor	6.20389	31.5525	0	0	0	zircon	LA_ICP_MS	UnivCollege-London	Univ College London, London Geochronology Cent	Agilent 7700x	detrital	modern_sediment	sand (river)	R15805-S36815	7	18.311	1.58887		7
R15805-S36816	2	X-7	South Sudan	Eastern Africa	Africa	Nile River System	Lol River	Nyamlell	9.15333	26.9825	0	0	0	zircon	LA_ICP_MS	UnivCollege-London	Univ College London, London Geochronology Cent	Agilent 7700x	detrital	modern_sediment	sand (river)	R15805-S36816	73	18.306	1.58887		73
R15805-S36817	2	X-24	South Sudan	Eastern Africa	Africa	Nile River System	Sobat River	Nassir	8.6125	33.0722	0	0	0	zircon	LA_ICP_MS	UnivCollege-London	Univ College London, London Geochronology Cent	Agilent 7700x	detrital	modern_sediment	sand (river)	R15805-S36817	9	18.313	1.58887		9
R15805-S36818	2	X-2878S	Sudan	Eastern Africa	Africa	Nile River System	White Nile	Rabak	13.1739	32.6994	0	0	0	zircon	LA_ICP_MS	UnivCollege-London	Univ College London, London Geochronology Cent	Agilent 7700x	detrital	modern_sediment	sand (river)	R15805-S36818	55	18.312	1.58887		55
R15805-S36819	2	X-2947S	Ethiopia	Eastern Africa	Africa	Nile River System	Abay River	Goha Tsiyon	10.0728	38.1897	0	0	0	zircon	LA_ICP_MS	UnivCollege-London	Univ College London, London Geochronology Cent	Agilent 7700x	detrital	modern_sediment	sand (river)	R15805-S36819	2	18.318	3.16122		2
R15805-S36820	2	X-2975S	Ethiopia	Eastern Africa	Africa	Nile River System	Didesa River	north of Uke-Karsa	9.43361	36.5414	0	0	0	zircon	LA_ICP_MS	UnivCollege-London	Univ College London, London Geochronology Cent	Agilent 7700x	detrital	modern_sediment	sand (river)	R15805-S36820	38	18.316	3.16122		38
R15805-S36821	2	X-2976S	Ethiopia	Eastern Africa	Africa	Nile River System	Didesa River	Ephrem	9.03083	36.1553	0	0	0	zircon	LA_ICP_MS	UnivCollege-London	Univ College London, London Geochronology Cent	Agilent 7700x	detrital	modern_sediment	sand (river)	R15805-S36821	13	18.316	3.16122		13
R15805-S36822	2	X-3295S	Ethiopia	Eastern Africa	Africa	Nile River System	Dabus River	Bambesi	9.76444	34.8094	0	0	0	zircon	LA_ICP_MS	UnivCollege-London	Univ College London, London Geochronology Cent	Agilent 7700x	detrital	modern_sediment	sand (river)	R15805-S36822	1	18.314	1.58887		1
R15805-S36823	2	X-2970S	Ethiopia	Eastern Africa	Africa	Nile River System	Beles River	Enat Beles	11.1322	35.47	0	0	0	zircon	LA_ICP_MS	UnivCollege-London	Univ College London, London Geochronology Cent	Agilent 7700x	detrital	modern_sediment	sand (river)	R15805-S36823	66	18.315	1.58887		66
R15805-S36824	2	X-2964S	Ethiopia	Eastern Africa	Africa	Nile River System	Blue Nile	Bambudi	11.1197	35.1967	0	0	0	zircon	LA_ICP_MS	UnivCollege-London	Univ College London, London Geochronology Cent	Agilent 7700x	detrital	modern_sediment	sand (river)	R15805-S36824	167	18.315	1.58887		167
R15805-S36825	2	X-2876S	Sudan	Eastern Africa	Africa	Nile River System	Rahad River	Hufeira	14.1022	33.9272	0	0	0	zircon	LA_ICP_MS	UnivCollege-London	Univ College London, London Geochronology Cent	Agilent 7700x	detrital	modern_sediment	sand (river)	R15805-S36825	3	18.313	1.58887		3
R15805-S36826	2	X-3312S	Ethiopia	Eastern Africa	Africa	Nile River System	Tekeze River	Togo Ber	13.7361	38.1931	0	0	0	zircon	LA_ICP_MS	UnivCollege-London	Univ College London, London Geochronology Cent	Agilent 7700x	detrital	modern_sediment	sand (river)	R15805-S36826	37	18.318	3.16122		37
R15805-S36827	2	X-2873S	Sudan	Eastern Africa	Africa	Nile River System	Atbara River	Showak	14.3989	35.8811	0	0	0	zircon	LA_ICP_MS	UnivCollege-London	Univ College London, London Geochronology Cent	Agilent 7700x	detrital	modern_sediment	sand (river)	R15805-S36827	17	18.315	1.58887		17
R15805-S36828	2	X-2858S	Sudan	Eastern Africa	Africa	Nile River System	Atbara River	Abu Ammar	17.6197	34.1433	0	0	0	zircon	LA_ICP_MS	UnivCollege-London	Univ College London, London Geochronology Cent	Agilent 7700x	detrital	modern_sediment	sand (river)	R15805-S36828	8	18.314	1.58887		8
R15805-S36829	2	X-2847S	Sudan	Eastern Africa	Africa	Nile River System	Milk River	Al Dabbah	18.0272	30.9456	0	0	0	zircon	LA_ICP_MS	UnivCollege-London	Univ College London, London Geochronology Cent	Agilent 7700x	detrital	modern_sediment	sand (river)	R15805-S36829	63	19.31	2.36852		63
R15805-S36830	2	X-2899S	Sudan	Eastern Africa	Africa	Nile River System	Nile Trunk	Kerma	19.6667	30.4	0	0	0	zircon	LA_ICP_MS	UnivCollege-London	Univ College London, London Geochronology Cent	Agilent 7700x	detrital	modern_sediment	sand (river)	R15805-S36830	15	19.31	2.36852		15
R15805-S36831	2	X-45	Sudan	Eastern Africa	Africa	Nile River System	Nile Trunk	Wadi Halfa	21.8261	31.2344	0	0	0	zircon	LA_ICP_MS	UnivCollege-London	Univ College London, London Geochronology Cent	Agilent 7700x	detrital	modern_sediment	sand (river)	R15805-S36831	19	19.311	2.36852		19
R15805-S36832	2	X-2408L	Egypt	Northern Africa	Africa	Nile River System	Nile Trunk	Aswan	24.0667	32.8667	0	0	0	zircon	LA_ICP_MS	UnivCollege-London	Univ College London, London Geochronology Cent	Agilent 7700x	detrital	modern_sediment	sand (river)	R15805-S36832	11	19.312	2.36852		11
R15805-S36833	2	X-2401S	Egypt	Northern Africa	Africa	Nile River System	Nile Trunk	Luxor	25.6078	32.5618	0	0	0	zircon	LA_ICP_MS	UnivCollege-London	Univ College London, London Geochronology Cent	Agilent 7700x	detrital	modern_sediment	sand (river)	R15805-S36833	9	19.312	2.36852		9
R15805-S36834	2	X-1989S	Egypt	Northern Africa	Africa	Nile River System	Qena River	Qena	26.2531	32.7553	0	0	0	zircon	LA_ICP_MS	UnivCollege-London	Univ College London, London Geochronology Cent	Agilent 7700x	detrital	modern_sediment	sand (river)	R15805-S36834	37	19.312	2.36852		37
R15805-S36835	2	X-14	Egypt	Northern Africa	Africa	Nile River System	Nile Trunk	Cairo Tora	29.9436	31.2692	0	0	0	zircon	LA_ICP_MS	UnivCollege-London	Univ College London, London Geochronology Cent	Agilent 7700x	detrital	modern_sediment	sand (river)	R15805-S36835	33	19.311	2.36852		33
R15805-S36836	2	X-51	Egypt	Northern Africa	Africa	Nile River System	Nile Trunk	Cairo Maadi	29.955	31.2472	0	0	0	zircon	LA_ICP_MS	UnivCollege-London	Univ College London, London Geochronology Cent	Agilent 7700x	detrital	modern_sediment	sand (river)	R15805-S36836	1	19.311	2.36852		1
R15805-S36837	2	S-3290	Egypt	Northern Africa	Africa	Nile River System	Mediterranean beach sand	East Idku	31.4044	30.3408	0	0	0	zircon	LA_ICP_MS	UnivCollege-London	Univ College London, London Geochronology Cent	Agilent 7700x	detrital	modern_sediment	sand (river)	R15805-S36837	70	20.31	0.405747		70
R15805-S36838	2	X-3709P	Egypt	Northern Africa	Africa	Nile River System	Mediterranean beach sand	Rasheed	31.4439	30.3581	0	0	0	zircon	LA_ICP_MS	UnivCollege-London	Univ College London, London Geochronology Cent	Agilent 7700x	detrital	modern_sediment	sand (river)	R15805-S36838	55	20.31	0.405747		55
R15805-S36839	2	S-3289	Egypt	Northern Africa	Africa	Nile River System	Mediterranean beach sand	Ras El Barr	31.4897	31.7794	0	0	0	zircon	LA_ICP_MS	UnivCollege-London	Univ College London, London Geochronology Cent	Agilent 7700x	detrital	modern_sediment	sand (river)	R15805-S36839	73	20.311	0.405747		73
R15811-S36840	2	KO-05	Japan	Eastern Asia	Asia	Kurosegawa Belt	Ichinose Formation	Ino	33.492	133.272	245	240	235	zircon	LA_ICP_MS	NiigataUniv	Niigata University, Japan	Agilent 7500a	detrital	siliciclastic	sandstone	R15811-S36840	24	20.413	0.675069		24
R15811-S36841	2	KO-09	Japan	Eastern Asia	Asia	Kurosegawa Belt	Shingai Unit	Kochi	33.5959	133.523	245	240	235	zircon	LA_ICP_MS	NiigataUniv	Niigata University, Japan	Agilent 7500a	detrital	siliciclastic	sandstone	R15811-S36841	17	20.413	0.675069		17
R15811-S36842	2	KO-10	Japan	Eastern Asia	Asia	Kurosegawa Belt	Agekura Unit	Kochi	33.6283	133.506	245	240	235	zircon	LA_ICP_MS	NiigataUniv	Niigata University, Japan	Agilent 7500a	detrital	siliciclastic	sandstone	R15811-S36842	25	20.413	0.675069		25
R15811-S36843	2	KO-14	Japan	Eastern Asia	Asia	Kurosegawa Belt	Shirakidani Unit	Kochi	33.6215	133.49	245	240	235	zircon	LA_ICP_MS	NiigataUniv	Niigata University, Japan	Agilent 7500a	detrital	siliciclastic	sandstone	R15811-S36843	24	20.413	0.675069		24
R15811-S36844	2	KO-20	Japan	Eastern Asia	Asia	Kurosegawa Belt	Ino Unit	Ino	33.5629	133.42	245	240	235	zircon	LA_ICP_MS	NiigataUniv	Niigata University, Japan	Agilent 7500a	detrital	siliciclastic	sandstone	R15811-S36844	9	20.413	0.675069		9
R15811-S36845	2	KT-02	Japan	Eastern Asia	Asia	Kurosegawa Belt	Haigyu Formation	Kitou	33.8114	134.228	173	168	163	zircon	LA_ICP_MS	NiigataUniv	Niigata University, Japan	Agilent 7500a	detrital	siliciclastic	sandstone	R15811-S36845	30	20.414	0.675069		30
R15811-S36846	2	KT-05	Japan	Eastern Asia	Asia	Kurosegawa Belt	Higashiura Unit	Sawadani	33.8598	134.231	173	168	163	zircon	LA_ICP_MS	NiigataUniv	Niigata University, Japan	Agilent 7500a	detrital	siliciclastic	sandstone	R15811-S36846	29	20.414	0.675069		29
R15811-S36847	2	KT-08	Japan	Eastern Asia	Asia	Kurosegawa Belt	Haigyu Formation	Kitou	33.8085	134.234	173	168	163	zircon	LA_ICP_MS	NiigataUniv	Niigata University, Japan	Agilent 7500a	detrital	siliciclastic	sandstone	R15811-S36847	21	20.414	0.675069		21
R15811-S36848	2	KT-12	Japan	Eastern Asia	Asia	Kurosegawa Belt	Hisone Unit	Kitou	33.8234	134.225	247	237	227	zircon	LA_ICP_MS	NiigataUniv	Niigata University, Japan	Agilent 7500a	detrital	siliciclastic	sandstone	R15811-S36848	28	20.414	0.675069		28
R15811-S36849	2	KT-16	Japan	Eastern Asia	Asia	Kurosegawa Belt	Hisone Unit	Kitou	33.8134	134.201	247	237	227	zircon	LA_ICP_MS	NiigataUniv	Niigata University, Japan	Agilent 7500a	detrital	siliciclastic	sandstone	R15811-S36849	9	20.414	0.675069		9
R15811-S36850	2	KT-18	Japan	Eastern Asia	Asia	Kurosegawa Belt	Sawadani Unit	Sawadani	33.8569	134.277	250	240	230	zircon	LA_ICP_MS	NiigataUniv	Niigata University, Japan	Agilent 7500a	detrital	siliciclastic	sandstone	R15811-S36850	38	20.414	0.675069		38
R15811-S36851	2	KT-22	Japan	Eastern Asia	Asia	Kurosegawa Belt	Kanbadani Unit	Kanbadani Valley	33.8353	134.145	255	245	235	zircon	LA_ICP_MS	NiigataUniv	Niigata University, Japan	Agilent 7500a	detrital	siliciclastic	sandstone	R15811-S36851	19	20.414	0.675069		19
R15813-S36852	2	SM09	Vietnam	Southeast Asia	Asia	Indochina Block	Nam Co Complex	Chieng Kheo	21.1116	103.999	740	720	700	zircon	SHRIMP	Ochang	Korea Basic Science Institute at Ochang	SHRIMP-IIe/Mc	detrital	meta_sedimentary	meta-sandstone	R15813-S36852	28	19.383	0.391719		28
R15813-S36853	2	SM19	Vietnam	Southeast Asia	Asia	Indochina Block	Nam Co Complex	Chieng Kheo	21.0437	104.005	740	720	700	zircon	SHRIMP	Ochang	Korea Basic Science Institute at Ochang	SHRIMP-IIe/Mc	detrital	meta_sedimentary	meta-sandstone	R15813-S36853	24	19.384	0.391719		24
R15813-S36854	2	SM26	Vietnam	Southeast Asia	Asia	Indochina Block	Nam Co Complex	Chieng Kheo	21.0463	104.012	740	720	700	zircon	SHRIMP	Ochang	Korea Basic Science Institute at Ochang	SHRIMP-IIe/Mc	detrital	meta_sedimentary	meta-sandstone	R15813-S36854	22	19.384	0.391719		22
R15815-S36855	2	VDLZ-7-1	Vietnam	Southeast Asia	Asia	Indochina Block	Song Luy Formation	Hon Rom	10.9475	108.178	4	3	2	zircon	LA_ICP_MS	Birkbeck College	Birkbeck College, University of London	Agilent 7700x	detrital	siliciclastic	sandstone	R15815-S36855	121	18.388	0.677117		121
R15815-S36856	2	VDLZ-9-1	Vietnam	Southeast Asia	Asia	Indochina Block	Song Luy Formation	Luong Son	11.2225	108.372	3	2	1	zircon	LA_ICP_MS	Birkbeck College	Birkbeck College, University of London	Agilent 7700x	detrital	siliciclastic	sandstone	R15815-S36856	93	18.388	0.677117		93
R15815-S36857	2	VDLZ-42-1	Vietnam	Southeast Asia	Asia	Indochina Block	Di Linh Formation	Di Linh Quarry	11.5829	108.09	20	18	16	zircon	LA_ICP_MS	Birkbeck College	Birkbeck College, University of London	Agilent 7700x	detrital	siliciclastic	sandstone	R15815-S36857	94	18.388	0.677117		94
R15815-S36858	2	VDLZ-52-1	Vietnam	Southeast Asia	Asia	Indochina Block	Ba Mieu Formation	Ho Chi Minh City	10.9215	106.794	3	2	1	zircon	LA_ICP_MS	Birkbeck College	Birkbeck College, University of London	Agilent 7700x	detrital	siliciclastic	sandstone	R15815-S36858	89	18.386	1.23477		89
R15815-S36859	2	VDLZ-52-2	Vietnam	Southeast Asia	Asia	Indochina Block	Ba Mieu Formation	Ho Chi Minh City	10.9215	106.794	4	3	2	zircon	LA_ICP_MS	Birkbeck College	Birkbeck College, University of London	Agilent 7700x	detrital	siliciclastic	sandstone	R15815-S36859	69	18.386	1.23477		69
R15816-S36860	2	CH-14-50	Eastern Canada	Canada_Eastern	N_America	Huronian Supergroup	Gordon Lake Formation	Flack Lake	46.6048	-82.7703	2300	2270	2240	zircon	LA_ICP_MS	Toronto-Univ	Jack Satterly Geochronology Lab, Univ of Toronto	Thermo Elemental VG	detrital	siliciclastic	sandstone	R15816-S36860	29	21.197	0.474234		29
R15816-S36861	2	RA-14-79	Eastern Canada	Canada_Eastern	N_America	Huronian Supergroup	Bar River Formation	Flack Lake	46.598	-82.7594	2300	2270	2240	zircon	LA_ICP_MS	Toronto-Univ	Jack Satterly Geochronology Lab, Univ of Toronto	Thermo Elemental VG	detrital	siliciclastic	claystone	R15816-S36861	7	21.197	0.474234		7
R15817-S36862	2	CA-02A	Brazil-Southeast	Eastern South America	S_America	Dom Feliciano Belt	Central Porongos Complex	Sao Jeronimo	-30.4526	-52.9517	1350	1300	1250	zircon	LA_ICP_MS	Sao Paulo-CPGeo-USP	University of Sao Paulo, CPGeo-USP Lab	Thermo-Fisher Neptune	detrital	meta_sedimentary	meta-sedimentary	R15817-S36862	27	14.227	2.39398		27
R15817-S36863	2	CA-11	Brazil-Southeast	Eastern South America	S_America	Dom Feliciano Belt	Western Porongos Complex	Sao Jeronimo	-30.4668	-53.0119	540	510	480	zircon	LA_ICP_MS	Sao Paulo-CPGeo-USP	University of Sao Paulo, CPGeo-USP Lab	Thermo-Fisher Neptune	detrital	meta_sedimentary	schist	R15817-S36863	13	14.226	2.39398		13
R15817-S36864	2	CA-16	Brazil-Southeast	Eastern South America	S_America	Dom Feliciano Belt	Western Porongos Complex	Santa Margarida do Sul	-30.3893	-54.0133	540	510	480	zircon	LA_ICP_MS	Sao Paulo-CPGeo-USP	University of Sao Paulo, CPGeo-USP Lab	Thermo-Fisher Neptune	detrital	meta_sedimentary	schist	R15817-S36864	43	14.225	0.55681		43
R15817-S36865	2	CA-17	Brazil-Southeast	Eastern South America	S_America	Dom Feliciano Belt	Central Porongos Complex	Sao Jeronimo	-30.3974	-52.917	1350	1300	1250	zircon	LA_ICP_MS	Sao Paulo-CPGeo-USP	University of Sao Paulo, CPGeo-USP Lab	Thermo-Fisher Neptune	detrital	meta_sedimentary	meta-sedimentary	R15817-S36865	60	14.227	2.39398		60
R15817-S36866	2	CA-19	Brazil-Southeast	Eastern South America	S_America	Dom Feliciano Belt	Eastern Porongos Complex	Sao Jeronimo	-30.4484	-52.897	590	540	490	zircon	LA_ICP_MS	Sao Paulo-CPGeo-USP	University of Sao Paulo, CPGeo-USP Lab	Thermo-Fisher Neptune	detrital	meta_sedimentary	schist	R15817-S36866	49	14.227	2.39398		49
R15817-S36867	2	CA-21B	Brazil-Southeast	Eastern South America	S_America	Dom Feliciano Belt	Central Porongos Complex	Sao Jeronimo	-30.478	-52.9734	1350	1300	1250	zircon	LA_ICP_MS	Sao Paulo-CPGeo-USP	University of Sao Paulo, CPGeo-USP Lab	Thermo-Fisher Neptune	detrital	meta_sedimentary	meta-sedimentary	R15817-S36867	18	14.227	2.39398		18
R15817-S36868	2	CA-22	Brazil-Southeast	Eastern South America	S_America	Dom Feliciano Belt	Central Porongos Complex	Sao Jeronimo	-30.477	-52.9818	680	580	480	zircon	LA_ICP_MS	Sao Paulo-CPGeo-USP	University of Sao Paulo, CPGeo-USP Lab	Thermo-Fisher Neptune	detrital	meta_sedimentary	schist	R15817-S36868	44	14.227	2.39398		44
R15818-S36869	2	103263	Papua (New Guinea)	Papua (New Guinea)	Australia_Papua	Papuan Peninsula	Cloudy Bay Volcanics	Badubadu	-10.1082	148.67	6	5	4	zircon	LA_ICP_MS	Townsville-Bruker	James Cook University, Adv. Analytical Centre	Bruker 820-MS	detrital	siliciclastic	matrix	R15818-S36869	19	16.428	3.44256		19
R15818-S36870	2	103266	Papua (New Guinea)	Papua (New Guinea)	Australia_Papua	Papuan Peninsula	Cloudy Bay Volcanics	Badubadu	-10.1083	148.673	6	5	4	zircon	LA_ICP_MS	Townsville-Bruker	James Cook University, Adv. Analytical Centre	Bruker 820-MS	detrital	siliciclastic	matrix	R15818-S36870	3	16.428	3.44256		3
R15818-S36871	2	103264	Papua (New Guinea)	Papua (New Guinea)	Australia_Papua	Papuan Peninsula	Cloudy Bay Volcanics	Badubadu	-10.1082	148.67	6	5	4	zircon	LA_ICP_MS	Townsville-Bruker	James Cook University, Adv. Analytical Centre	Bruker 820-MS	detrital	siliciclastic	sandstone (volcaniclastic)	R15818-S36871	5	16.428	3.44256		5
R15818-S36872	2	103265	Papua (New Guinea)	Papua (New Guinea)	Australia_Papua	Papuan Peninsula	Cloudy Bay Volcanics	Badubadu	-10.1082	148.67	6	5	4	zircon	LA_ICP_MS	Townsville-Bruker	James Cook University, Adv. Analytical Centre	Bruker 820-MS	detrital	siliciclastic	sandstone (volcaniclastic)	R15818-S36872	34	16.428	3.44256		34
R15818-S36873	2	103268a	Papua (New Guinea)	Papua (New Guinea)	Australia_Papua	Papuan Peninsula	Cloudy Bay Volcanics	Badubadu	-10.1083	148.673	6	5	4	zircon	LA_ICP_MS	Townsville-Bruker	James Cook University, Adv. Analytical Centre	Bruker 820-MS	detrital	siliciclastic	sandstone (volcaniclastic)	R15818-S36873	18	16.428	3.44256		18
R15818-S36874	2	103270	Papua (New Guinea)	Papua (New Guinea)	Australia_Papua	Papuan Peninsula	Cloudy Bay Volcanics	Badubadu	-10.1067	148.673	6	5	4	zircon	LA_ICP_MS	Townsville-Bruker	James Cook University, Adv. Analytical Centre	Bruker 820-MS	detrital	siliciclastic	sandstone (volcaniclastic)	R15818-S36874	11	16.428	3.44256		11
R15821-S36875	2	GC-204952	Northern Canada	Canada_Northern	N_America	Rae Domain	Aberdeen Lake Supracrustal Belt	East Marjorie Lake	64.162	-98.8499	2685	2645	2605	zircon	LA_ICP_MS	Alberta-ICPMS	University of Alberta, ICPMS facility	Nu Plasma HR	detrital	meta_sedimentary	paragneiss	R15821-S36875	28	22.181	2.78971		28
R15821-S36876	2	GC-204953	Northern Canada	Canada_Northern	N_America	Rae Domain	Aberdeen Lake Supracrustal Belt	East Marjorie Lake	64.2127	-98.8544	2685	2645	2605	zircon	LA_ICP_MS	Alberta-ICPMS	University of Alberta, ICPMS facility	Nu Plasma HR	detrital	meta_sedimentary	paragneiss	R15821-S36876	4	22.181	2.78971		4
R15821-S36877	2	GC-204967	Northern Canada	Canada_Northern	N_America	Rae Domain	Aberdeen Lake Supracrustal Belt	Thelon Fault Zone	64.35	-98.2814	2685	2645	2605	zircon	LA_ICP_MS	Alberta-ICPMS	University of Alberta, ICPMS facility	Nu Plasma HR	detrital	meta_sedimentary	paragneiss	R15821-S36877	29	22.181	2.78971		29
R15821-S36878	2	GC-204973	Northern Canada	Canada_Northern	N_America	Rae Domain	Aberdeen Lake Supracrustal Belt	Drill core TUR-053 at 144m	64.3414	-97.9864	2685	2645	2605	zircon	LA_ICP_MS	Alberta-ICPMS	University of Alberta, ICPMS facility	Nu Plasma HR	detrital	meta_sedimentary	meta-psammite	R15821-S36878	24	22.182	2.78971		24
R15823-S36879	2	MW	Cameroon	Western Africa	Africa	Pan-African Fold Belt	Western Meiganga Gold sediments	Kalaldi	6.53432	14.0772	585	575	565	zircon	LA_ICP_MS	UnivCal-Santa Barbara	University of California, Santa Barbara	Nu Instruments Plasma HR	detrital	meta_sedimentary	paragneiss	R15823-S36879	14	18.294	10		14
R15828-S36880	2	11505X	Sri Lanka	Southern Asia	Asia	Central Sri Lanka	Wanni Complex	east of Kurunegala	7.46785	80.4017	540	520	500	zircon	LA_ICP_MS	Kyushu-Univ-NewWave	Kyushu University, Japan	Agilent 7500cx	detrital	meta_sedimentary	paragneiss	R15828-S36880	48	18.36	2.1425		48
R15828-S36881	2	11606X	Sri Lanka	Southern Asia	Asia	Central Sri Lanka	Highland Complex	SW of Kantale	8.27009	80.9027	525	505	485	zircon	LA_ICP_MS	Kyushu-Univ-NewWave	Kyushu University, Japan	Agilent 7500cx	detrital	meta_sedimentary	paragneiss	R15828-S36881	75	18.36	2.1425		75
R15828-S36882	2	40106A	Sri Lanka	Southern Asia	Asia	Central Sri Lanka	Highland Complex	SE of Kandy	7.21404	80.6988	520	500	480	zircon	LA_ICP_MS	Kyushu-Univ-NewWave	Kyushu University, Japan	Agilent 7500cx	detrital	meta_sedimentary	paragneiss	R15828-S36882	25	18.36	2.1425		25
R15828-S36883	2	31701A	Sri Lanka	Southern Asia	Asia	Central Sri Lanka	Wanni Complex	Kegalla	7.25117	80.3491	520	500	480	zircon	LA_ICP_MS	Kyushu-Univ-NewWave	Kyushu University, Japan	Agilent 7500cx	detrital	meta_sedimentary	paragneiss	R15828-S36883	14	18.36	2.1425		14
R15828-S36884	2	23005D	Sri Lanka	Southern Asia	Asia	Central Sri Lanka	Wanni Complex	Avissawalla	6.95638	80.2289	525	505	485	zircon	LA_ICP_MS	Kyushu-Univ-NewWave	Kyushu University, Japan	Agilent 7500cx	detrital	meta_sedimentary	paragneiss	R15828-S36884	61	18.36	2.1425		61
R15828-S36885	2	22803B	Sri Lanka	Southern Asia	Asia	Central Sri Lanka	Highland Complex	Udawalawa	6.47432	80.8007	565	545	525	zircon	LA_ICP_MS	Kyushu-Univ-NewWave	Kyushu University, Japan	Agilent 7500cx	detrital	meta_sedimentary	paragneiss	R15828-S36885	42	18.36	2.1425		42
R15828-S36886	2	22201B	Sri Lanka	Southern Asia	Asia	Central Sri Lanka	Highland Complex	Botiyatenna	6.41538	80.5242	545	525	505	zircon	LA_ICP_MS	Kyushu-Univ-NewWave	Kyushu University, Japan	Agilent 7500cx	detrital	meta_sedimentary	paragneiss	R15828-S36886	31	18.36	2.1425		31
R15828-S36887	2	11101X	Sri Lanka	Southern Asia	Asia	Central Sri Lanka	Highland Complex	west of Polonnaruwa	7.97064	80.9094	545	525	505	zircon	LA_ICP_MS	Kyushu-Univ-NewWave	Kyushu University, Japan	Agilent 7500cx	detrital	meta_sedimentary	paragneiss	R15828-S36887	42	18.36	2.1425		42
R15828-S36888	2	10901A	Sri Lanka	Southern Asia	Asia	Central Sri Lanka	Highland Complex	north of Dambulla	7.93448	80.6774	535	515	495	zircon	LA_ICP_MS	Kyushu-Univ-NewWave	Kyushu University, Japan	Agilent 7500cx	detrital	meta_sedimentary	paragneiss	R15828-S36888	69	18.36	2.1425		69
R15828-S36889	2	22510A	Sri Lanka	Southern Asia	Asia	Central Sri Lanka	Highland Complex	west of Ratnapura	6.67339	80.2516	510	490	470	zircon	LA_ICP_MS	Kyushu-Univ-NewWave	Kyushu University, Japan	Agilent 7500cx	detrital	meta_sedimentary	paragneiss	R15828-S36889	59	18.36	2.1425		59
R15828-S36890	2	22203A	Sri Lanka	Southern Asia	Asia	Central Sri Lanka	Wanni Complex	Colombo	6.83977	79.9982	505	485	465	zircon	LA_ICP_MS	Kyushu-Univ-NewWave	Kyushu University, Japan	Agilent 7500cx	detrital	meta_sedimentary	paragneiss	R15828-S36890	45	18.359	2.1425		45
R15828-S36891	2	71904A	Sri Lanka	Southern Asia	Asia	Central Sri Lanka	Highland Complex	Horawala	6.45949	80.1123	535	515	495	zircon	LA_ICP_MS	Kyushu-Univ-NewWave	Kyushu University, Japan	Agilent 7500cx	detrital	meta_sedimentary	paragneiss	R15828-S36891	40	18.36	2.1425		40
R15828-S36892	2	22704G	Sri Lanka	Southern Asia	Asia	Central Sri Lanka	Highland Complex	Hiniduma	6.28445	80.3256	490	470	450	zircon	LA_ICP_MS	Kyushu-Univ-NewWave	Kyushu University, Japan	Agilent 7500cx	detrital	meta_sedimentary	paragneiss	R15828-S36892	52	18.36	2.1425		52
R15828-S36893	2	22101D1	Sri Lanka	Southern Asia	Asia	Central Sri Lanka	Highland Complex	NE of Kalutara	6.69441	80.0539	520	500	480	zircon	LA_ICP_MS	Kyushu-Univ-NewWave	Kyushu University, Japan	Agilent 7500cx	detrital	meta_sedimentary	paragneiss	R15828-S36893	49	18.36	2.1425		49
R15828-S36894	2	22101D2	Sri Lanka	Southern Asia	Asia	Central Sri Lanka	Highland Complex	NE of Kalutara	6.69441	80.0539	485	465	445	zircon	LA_ICP_MS	Kyushu-Univ-NewWave	Kyushu University, Japan	Agilent 7500cx	detrital	meta_sedimentary	paragneiss	R15828-S36894	40	18.36	2.1425		40
R15828-S36895	2	40106C	Sri Lanka	Southern Asia	Asia	Central Sri Lanka	Highland Complex	SE of Kandy	7.21404	80.6988	505	485	465	zircon	LA_ICP_MS	Kyushu-Univ-NewWave	Kyushu University, Japan	Agilent 7500cx	detrital	meta_sedimentary	paragneiss	R15828-S36895	32	18.36	2.1425		32
R15828-S36896	2	10802B	Sri Lanka	Southern Asia	Asia	Central Sri Lanka	Highland Complex	SE of Dambulla	7.87693	80.7459	535	515	495	zircon	LA_ICP_MS	Kyushu-Univ-NewWave	Kyushu University, Japan	Agilent 7500cx	detrital	meta_sedimentary	paragneiss	R15828-S36896	31	18.36	2.1425		31
R15828-S36897	2	22803C	Sri Lanka	Southern Asia	Asia	Central Sri Lanka	Highland Complex	Udawalawa	6.47432	80.8007	540	520	500	zircon	LA_ICP_MS	Kyushu-Univ-NewWave	Kyushu University, Japan	Agilent 7500cx	detrital	meta_sedimentary	paragneiss	R15828-S36897	15	18.36	2.1425		15
R15828-S36898	2	40102A	Sri Lanka	Southern Asia	Asia	Central Sri Lanka	Highland Complex	SE of Kandy	7.25831	80.6644	595	575	555	zircon	LA_ICP_MS	Kyushu-Univ-NewWave	Kyushu University, Japan	Agilent 7500cx	detrital	meta_sedimentary	paragneiss	R15828-S36898	16	18.36	2.1425		16
R15833-S36899	2	16EG32	Egypt	Northern Africa	Africa	Arabian-Nubian Shield	Atud Formation	Atud	25.0238	34.4451	720	710	700	zircon	SIMS	Beijing-IGGCAS	Inst of Geology & Geophys, CAS, Beijing	Cameca 1280-HR	detrital	siliciclastic	conglomerate	R15833-S36899	91	19.314	2.36852		91
R15834-S36900	2	W63d	Germany	Western Europe	Europe	Bohemian Massif	Muglitz Formation	Heidenau	50.9398	13.8601	550	545	540	zircon	LA_ICP_MS	Senckenberg-Dresden	Senckenberg NHC GeoPlasma Lab, Dresden	Thermo Scientific Element 2 XR	detrital	siliciclastic	conglomerate	R15834-S36900	74	21.293	0.189397		74
R15834-S36901	2	WST1	Germany	Western Europe	Europe	Bohemian Massif	Muglitz Formation	Heidenau	50.9361	13.8632	559	554	549	zircon	LA_ICP_MS	Senckenberg-Dresden	Senckenberg NHC GeoPlasma Lab, Dresden	Thermo Scientific Element 2 XR	detrital	siliciclastic	greywacke	R15834-S36901	190	21.293	0.189397		190
R15834-S36902	2	GWQ1	Germany	Western Europe	Europe	Bohemian Massif	Muglitz Formation	Heidenau	50.9339	13.8597	559	554	549	zircon	LA_ICP_MS	Senckenberg-Dresden	Senckenberg NHC GeoPlasma Lab, Dresden	Thermo Scientific Element 2 XR	detrital	siliciclastic	wackestone	R15834-S36902	108	21.293	0.189397		108
R15834-S36903	2	P-Pur	Germany	Western Europe	Europe	Bohemian Massif	Seidewitz Formation	Dohma	50.9135	13.9064	563	558	553	zircon	LA_ICP_MS	Senckenberg-Dresden	Senckenberg NHC GeoPlasma Lab, Dresden	Thermo Scientific Element 2 XR	detrital	meta_sedimentary	quartzite	R15834-S36903	280	21.293	0.189397		280
R15834-S36904	2	WeG4	Germany	Western Europe	Europe	Bohemian Massif	Muglitz Formation	Weesenstein	50.9361	13.8632	555	550	545	zircon	LA_ICP_MS	Senckenberg-Dresden	Senckenberg NHC GeoPlasma Lab, Dresden	Thermo Scientific Element 2 XR	detrital	meta_sedimentary	quartzite	R15834-S36904	94	21.293	0.189397		94
R15834-S36905	2	CL1	Germany	Western Europe	Europe	Bohemian Massif	Clanzschwitz Group	Clanzschwitz	51.3466	13.1615	570	560	550	zircon	LA_ICP_MS	Senckenberg-Dresden	Senckenberg NHC GeoPlasma Lab, Dresden	Thermo Scientific Element 2 XR	detrital	siliciclastic	greywacke	R15834-S36905	57	21.293	0.189397		57
R15834-S36906	2	CL2	Germany	Western Europe	Europe	Bohemian Massif	Clanzschwitz Group	Clanzschwitz	51.3503	13.161	570	560	550	zircon	LA_ICP_MS	Senckenberg-Dresden	Senckenberg NHC GeoPlasma Lab, Dresden	Thermo Scientific Element 2 XR	detrital	meta_sedimentary	quartzite	R15834-S36906	55	21.293	0.189397		55
R15834-S36907	2	OR1	Spain	Western Europe	Europe	Iberian Massif	Lower Alcudian Formation	Orellana la Vieja	39.0013	-5.56997	565	560	555	zircon	LA_ICP_MS	Senckenberg-Dresden	Senckenberg NHC GeoPlasma Lab, Dresden	Thermo Scientific Element 2 XR	detrital	siliciclastic	greywacke	R15834-S36907	73	20.274	0.575015		73
R15836-S36908	2	MR-1	Eastern USA	USA_Eastern	N_America	Appalachian Mountains	Middle Run Formation	Marvin Blan 1 Drillcore at 2443 ft	37.7912	-86.6816	1025	1000	975	zircon	LA_ICP_MS	Arizona-LaserChron-Nu	University of Arizona, LaserChron Lab	Nu Plasma HR	detrital	siliciclastic	sandstone	R15836-S36908	68	20.193	0.297392		68
R15836-S36909	2	MR-2	Eastern USA	USA_Eastern	N_America	Appalachian Mountains	Middle Run Formation	Marvin Blan 1 Drillcore at 2443 ft	37.7912	-86.6816	1025	1000	975	zircon	LA_ICP_MS	Arizona-LaserChron-Nu	University of Arizona, LaserChron Lab	Nu Plasma HR	detrital	siliciclastic	sandstone	R15836-S36909	202	20.193	0.297392		202
R15840-S36910	2	Sa-ss-01	Japan	Eastern Asia	Asia	Hidaka Belt	Sakashita Formation	Rekifune River Gorge	42.5588	143.132	55	53	51	zircon	LA_ICP_MS	Kyoto Univ-EPS	Kyoto University, Earth and Planetary Sciences	Thermo Fisher iCAP-QC	detrital	siliciclastic	sandstone	R15840-S36910	16	21.423	0.519916		16
R15840-S36911	2	Hr-ss-01	Japan	Eastern Asia	Asia	Hidaka Belt	Hiroo Complex	Ogon-doro	42.2763	143.316	55	53	51	zircon	LA_ICP_MS	Kyoto Univ-EPS	Kyoto University, Earth and Planetary Sciences	Thermo Fisher iCAP-QC	detrital	siliciclastic	sandstone	R15840-S36911	16	21.423	0.519916		16
R15843-S36912	2	MB1	Vietnam	Southeast Asia	Asia	Vietnamese Coastal Sands	coastal beach sand	Cam Lap Beach	11.8644	109.186	0	0	0	zircon	LA_ICP_MS	UnivCollege-London	Univ College London, London Geochronology Cent	Agilent 7700x	detrital	modern_sediment	sand (beach)	R15843-S36912	99	18.389	0.677117		99
R15843-S36913	2	MB2	Vietnam	Southeast Asia	Asia	Vietnamese Coastal Sands	coastal beach sand	Binh Thanh Beach	11.1825	108.697	0	0	0	zircon	LA_ICP_MS	UnivCollege-London	Univ College London, London Geochronology Cent	Agilent 7700x	detrital	modern_sediment	sand (beach)	R15843-S36913	78	18.388	0.677117		78
R15843-S36914	2	MB3	Vietnam	Southeast Asia	Asia	Vietnamese Coastal Sands	coastal beach sand	Nung Canh Beach	11.0163	108.356	0	0	0	zircon	LA_ICP_MS	UnivCollege-London	Univ College London, London Geochronology Cent	Agilent 7700x	detrital	modern_sediment	sand (beach)	R15843-S36914	106	18.388	0.677117		106
R15843-S36915	2	MB4	Vietnam	Southeast Asia	Asia	Vietnamese Coastal Sands	coastal beach sand	Ham Tien Beach	10.9449	108.271	0	0	0	zircon	LA_ICP_MS	UnivCollege-London	Univ College London, London Geochronology Cent	Agilent 7700x	detrital	modern_sediment	sand (beach)	R15843-S36915	93	18.388	0.677117		93
R15843-S36916	2	MB5	Vietnam	Southeast Asia	Asia	Vietnamese Coastal Sands	coastal beach sand	Phan Thiet Beach	10.9239	108.115	0	0	0	zircon	LA_ICP_MS	UnivCollege-London	Univ College London, London Geochronology Cent	Agilent 7700x	detrital	modern_sediment	sand (beach)	R15843-S36916	92	18.388	0.677117		92
R15843-S36917	2	MB6	Vietnam	Southeast Asia	Asia	Vietnamese Coastal Sands	coastal beach sand	Tien Thanh Beach	10.8565	108.049	0	0	0	zircon	LA_ICP_MS	UnivCollege-London	Univ College London, London Geochronology Cent	Agilent 7700x	detrital	modern_sediment	sand (beach)	R15843-S36917	87	18.388	0.677117		87
R15843-S36918	2	MB7	Vietnam	Southeast Asia	Asia	Vietnamese Coastal Sands	coastal beach sand	Thang Tam Beach	10.344	107.097	0	0	0	zircon	LA_ICP_MS	UnivCollege-London	Univ College London, London Geochronology Cent	Agilent 7700x	detrital	modern_sediment	sand (beach)	R15843-S36918	110	18.387	1.23477		110
R15843-S36919	2	Q1	Vietnam	Southeast Asia	Asia	Vietnamese Coastal Sands	Late Quaternary coastal dunes	Northern Ho Gom Peninsula	12.7029	109.4	0	0	0	zircon	LA_ICP_MS	UnivCollege-London	Univ College London, London Geochronology Cent	Agilent 7700x	detrital	modern_sediment	sand (beach)	R15843-S36919	105	18.389	0.677117		105
R15843-S36920	2	Q2	Vietnam	Southeast Asia	Asia	Vietnamese Coastal Sands	Late Quaternary coastal dunes	Central Ho Gom Peninsula	12.6393	109.411	0	0	0	zircon	LA_ICP_MS	UnivCollege-London	Univ College London, London Geochronology Cent	Agilent 7700x	detrital	modern_sediment	sand (beach)	R15843-S36920	90	18.389	0.677117		90
R15843-S36921	2	Q3	Vietnam	Southeast Asia	Asia	Vietnamese Coastal Sands	Late Quaternary coastal dunes	Cam Hai Tay Mine	12.0817	109.181	0	0	0	zircon	LA_ICP_MS	UnivCollege-London	Univ College London, London Geochronology Cent	Agilent 7700x	detrital	modern_sediment	sand (beach)	R15843-S36921	113	18.389	0.677117		113
R15843-S36922	2	Q4	Vietnam	Southeast Asia	Asia	Vietnamese Coastal Sands	Late Quaternary coastal dunes	Son Hai	11.4152	108.996	0	0	0	zircon	LA_ICP_MS	UnivCollege-London	Univ College London, London Geochronology Cent	Agilent 7700x	detrital	modern_sediment	sand (beach)	R15843-S36922	104	18.388	0.677117		104
R15843-S36923	2	Q5	Vietnam	Southeast Asia	Asia	Vietnamese Coastal Sands	Late Quaternary coastal dunes	Hoa Thang KT-1364 Drillcore at 6m	11.113	108.47	0	0	0	zircon	LA_ICP_MS	UnivCollege-London	Univ College London, London Geochronology Cent	Agilent 7700x	detrital	modern_sediment	sand (beach)	R15843-S36923	82	18.388	0.677117		82
R15843-S36924	2	Q6	Vietnam	Southeast Asia	Asia	Vietnamese Coastal Sands	Late Quaternary coastal dunes	Hoa Thang KT-237 Drillcore at 2m	11.0883	108.463	0	0	0	zircon	LA_ICP_MS	UnivCollege-London	Univ College London, London Geochronology Cent	Agilent 7700x	detrital	modern_sediment	sand (beach)	R15843-S36924	76	18.388	0.677117		76
R15843-S36925	2	Q7	Vietnam	Southeast Asia	Asia	Vietnamese Coastal Sands	Late Quaternary coastal dunes	Hon Hong KT-252 Drillcore at 4m	11.0503	108.421	0	0	0	zircon	LA_ICP_MS	UnivCollege-London	Univ College London, London Geochronology Cent	Agilent 7700x	detrital	modern_sediment	sand (beach)	R15843-S36925	114	18.388	0.677117		114
R15843-S36926	2	Q8	Vietnam	Southeast Asia	Asia	Vietnamese Coastal Sands	Late Quaternary coastal dunes	Hon Rom LK-17 Drillcore at 41m	10.9755	108.33	0	0	0	zircon	LA_ICP_MS	UnivCollege-London	Univ College London, London Geochronology Cent	Agilent 7700x	detrital	modern_sediment	sand (beach)	R15843-S36926	53	18.388	0.677117		53
R15843-S36927	2	Q9	Vietnam	Southeast Asia	Asia	Vietnamese Coastal Sands	Late Quaternary coastal dunes	La Gi Beach	10.706	107.848	0	0	0	zircon	LA_ICP_MS	UnivCollege-London	Univ College London, London Geochronology Cent	Agilent 7700x	detrital	modern_sediment	sand (beach)	R15843-S36927	108	18.387	1.23477		108
R15843-S36928	2	Q10	Vietnam	Southeast Asia	Asia	Vietnamese Coastal Sands	Late Quaternary coastal dunes	Ham Tan Mine	10.6188	107.657	0	0	0	zircon	LA_ICP_MS	UnivCollege-London	Univ College London, London Geochronology Cent	Agilent 7700x	detrital	modern_sediment	sand (beach)	R15843-S36928	108	18.387	1.23477		108
R15843-S36929	2	Q11	Vietnam	Southeast Asia	Asia	Vietnamese Coastal Sands	Late Quaternary coastal dunes	Phuoc Thuan Beach	10.493	107.461	0	0	0	zircon	LA_ICP_MS	UnivCollege-London	Univ College London, London Geochronology Cent	Agilent 7700x	detrital	modern_sediment	sand (beach)	R15843-S36929	87	18.387	1.23477		87
R15843-S36930	2	A	Vietnam	Southeast Asia	Asia	Vietnamese Coastal Sands	Song Hong	Gulf of Tonkin	20.2886	106.551	0	0	0	zircon	LA_ICP_MS	UnivCollege-London	Univ College London, London Geochronology Cent	Agilent 7700x	detrital	modern_sediment	sand (river)	R15843-S36930	69	19.386	0.391719		69
R15843-S36931	2	B	Vietnam	Southeast Asia	Asia	Vietnamese Coastal Sands	Song Ma	Thanh Hoa	19.7897	105.826	0	0	0	zircon	LA_ICP_MS	UnivCollege-London	Univ College London, London Geochronology Cent	Agilent 7700x	detrital	modern_sediment	sand (river)	R15843-S36931	89	19.385	0.391719		89
R15843-S36932	2	C	Vietnam	Southeast Asia	Asia	Vietnamese Coastal Sands	Song Lam	Vinh	18.675	105.728	0	0	0	zircon	LA_ICP_MS	UnivCollege-London	Univ College London, London Geochronology Cent	Agilent 7700x	detrital	modern_sediment	sand (river)	R15843-S36932	79	19.385	0.391719		79
R15843-S36933	2	D	Vietnam	Southeast Asia	Asia	Vietnamese Coastal Sands	Song Gianh	Xom Nam	17.7144	106.445	0	0	0	zircon	LA_ICP_MS	UnivCollege-London	Univ College London, London Geochronology Cent	Agilent 7700x	detrital	modern_sediment	sand (river)	R15843-S36933	77	18.386	1.23477		77
R15843-S36934	2	E	Vietnam	Southeast Asia	Asia	Vietnamese Coastal Sands	Song Huong	Thuan An	16.5692	107.625	0	0	0	zircon	LA_ICP_MS	UnivCollege-London	Univ College London, London Geochronology Cent	Agilent 7700x	detrital	modern_sediment	sand (river)	R15843-S36934	86	18.387	1.23477		86
R15843-S36935	2	F	Vietnam	Southeast Asia	Asia	Vietnamese Coastal Sands	Song Hoai	Hoi An	15.8765	108.392	0	0	0	zircon	LA_ICP_MS	UnivCollege-London	Univ College London, London Geochronology Cent	Agilent 7700x	detrital	modern_sediment	sand (river)	R15843-S36935	85	18.388	0.677117		85
R15843-S36936	2	G	Vietnam	Southeast Asia	Asia	Vietnamese Coastal Sands	Tra Khuc River	Quang Ngai	15.135	108.801	0	0	0	zircon	LA_ICP_MS	UnivCollege-London	Univ College London, London Geochronology Cent	Agilent 7700x	detrital	modern_sediment	sand (river)	R15843-S36936	71	18.388	0.677117		71
R15843-S36937	2	H	Vietnam	Southeast Asia	Asia	Vietnamese Coastal Sands	Song Ve	Song Ve City	15.0408	108.853	0	0	0	zircon	LA_ICP_MS	UnivCollege-London	Univ College London, London Geochronology Cent	Agilent 7700x	detrital	modern_sediment	sand (river)	R15843-S36937	74	18.388	0.677117		74
R15843-S36938	2	I	Vietnam	Southeast Asia	Asia	Vietnamese Coastal Sands	Bong Son River	Bon Son City	14.4115	109.007	0	0	0	zircon	LA_ICP_MS	UnivCollege-London	Univ College London, London Geochronology Cent	Agilent 7700x	detrital	modern_sediment	sand (river)	R15843-S36938	88	18.389	0.677117		88
R15843-S36939	2	J	Vietnam	Southeast Asia	Asia	Vietnamese Coastal Sands	Song Cau	Son Cau City	13.4684	109.193	0	0	0	zircon	LA_ICP_MS	UnivCollege-London	Univ College London, London Geochronology Cent	Agilent 7700x	detrital	modern_sediment	sand (river)	R15843-S36939	92	18.389	0.677117		92
R15843-S36940	2	K	Vietnam	Southeast Asia	Asia	Vietnamese Coastal Sands	Da Rang River	Tuy Hoa	13.0603	109.29	0	0	0	zircon	LA_ICP_MS	UnivCollege-London	Univ College London, London Geochronology Cent	Agilent 7700x	detrital	modern_sediment	sand (river)	R15843-S36940	85	18.389	0.677117		85
R15843-S36941	2	L	Vietnam	Southeast Asia	Asia	Vietnamese Coastal Sands	Song Cai	Dien Phuoc	12.2681	109.036	0	0	0	zircon	LA_ICP_MS	UnivCollege-London	Univ College London, London Geochronology Cent	Agilent 7700x	detrital	modern_sediment	sand (river)	R15843-S36941	104	18.389	0.677117		104
R15843-S36942	2	M	Vietnam	Southeast Asia	Asia	Vietnamese Coastal Sands	Kinh Dinh River	Phan Rang	11.6035	108.928	0	0	0	zircon	LA_ICP_MS	UnivCollege-London	Univ College London, London Geochronology Cent	Agilent 7700x	detrital	modern_sediment	sand (river)	R15843-S36942	108	18.388	0.677117		108
R15843-S36943	2	N	Vietnam	Southeast Asia	Asia	Vietnamese Coastal Sands	Song Lu	Phuoc Dan	11.5199	108.922	0	0	0	zircon	LA_ICP_MS	UnivCollege-London	Univ College London, London Geochronology Cent	Agilent 7700x	detrital	modern_sediment	sand (river)	R15843-S36943	107	18.388	0.677117		107
R15843-S36944	2	O	Vietnam	Southeast Asia	Asia	Vietnamese Coastal Sands	Dai Hoa	Lien Huong	11.2396	108.727	0	0	0	zircon	LA_ICP_MS	UnivCollege-London	Univ College London, London Geochronology Cent	Agilent 7700x	detrital	modern_sediment	sand (river)	R15843-S36944	112	18.388	0.677117		112
R15843-S36945	2	P	Vietnam	Southeast Asia	Asia	Vietnamese Coastal Sands	Song Dong	Hoa Da	11.1977	108.545	0	0	0	zircon	LA_ICP_MS	UnivCollege-London	Univ College London, London Geochronology Cent	Agilent 7700x	detrital	modern_sediment	sand (river)	R15843-S36945	79	18.388	0.677117		79
R15843-S36946	2	Q	Vietnam	Southeast Asia	Asia	Vietnamese Coastal Sands	Song Cai	Phan Thiet	10.9724	108.142	0	0	0	zircon	LA_ICP_MS	UnivCollege-London	Univ College London, London Geochronology Cent	Agilent 7700x	detrital	modern_sediment	sand (river)	R15843-S36946	87	18.388	0.677117		87
R15843-S36947	2	R	Vietnam	Southeast Asia	Asia	Vietnamese Coastal Sands	Ca Ti River	Phan Thiet	10.9322	108.076	0	0	0	zircon	LA_ICP_MS	UnivCollege-London	Univ College London, London Geochronology Cent	Agilent 7700x	detrital	modern_sediment	sand (river)	R15843-S36947	60	18.388	0.677117		60
R15843-S36948	2	S	Vietnam	Southeast Asia	Asia	Vietnamese Coastal Sands	Song Phan	Tan Thuan	10.7408	107.874	0	0	0	zircon	LA_ICP_MS	UnivCollege-London	Univ College London, London Geochronology Cent	Agilent 7700x	detrital	modern_sediment	sand (river)	R15843-S36948	88	18.387	1.23477		88
R15843-S36949	2	T	Vietnam	Southeast Asia	Asia	Vietnamese Coastal Sands	Song Dinh	Lagi	10.6869	107.763	0	0	0	zircon	LA_ICP_MS	UnivCollege-London	Univ College London, London Geochronology Cent	Agilent 7700x	detrital	modern_sediment	sand (river)	R15843-S36949	104	18.387	1.23477		104
R15843-S36950	2	U	Vietnam	Southeast Asia	Asia	Vietnamese Coastal Sands	Long Huong River	Kim Dinh	10.4947	107.165	0	0	0	zircon	LA_ICP_MS	UnivCollege-London	Univ College London, London Geochronology Cent	Agilent 7700x	detrital	modern_sediment	sand (river)	R15843-S36950	98	18.387	1.23477		98
R15843-S36951	2	V	Vietnam	Southeast Asia	Asia	Vietnamese Coastal Sands	Sai Gon River	Bien Hoa	10.8619	106.85	0	0	0	zircon	LA_ICP_MS	UnivCollege-London	Univ College London, London Geochronology Cent	Agilent 7700x	detrital	modern_sediment	sand (river)	R15843-S36951	66	18.386	1.23477		66
R15843-S36952	2	W	Vietnam	Southeast Asia	Asia	Vietnamese Coastal Sands	Mekong River	Cho Lach	10.282	106.114	0	0	0	zircon	LA_ICP_MS	UnivCollege-London	Univ College London, London Geochronology Cent	Agilent 7700x	detrital	modern_sediment	sand (river)	R15843-S36952	80	18.386	1.23477		80
R15843-S36953	2	X	Laos	Southeast Asia	Asia	Mekong River System	Mekong River	Savannakhet	16.6912	104.769	0	0	0	zircon	LA_ICP_MS	UnivCollege-London	Univ College London, London Geochronology Cent	Agilent 7700x	detrital	modern_sediment	sand (river)	R15843-S36953	59	18.384	1.23477		59
R15843-S36954	2	Y	Laos	Southeast Asia	Asia	Mekong River System	Mekong River	Pakxeuang	19.9711	102.243	0	0	0	zircon	LA_ICP_MS	UnivCollege-London	Univ College London, London Geochronology Cent	Agilent 7700x	detrital	modern_sediment	sand (river)	R15843-S36954	45	19.382	0.391719		45
R15845-S36955	2	CP17-2-104	Mexico	Mexico	N_America	Caribbean Plate Boundary	Cerro Pelon Anticline	Las Choapas	17.5853	-93.8531	27	25	23	zircon	LA_ICP_MS	Nat.Auto.Univ- Mexico	Nat'l Autonomous Univ of Mexico, Juriquilla	Thermo ICap Qc	detrital	siliciclastic	sandstone	R15845-S36955	58	18.186	10		58
R15845-S36956	2	CP17-2-110	Mexico	Mexico	N_America	Caribbean Plate Boundary	Cerro Pelon Anticline	Las Choapas	17.587	-93.8546	27	25	23	zircon	LA_ICP_MS	Nat.Auto.Univ- Mexico	Nat'l Autonomous Univ of Mexico, Juriquilla	Thermo ICap Qc	detrital	siliciclastic	sandstone	R15845-S36956	57	18.186	10		57
R15847-S36957	2	ASGH015A	Ghana	Western Africa	Africa	West African Craton	Ankobra River sands	Ankobra Gold Mine	5.69516	-2.14541	0	0	0	zircon	SIMS	NordSIM-Sweden	NordSIM Lab, Stockholm, Sweden	Cameca 1270/1280	detrital	modern_sediment	sand (river)	R15847-S36957	43	17.277	10		43
R15847-S36958	2	ASGH029D	Ghana	Western Africa	Africa	West African Craton	Birim River sands	Akyem Akrofufu	6.35581	-0.66316	0	0	0	zircon	SIMS	NordSIM-Sweden	NordSIM Lab, Stockholm, Sweden	Cameca 1270/1280	detrital	modern_sediment	sand (river)	R15847-S36958	26	18.279	3.75884		26
R15847-S36959	2	ASGH036A	Ghana	Western Africa	Africa	West African Craton	Birim River sands	Akwapim	5.96065	-1.10343	0	0	0	zircon	SIMS	NordSIM-Sweden	NordSIM Lab, Stockholm, Sweden	Cameca 1270/1280	detrital	modern_sediment	sand (river)	R15847-S36959	30	17.278	10		30
R15847-S36960	2	ASGH059A	Ghana	Western Africa	Africa	West African Craton	Black Volta River sands	Tanduori	9.77024	-2.77209	0	0	0	zircon	SIMS	NordSIM-Sweden	NordSIM Lab, Stockholm, Sweden	Cameca 1270/1280	detrital	modern_sediment	sand (river)	R15847-S36960	31	18.277	3.75884		31
R15847-S36961	2	ASGH081A	Ghana	Western Africa	Africa	West African Craton	Sihili River sands	Papwesong	10.981	-1.44183	0	0	0	zircon	SIMS	NordSIM-Sweden	NordSIM Lab, Stockholm, Sweden	Cameca 1270/1280	detrital	modern_sediment	sand (river)	R15847-S36961	32	18.278	3.75884		32
R15847-S36962	2	ASGH088B	Ghana	Western Africa	Africa	West African Craton	Red Volta River sands	Tilli	10.8791	-0.60736	0	0	0	zircon	SIMS	NordSIM-Sweden	NordSIM Lab, Stockholm, Sweden	Cameca 1270/1280	detrital	modern_sediment	sand (river)	R15847-S36962	39	18.279	3.75884		39
R15848-S36963	2	GPC-A	Eastern Australia	Eastern Australia	Australia_Papua	Galilee Basin	Jochmus Formation	OEC Glue Pot Creek Drillcore at 850m	-22.5111	145.637	298	288	278	zircon	LA_ICP_MS	Queensland Univ Tech	Queensland University of Technology, Brisbane	Agilent 8800 triple quadrupole	detrital	siliciclastic	sandstone	R15848-S36963	33	15.425	1.15333		33
R15848-S36964	2	GPC-B	Eastern Australia	Eastern Australia	Australia_Papua	Galilee Basin	Colinlea Sandstone	OEC Glue Pot Creek Drillcore at 800m	-22.5111	145.637	260	250	240	zircon	LA_ICP_MS	Queensland Univ Tech	Queensland University of Technology, Brisbane	Agilent 8800 triple quadrupole	detrital	siliciclastic	sandstone	R15848-S36964	55	15.425	1.15333		55
R15848-S36965	2	GPC-C	Eastern Australia	Eastern Australia	Australia_Papua	Galilee Basin	Bandanna Formation	OEC Glue Pot Creek Drillcore at 640m	-22.5111	145.637	240	230	220	zircon	LA_ICP_MS	Queensland Univ Tech	Queensland University of Technology, Brisbane	Agilent 8800 triple quadrupole	detrital	siliciclastic	sandstone	R15848-S36965	46	15.425	1.15333		46
R15849-S36966	2	LP-01	Argentina	SW South America	S_America	Frontal Cordillera	Lower Chinches Formation	Cerro del Tambillo	-32.2236	-69.76	23	21	19	zircon	LA_ICP_MS	Nat.Auto.Univ-Xii	Nat'l Autonomous Univ of Mexico, Juriquilla	Thermo Xii Series	detrital	siliciclastic	sandstone	R15849-S36966	17	14.21	0.55681		17
R15849-S36967	2	IQ-01	Argentina	SW South America	S_America	Frontal Cordillera	Lower Chinches Formation	Cerro del Tambillo	-32.0378	-69.7714	18	17	16	zircon	LA_ICP_MS	Washington State Univ	Washington State University, Pullman	Thermo-Finnigan Element 2	detrital	siliciclastic	sandstone	R15849-S36967	99	14.21	0.55681		99
R15849-S36968	2	PA-02	Argentina	SW South America	S_America	Frontal Cordillera	Middle Chinches Formation	Cerro del Tambillo	-32.0636	-69.8075	17	16	15	zircon	LA_ICP_MS	Washington State Univ	Washington State University, Pullman	Thermo-Finnigan Element 2	detrital	siliciclastic	sandstone	R15849-S36968	82	14.21	0.55681		82
R15849-S36969	2	MA-10	Argentina	SW South America	S_America	Frontal Cordillera	Upper Chinches Formation	Cerro del Tambillo	-32.0867	-69.8675	14	13	12	zircon	LA_ICP_MS	Washington State Univ	Washington State University, Pullman	Thermo-Finnigan Element 2	detrital	siliciclastic	sandstone	R15849-S36969	102	14.21	0.55681		102
R15851-S36985	2	CK-12	Pakistan	Southern Asia	Asia	Pakistani Himalaya	Chichali Formation	Chhangla Gali	33.9958	73.3885	165	155	145	zircon	LA_ICP_MS	Beijing-ChinAcadSci-Tib	Inst Tibetan Plat Res, Chinese Acad Sci, Beijing	Agilent 7500a	detrital	siliciclastic	sandstone	R15851-S36985	64	20.353	0.18533		64
R15851-S36986	2	CK-13	Pakistan	Southern Asia	Asia	Pakistani Himalaya	Lumshiwal Formation	Chhangla Gali	33.9958	73.3892	145	135	125	zircon	LA_ICP_MS	Beijing-ChinAcadSci-Tib	Inst Tibetan Plat Res, Chinese Acad Sci, Beijing	Agilent 7500a	detrital	siliciclastic	sandstone	R15851-S36986	46	20.353	0.18533		46
R15851-S36987	2	CK-14	Pakistan	Southern Asia	Asia	Pakistani Himalaya	Lumshiwal Formation	Chhangla Gali	33.9956	73.3901	145	135	125	zircon	LA_ICP_MS	Beijing-ChinAcadSci-Tib	Inst Tibetan Plat Res, Chinese Acad Sci, Beijing	Agilent 7500a	detrital	siliciclastic	sandstone	R15851-S36987	71	20.353	0.18533		71
R15851-S36988	2	CK-17	Pakistan	Southern Asia	Asia	Pakistani Himalaya	Hangu Formation	Chhangla Gali	33.9955	73.3935	66	63	60	zircon	LA_ICP_MS	Beijing-ChinAcadSci-Tib	Inst Tibetan Plat Res, Chinese Acad Sci, Beijing	Agilent 7500a	detrital	siliciclastic	siltstone	R15851-S36988	71	20.353	0.18533		71
R15851-S36989	2	CGP-1	Pakistan	Southern Asia	Asia	Pakistani Himalaya	Patala Formation	Chhangla Gali	33.9943	73.3952	58	55	52	zircon	LA_ICP_MS	Beijing-ChinAcadSci-Tib	Inst Tibetan Plat Res, Chinese Acad Sci, Beijing	Agilent 7500a	detrital	siliciclastic	shale	R15851-S36989	51	20.353	0.18533		51
R15851-S36990	2	MR-08	Pakistan	Southern Asia	Asia	Pakistani Himalaya	Patala Formation	Chhangla Gali	33.9931	73.3966	58	55	52	zircon	LA_ICP_MS	Beijing-ChinAcadSci-Tib	Inst Tibetan Plat Res, Chinese Acad Sci, Beijing	Agilent 7500a	detrital	siliciclastic	shale	R15851-S36990	43	20.353	0.18533		43
R15851-S36991	2	MR-11	Pakistan	Southern Asia	Asia	Pakistani Himalaya	Kuldana Formation	Dhok Karnah	33.9461	73.3949	43	40	37	zircon	LA_ICP_MS	Beijing-ChinAcadSci-Tib	Inst Tibetan Plat Res, Chinese Acad Sci, Beijing	Agilent 7500a	detrital	siliciclastic	greywacke	R15851-S36991	18	20.353	0.18533		18
R15851-S36992	2	CK-29AB	Pakistan	Southern Asia	Asia	Pakistani Himalaya	Kuldana Formation	Dhok Karnah	33.9452	73.3962	43	40	37	zircon	LA_ICP_MS	Beijing-ChinAcadSci-Tib	Inst Tibetan Plat Res, Chinese Acad Sci, Beijing	Agilent 7500a	detrital	siliciclastic	greywacke	R15851-S36992	57	20.353	0.18533		57
R15851-S36993	2	CK-31B	Pakistan	Southern Asia	Asia	Pakistani Himalaya	Kuldana Formation	Dhok Karnah	33.9445	73.3976	43	40	37	zircon	LA_ICP_MS	Beijing-ChinAcadSci-Tib	Inst Tibetan Plat Res, Chinese Acad Sci, Beijing	Agilent 7500a	detrital	siliciclastic	sandstone	R15851-S36993	64	20.353	0.18533		64
R15851-S36994	2	CK-33A	Pakistan	Southern Asia	Asia	Pakistani Himalaya	Kuldana Formation	Dhok Karnah	33.9443	73.398	43	40	37	zircon	LA_ICP_MS	Beijing-ChinAcadSci-Tib	Inst Tibetan Plat Res, Chinese Acad Sci, Beijing	Agilent 7500a	detrital	siliciclastic	sandstone	R15851-S36994	90	20.353	0.18533		90
R15851-S36995	2	CK-34	Pakistan	Southern Asia	Asia	Pakistani Himalaya	Kuldana Formation	Dhok Karnah	33.9438	73.3993	43	40	37	zircon	LA_ICP_MS	Beijing-ChinAcadSci-Tib	Inst Tibetan Plat Res, Chinese Acad Sci, Beijing	Agilent 7500a	detrital	siliciclastic	sandstone	R15851-S36995	83	20.353	0.18533		83
R15851-S36996	2	MA-17	Pakistan	Southern Asia	Asia	Pakistani Himalaya	Kuldana Formation	Dhok Karnah	33.9365	73.4002	43	40	37	zircon	LA_ICP_MS	Beijing-ChinAcadSci-Tib	Inst Tibetan Plat Res, Chinese Acad Sci, Beijing	Agilent 7500a	detrital	siliciclastic	sandstone	R15851-S36996	80	20.353	0.18533		80
R15855-S36997	2	SA12-8	Saudi Arabia	Western Asia	Asia	Arabian Shield	Atura Formation	Wadi Al Hayat	17.6077	43.0908	600	575	550	zircon	SIMS	NordSIM-Sweden	NordSIM Lab, Stockholm, Sweden	Cameca 1270/1280	detrital	siliciclastic	sandstone (volcaniclastic)	R15855-S36997	129	18.323	3.16122		129
R15855-S36998	2	SA12-12	Saudi Arabia	Western Asia	Asia	Arabian Shield	Tayyah Belt	Al Aridhah	17.0545	43.0973	575	550	525	zircon	SIMS	NordSIM-Sweden	NordSIM Lab, Stockholm, Sweden	Cameca 1270/1280	detrital	meta_sedimentary	meta-sandstone	R15855-S36998	7	18.323	3.16122		7
R15857-S36999	2	14AT10	Kyrgyzstan	Central Asia	Asia	Central Asian Orogenic Belt	Atbashi Accretionary Complex	Ak-Talaa	41.0424	75.7248	304	294	284	zircon	LA_ICP_MS	Beijing-CAS-GeoLas	Inst Geol & Geophys, Chinese Acad Sci, Beijing	Agilent 7500a	detrital	meta_sedimentary	schist	R15857-S36999	3	20.355	0.18533		3
R15857-S37000	2	14AT17	Kyrgyzstan	Central Asia	Asia	Central Asian Orogenic Belt	Atbashi Accretionary Complex	Irii Suu	41.3577	76.7288	304	294	284	zircon	LA_ICP_MS	Beijing-CAS-GeoLas	Inst Geol & Geophys, Chinese Acad Sci, Beijing	Agilent 7500a	detrital	siliciclastic	greywacke	R15857-S37000	40	20.356	0.18533		40
R15857-S37001	2	14AT37	Kyrgyzstan	Central Asia	Asia	Central Asian Orogenic Belt	Atbashi Accretionary Complex	Chatyr Kol	40.814	75.2968	304	294	284	zircon	LA_ICP_MS	Beijing-CAS-GeoLas	Inst Geol & Geophys, Chinese Acad Sci, Beijing	Agilent 7500a	detrital	siliciclastic	greywacke	R15857-S37001	53	20.355	0.18533		53
R15857-S37002	2	14AT39	Kyrgyzstan	Central Asia	Asia	Central Asian Orogenic Belt	Atbashi Accretionary Complex	Chatyr Kol	40.825	75.2934	304	294	284	zircon	LA_ICP_MS	Beijing-CAS-GeoLas	Inst Geol & Geophys, Chinese Acad Sci, Beijing	Agilent 7500a	detrital	siliciclastic	sandstone	R15857-S37002	63	20.355	0.18533		63
R15857-S37003	2	14AT40	Kyrgyzstan	Central Asia	Asia	Central Asian Orogenic Belt	Atbashi Accretionary Complex	Chatyr Kol	40.8396	75.2926	304	294	284	zircon	LA_ICP_MS	Beijing-CAS-GeoLas	Inst Geol & Geophys, Chinese Acad Sci, Beijing	Agilent 7500a	detrital	siliciclastic	sandstone	R15857-S37003	8	20.355	0.18533		8
R15857-S37004	2	14AT46	Kyrgyzstan	Central Asia	Asia	Central Asian Orogenic Belt	Atbashi Accretionary Complex	Ak-Talaa	41.0331	75.7051	304	294	284	zircon	LA_ICP_MS	Beijing-CAS-GeoLas	Inst Geol & Geophys, Chinese Acad Sci, Beijing	Agilent 7500a	detrital	meta_sedimentary	schist	R15857-S37004	36	20.355	0.18533		36
R15857-S37005	2	14AT57	Kyrgyzstan	Central Asia	Asia	Central Asian Orogenic Belt	Atbashi Accretionary Complex	Ak-Talaa	41.0369	75.7099	304	294	284	zircon	LA_ICP_MS	Beijing-CAS-GeoLas	Inst Geol & Geophys, Chinese Acad Sci, Beijing	Agilent 7500a	detrital	meta_sedimentary	schist	R15857-S37005	44	20.355	0.18533		44
R15857-S37006	2	14AT58	Kyrgyzstan	Central Asia	Asia	Central Asian Orogenic Belt	Atbashi Accretionary Complex	Ak-Talaa	41.042	75.7097	304	294	284	zircon	LA_ICP_MS	Beijing-CAS-GeoLas	Inst Geol & Geophys, Chinese Acad Sci, Beijing	Agilent 7500a	detrital	siliciclastic	greywacke	R15857-S37006	41	20.355	0.18533		41
R15857-S37007	2	14AT70	Kyrgyzstan	Central Asia	Asia	Central Asian Orogenic Belt	Atbashi Accretionary Complex	Chatyr Kol	40.8638	75.2768	304	294	284	zircon	LA_ICP_MS	Beijing-CAS-GeoLas	Inst Geol & Geophys, Chinese Acad Sci, Beijing	Agilent 7500a	detrital	meta_sedimentary	schist	R15857-S37007	65	20.355	0.18533		65
R15857-S37008	2	14AT73	Kyrgyzstan	Central Asia	Asia	Central Asian Orogenic Belt	Atbashi Accretionary Complex	Ak-Talaa	41.0421	75.6794	304	294	284	zircon	LA_ICP_MS	Beijing-CAS-GeoLas	Inst Geol & Geophys, Chinese Acad Sci, Beijing	Agilent 7500a	detrital	meta_sedimentary	schist	R15857-S37008	34	20.355	0.18533		34
R15859-S37009	2	POC3A	Brazil-Southeast	Eastern South America	S_America	Sao Francisco Craton	Pocrane Gneiss Complex	Pocrane	-19.5774	-41.6346	534	514	494	zircon	LA_ICP_MS	OuroPreto-Geochron_2	Federal Univ of Ouro Preto, Geochronology Lab	Thermo Finnigan Element 2	detrital	meta_sedimentary	paragneiss	R15859-S37009	89	15.238	0.471122		89
R15859-S37010	2	POC3B	Brazil-Southeast	Eastern South America	S_America	Sao Francisco Craton	Pocrane Gneiss Complex	Pocrane	-19.5789	-41.6355	534	514	494	zircon	LA_ICP_MS	OuroPreto-Geochron_2	Federal Univ of Ouro Preto, Geochronology Lab	Thermo Finnigan Element 2	detrital	meta_sedimentary	paragneiss	R15859-S37010	51	15.238	0.471122		51
R15859-S37011	2	POC28A	Brazil-Southeast	Eastern South America	S_America	Sao Francisco Craton	Pocrane Gneiss Complex	Ipanema	-19.8272	-41.6479	534	514	494	zircon	LA_ICP_MS	OuroPreto-Geochron_2	Federal Univ of Ouro Preto, Geochronology Lab	Thermo Finnigan Element 2	detrital	meta_sedimentary	paragneiss	R15859-S37011	101	15.238	0.471122		101
R15859-S37012	2	POC28B	Brazil-Southeast	Eastern South America	S_America	Sao Francisco Craton	Pocrane Gneiss Complex	Ipanema	-19.8292	-41.649	534	514	494	zircon	LA_ICP_MS	OuroPreto-Geochron_2	Federal Univ of Ouro Preto, Geochronology Lab	Thermo Finnigan Element 2	detrital	meta_sedimentary	paragneiss	R15859-S37012	124	15.238	0.471122		124
R15870-S37013	2	Ts11021107B	East Antarctica	East Antarctica	Antarctica	Dronning Maud Land	Lutzow-Holm Complex	Tenmondai Rock	-68.4458	41.7208	505	485	465	zircon	LA_ICP_MS	NatlMuseum-Japan	National Museum of Nature and Science, Japan	Agilent 7700x	detrital	meta_sedimentary	paragneiss	R15870-S37013	13	11.321	9.63441		13
R15870-S37014	2	Ts11021309F	East Antarctica	East Antarctica	Antarctica	Dronning Maud Land	Lutzow-Holm Complex	Akarui Point	-68.5042	41.4025	505	485	465	zircon	LA_ICP_MS	NatlMuseum-Japan	National Museum of Nature and Science, Japan	Agilent 7700x	detrital	meta_sedimentary	quartzite	R15870-S37014	35	11.321	9.63441		35
R15870-S37015	2	Ts11020606B	East Antarctica	East Antarctica	Antarctica	Dronning Maud Land	Lutzow-Holm Complex	West Ongul Island	-69.0211	39.5069	505	485	465	zircon	LA_ICP_MS	NatlMuseum-Japan	National Museum of Nature and Science, Japan	Agilent 7700x	detrital	meta_sedimentary	meta-pelite	R15870-S37015	12	11.319	9.63441		12
R15870-S37016	2	Ts11013101A	East Antarctica	East Antarctica	Antarctica	Dronning Maud Land	Lutzow-Holm Complex	Langhovde	-69.1786	39.625	505	485	465	zircon	LA_ICP_MS	NatlMuseum-Japan	National Museum of Nature and Science, Japan	Agilent 7700x	detrital	meta_sedimentary	meta-pelite	R15870-S37016	21	11.319	9.63441		21
R15870-S37017	2	Ts10122707F	East Antarctica	East Antarctica	Antarctica	Dronning Maud Land	Lutzow-Holm Complex	Skallevikshalsen	-69.6953	39.3083	505	485	465	zircon	LA_ICP_MS	NatlMuseum-Japan	National Museum of Nature and Science, Japan	Agilent 7700x	detrital	meta_sedimentary	quartzite	R15870-S37017	12	11.319	9.63441		12
R15870-S37018	2	Ts11011004F	East Antarctica	East Antarctica	Antarctica	Dronning Maud Land	Lutzow-Holm Complex	Sudare Rock	-69.7167	39.1969	505	485	465	zircon	LA_ICP_MS	NatlMuseum-Japan	National Museum of Nature and Science, Japan	Agilent 7700x	detrital	meta_sedimentary	meta-pelite	R15870-S37018	32	11.319	9.63441		32
R15870-S37019	2	Ts11012002O	East Antarctica	East Antarctica	Antarctica	Dronning Maud Land	Lutzow-Holm Complex	Lutzow-Holm Bay	-69.9122	39.0244	505	485	465	zircon	LA_ICP_MS	NatlMuseum-Japan	National Museum of Nature and Science, Japan	Agilent 7700x	detrital	meta_sedimentary	quartzite	R15870-S37019	44	11.319	9.63441		44
R15870-S37020	2	Ts11011702G	East Antarctica	East Antarctica	Antarctica	Dronning Maud Land	Lutzow-Holm Complex	Austhovde	-69.7025	37.7694	505	485	465	zircon	LA_ICP_MS	NatlMuseum-Japan	National Museum of Nature and Science, Japan	Agilent 7700x	detrital	meta_sedimentary	quartzite	R15870-S37020	5	11.317	9.63441		5
R15876-S37021	2	139	Turkey	Western Asia	Asia	Istanbul Zone	Yayalar Formation	Sariyer	41.1605	29.0339	330	320	310	zircon	LA_ICP_MS	Frankfurt-Goethe Univ	Goethe University, Frankfurt	Thermo Scientific Element 2	detrital	siliciclastic	sandstone	R15876-S37021	21	20.309	0.405747		21
R15876-S37022	2	107B	Turkey	Western Asia	Asia	Istanbul Zone	Ciftalan Sandstone	Gumusdere	41.2276	28.9772	165	145	125	zircon	LA_ICP_MS	Frankfurt-Goethe Univ	Goethe University, Frankfurt	Thermo Scientific Element 2	detrital	siliciclastic	sandstone	R15876-S37022	82	20.308	0.405747		82
R15877-S37023	2	PV-Cr1	South Africa	Southern Africa	Africa	Karoo Supergroup	Beaufort Group	Barberskrans Cliffs	-32.2097	25.6987	250	240	230	zircon	LA_ICP_MS	Stellenbosch Univ-CAF	Stellenbosch Univ, Central Analytical Facilities	Thermo Scientific Element 2	detrital	siliciclastic	sandstone	R15877-S37023	102	14.305	0.710331		102
R15877-S37024	2	PV-H1	South Africa	Southern Africa	Africa	Karoo Supergroup	Beaufort Group	Beaufort West	-32.3291	22.6053	253	243	233	zircon	LA_ICP_MS	Stellenbosch Univ-CAF	Stellenbosch Univ, Central Analytical Facilities	Thermo Scientific Element 2	detrital	siliciclastic	sandstone	R15877-S37024	46	14.302	0.710331		46
R15877-S37025	2	PV-Java	South Africa	Southern Africa	Africa	Karoo Supergroup	Beaufort Group	Beaufort West	-32.4421	22.4886	253	243	233	zircon	LA_ICP_MS	Stellenbosch Univ-CAF	Stellenbosch Univ, Central Analytical Facilities	Thermo Scientific Element 2	detrital	siliciclastic	sandstone	R15877-S37025	66	14.302	0.710331		66
R15877-S37026	2	PV-LC	South Africa	Southern Africa	Africa	Karoo Supergroup	Beaufort Group	Whittlesea	-32.164	26.801	250	240	230	zircon	LA_ICP_MS	Stellenbosch Univ-CAF	Stellenbosch Univ, Central Analytical Facilities	Thermo Scientific Element 2	detrital	siliciclastic	sandstone	R15877-S37026	75	14.306	0.710331		75
R15877-S37027	2	PV-NbDo1	South Africa	Southern Africa	Africa	Karoo Supergroup	Beaufort Group	Nieu Bethesda	-31.8228	24.5938	250	240	230	zircon	LA_ICP_MS	Stellenbosch Univ-CAF	Stellenbosch Univ, Central Analytical Facilities	Thermo Scientific Element 2	detrital	siliciclastic	sandstone	R15877-S37027	103	14.304	0.710331		103
R15877-S37028	2	PV-BM-In2	South Africa	Southern Africa	Africa	Karoo Supergroup	Beaufort Group	Gariep Dam	-30.6	25.3885	250	240	230	zircon	LA_ICP_MS	Stellenbosch Univ-CAF	Stellenbosch Univ, Central Analytical Facilities	Thermo Scientific Element 2	detrital	siliciclastic	sandstone	R15877-S37028	73	14.305	0.710331		73
R15877-S37029	2	PV-Spring	South Africa	Southern Africa	Africa	Karoo Supergroup	Beaufort Group	Springfontein	-30.2835	25.7023	250	240	230	zircon	LA_ICP_MS	Stellenbosch Univ-CAF	Stellenbosch Univ, Central Analytical Facilities	Thermo Scientific Element 2	detrital	siliciclastic	sandstone	R15877-S37029	85	14.305	0.710331		85
R15877-S37030	2	PV-KT-In1	South Africa	Southern Africa	Africa	Karoo Supergroup	Beaufort Group	Gariep Dam	-30.4029	25.5208	248	238	228	zircon	LA_ICP_MS	Stellenbosch Univ-CAF	Stellenbosch Univ, Central Analytical Facilities	Thermo Scientific Element 2	detrital	siliciclastic	sandstone	R15877-S37030	96	14.305	0.710331		96
R15877-S37031	2	PV-Venter	South Africa	Southern Africa	Africa	Karoo Supergroup	Beaufort Group	Venterstad	-30.753	25.7839	248	238	228	zircon	LA_ICP_MS	Stellenbosch Univ-CAF	Stellenbosch Univ, Central Analytical Facilities	Thermo Scientific Element 2	detrital	siliciclastic	sandstone	R15877-S37031	77	14.305	0.710331		77
R15877-S37032	2	Kat2-Pass	South Africa	Southern Africa	Africa	Karoo Supergroup	Beaufort Group	Queenstown	-31.9118	26.723	248	238	228	zircon	LA_ICP_MS	Stellenbosch Univ-CAF	Stellenbosch Univ, Central Analytical Facilities	Thermo Scientific Element 2	detrital	siliciclastic	sandstone	R15877-S37032	124	14.306	0.710331		124
R15878-S37033	2	MEG7	Eastern Canada	Canada_Eastern	N_America	Meguma Terrane	White Rock Formation	New Minas	45.0595	-64.4515	410	390	370	zircon	LA_ICP_MS	Senckenberg-Dresden	Senckenberg NHC GeoPlasma Lab, Dresden	Thermo Scientific Element 2 XR	detrital	siliciclastic	conglomerate	R15878-S37033	71	21.215	1.67862		71
R15878-S37034	2	B01-W13-002	Eastern Canada	Canada_Eastern	N_America	Meguma Terrane	White Rock Formation	Cape St Marys	44.0884	-66.2037	410	390	370	zircon	LA_ICP_MS	Senckenberg-Dresden	Senckenberg NHC GeoPlasma Lab, Dresden	Thermo Scientific Element 2 XR	detrital	meta_sedimentary	quartzite	R15878-S37034	106	21.213	1.67862		106
R15878-S37035	2	O16-W15-011	Eastern Canada	Canada_Eastern	N_America	Meguma Terrane	White Rock Formation	Cheggogin Point	43.8572	-66.1693	410	390	370	zircon	LA_ICP_MS	Senckenberg-Dresden	Senckenberg NHC GeoPlasma Lab, Dresden	Thermo Scientific Element 2 XR	detrital	meta_sedimentary	quartzite	R15878-S37035	68	21.213	1.67862		68
R15878-S37036	2	MEG3	Eastern Canada	Canada_Eastern	N_America	Meguma Terrane	White Rock Formation	Overton	43.8338	-66.1505	410	390	370	zircon	LA_ICP_MS	Senckenberg-Dresden	Senckenberg NHC GeoPlasma Lab, Dresden	Thermo Scientific Element 2 XR	detrital	meta_sedimentary	quartzite	R15878-S37036	33	21.213	1.67862		33
R15879-S37037	2	P-06	Philippines	Southeast Asia	Asia	Palawan-Mindoro Block	Lasala Formation	Mamburao	13.298	120.572	43	40	37	zircon	LA_ICP_MS	Guangzhou Inst Geo7500	Guangzhou Inst of Geochem, Chinese Acad of Sci	Agilent 7500a	detrital	siliciclastic	sandstone	R15879-S37037	33	18.4	3.33988		33
R15879-S37038	2	S-03-2	Philippines	Southeast Asia	Asia	Palawan-Mindoro Block	Caguray Formation	Sablayan	12.6722	120.911	36	34	32	zircon	LA_ICP_MS	Guangzhou Inst Geo7500	Guangzhou Inst of Geochem, Chinese Acad of Sci	Agilent 7500a	detrital	siliciclastic	sandstone	R15879-S37038	37	18.4	3.33988		37
R15879-S37039	2	S-04-1	Philippines	Southeast Asia	Asia	Palawan-Mindoro Block	Pocanil Formation	Sablayan	12.8382	120.812	16	14	12	zircon	LA_ICP_MS	Guangzhou Inst Geo7500	Guangzhou Inst of Geochem, Chinese Acad of Sci	Agilent 7500a	detrital	siliciclastic	sandstone	R15879-S37039	49	18.4	3.33988		49
R15879-S37040	2	S-04-3	Philippines	Southeast Asia	Asia	Palawan-Mindoro Block	Pocanil Formation	Sablayan	12.7731	120.882	15	13	11	zircon	LA_ICP_MS	Guangzhou Inst Geo7500	Guangzhou Inst of Geochem, Chinese Acad of Sci	Agilent 7500a	detrital	siliciclastic	sandstone	R15879-S37040	36	18.4	3.33988		36
R15879-S37041	2	S-04-4	Philippines	Southeast Asia	Asia	Palawan-Mindoro Block	Pocanil Formation	Sablayan	12.7386	120.855	14	12	10	zircon	LA_ICP_MS	Guangzhou Inst Geo7500	Guangzhou Inst of Geochem, Chinese Acad of Sci	Agilent 7500a	detrital	siliciclastic	sandstone	R15879-S37041	43	18.4	3.33988		43
R15879-S37042	2	AB-02f	Philippines	Southeast Asia	Asia	Palawan-Mindoro Block	Panas Formation	Aborlan	9.49462	118.504	37	35	33	zircon	LA_ICP_MS	Guangzhou Inst Geo7500	Guangzhou Inst of Geochem, Chinese Acad of Sci	Agilent 7500a	detrital	siliciclastic	sandstone	R15879-S37042	51	18.398	0.677117		51
R15879-S37043	2	QU-26	Philippines	Southeast Asia	Asia	Palawan-Mindoro Block	Isugod Formation	Aboabo	9.23316	118.008	15	13	11	zircon	LA_ICP_MS	Guangzhou Inst Geo7500	Guangzhou Inst of Geochem, Chinese Acad of Sci	Agilent 7500a	detrital	siliciclastic	sandstone	R15879-S37043	70	18.398	0.677117		70
R15880-S37044	2	E-LJ2	Central Australia	Central Australia	Australia_Papua	North Australian Craton	Lower Jamison Sandstone	Elliott 1 Drillcore at 644m	-17.4025	133.755	1090	1050	1010	zircon	LA_ICP_MS	Adelaide-Univ-7500	University of Adelaide, Adelaide Microscopy	Agilent 7500cs	detrital	siliciclastic	sandstone	R15880-S37044	29	16.413	1.32555		29
R15880-S37045	2	M-LJ3	Central Australia	Central Australia	Australia_Papua	North Australian Craton	Lower Jamison Sandstone	McManus 1 Drillcore at 550m	-15.919	133.624	1090	1050	1010	zircon	LA_ICP_MS	Adelaide-Univ-7500	University of Adelaide, Adelaide Microscopy	Agilent 7500cs	detrital	siliciclastic	sandstone	R15880-S37045	6	16.413	1.32555		6
R15880-S37046	2	W-UJ9	Central Australia	Central Australia	Australia_Papua	North Australian Craton	Upper Jamison Sandstone	Walton 2 Drillcore at 227m	-15.9051	133.639	1050	1020	990	zircon	LA_ICP_MS	Adelaide-Univ-7500	University of Adelaide, Adelaide Microscopy	Agilent 7500cs	detrital	siliciclastic	sandstone	R15880-S37046	26	16.413	1.32555		26
R15880-S37047	2	J-UJ3	Central Australia	Central Australia	Australia_Papua	North Australian Craton	Upper Jamison Sandstone	Jamison 1 Drillcore at 904m	-16.7749	133.767	1050	1020	990	zircon	LA_ICP_MS	Adelaide-Univ-7500	University of Adelaide, Adelaide Microscopy	Agilent 7500cs	detrital	siliciclastic	sandstone	R15880-S37047	37	16.413	1.32555		37
R15880-S37048	2	A-UJ1	Central Australia	Central Australia	Australia_Papua	North Australian Craton	Upper Jamison Sandstone	Altree 2 Drillcore at 335m	-15.9237	133.787	1050	1020	990	zircon	LA_ICP_MS	Adelaide-Univ-7500	University of Adelaide, Adelaide Microscopy	Agilent 7500cs	detrital	siliciclastic	sandstone	R15880-S37048	16	16.413	1.32555		16
R15880-S37049	2	A-UJ2	Central Australia	Central Australia	Australia_Papua	North Australian Craton	Upper Jamison Sandstone	Altree 2 Drillcore at 349m	-15.9237	133.787	580	540	500	zircon	LA_ICP_MS	Adelaide-Univ-7500	University of Adelaide, Adelaide Microscopy	Agilent 7500cs	detrital	siliciclastic	sandstone	R15880-S37049	29	16.413	1.32555		29
R15880-S37050	2	BirC-Ky1	Central Australia	Central Australia	Australia_Papua	North Australian Craton	Kyalla Formation	Birdum Creek 1 Drillcore at 887m	-15.625	133.139	1290	1260	1230	zircon	LA_ICP_MS	Adelaide-Univ-7500	University of Adelaide, Adelaide Microscopy	Agilent 7500cs	detrital	siliciclastic	siltstone	R15880-S37050	7	16.413	1.32555		7
R15880-S37051	2	J-Ky8	Central Australia	Central Australia	Australia_Papua	North Australian Craton	Kyalla Formation	Jamison 1 Drillcore at 1490m	-16.7749	133.767	1290	1260	1230	zircon	LA_ICP_MS	Adelaide-Univ-7500	University of Adelaide, Adelaide Microscopy	Agilent 7500cs	detrital	siliciclastic	sandstone	R15880-S37051	10	16.413	1.32555		10
R15880-S37052	2	E-Ky7	Central Australia	Central Australia	Australia_Papua	North Australian Craton	Kyalla Formation	Elliott 1 Drillcore at 887m	-17.4025	133.755	1290	1260	1230	zircon	LA_ICP_MS	Adelaide-Univ-7500	University of Adelaide, Adelaide Microscopy	Agilent 7500cs	detrital	siliciclastic	sandstone	R15880-S37052	33	16.413	1.32555		33
R15880-S37053	2	E-Mo13	Central Australia	Central Australia	Australia_Papua	North Australian Craton	Moroak Sandstone	Elliott 1 Drillcore at 1518m	-17.4025	133.755	1327	1317	1307	zircon	LA_ICP_MS	Adelaide-Univ-7500	University of Adelaide, Adelaide Microscopy	Agilent 7500cs	detrital	siliciclastic	sandstone	R15880-S37053	21	16.413	1.32555		21
R15880-S37054	2	M-Mo8	Central Australia	Central Australia	Australia_Papua	North Australian Craton	Moroak Sandstone	McManus 1 Drillcore at 671m	-15.919	133.624	1327	1317	1307	zircon	LA_ICP_MS	Adelaide-Univ-7500	University of Adelaide, Adelaide Microscopy	Agilent 7500cs	detrital	siliciclastic	sandstone	R15880-S37054	5	16.413	1.32555		5
R15880-S37055	2	M-Mo11	Central Australia	Central Australia	Australia_Papua	North Australian Craton	Moroak Sandstone	McManus 1 Drillcore at 724m	-15.919	133.624	1327	1317	1307	zircon	LA_ICP_MS	Adelaide-Univ-7500	University of Adelaide, Adelaide Microscopy	Agilent 7500cs	detrital	siliciclastic	sandstone	R15880-S37055	5	16.413	1.32555		5
R15880-S37056	2	J-Mo13	Central Australia	Central Australia	Australia_Papua	North Australian Craton	Moroak Sandstone	Jamison 1 Drillcore at 622m	-16.7749	133.767	1327	1317	1307	zircon	LA_ICP_MS	Adelaide-Univ-7500	University of Adelaide, Adelaide Microscopy	Agilent 7500cs	detrital	siliciclastic	sandstone	R15880-S37056	11	16.413	1.32555		11
R15880-S37057	2	E-Vel18	Central Australia	Central Australia	Australia_Papua	North Australian Craton	Velkerri Formation	Elliott 1 Drillcore at 1697m	-17.4025	133.755	1380	1350	1320	zircon	LA_ICP_MS	Adelaide-Univ-7500	University of Adelaide, Adelaide Microscopy	Agilent 7500cs	detrital	siliciclastic	sandstone	R15880-S37057	15	16.413	1.32555		15
R15880-S37058	2	A-BC13	Central Australia	Central Australia	Australia_Papua	North Australian Craton	Bessie Creek Sandstone	Altree 2 Drillcore at 1468m	-15.9237	133.787	1450	1415	1380	zircon	LA_ICP_MS	Adelaide-Univ-7500	University of Adelaide, Adelaide Microscopy	Agilent 7500cs	detrital	siliciclastic	sandstone	R15880-S37058	17	16.413	1.32555		17
R15880-S37059	2	S-BC1	Central Australia	Central Australia	Australia_Papua	North Australian Craton	Bessie Creek Sandstone	Sever 1 Drillcore at 1167m	-15.2465	132.844	1450	1415	1380	zircon	LA_ICP_MS	Adelaide-Univ-7500	University of Adelaide, Adelaide Microscopy	Agilent 7500cs	detrital	siliciclastic	sandstone	R15880-S37059	12	16.412	1.32555		12
R15880-S37060	2	W-BC1	Central Australia	Central Australia	Australia_Papua	North Australian Craton	Bessie Creek Sandstone	Walton 2 Drillcore at 1013m	-15.9051	133.639	1450	1415	1380	zircon	LA_ICP_MS	Adelaide-Univ-7500	University of Adelaide, Adelaide Microscopy	Agilent 7500cs	detrital	siliciclastic	sandstone	R15880-S37060	11	16.413	1.32555		11
R15882-S37061	2	2015-D043	China-Western	Western China	Asia	Pamir Plateau	Bulunkuole Group	SSE of Tashkurgan	37.2492	75.6178	508	488	468	zircon	LA_ICP_MS	Tianjin-ThermoFisher	Tianjing Institute of Geology and Mineral Resourses	Thermo Fisher Neptune X-Series II	detrital	meta_sedimentary	schist	R15882-S37061	5	20.355	0.18533		5
R15882-S37062	2	2015-D044	China-Western	Western China	Asia	Pamir Plateau	Bulunkuole Group	SSE of Tashkurgan	37.2486	75.6281	508	488	468	zircon	LA_ICP_MS	Tianjin-ThermoFisher	Tianjing Institute of Geology and Mineral Resourses	Thermo Fisher Neptune X-Series II	detrital	meta_sedimentary	paragneiss	R15882-S37062	5	20.355	0.18533		5
R15882-S37063	2	2015-D045	China-Western	Western China	Asia	Pamir Plateau	Bulunkuole Group	SSE of Tashkurgan	37.2503	75.6228	508	488	468	zircon	LA_ICP_MS	Tianjin-ThermoFisher	Tianjing Institute of Geology and Mineral Resourses	Thermo Fisher Neptune X-Series II	detrital	meta_sedimentary	schist	R15882-S37063	22	20.355	0.18533		22
R15883-S37064	2	15SU03	Indonesia-Timor	Southeast Asia	Asia	Sumatra Island	Bohorok Mentulu Group	Payakumbuh City	-0.05482	100.785	262	257	252	zircon	LA_ICP_MS	National Taiwan Univ-G2	National Taiwan University, Dept of Geosciences	Agilent 7500s	detrital	siliciclastic	sandstone	R15883-S37064	99	17.38	1.63275		99
R15883-S37065	2	15SU51	Indonesia-Timor	Southeast Asia	Asia	Sumatra Island	Bohorok Mentulu Group	Lake Toba	2.81817	98.5254	262	257	252	zircon	LA_ICP_MS	National Taiwan Univ-G2	National Taiwan University, Dept of Geosciences	Agilent 7500s	detrital	siliciclastic	sandstone	R15883-S37065	91	17.378	1.63275		91
R15883-S37066	2	15SU62	Indonesia-Timor	Southeast Asia	Asia	Sumatra Island	Bohorok Mentulu Group	Lake Toba	2.81599	98.5253	262	257	252	zircon	LA_ICP_MS	National Taiwan Univ-G2	National Taiwan University, Dept of Geosciences	Agilent 7500s	detrital	siliciclastic	sandstone	R15883-S37066	69	17.378	1.63275		69
R15883-S37067	2	15SU04	Indonesia-Timor	Southeast Asia	Asia	Sumatra Island	West Sumatra Triassic Sandstone	Payakumbuh City	-0.1202	100.582	207	197	187	zircon	LA_ICP_MS	National Taiwan Univ-G2	National Taiwan University, Dept of Geosciences	Agilent 7500s	detrital	siliciclastic	sandstone	R15883-S37067	86	17.38	1.63275		86
R15883-S37068	2	14SU54	Indonesia-Timor	Southeast Asia	Asia	Sumatra Island	Oedjoengdamak River	Pangkalan Brandan	3.87147	98.357	0	0	0	zircon	LA_ICP_MS	National Taiwan Univ-G2	National Taiwan University, Dept of Geosciences	Agilent 7500s	detrital	modern_sediment	sand (river)	R15883-S37068	37	17.378	1.63275		37
R15883-S37069	2	14SU49	Indonesia-Timor	Southeast Asia	Asia	Sumatra Island	East Sumatra Permian Sandstone	Singkam	2.589	98.6861	262	257	252	zircon	LA_ICP_MS	National Taiwan Univ-G2	National Taiwan University, Dept of Geosciences	Agilent 7500s	detrital	siliciclastic	sandstone	R15883-S37069	54	17.378	1.63275		54
R15883-S37070	2	14SU19	Indonesia-Timor	Southeast Asia	Asia	Sumatra Island	West Sumatra Miocene Sandstone	Halangan	1.64688	98.8382	20	15	10	zircon	LA_ICP_MS	National Taiwan Univ-G2	National Taiwan University, Dept of Geosciences	Agilent 7500s	detrital	siliciclastic	sandstone	R15883-S37070	43	17.378	1.63275		43
R15883-S37071	2	14SU17	Indonesia-Timor	Southeast Asia	Asia	Sumatra Island	West Sumatra Miocene Sandstone	Sibolga City	1.748	98.7835	20	15	10	zircon	LA_ICP_MS	National Taiwan Univ-G2	National Taiwan University, Dept of Geosciences	Agilent 7500s	detrital	siliciclastic	sandstone	R15883-S37071	34	17.378	1.63275		34
R15883-S37072	2	13SU09	Indonesia-Timor	Southeast Asia	Asia	Sumatra Island	Sikandang River	Lame	3.99073	96.4886	0	0	0	zircon	LA_ICP_MS	National Taiwan Univ-G2	National Taiwan University, Dept of Geosciences	Agilent 7500s	detrital	modern_sediment	sand (river)	R15883-S37072	47	17.376	1.63275		47
R15883-S37073	2	13SU02	Indonesia-Timor	Southeast Asia	Asia	Sumatra Island	West Sumatra Oligocene Sandstone	Calang	4.722	95.5123	33	29	25	zircon	LA_ICP_MS	National Taiwan Univ-G2	National Taiwan University, Dept of Geosciences	Agilent 7500s	detrital	siliciclastic	sandstone	R15883-S37073	35	17.375	10		35
R15886-S37074	2	CRP04	India	Southern Asia	Asia	Tethyan Himalaya	Haimanta Group	Udaipur	32.7163	76.6735	540	525	510	zircon	LA_ICP_MS	Austin-Texas	Univ of Texas- Austin, UTChron Geo-Themo Lab	ThermoFisher Element 2	detrital	siliciclastic	sandstone	R15886-S37074	43	20.356	0.18533		43
R15886-S37075	2	DBMK1	India	Southern Asia	Asia	Kaldagi Basin	Kaldagi Group	Badami	15.936	75.6766	2520	2190	1860	zircon	LA_ICP_MS	Austin-Texas	Univ of Texas- Austin, UTChron Geo-Themo Lab	ThermoFisher Element 2	detrital	siliciclastic	sandstone	R15886-S37075	13	18.355	2.1425		13
R15886-S37076	2	DBMK4	India	Southern Asia	Asia	Kaldagi Basin	Kaldagi Group	Bhutramhatti	15.999	74.5058	2520	2190	1860	zircon	LA_ICP_MS	Austin-Texas	Univ of Texas- Austin, UTChron Geo-Themo Lab	ThermoFisher Element 2	detrital	siliciclastic	sandstone	R15886-S37076	22	18.354	2.1425		22
R15886-S37077	2	MGM01	India	Southern Asia	Asia	Lesser Himalaya	Shimla Group	Dehradun	30.3445	78.1283	580	540	500	zircon	LA_ICP_MS	Austin-Texas	Univ of Texas- Austin, UTChron Geo-Themo Lab	ThermoFisher Element 2	detrital	siliciclastic	sandstone	R15886-S37077	8	20.358	0.18533		8
R15886-S37078	2	MGT01	India	Southern Asia	Asia	Lesser Himalaya	Tal Group	Dehradun	30.3494	78.1809	515	495	475	zircon	LA_ICP_MS	Austin-Texas	Univ of Texas- Austin, UTChron Geo-Themo Lab	ThermoFisher Element 2	detrital	siliciclastic	sandstone	R15886-S37078	22	20.358	0.18533		22
R15886-S37079	2	GH1226	India	Southern Asia	Asia	Aravalli-Delhi Orogenic Belt	Jhamarkotra Formation	Barodiya	24.707	73.6376	2100	2000	1900	zircon	LA_ICP_MS	Austin-Texas	Univ of Texas- Austin, UTChron Geo-Themo Lab	ThermoFisher Element 2	detrital	siliciclastic	sandstone	R15886-S37079	9	19.353	0.606406		9
R15928-S37107	2	SG-01	Mongolia	Eastern Asia	Asia	Central Asian Orogenic Belt	Gurvan Sayhan Complex	Dalanzadgad	43.9466	104.963	318	308	298	zircon	LA_ICP_MS	Beijing-CAS-GeoLas	Inst Geol & Geophys, Chinese Acad Sci, Beijing	Agilent 7500a	detrital	siliciclastic	sandstone	R15928-S37107	62	21.384	0.784927		62
R15928-S37108	2	SG-05	Mongolia	Eastern Asia	Asia	Central Asian Orogenic Belt	Gurvan Sayhan Complex	Dalanzadgad	43.4832	104.271	318	308	298	zircon	LA_ICP_MS	Beijing-CAS-GeoLas	Inst Geol & Geophys, Chinese Acad Sci, Beijing	Agilent 7500a	detrital	siliciclastic	sandstone	R15928-S37108	61	21.384	0.784927		61
R15928-S37109	2	SG-07	Mongolia	Eastern Asia	Asia	Central Asian Orogenic Belt	Gurvan Sayhan Complex	Dalanzadgad	43.4899	104.279	318	308	298	zircon	LA_ICP_MS	Beijing-CAS-GeoLas	Inst Geol & Geophys, Chinese Acad Sci, Beijing	Agilent 7500a	detrital	siliciclastic	sandstone	R15928-S37109	31	21.384	0.784927		31
R15928-S37110	2	SG-09	Mongolia	Eastern Asia	Asia	Central Asian Orogenic Belt	Gurvan Sayhan Complex	Dalanzadgad	43.5178	104.927	318	308	298	zircon	LA_ICP_MS	Beijing-CAS-GeoLas	Inst Geol & Geophys, Chinese Acad Sci, Beijing	Agilent 7500a	detrital	siliciclastic	sandstone	R15928-S37110	45	21.384	0.784927		45
R15928-S37111	2	SG-39	Mongolia	Eastern Asia	Asia	Central Asian Orogenic Belt	Gurvan Sayhan Complex	Dalanzadgad	43.6914	102.943	288	278	268	zircon	LA_ICP_MS	Beijing-CAS-GeoLas	Inst Geol & Geophys, Chinese Acad Sci, Beijing	Agilent 7500a	detrital	siliciclastic	sandstone	R15928-S37111	54	21.382	0.784927		54
R15960-S37112	2	09HL14	China-Eastern	Eastern China	Asia	Qinghai-Tibet Plateau	Hualong Group	Hualong	36.0589	102.181	456	448	440	zircon	LA_ICP_MS	Wuhan-GPMR	China Univ of Geoscience, State Key Lab GPMR	Agilent 7500a	detrital	meta_sedimentary	paragneiss	R15960-S37112	35	20.382	0.213651		35
R15962-S37113	2	CE7	Brazil-Amazonian	Amazonian Brazil	S_America	Amazonian Craton	Novo Progresso Formation	Novo Progresso	-6.95047	-55.4534	1840	1810	1780	zircon	LA_ICP_MS	Brasilia-Univ	University of Brasilia, Geochronology Laboratory	Thermo Finnigan Neptune HR	detrital	siliciclastic	sandstone	R15962-S37113	8	16.224	0.787381		8
R15966-S37114	2	MT-21	Brazil-Amazonian	Amazonian Brazil	S_America	Paraguay Belt	Acorizal Formation	Tiago Mine	-16.1653	-56.4123	730	700	670	zircon	LA_ICP_MS	Sao Paulo-Photon	University of Sao Paulo, CPGeo-USP Lab	Thermo-Fisher Neptune	detrital	meta_sedimentary	phyllite	R15966-S37114	53	16.223	0.787381		53
R15966-S37115	2	MT-24	Brazil-Amazonian	Amazonian Brazil	S_America	Paraguay Belt	Acorizal Formation	Cuiaba	-15.8719	-56.3415	730	700	670	zircon	LA_ICP_MS	Sao Paulo-Photon	University of Sao Paulo, CPGeo-USP Lab	Thermo-Fisher Neptune	detrital	siliciclastic	sandstone	R15966-S37115	71	16.223	0.787381		71
R15966-S37116	2	MT-25	Brazil-Amazonian	Amazonian Brazil	S_America	Paraguay Belt	Acorizal Formation	Cuiaba	-15.8719	-56.3415	730	700	670	zircon	LA_ICP_MS	Sao Paulo-Photon	University of Sao Paulo, CPGeo-USP Lab	Thermo-Fisher Neptune	detrital	meta_sedimentary	phyllite	R15966-S37116	65	16.223	0.787381		65
R15966-S37117	2	MT-29	Brazil-Amazonian	Amazonian Brazil	S_America	Paraguay Belt	Coxipo Formation	Guia	-15.3626	-56.2264	670	650	630	zircon	LA_ICP_MS	Sao Paulo-Photon	University of Sao Paulo, CPGeo-USP Lab	Thermo-Fisher Neptune	detrital	siliciclastic	diamictite	R15966-S37117	68	16.223	0.787381		68
R15966-S37118	2	MT-30	Brazil-Amazonian	Amazonian Brazil	S_America	Paraguay Belt	Acorizal Formation	Acorizal	-15.076	-56.3458	730	700	670	zircon	LA_ICP_MS	Sao Paulo-Photon	University of Sao Paulo, CPGeo-USP Lab	Thermo-Fisher Neptune	detrital	siliciclastic	sandstone	R15966-S37118	62	16.223	0.787381		62
R15966-S37119	2	MT-31	Brazil-Amazonian	Amazonian Brazil	S_America	Paraguay Belt	Acorizal Formation	Acorizal	-15.076	-56.3458	730	700	670	zircon	LA_ICP_MS	Sao Paulo-Photon	University of Sao Paulo, CPGeo-USP Lab	Thermo-Fisher Neptune	detrital	meta_sedimentary	phyllite	R15966-S37119	53	16.223	0.787381		53
R15966-S37120	2	MT-32	Brazil-Amazonian	Amazonian Brazil	S_America	Paraguay Belt	Acorizal Formation	Jangada	-15.0808	-56.5182	730	700	670	zircon	LA_ICP_MS	Sao Paulo-Photon	University of Sao Paulo, CPGeo-USP Lab	Thermo-Fisher Neptune	detrital	siliciclastic	diamictite	R15966-S37120	65	16.223	0.787381		65
R15966-S37121	2	MT-33	Brazil-Amazonian	Amazonian Brazil	S_America	Paraguay Belt	Acorizal Formation	Rosario Oeste	-14.9277	-56.3665	730	700	670	zircon	LA_ICP_MS	Sao Paulo-Photon	University of Sao Paulo, CPGeo-USP Lab	Thermo-Fisher Neptune	detrital	siliciclastic	sandstone	R15966-S37121	59	16.223	0.787381		59
R15966-S37122	2	MT-35	Brazil-Amazonian	Amazonian Brazil	S_America	Paraguay Belt	Acorizal Formation	Acorizal	-15.2645	-56.393	730	700	670	zircon	LA_ICP_MS	Sao Paulo-Photon	University of Sao Paulo, CPGeo-USP Lab	Thermo-Fisher Neptune	detrital	siliciclastic	diamictite	R15966-S37122	69	16.223	0.787381		69
R15966-S37123	2	PO-11	Brazil-Amazonian	Amazonian Brazil	S_America	Paraguay Belt	Acorizal Formation	Wagner Mine	-16.007	-56.3358	730	700	670	zircon	LA_ICP_MS	Sao Paulo-Photon	University of Sao Paulo, CPGeo-USP Lab	Thermo-Fisher Neptune	detrital	siliciclastic	diamictite	R15966-S37123	22	16.223	0.787381		22
R15966-S37124	2	PO-20	Brazil-Amazonian	Amazonian Brazil	S_America	Paraguay Belt	Campina de Pedra Formation	Campina de Pedras	-15.9106	-56.9026	840	820	800	zircon	LA_ICP_MS	Sao Paulo-Photon	University of Sao Paulo, CPGeo-USP Lab	Thermo-Fisher Neptune	detrital	meta_sedimentary	meta-greywacke	R15966-S37124	41	16.223	0.787381		41
R15966-S37125	2	PO-22	Brazil-Amazonian	Amazonian Brazil	S_America	Paraguay Belt	Acorizal Formation	Pocone	-16.2459	-56.6068	730	700	670	zircon	LA_ICP_MS	Sao Paulo-Photon	University of Sao Paulo, CPGeo-USP Lab	Thermo-Fisher Neptune	detrital	meta_sedimentary	phyllite	R15966-S37125	27	16.223	0.787381		27
R15966-S37126	2	PO-27	Brazil-Amazonian	Amazonian Brazil	S_America	Paraguay Belt	Acorizal Formation	Pocone	-16.1883	-56.6047	730	700	670	zircon	LA_ICP_MS	Sao Paulo-Photon	University of Sao Paulo, CPGeo-USP Lab	Thermo-Fisher Neptune	detrital	meta_sedimentary	meta-sandstone	R15966-S37126	35	16.223	0.787381		35
R15966-S37127	2	PO-39	Brazil-Amazonian	Amazonian Brazil	S_America	Paraguay Belt	Acorizal Formation	Evandro Mine	-16.1653	-56.4123	730	700	670	zircon	LA_ICP_MS	Sao Paulo-Photon	University of Sao Paulo, CPGeo-USP Lab	Thermo-Fisher Neptune	detrital	meta_sedimentary	phyllite	R15966-S37127	43	16.223	0.787381		43
R15967-S37128	2	GPP-M	Brazil-Southeast	Eastern South America	S_America	Sao Francisco Craton	Sete Lagoas Formation	Sete Lagoas	-19.5367	-44.2361	475	455	435	zircon	SHRIMP	Sao Paulo	Univ of Sao Paulo, Inst of Geosciences	SHRIMP-II/mc	detrital	carbonate	marl	R15967-S37128	8	15.235	0.471122		8
R15967-S37129	2	P2SH	Brazil-Southeast	Eastern South America	S_America	Sao Francisco Craton	Serra de Santa Helena Formation	Belo Horizonte	-19.5922	-43.8051	454	444	434	zircon	SHRIMP	Sao Paulo	Univ of Sao Paulo, Inst of Geosciences	SHRIMP-II/mc	detrital	siliciclastic	siltstone	R15967-S37129	25	15.236	0.471122		25
R15967-S37130	2	FAS-LJ	Brazil-Southeast	Eastern South America	S_America	Sao Francisco Craton	Lagoa do Jacare Formation	Santana do Riacho	-19.1104	-43.859	440	420	400	zircon	SHRIMP	Sao Paulo	Univ of Sao Paulo, Inst of Geosciences	SHRIMP-II/mc	detrital	siliciclastic	siltstone	R15967-S37130	17	15.236	0.471122		17
R15967-S37131	2	LJ-A	Brazil-Southeast	Eastern South America	S_America	Sao Francisco Craton	Jagoa do Jacare Formation	Santana do Riacho	-19.2986	-43.798	440	420	400	zircon	SHRIMP	Sao Paulo	Univ of Sao Paulo, Inst of Geosciences	SHRIMP-II/mc	detrital	siliciclastic	sandstone	R15967-S37131	20	15.236	0.471122		20
R15967-S37132	2	P12	Brazil-Southeast	Eastern South America	S_America	Sao Francisco Craton	Carrancas Formation	Sete Lagoas	-19.4955	-44.3486	505	485	465	zircon	SHRIMP	Sao Paulo	Univ of Sao Paulo, Inst of Geosciences	SHRIMP-II/mc	detrital	siliciclastic	siltstone	R15967-S37132	4	15.235	0.471122		4
R15970-S37133	2	NN-AR05	Namibia	Southern Africa	Africa	Damara Supergroup	Lower Amis Formation	Ugab River Valley	-20.9163	13.9126	585	565	545	zircon	LA_ICP_MS	Arizona-LaserChron	University of Arizona, LaserChron Lab	ThermoFisher Element 2	detrital	siliciclastic	sandstone	R15970-S37133	157	15.293	0.471681		157
R15970-S37134	2	NN-AR07	Namibia	Southern Africa	Africa	Damara Supergroup	Amis Formation	Ugab River Valley	-20.9815	13.8843	565	545	525	zircon	LA_ICP_MS	Arizona-LaserChron	University of Arizona, LaserChron Lab	ThermoFisher Element 2	detrital	siliciclastic	sandstone	R15970-S37134	137	15.293	0.471681		137
R15970-S37135	2	NN-AR41	Namibia	Southern Africa	Africa	Damara Supergroup	Upper Amis Formation	Ugab River Valley	-20.9275	13.9149	545	525	505	zircon	LA_ICP_MS	Arizona-LaserChron	University of Arizona, LaserChron Lab	ThermoFisher Element 2	detrital	siliciclastic	sandstone	R15970-S37135	154	15.293	0.471681		154
R15970-S37136	2	NN-AR43	Namibia	Southern Africa	Africa	Damara Supergroup	Lower Amis Formation	Ugab River Valley	-21.0077	14.0294	585	565	545	zircon	LA_ICP_MS	Arizona-LaserChron	University of Arizona, LaserChron Lab	ThermoFisher Element 2	detrital	siliciclastic	sandstone	R15970-S37136	150	15.294	0.471681		150
R15970-S37137	2	NN-BR12	Namibia	Southern Africa	Africa	Damara Supergroup	Lower Brak River Formation	Ugab River Valley	-20.9262	13.8309	660	640	620	zircon	LA_ICP_MS	Arizona-LaserChron	University of Arizona, LaserChron Lab	ThermoFisher Element 2	detrital	siliciclastic	sandstone	R15970-S37137	71	15.293	0.471681		71
R15970-S37138	2	NN-BR15	Namibia	Southern Africa	Africa	Damara Supergroup	Upper Brak River Formation	Ugab River Valley	-20.9283	13.8268	650	630	610	zircon	LA_ICP_MS	Arizona-LaserChron	University of Arizona, LaserChron Lab	ThermoFisher Element 2	detrital	siliciclastic	sandstone	R15970-S37138	105	15.293	0.471681		105
R15970-S37139	2	NN-BR20	Namibia	Southern Africa	Africa	Damara Supergroup	Lower Brak River Formation	Ugab River Valley	-20.8391	14.1426	660	640	620	zircon	LA_ICP_MS	Arizona-LaserChron	University of Arizona, LaserChron Lab	ThermoFisher Element 2	detrital	siliciclastic	sandstone	R15970-S37139	209	15.294	0.471681		209
R15970-S37140	2	NN-BR33	Namibia	Southern Africa	Africa	Damara Supergroup	Upper Brak River Formation	Ugab River Valley	-20.9266	14.0535	650	630	610	zircon	LA_ICP_MS	Arizona-LaserChron	University of Arizona, LaserChron Lab	ThermoFisher Element 2	detrital	siliciclastic	sandstone	R15970-S37140	126	15.294	0.471681		126
R15970-S37141	2	NN-Ze09	Namibia	Southern Africa	Africa	Damara Supergroup	Zebraputs Formation	Ugab River Valley	-20.909	13.858	650	630	610	zircon	LA_ICP_MS	Arizona-LaserChron	University of Arizona, LaserChron Lab	ThermoFisher Element 2	detrital	siliciclastic	sandstone	R15970-S37141	122	15.293	0.471681		122
R15970-S37142	2	NN-Ze31	Namibia	Southern Africa	Africa	Damara Supergroup	Upper Zebraputs Formation	Ugab River Valley	-20.9778	14.0566	650	630	610	zircon	LA_ICP_MS	Arizona-LaserChron	University of Arizona, LaserChron Lab	ThermoFisher Element 2	detrital	siliciclastic	sandstone	R15970-S37142	106	15.294	0.471681		106
R15970-S37143	2	NN-Ze36	Namibia	Southern Africa	Africa	Damara Supergroup	Lower Zebraputs Formation	Ugab River Valley	-20.9742	14.0537	650	630	610	zircon	LA_ICP_MS	Arizona-LaserChron	University of Arizona, LaserChron Lab	ThermoFisher Element 2	detrital	siliciclastic	sandstone	R15970-S37143	150	15.294	0.471681		150
R15970-S37144	2	NN-Ze45	Namibia	Southern Africa	Africa	Damara Supergroup	Upper Zebraputs Formation	Ugab River Valley	-20.9551	14.1471	650	630	610	zircon	LA_ICP_MS	Arizona-LaserChron	University of Arizona, LaserChron Lab	ThermoFisher Element 2	detrital	siliciclastic	sandstone	R15970-S37144	148	15.294	0.471681		148
R15970-S37145	2	NN-BR12-SHR	Namibia	Southern Africa	Africa	Damara Supergroup	Lower Brak River Formation	Ugab River Valley	-20.9262	13.8309	660	640	620	zircon	SHRIMP	Stanford	USGS & Stanford University	SHRIMP-RG	detrital	siliciclastic	sandstone	R15970-S37145	29	15.293	0.471681		29
R15970-S37146	2	NN-BR15-SHR	Namibia	Southern Africa	Africa	Damara Supergroup	Upper Brak River Formation	Ugab River Valley	-20.9283	13.8268	650	630	610	zircon	SHRIMP	Stanford	USGS & Stanford University	SHRIMP-RG	detrital	siliciclastic	sandstone	R15970-S37146	39	15.293	0.471681		39
R15974-S37155	2	MS1-23	East Antarctica	East Antarctica	Antarctica	Dronning Maud Land	Schirmacher Meta-Sediments	Eastern Schirmacher Oasis	-70.7592	11.8102	530	500	470	zircon	LA_ICP_MS	Brasilia-Univ	University of Brasilia, Geochronology Laboratory	Thermo Finnigan Neptune HR	detrital	meta_sedimentary	meta-pelite	R15974-S37155	26	11.291	6.89871		26
R15974-S37156	2	MS5-23	East Antarctica	East Antarctica	Antarctica	Dronning Maud Land	Schirmacher Meta-Sediments	Eastern Schirmacher Oasis	-70.7595	11.8105	530	500	470	zircon	LA_ICP_MS	Brasilia-Univ	University of Brasilia, Geochronology Laboratory	Thermo Finnigan Neptune HR	detrital	meta_sedimentary	paragneiss	R15974-S37156	42	11.291	6.89871		42
R15974-S37157	2	MS2-23	East Antarctica	East Antarctica	Antarctica	Dronning Maud Land	Schirmacher Meta-Sediments	Veteheia Nunatak	-70.7963	11.6324	530	500	470	zircon	LA_ICP_MS	Brasilia-Univ	University of Brasilia, Geochronology Laboratory	Thermo Finnigan Neptune HR	detrital	meta_sedimentary	quartzite	R15974-S37157	23	11.291	6.89871		23
R15975-S37158	2	F1	Niger	Sahara	Africa	West African Craton	Leo-Man Shield	Ayorou	14.8321	0.88543	1860	1760	1660	zircon	LA_ICP_MS	Senckenberg-RESOlution	Senckenberg NHC GeoPlasma Lab, Dresden	Thermo Scientific Element 2 XR	detrital	siliciclastic	sandstone	R15975-S37158	40	18.28	10		40
R15975-S37159	2	N1	Niger	Sahara	Africa	West African Craton	Leo-Man Shield	Niamey	13.5664	2.01042	1860	1760	1660	zircon	LA_ICP_MS	Senckenberg-RESOlution	Senckenberg NHC GeoPlasma Lab, Dresden	Thermo Scientific Element 2 XR	detrital	siliciclastic	sandstone	R15975-S37159	17	18.282	10		17
R15975-S37160	2	N2	Niger	Sahara	Africa	West African Craton	Leo-Man Shield	Niamey	13.5677	2.00986	1860	1760	1660	zircon	LA_ICP_MS	Senckenberg-RESOlution	Senckenberg NHC GeoPlasma Lab, Dresden	Thermo Scientific Element 2 XR	detrital	siliciclastic	sandstone	R15975-S37160	23	18.282	10		23
R15982-S37161	2	ZZ-3	Slovakia	Eastern Europe	Europe	Western Carpathians	Cerhov Formation	Cejkov	48.4624	21.6438	315	312	309	zircon	SHRIMP	Karpinsky	Karpinsky Russian Geo Inst, St. Petersburg	SHRIMP-II	detrital	meta_sedimentary	meta-sedimentary	R15982-S37161	35	21.301	0.445005		35
R15982-S37162	2	ZZ-2	Slovakia	Eastern Europe	Europe	Western Carpathians	Trna Formation	Mala Trna	48.4556	21.6868	312	309	306	zircon	SHRIMP	Karpinsky	Karpinsky Russian Geo Inst, St. Petersburg	SHRIMP-II	detrital	meta_sedimentary	meta-sedimentary	R15982-S37162	31	21.301	0.445005		31
R15982-S37163	2	ZZ-4	Slovakia	Eastern Europe	Europe	Western Carpathians	Cerhov Formation	Cejkov	48.462	21.644	290	285	280	zircon	SHRIMP	Karpinsky	Karpinsky Russian Geo Inst, St. Petersburg	SHRIMP-II	detrital	meta_sedimentary	meta-sedimentary	R15982-S37163	27	21.301	0.445005		27
R15983-S37164	2	ZZ1-3C	Zimbabwe	Southern Africa	Africa	Zambezi Belt	Marginal Gneiss Terrain	Centenary	-16.4889	31.7075	590	575	560	zircon	LA_ICP_MS	Tokyo-Natl Museum	National Museum of Nature & Sciences, Tokyo	Agilent 7700x	detrital	meta_sedimentary	meta-sedimentary	R15983-S37164	22	16.311	1.75972		22
R15983-S37165	2	ZZ2-7A	Zimbabwe	Southern Africa	Africa	Zambezi Belt	Marginal Gneiss Terrain	Kotwa	-16.5925	32.1094	645	625	605	zircon	LA_ICP_MS	Tokyo-Natl Museum	National Museum of Nature & Sciences, Tokyo	Agilent 7700x	detrital	meta_sedimentary	schist	R15983-S37165	30	16.312	1.75972		30
R15983-S37166	2	ZZ2-21	Zimbabwe	Southern Africa	Africa	Zambezi Belt	Marginal Gneiss Terrain	Kotwa	-16.6672	32.1603	750	710	670	zircon	LA_ICP_MS	Tokyo-Natl Museum	National Museum of Nature & Sciences, Tokyo	Agilent 7700x	detrital	meta_sedimentary	paragneiss	R15983-S37166	10	16.312	1.75972		10
R15983-S37167	2	ZZ2-22	Zimbabwe	Southern Africa	Africa	Zambezi Belt	Marginal Gneiss Terrain	Kotwa	-16.645	32.0447	540	520	500	zircon	LA_ICP_MS	Tokyo-Natl Museum	National Museum of Nature & Sciences, Tokyo	Agilent 7700x	detrital	meta_sedimentary	paragneiss	R15983-S37167	4	16.312	1.75972		4
R15986-S37168	2	R-CP1	China-Western	Western China	Asia	Tibetan Plateau	Central Qiangtang Melange Belt	Rutog	33.7104	79.925	350	320	290	zircon	LA_ICP_MS	Beijing-CUGB-Series-2	China University of Geosciences, Beijing	Thermo Fisher X-Series 2	detrital	siliciclastic	sandstone	R15986-S37168	70	20.359	0.18533		70
R15986-S37169	2	R-CP2	China-Western	Western China	Asia	Tibetan Plateau	Central Qiangtang Melange Belt	Rutog	33.6977	79.8951	350	320	290	zircon	LA_ICP_MS	Beijing-CUGB-Series-2	China University of Geosciences, Beijing	Thermo Fisher X-Series 2	detrital	siliciclastic	sandstone	R15986-S37169	56	20.359	0.18533		56
R15986-S37170	2	G-CP1	China-Western	Western China	Asia	Tibetan Plateau	Gangma Co Melange	Guocha	33.8747	84.316	350	320	290	zircon	LA_ICP_MS	Beijing-CUGB-Series-2	China University of Geosciences, Beijing	Thermo Fisher X-Series 2	detrital	siliciclastic	sandstone	R15986-S37170	50	20.364	0.18533		50
R15986-S37171	2	G-CP2	China-Western	Western China	Asia	Tibetan Plateau	Gangma Co Melange	Guocha	33.9074	84.3586	350	320	290	zircon	LA_ICP_MS	Beijing-CUGB-Series-2	China University of Geosciences, Beijing	Thermo Fisher X-Series 2	detrital	siliciclastic	sandstone	R15986-S37171	55	20.364	0.18533		55
R15986-S37172	2	G-CP3	China-Western	Western China	Asia	Tibetan Plateau	Gangma Co Melange	Guocha	33.9029	84.3586	350	320	290	zircon	LA_ICP_MS	Beijing-CUGB-Series-2	China University of Geosciences, Beijing	Thermo Fisher X-Series 2	detrital	siliciclastic	greywacke	R15986-S37172	38	20.364	0.18533		38
R15986-S37173	2	G-M1	China-Western	Western China	Asia	Tibetan Plateau	Gangma Co Melange	Guocha	33.8225	84.2681	350	320	290	zircon	LA_ICP_MS	Beijing-CUGB-Series-2	China University of Geosciences, Beijing	Thermo Fisher X-Series 2	detrital	siliciclastic	conglomerate	R15986-S37173	53	20.364	0.18533		53
R15986-S37174	2	G-M2	China-Western	Western China	Asia	Tibetan Plateau	Gangma Co Melange	Guocha	33.7865	84.2296	350	320	290	zircon	LA_ICP_MS	Beijing-CUGB-Series-2	China University of Geosciences, Beijing	Thermo Fisher X-Series 2	detrital	siliciclastic	greywacke	R15986-S37174	47	20.364	0.18533		47
R15986-S37175	2	G-M3	China-Western	Western China	Asia	Tibetan Plateau	Gangma Co Melange	Guocha	33.758	84.4266	350	320	290	zircon	LA_ICP_MS	Beijing-CUGB-Series-2	China University of Geosciences, Beijing	Thermo Fisher X-Series 2	detrital	siliciclastic	sandstone	R15986-S37175	63	20.364	0.18533		63
R15986-S37176	2	G-M4	China-Western	Western China	Asia	Tibetan Plateau	Gangma Co Melange	Guocha	33.7865	84.2296	350	320	290	zircon	LA_ICP_MS	Beijing-CUGB-Series-2	China University of Geosciences, Beijing	Thermo Fisher X-Series 2	detrital	siliciclastic	sandstone	R15986-S37176	37	20.364	0.18533		37
R15986-S37177	2	G-M5	China-Western	Western China	Asia	Tibetan Plateau	Gangma Co Melange	Guocha	33.7851	84.2296	350	320	290	zircon	LA_ICP_MS	Beijing-CUGB-Series-2	China University of Geosciences, Beijing	Thermo Fisher X-Series 2	detrital	siliciclastic	sandstone	R15986-S37177	62	20.364	0.18533		62
R15987-S37178	2	LCG01	China-Eastern	Eastern China	Asia	Yangtze Craton	Feixianguan Formation	Yingjing	29.6798	102.862	250	245	240	zircon	LA_ICP_MS	UnivCollege-London	Univ College London, London Geochronology Cent	Agilent 7700x	detrital	siliciclastic	sandstone	R15987-S37178	49	19.382	0.391719		49
R15987-S37179	2	LMD02	China-Eastern	Eastern China	Asia	Yangtze Craton	Jialingjiang Formation	Emeishan	29.5797	103.418	250	245	240	zircon	LA_ICP_MS	UnivCollege-London	Univ College London, London Geochronology Cent	Agilent 7700x	detrital	siliciclastic	sandstone	R15987-S37179	64	19.383	0.391719		64
R15987-S37180	2	LCG03	China-Eastern	Eastern China	Asia	Yangtze Craton	Leikoupo Formation	Yingjing	29.6809	102.86	240	230	220	zircon	LA_ICP_MS	UnivCollege-London	Univ College London, London Geochronology Cent	Agilent 7700x	detrital	siliciclastic	sandstone	R15987-S37180	69	19.382	0.391719		69
R15987-S37181	2	LCG04	China-Eastern	Eastern China	Asia	Yangtze Craton	Leikoupo Formation	Yingjing	29.6809	102.86	240	230	220	zircon	LA_ICP_MS	UnivCollege-London	Univ College London, London Geochronology Cent	Agilent 7700x	detrital	siliciclastic	sandstone	R15987-S37181	62	19.382	0.391719		62
R15987-S37182	2	LCG05	China-Eastern	Eastern China	Asia	Yangtze Craton	Maantang Formation	Yingjing	29.6809	102.859	220	210	200	zircon	LA_ICP_MS	UnivCollege-London	Univ College London, London Geochronology Cent	Agilent 7700x	detrital	siliciclastic	sandstone	R15987-S37182	56	19.382	0.391719		56
R15987-S37183	2	LCG06	China-Eastern	Eastern China	Asia	Yangtze Craton	Xujiahe Formation	Yingjing	29.6809	102.859	220	210	200	zircon	LA_ICP_MS	UnivCollege-London	Univ College London, London Geochronology Cent	Agilent 7700x	detrital	siliciclastic	sandstone	R15987-S37183	23	19.382	0.391719		23
R15987-S37184	2	CZ05	China-Eastern	Eastern China	Asia	Yangtze Craton	Xiaotangzi Formation	Emeishan	29.6231	103.402	220	210	200	zircon	LA_ICP_MS	UnivCollege-London	Univ College London, London Geochronology Cent	Agilent 7700x	detrital	siliciclastic	sandstone	R15987-S37184	67	19.383	0.391719		67
R15987-S37185	2	CZ01	China-Eastern	Eastern China	Asia	Yangtze Craton	Xujiahe Formation	Emeishan	29.6222	103.406	220	210	200	zircon	LA_ICP_MS	UnivCollege-London	Univ College London, London Geochronology Cent	Agilent 7700x	detrital	siliciclastic	sandstone	R15987-S37185	82	19.383	0.391719		82
R15987-S37186	2	CZ03	China-Eastern	Eastern China	Asia	Yangtze Craton	Xujiahe Formation	Emeishan	29.6242	103.412	220	210	200	zircon	LA_ICP_MS	UnivCollege-London	Univ College London, London Geochronology Cent	Agilent 7700x	detrital	siliciclastic	sandstone	R15987-S37186	50	19.383	0.391719		50
R15992-S37187	2	Tf2	Morocco	Sahara	Africa	Sahara Metacraton	Tifarouine Formation	Zerarda	33.959	-4.38093	454	453	452	zircon	LA_ICP_MS	Prague-CzechGeoSurvey	Czech Geological Survey, Prague	Agilent 7900x	detrital	siliciclastic	sandstone	R15992-S37187	59	20.275	0.575015		59
R15992-S37188	2	Tf3	Morocco	Sahara	Africa	Sahara Metacraton	Tifarouine Formation	Zerarda	33.959	-4.38093	453	452	451	zircon	LA_ICP_MS	Prague-CzechGeoSurvey	Czech Geological Survey, Prague	Agilent 7900x	detrital	siliciclastic	sandstone	R15992-S37188	52	20.275	0.575015		52
R15992-S37189	2	TeB1	Morocco	Sahara	Africa	Sahara Metacraton	Tehar El Brehl Formation	Zerarda	33.959	-4.38093	458	457	456	zircon	LA_ICP_MS	Prague-CzechGeoSurvey	Czech Geological Survey, Prague	Agilent 7900x	detrital	siliciclastic	sandstone	R15992-S37189	29	20.275	0.575015		29
R15992-S37190	2	Tf5	Morocco	Sahara	Africa	Sahara Metacraton	Tifarouine Formation	Zerarda	33.959	-4.38093	451	450	449	zircon	LA_ICP_MS	Prague-CzechGeoSurvey	Czech Geological Survey, Prague	Agilent 7900x	detrital	siliciclastic	sandstone	R15992-S37190	67	20.275	0.575015		67
R15992-S37191	2	Tf4	Morocco	Sahara	Africa	Sahara Metacraton	Tifarouine Formation	Zerarda	33.959	-4.38093	452	451	450	zircon	LA_ICP_MS	Prague-CzechGeoSurvey	Czech Geological Survey, Prague	Agilent 7900x	detrital	siliciclastic	sandstone	R15992-S37191	87	20.275	0.575015		87
R15992-S37192	2	Tf6	Morocco	Sahara	Africa	Sahara Metacraton	Tifarouine Formation	Zerarda	33.959	-4.38093	450	449	448	zircon	LA_ICP_MS	Prague-CzechGeoSurvey	Czech Geological Survey, Prague	Agilent 7900x	detrital	siliciclastic	sandstone	R15992-S37192	66	20.275	0.575015		66
R15992-S37193	2	TeB3	Morocco	Sahara	Africa	Sahara Metacraton	Tehar El Brehl Formation	Zerarda	33.959	-4.38093	456	455	454	zircon	LA_ICP_MS	Prague-CzechGeoSurvey	Czech Geological Survey, Prague	Agilent 7900x	detrital	siliciclastic	sandstone	R15992-S37193	66	20.275	0.575015		66
R15992-S37194	2	Tf1	Morocco	Sahara	Africa	Sahara Metacraton	Tifarouine Formation	Zerarda	33.959	-4.38093	455	454	453	zircon	LA_ICP_MS	Prague-CzechGeoSurvey	Czech Geological Survey, Prague	Agilent 7900x	detrital	siliciclastic	sandstone	R15992-S37194	27	20.275	0.575015		27
R15992-S37195	2	TeB2	Morocco	Sahara	Africa	Sahara Metacraton	Tehar El Brehl Formation	Zerarda	33.959	-4.38093	457	456	455	zircon	LA_ICP_MS	Prague-CzechGeoSurvey	Czech Geological Survey, Prague	Agilent 7900x	detrital	siliciclastic	sandstone	R15992-S37195	33	20.275	0.575015		33
R15992-S37196	2	NF01	Morocco	Sahara	Africa	Sahara Metacraton	Western Meseta	Douar Lambakra	32.7585	-8.2508	448	446	444	zircon	LA_ICP_MS	Prague-CzechGeoSurvey	Czech Geological Survey, Prague	Agilent 7900x	detrital	siliciclastic	sandstone	R15992-S37196	63	20.271	0.575015		63
R15996-S37212	2	ALKSEE-1	Austria	Western Europe	Europe	Austrian Alpine Mountains	Northern DefereggenΓÇôPetzeck Group	Alkuser See	46.902	12.7301	525	505	485	zircon	LA_ICP_MS	Sao Paulo-CPGeo-USP	University of Sao Paulo, CPGeo-USP Lab	Thermo-Fisher Neptune	detrital	meta_sedimentary	paragneiss	R15996-S37212	40	21.292	0.189397		40
R15996-S37213	2	ALKSEE-3a	Austria	Western Europe	Europe	Austrian Alpine Mountains	Northern DefereggenΓÇôPetzeck Group	Ainet	46.8766	12.7054	525	505	485	zircon	LA_ICP_MS	Sao Paulo-CPGeo-USP	University of Sao Paulo, CPGeo-USP Lab	Thermo-Fisher Neptune	detrital	meta_sedimentary	paragneiss	R15996-S37213	36	21.292	0.189397		36
R15996-S37214	2	AX-20	Austria	Western Europe	Europe	Austrian Alpine Mountains	Defereggen Group	Erlsbach	46.8811	12.2078	520	510	500	zircon	LA_ICP_MS	Sao Paulo-CPGeo-USP	University of Sao Paulo, CPGeo-USP Lab	Thermo-Fisher Neptune	detrital	meta_sedimentary	meta-sedimentary	R15996-S37214	57	21.292	0.189397		57
R15996-S37215	2	HER-1b	Austria	Western Europe	Europe	Austrian Alpine Mountains	Gailtal Metamorphic Basement	Hermagor-Pressegger	46.6256	13.3659	520	510	500	zircon	LA_ICP_MS	Sao Paulo-CPGeo-USP	University of Sao Paulo, CPGeo-USP Lab	Thermo-Fisher Neptune	detrital	meta_sedimentary	meta-sedimentary	R15996-S37215	49	21.293	0.189397		49
R15996-S37216	2	HUB-1a	Austria	Western Europe	Europe	Austrian Alpine Mountains	Northern DefereggenΓÇôPetzeck Group	St Jakob	46.9547	12.34	525	505	485	zircon	LA_ICP_MS	Sao Paulo-CPGeo-USP	University of Sao Paulo, CPGeo-USP Lab	Thermo-Fisher Neptune	detrital	meta_sedimentary	quartzite	R15996-S37216	16	21.292	0.189397		16
R15996-S37217	2	THU-4	Austria	Western Europe	Europe	Austrian Alpine Mountains	Thurntaler Phyllite Group	Sillian	46.7676	12.388	485	475	465	zircon	LA_ICP_MS	Sao Paulo-CPGeo-USP	University of Sao Paulo, CPGeo-USP Lab	Thermo-Fisher Neptune	detrital	meta_sedimentary	meta-sedimentary	R15996-S37217	62	21.292	0.189397		62
R15996-S37218	2	VIN-1	Austria	Western Europe	Europe	Austrian Alpine Mountains	Val Visdende Formation	Anras	46.7729	12.5529	515	505	495	zircon	LA_ICP_MS	Sao Paulo-CPGeo-USP	University of Sao Paulo, CPGeo-USP Lab	Thermo-Fisher Neptune	detrital	meta_sedimentary	phyllite	R15996-S37218	39	21.292	0.189397		39
R15996-S37219	2	WEISS-14-1	Austria	Western Europe	Europe	Austrian Alpine Mountains	Defereggen Group	Weisse Spitze	46.8712	12.3508	520	510	500	zircon	LA_ICP_MS	Sao Paulo-CPGeo-USP	University of Sao Paulo, CPGeo-USP Lab	Thermo-Fisher Neptune	detrital	meta_sedimentary	meta-sedimentary	R15996-S37219	28	21.292	0.189397		28
R16006-S37254	2	CH9	Guatemala	Central America	N_America	Guatemala Suture Zone	Chuacus Complex	Pachalum	14.951	-90.6443	73	72	71	zircon	LA_ICP_MS	Nat.Auto.Univ-Xii	Nat'l Autonomous Univ of Mexico, Juriquilla	Thermo Xii Series	detrital	meta_sedimentary	schist	R16006-S37254	7	18.189	10		7
R16010-S37255	2	SG09-61	Argentina	SW South America	S_America	North Patagonian Massif	El Jaguelito Formation	south of Punta Colorada	-41.7539	-65.0097	485	465	445	zircon	SHRIMP	Sao Paulo	Univ of Sao Paulo, Inst of Geosciences	SHRIMP-II/mc	detrital	meta_sedimentary	meta-conglomerate	R16010-S37255	24	14.214	0.55681		24
R16010-S37256	2	AB-282	Argentina	SW South America	S_America	North Patagonian Massif	El Jaguelito Formation	Sierra Grande	-41.6506	-65.4208	485	465	445	zircon	SHRIMP	Sao Paulo	Univ of Sao Paulo, Inst of Geosciences	SHRIMP-II/mc	detrital	meta_sedimentary	meta-conglomerate	R16010-S37256	30	14.214	0.55681		30
R16012-S37257	2	BH32	East Antarctica	East Antarctica	Antarctica	Wilkes Land	Bunger Hills Suite	Bunger Hills	-66.2131	100.673	1190	1170	1150	zircon	LA_ICP_MS	UnivCal-Santa Barbara	University of California, Santa Barbara	Nu Instruments Plasma HR	detrital	meta_sedimentary	meta-pelite	R16012-S37257	9	11.38	3.58969		9
R16012-S37258	2	BH54	East Antarctica	East Antarctica	Antarctica	Wilkes Land	Bunger Hills Suite	Bunger Hills	-66.2747	100.736	1190	1170	1150	zircon	LA_ICP_MS	UnivCal-Santa Barbara	University of California, Santa Barbara	Nu Instruments Plasma HR	detrital	meta_sedimentary	meta-pelite	R16012-S37258	1	11.38	3.58969		1
R16012-S37259	2	BH74	East Antarctica	East Antarctica	Antarctica	Wilkes Land	Bunger Hills Suite	Bunger Hills	-66.2887	100.786	1190	1170	1150	zircon	LA_ICP_MS	UnivCal-Santa Barbara	University of California, Santa Barbara	Nu Instruments Plasma HR	detrital	meta_sedimentary	meta-pelite	R16012-S37259	15	11.38	3.58969		15
R16013-S37260	2	HUA-063	Peru	Northern South America	S_America	Peruvian Amazonian Basin	Yahuarango Formation	Bellavista	-7.23471	-76.7463	66	64	62	zircon	LA_ICP_MS	Brasilia-Univ	University of Brasilia, Geochronology Laboratory	Thermo Finnigan Neptune HR	detrital	siliciclastic	sandstone	R16013-S37260	57	16.203	7.33621		57
R16013-S37261	2	HUA-266A	Peru	Northern South America	S_America	Peruvian Amazonian Basin	Sarayaquillo Formation	Yurimaguas	-6.617	-76.2025	210	200	190	zircon	LA_ICP_MS	Brasilia-Univ	University of Brasilia, Geochronology Laboratory	Thermo Finnigan Neptune HR	detrital	siliciclastic	sandstone	R16013-S37261	48	16.203	7.33621		48
R16013-S37262	2	HUA-266B	Peru	Northern South America	S_America	Peruvian Amazonian Basin	Cushabatay Formation	Yurimaguas	-6.61374	-76.2096	113	107	101	zircon	LA_ICP_MS	Brasilia-Univ	University of Brasilia, Geochronology Laboratory	Thermo Finnigan Neptune HR	detrital	siliciclastic	sandstone	R16013-S37262	25	16.203	7.33621		25
R16013-S37263	2	HUA-460	Peru	Northern South America	S_America	Peruvian Amazonian Basin	Yahuarango Formation	Moyobamba	-6.36172	-76.6609	58	56	54	zircon	LA_ICP_MS	Brasilia-Univ	University of Brasilia, Geochronology Laboratory	Thermo Finnigan Neptune HR	detrital	siliciclastic	sandstone	R16013-S37263	56	16.203	7.33621		56
R16013-S37264	2	HUA-461	Peru	Northern South America	S_America	Peruvian Amazonian Basin	Yahuarango Formation	Moyobamba	-6.34075	-76.6684	58	56	54	zircon	LA_ICP_MS	Brasilia-Univ	University of Brasilia, Geochronology Laboratory	Thermo Finnigan Neptune HR	detrital	siliciclastic	sandstone	R16013-S37264	23	16.203	7.33621		23
R16013-S37265	2	HUA-462	Peru	Northern South America	S_America	Peruvian Amazonian Basin	Vivian Formation	Moyobamba	-6.33104	-76.6611	71	69	67	zircon	LA_ICP_MS	Brasilia-Univ	University of Brasilia, Geochronology Laboratory	Thermo Finnigan Neptune HR	detrital	siliciclastic	sandstone	R16013-S37265	22	16.203	7.33621		22
R16013-S37266	2	HUA-476A	Peru	Northern South America	S_America	Peruvian Amazonian Basin	Sarayaquillo Formation	Yurimaguas	-6.51333	-75.908	210	200	190	zircon	LA_ICP_MS	Brasilia-Univ	University of Brasilia, Geochronology Laboratory	Thermo Finnigan Neptune HR	detrital	siliciclastic	sandstone	R16013-S37266	34	16.204	7.33621		34
R16017-S37267	2	Olt	Romania	Eastern Europe	Europe	Danube River System	Olt Tributary	Islaz	43.7475	24.7766	0	0	0	zircon	LA_ICP_MS	Arizona-LaserChron-Nu3	University of Arizona, LaserChron Lab	Nu Plasma HR	detrital	modern_sediment	sand (river)	R16017-S37267	81	21.304	0.445005		81
R16017-S37268	2	Braila	Romania	Eastern Europe	Europe	Danube River System	Danube River	Braila	45.3229	28.0025	0	0	0	zircon	LA_ICP_MS	Arizona-LaserChron-Nu3	University of Arizona, LaserChron Lab	Nu Plasma HR	detrital	modern_sediment	sand (river)	R16017-S37268	66	21.308	0.445005		66
R16017-S37269	2	Turnu	Romania	Eastern Europe	Europe	Danube River System	Danube River	Turnu Magurele	43.7129	24.8912	0	0	0	zircon	LA_ICP_MS	Arizona-LaserChron-Nu3	University of Arizona, LaserChron Lab	Nu Plasma HR	detrital	modern_sediment	sand (river)	R16017-S37269	74	21.304	0.445005		74
R16017-S37270	2	Jiu	Romania	Eastern Europe	Europe	Danube River System	Jiu Tributary	Filiasi	44.5694	23.4555	0	0	0	zircon	LA_ICP_MS	Arizona-LaserChron-Nu3	University of Arizona, LaserChron Lab	Nu Plasma HR	detrital	modern_sediment	sand (river)	R16017-S37270	67	21.303	0.445005		67
R16017-S37271	2	Siret	Romania	Eastern Europe	Europe	Danube River System	Siret Tributary	Galati	45.3991	28.0116	0	0	0	zircon	LA_ICP_MS	Arizona-LaserChron-Nu3	University of Arizona, LaserChron Lab	Nu Plasma HR	detrital	modern_sediment	sand (river)	R16017-S37271	82	21.308	0.445005		82
R16017-S37272	2	Tulcea	Romania	Eastern Europe	Europe	Danube River System	Danube River	Tulcea	45.2211	28.713	0	0	0	zircon	LA_ICP_MS	Arizona-LaserChron-Nu3	University of Arizona, LaserChron Lab	Nu Plasma HR	detrital	modern_sediment	sand (river)	R16017-S37272	66	21.308	0.445005		66
R16017-S37273	2	Tisza	Hungary	Eastern Europe	Europe	Danube River System	Tisza Tributary	Szeged	46.1469	20.0646	0	0	0	zircon	LA_ICP_MS	Arizona-LaserChron-Nu3	University of Arizona, LaserChron Lab	Nu Plasma HR	detrital	modern_sediment	sand (river)	R16017-S37273	69	21.3	0.445005		69
R16021-S37274	2	15KL01-2	China-Eastern	Eastern China	Asia	South China Craton	Kongling Terrane	Tandanghe	31.2063	111.183	2143	2088	2033	zircon	LA_ICP_MS	Wuhan-Analytical	Wuhan Sample Solution Analytical Technology Co.	Agilent 7700e	detrital	meta_sedimentary	paragneiss	R16021-S37274	16	20.391	0.324298		16
R16021-S37275	2	15KL11-1	China-Eastern	Eastern China	Asia	South China Craton	Kongling Terrane	Tandanghe	31.2063	111.183	2143	2088	2033	zircon	LA_ICP_MS	Wuhan-Analytical	Wuhan Sample Solution Analytical Technology Co.	Agilent 7700e	detrital	meta_sedimentary	paragneiss	R16021-S37275	1	20.391	0.324298		1
R16021-S37276	2	15KL13-4	China-Eastern	Eastern China	Asia	South China Craton	Kongling Terrane	Erlangmiao	31.3094	111.056	2143	2088	2033	zircon	LA_ICP_MS	Wuhan-Analytical	Wuhan Sample Solution Analytical Technology Co.	Agilent 7700e	detrital	meta_sedimentary	paragneiss	R16021-S37276	3	20.391	0.324298		3
R16025-S37277	2	16R1-1	China-Western	Western China	Asia	Qiangtang Basin	Nadigangri Formation	Woruo Mountain	33.7388	87.7523	207	202	197	zircon	LA_ICP_MS	Wuhan-GPMR	China Univ of Geoscience, State Key Lab GPMR	Agilent 7500a	detrital	siliciclastic	siltstone	R16025-S37277	5	20.367	0.18533		5
R16025-S37278	2	15R1	China-Western	Western China	Asia	Qiangtang Basin	Nadigangri Formation	north of Geladandong Peak	33.6748	91.2544	207	202	197	zircon	LA_ICP_MS	Wuhan-GPMR	China Univ of Geoscience, State Key Lab GPMR	Agilent 7500a	detrital	siliciclastic	sandstone (volcaniclastic)	R16025-S37278	9	20.371	0.213651		9
R16025-S37279	2	15K1	China-Western	Western China	Asia	Qiangtang Basin	Nadigangri Formation	north of Geladandong Peak	33.6748	91.2544	207	202	197	zircon	LA_ICP_MS	Wuhan-GPMR	China Univ of Geoscience, State Key Lab GPMR	Agilent 7500a	detrital	siliciclastic	conglomerate	R16025-S37279	20	20.371	0.213651		20
R16027-S37280	2	2014-315	Central Australia	Central Australia	Australia_Papua	North Australian Craton	McArthur Basin - Roper Group	Ngukurr	-14.8272	134.658	1650	1625	1600	zircon	LA_ICP_MS	Tasmania-Univ	University of Tasmania, School of Earth Sciences	Agilent 7900cs	detrital	siliciclastic	sandstone	R16027-S37280	68	16.414	1.32555		68
R16027-S37281	2	2014-316	Central Australia	Central Australia	Australia_Papua	North Australian Craton	McArthur Basin - Roper Group	Ngukurr	-14.6621	134.788	1640	1615	1590	zircon	LA_ICP_MS	Tasmania-Univ	University of Tasmania, School of Earth Sciences	Agilent 7900cs	detrital	siliciclastic	sandstone	R16027-S37281	18	16.414	1.32555		18
R16027-S37282	2	2014-317	Central Australia	Central Australia	Australia_Papua	North Australian Craton	McArthur Basin - Roper Group	Wilton	-14.5122	134.558	1740	1710	1680	zircon	LA_ICP_MS	Tasmania-Univ	University of Tasmania, School of Earth Sciences	Agilent 7900cs	detrital	siliciclastic	sandstone	R16027-S37282	10	16.414	1.32555		10
R16027-S37283	2	2014-313	Central Australia	Central Australia	Australia_Papua	North Australian Craton	McArthur Basin - Roper Group	Wilton	-14.7971	134.484	1610	1585	1560	zircon	LA_ICP_MS	Tasmania-Univ	University of Tasmania, School of Earth Sciences	Agilent 7900cs	detrital	siliciclastic	sandstone	R16027-S37283	67	16.414	1.32555		67
R16027-S37284	2	2014-319	Central Australia	Central Australia	Australia_Papua	North Australian Craton	McArthur Basin - Roper Group	Flying Fox	-14.5382	134.15	1620	1595	1570	zircon	LA_ICP_MS	Tasmania-Univ	University of Tasmania, School of Earth Sciences	Agilent 7900cs	detrital	siliciclastic	sandstone	R16027-S37284	37	16.414	1.32555		37
R16027-S37285	2	2014-314	Central Australia	Central Australia	Australia_Papua	North Australian Craton	McArthur Basin - Roper Group	Limmen	-15.8061	135.453	1410	1385	1360	zircon	LA_ICP_MS	Tasmania-Univ	University of Tasmania, School of Earth Sciences	Agilent 7900cs	detrital	siliciclastic	sandstone	R16027-S37285	59	16.415	1.32555		59
R16027-S37286	2	2014-320	Central Australia	Central Australia	Australia_Papua	North Australian Craton	McArthur Basin - Roper Group	Wilton	-14.7797	134.351	1430	1405	1380	zircon	LA_ICP_MS	Tasmania-Univ	University of Tasmania, School of Earth Sciences	Agilent 7900cs	detrital	siliciclastic	sandstone	R16027-S37286	44	16.414	1.32555		44
R16027-S37287	2	2014-321	Central Australia	Central Australia	Australia_Papua	North Australian Craton	McArthur Basin - Roper Group	Flying Fox	-14.9126	133.773	1375	1350	1325	zircon	LA_ICP_MS	Tasmania-Univ	University of Tasmania, School of Earth Sciences	Agilent 7900cs	detrital	siliciclastic	sandstone	R16027-S37287	11	16.413	1.32555		11
R16027-S37288	2	2015-214	Central Australia	Central Australia	Australia_Papua	North Australian Craton	McArthur Basin - Beetaloo Division	Dunmarra	-16.619	133.579	1155	1130	1105	zircon	LA_ICP_MS	Tasmania-Univ	University of Tasmania, School of Earth Sciences	Agilent 7900cs	detrital	siliciclastic	sandstone	R16027-S37288	70	16.413	1.32555		70
R16027-S37289	2	2015-213	Central Australia	Central Australia	Australia_Papua	North Australian Craton	McArthur Basin - Beetaloo Division	Dunmarra	-16.619	133.579	1135	1110	1085	zircon	LA_ICP_MS	Tasmania-Univ	University of Tasmania, School of Earth Sciences	Agilent 7900cs	detrital	siliciclastic	sandstone	R16027-S37289	52	16.413	1.32555		52
R16027-S37290	2	2015-212	Central Australia	Central Australia	Australia_Papua	North Australian Craton	McArthur Basin - Beetaloo Division	Dunmarra	-16.619	133.579	1125	1100	1075	zircon	LA_ICP_MS	Tasmania-Univ	University of Tasmania, School of Earth Sciences	Agilent 7900cs	detrital	siliciclastic	sandstone	R16027-S37290	45	16.413	1.32555		45
R16027-S37291	2	2014-312	Central Australia	Central Australia	Australia_Papua	North Australian Craton	Tomkinson Province - Renner Group	Pamayu	-18.0518	133.725	1710	1685	1660	zircon	LA_ICP_MS	Tasmania-Univ	University of Tasmania, School of Earth Sciences	Agilent 7900cs	detrital	siliciclastic	sandstone	R16027-S37291	42	15.413	1.4348		42
R16027-S37292	2	2015-211	Central Australia	Central Australia	Australia_Papua	North Australian Craton	Tomkinson Province - Renner Group	Pamayu	-18.7647	133.978	1515	1490	1465	zircon	LA_ICP_MS	Tasmania-Univ	University of Tasmania, School of Earth Sciences	Agilent 7900cs	detrital	siliciclastic	sandstone	R16027-S37292	41	15.413	1.4348		41
R16027-S37293	2	2014-318	Central Australia	Central Australia	Australia_Papua	North Australian Craton	Tomkinson Province - Renner Group	Pamayu	-18.2211	133.615	1540	1420	1300	zircon	LA_ICP_MS	Tasmania-Univ	University of Tasmania, School of Earth Sciences	Agilent 7900cs	detrital	siliciclastic	sandstone	R16027-S37293	61	15.413	1.4348		61
R16027-S37294	2	MA18A	Central Australia	Central Australia	Australia_Papua	North Australian Craton	Tomkinson Province - Renner Group	Pamayu	-18.2211	133.615	1540	1420	1300	zircon	LA_ICP_MS	Tasmania-Univ	University of Tasmania, School of Earth Sciences	Agilent 7900cs	detrital	siliciclastic	sandstone	R16027-S37294	53	15.413	1.4348		53
R16027-S37295	2	2014-311	Central Australia	Central Australia	Australia_Papua	North Australian Craton	Tomkinson Province - Renner Group	Lake Woods	-17.8685	133.65	1435	1410	1385	zircon	LA_ICP_MS	Tasmania-Univ	University of Tasmania, School of Earth Sciences	Agilent 7900cs	detrital	siliciclastic	sandstone	R16027-S37295	38	16.413	1.32555		38
R16027-S37296	2	2014-322	Central Australia	Central Australia	Australia_Papua	North Australian Craton	Birrindudu Basin - Tijunna Group	Jasper Gorge	-16.0257	130.674	1475	1450	1425	zircon	LA_ICP_MS	Tasmania-Univ	University of Tasmania, School of Earth Sciences	Agilent 7900cs	detrital	siliciclastic	sandstone	R16027-S37296	65	16.41	4.35072		65
R16034-S37312	2	GA-2306-966	Central Australia	Central Australia	Australia_Papua	North Australian Craton	Aileron Province	Hart	-22.4666	135.067	1800	1770	1740	zircon	SHRIMP	Canberra-Geosci	Geoscience Australia at Canberra	SHRIMP-IIe	detrital	meta_sedimentary	meta-sedimentary	R16034-S37312	47	15.415	1.4348		47
R16034-S37313	2	GA-2306-967	Central Australia	Central Australia	Australia_Papua	North Australian Craton	Aileron Province	Hart	-22.7582	135.149	1780	1680	1580	zircon	SHRIMP	Canberra-Geosci	Geoscience Australia at Canberra	SHRIMP-IIe	detrital	meta_sedimentary	meta-sedimentary	R16034-S37313	53	15.415	1.4348		53
R16034-S37314	2	GA-2307-041	Central Australia	Central Australia	Australia_Papua	North Australian Craton	Aileron Province	Hart	-22.6957	135.559	1790	1725	1660	zircon	SHRIMP	Canberra-Geosci	Geoscience Australia at Canberra	SHRIMP-IIe	detrital	meta_sedimentary	meta-sedimentary	R16034-S37314	34	15.415	1.4348		34
R16037-S37315	2	GA-2180-008	Central Australia	Central Australia	Australia_Papua	North Australian Craton	Melville Bay Metamorphics	Nhulunbuy	-12.1837	136.688	1880	1835	1790	zircon	SHRIMP	Canberra-Geosci	Geoscience Australia at Canberra	SHRIMP-IIe	detrital	meta_sedimentary	paragneiss	R16037-S37315	38	16.416	1.32555		38
R16037-S37316	2	GA-2179-941	Central Australia	Central Australia	Australia_Papua	North Australian Craton	Melville Bay Metamorphics	Nhulunbuy	-12.2117	136.703	1880	1835	1790	zircon	SHRIMP	Canberra-Geosci	Geoscience Australia at Canberra	SHRIMP-IIe	detrital	meta_sedimentary	quartzite	R16037-S37316	59	16.416	1.32555		59
R16037-S37317	2	GA-2307-042	Central Australia	Central Australia	Australia_Papua	North Australian Craton	Unnamed Gneiss Unit	Blue Mud Bay	-13.2577	136.06	1900	1865	1830	zircon	SHRIMP	Canberra-Geosci	Geoscience Australia at Canberra	SHRIMP-IIe	detrital	meta_sedimentary	paragneiss	R16037-S37317	34	16.416	1.32555		34
R16037-S37318	2	GA-2307-043	Central Australia	Central Australia	Australia_Papua	North Australian Craton	Grindall Formation	Blue Mud Bay	-13.2508	136.052	1985	1955	1825	zircon	SHRIMP	Canberra-Geosci	Geoscience Australia at Canberra	SHRIMP-IIe	detrital	meta_sedimentary	meta-sandstone	R16037-S37318	49	16.416	1.32555		49
R16037-S37319	2	GA-2306-974	Central Australia	Central Australia	Australia_Papua	North Australian Craton	Unnamed Arnhem Province unit	Nhulunbuy	-12.2855	136.719	1865	1815	1765	zircon	SHRIMP	Canberra-Geosci	Geoscience Australia at Canberra	SHRIMP-IIe	detrital	meta_sedimentary	calc-silicate	R16037-S37319	14	16.416	1.32555		14
R16041-S37323	2	JH924	Czech Rep.	Eastern Europe	Europe	Bohemian Massif	Davle Volcanic Complex	Hvozdnice	49.8739	14.3877	570	550	530	zircon	LA_ICP_MS	Bergen-Norway	University of Bergen, Norway	Thermo-Finnigan Element II	detrital	siliciclastic	greywacke	R16041-S37323	50	21.294	0.189397		50
R16041-S37324	2	JH925	Czech Rep.	Eastern Europe	Europe	Bohemian Massif	Davle Volcanic Complex	Hradistko	49.88	14.3971	570	550	530	zircon	LA_ICP_MS	Bergen-Norway	University of Bergen, Norway	Thermo-Finnigan Element II	detrital	siliciclastic	greywacke	R16041-S37324	83	21.294	0.189397		83
R16041-S37325	2	JH934	Czech Rep.	Eastern Europe	Europe	Bohemian Massif	Davle Volcanic Complex	Vandrlice	49.8819	14.3467	570	550	530	zircon	LA_ICP_MS	Bergen-Norway	University of Bergen, Norway	Thermo-Finnigan Element II	detrital	siliciclastic	greywacke	R16041-S37325	71	21.294	0.189397		71
R16041-S37326	2	JH935	Czech Rep.	Eastern Europe	Europe	Bohemian Massif	Sadek Formation	north of Pribram	49.7504	14.0009	510	490	470	zircon	LA_ICP_MS	Bergen-Norway	University of Bergen, Norway	Thermo-Finnigan Element II	detrital	siliciclastic	greywacke	R16041-S37326	79	21.294	0.189397		79
R16041-S37327	2	JH937	Czech Rep.	Eastern Europe	Europe	Bohemian Massif	Stechovice Group	Jarov	49.9467	14.3961	310	300	290	zircon	LA_ICP_MS	Bergen-Norway	University of Bergen, Norway	Thermo-Finnigan Element II	detrital	siliciclastic	sandstone (volcaniclastic)	R16041-S37327	28	21.294	0.189397		28
R16041-S37328	2	JH957	Czech Rep.	Eastern Europe	Europe	Bohemian Massif	Sadek Formation	Tyrovice	49.9906	13.7864	510	490	470	zircon	LA_ICP_MS	Bergen-Norway	University of Bergen, Norway	Thermo-Finnigan Element II	detrital	siliciclastic	greywacke	R16041-S37328	78	21.293	0.189397		78
R16042-S37329	2	SN47	Spain	Western Europe	Europe	Betic Cordillera	Tahal Formation	Tahal	37.2129	-2.31625	280	270	260	zircon	LA_ICP_MS	CurtinUniv-Perth-Ag7700	Curtin University - John deLaeter Center	Agilent 7700s	detrital	meta_sedimentary	quartzite	R16042-S37329	62	20.277	0.575015		62
R16042-S37330	2	SN48	Spain	Western Europe	Europe	Betic Cordillera	Tahal Formation	Tahal	37.2283	-2.29403	280	270	260	zircon	LA_ICP_MS	CurtinUniv-Perth-Ag7700	Curtin University - John deLaeter Center	Agilent 7700s	detrital	meta_sedimentary	quartzite	R16042-S37330	70	20.277	0.575015		70
R16042-S37331	2	SN49	Spain	Western Europe	Europe	Betic Cordillera	Tahal Formation	Tahal	37.2458	-2.29204	280	270	260	zircon	LA_ICP_MS	CurtinUniv-Perth-Ag7700	Curtin University - John deLaeter Center	Agilent 7700s	detrital	meta_sedimentary	quartzite	R16042-S37331	53	20.277	0.575015		53
R16042-S37332	2	SN51	Spain	Western Europe	Europe	Betic Cordillera	Tahal Formation	Benitagla	37.223	-2.19894	280	270	260	zircon	LA_ICP_MS	CurtinUniv-Perth-Ag7700	Curtin University - John deLaeter Center	Agilent 7700s	detrital	meta_sedimentary	quartzite	R16042-S37332	50	20.277	0.575015		50
R16042-S37333	2	SN31b	Spain	Western Europe	Europe	Betic Cordillera	Aulago Formation	Las Juntas	37.2978	-2.82416	323	313	303	zircon	SHRIMP	Granada	Univ of Granada Spain IBERSIMS Lab	SHRIMP-IIe/mc	detrital	meta_sedimentary	quartzite	R16042-S37333	21	20.277	0.575015		21
R16042-S37334	2	SN33	Spain	Western Europe	Europe	Betic Cordillera	Aulago Formation	Los Olmos	37.3171	-2.77083	323	313	303	zircon	SHRIMP	Granada	Univ of Granada Spain IBERSIMS Lab	SHRIMP-IIe/mc	detrital	meta_sedimentary	quartzite	R16042-S37334	26	20.277	0.575015		26
R16042-S37335	2	SN36	Spain	Western Europe	Europe	Betic Cordillera	Aulago Formation	El Haza de Riego	37.2171	-2.74437	323	313	303	zircon	SHRIMP	Granada	Univ of Granada Spain IBERSIMS Lab	SHRIMP-IIe/mc	detrital	meta_sedimentary	quartzite	R16042-S37335	41	20.277	0.575015		41
R16042-S37336	2	SN37	Spain	Western Europe	Europe	Betic Cordillera	Aulago Formation	Escullar	37.1912	-2.73035	323	313	303	zircon	SHRIMP	Granada	Univ of Granada Spain IBERSIMS Lab	SHRIMP-IIe/mc	detrital	meta_sedimentary	quartzite	R16042-S37336	32	20.277	0.575015		32
R16042-S37337	2	SN38	Spain	Western Europe	Europe	Betic Cordillera	Aulago Formation	Las Adelfas	37.1671	-2.7578	323	313	303	zircon	SHRIMP	Granada	Univ of Granada Spain IBERSIMS Lab	SHRIMP-IIe/mc	detrital	meta_sedimentary	quartzite	R16042-S37337	39	20.277	0.575015		39
R16043-S37338	2	PV29-JT04	Chile	SW South America	S_America	Chilean Coastal Cordillera	La Negra Formation	Michilla	-22.8284	-69.8717	195	185	175	zircon	LA_ICP_MS	Frankfurt Univ-Geosci	Frankfurt University, Institute of Geosciences	Thermo-Finnigan Element 2 XR	detrital	siliciclastic	sandstone	R16043-S37338	17	15.21	0.851046		17
R16045-S37339	2	SPP-22043	Argentina	SW South America	S_America	Sierras Pampeanas	Nikizanga Group	Nikizanga	-31.5376	-67.8575	500	470	440	zircon	SHRIMP	Canberra-II	Australian National University, Canberra	SHRIMP-II/mc	detrital	meta_sedimentary	quartzite	R16045-S37339	37	14.212	0.55681		37
R16045-S37340	2	LCH-22049	Argentina	SW South America	S_America	Sierras Pampeanas	Rio Las Chacras Formation	Loma de Las Chacras	-31.3015	-67.5267	525	500	475	zircon	SHRIMP	Canberra-II	Australian National University, Canberra	SHRIMP-II/mc	detrital	meta_sedimentary	meta-sandstone	R16045-S37340	3	14.212	0.55681		3
R16045-S37341	2	PAN-22001	Argentina	SW South America	S_America	Sierras Pampeanas	Mylonitic Quartzfeldspar Unit	Pan de Azucar Hill	-31.4089	-67.4613	525	500	475	zircon	SHRIMP	Canberra-II	Australian National University, Canberra	SHRIMP-II/mc	detrital	meta_sedimentary	quartzite	R16045-S37341	19	14.212	0.55681		19
R16046-S37342	2	20160815-05	Peru	Northern South America	S_America	Peruvian Andes	Puente Formation	Manazo	-15.8648	-70.4262	165	155	145	zircon	LA_ICP_MS	Houston-Univ	University of Houston	Varian 810 quadrupole	detrital	meta_sedimentary	quartzite	R16046-S37342	125	16.209	0.704704		125
R16046-S37343	2	20160815-04	Peru	Northern South America	S_America	Peruvian Andes	Labra Formation	Manazo	-15.8527	-70.3054	165	155	145	zircon	LA_ICP_MS	Houston-Univ	University of Houston	Varian 810 quadrupole	detrital	meta_sedimentary	quartzite	R16046-S37343	140	16.209	0.704704		140
R16046-S37344	2	20160814-15	Peru	Northern South America	S_America	Peruvian Andes	Hualhuani Formation	Huacamaya	-16.2751	-70.1932	145	135	125	zircon	LA_ICP_MS	Houston-Univ	University of Houston	Varian 810 quadrupole	detrital	meta_sedimentary	quartzite	R16046-S37344	82	16.209	0.704704		82
R16046-S37345	2	20160815-06	Peru	Northern South America	S_America	Peruvian Andes	Hualhuani Formation	Manazo	-15.8621	-70.4462	145	135	125	zircon	LA_ICP_MS	Houston-Univ	University of Houston	Varian 810 quadrupole	detrital	meta_sedimentary	quartzite	R16046-S37345	33	16.209	0.704704		33
R16046-S37346	2	20160813-08	Peru	Northern South America	S_America	Peruvian Andes	Huancane Formation	Ilave	-16.0518	-69.7722	145	135	125	zircon	LA_ICP_MS	Houston-Univ	University of Houston	Varian 810 quadrupole	detrital	siliciclastic	sandstone	R16046-S37346	172	16.21	0.704704		172
R16046-S37347	2	20150519-03	Peru	Northern South America	S_America	Peruvian Andes	Quilque Formation	Paruro	-13.6936	-71.848	59	57	55	zircon	LA_ICP_MS	Houston-Univ	University of Houston	Varian 810 quadrupole	detrital	siliciclastic	sandstone	R16046-S37347	140	16.208	0.704704		140
R16046-S37348	2	20150520-01	Peru	Northern South America	S_America	Peruvian Andes	Kayra Formation	Paruro	-13.6965	-71.8514	42	41	40	zircon	LA_ICP_MS	Houston-Univ	University of Houston	Varian 810 quadrupole	detrital	siliciclastic	sandstone	R16046-S37348	128	16.208	0.704704		128
R16046-S37349	2	20150525-02	Peru	Northern South America	S_America	Peruvian Andes	Soncco Formation	Los Jardines	-13.6176	-71.8436	38	36	34	zircon	LA_ICP_MS	Houston-Univ	University of Houston	Varian 810 quadrupole	detrital	siliciclastic	sandstone	R16046-S37349	102	16.208	0.704704		102
R16046-S37350	2	20140611-01	Peru	Northern South America	S_America	Peruvian Andes	Punacancha Formation base	Los Jardines	-13.6164	-71.8732	28	27	26	zircon	LA_ICP_MS	Houston-Univ	University of Houston	Varian 810 quadrupole	detrital	siliciclastic	sandstone	R16046-S37350	115	16.208	0.704704		115
R16046-S37351	2	20140611-03	Peru	Northern South America	S_America	Peruvian Andes	Punacancha Formation top	Los Jardines	-13.6283	-71.8854	24	23	22	zircon	LA_ICP_MS	Houston-Univ	University of Houston	Varian 810 quadrupole	detrital	siliciclastic	sandstone	R16046-S37351	66	16.208	0.704704		66
R16046-S37352	2	20140605-01	Peru	Northern South America	S_America	Peruvian Andes	Paruro Formation base	Paruro	-13.7591	-71.8233	11	9	7	zircon	LA_ICP_MS	Houston-Univ	University of Houston	Varian 810 quadrupole	detrital	siliciclastic	sandstone	R16046-S37352	10	16.208	0.704704		10
R16046-S37353	2	20140528-01	Peru	Northern South America	S_America	Peruvian Andes	Paruro Formation base	Paruro	-13.7531	-71.8351	11	9	7	zircon	LA_ICP_MS	Houston-Univ	University of Houston	Varian 810 quadrupole	detrital	siliciclastic	sandstone	R16046-S37353	51	16.208	0.704704		51
R16046-S37354	2	20140605-02	Peru	Northern South America	S_America	Peruvian Andes	Paruro Formation base	Paruro	-13.7597	-71.8228	11	9	7	zircon	LA_ICP_MS	Houston-Univ	University of Houston	Varian 810 quadrupole	detrital	siliciclastic	sandstone	R16046-S37354	0	16.208	0.704704		0
R16046-S37355	2	20140608-03	Peru	Northern South America	S_America	Peruvian Andes	Paruro Formation top	Paruro	-13.768	-71.8298	9	7	5	zircon	LA_ICP_MS	Houston-Univ	University of Houston	Varian 810 quadrupole	detrital	siliciclastic	sandstone	R16046-S37355	156	16.208	0.704704		156
R16051-S37356	2	EB-382	Brazil-Southeast	Eastern South America	S_America	Rio de la Plata Craton	Santa Maria Chico Complex	Dom Pedrito	-30.7926	-54.6388	2110	2108	2106	zircon	LA_ICP_MS	OuroPreto-Geochron_2	Federal Univ of Ouro Preto, Geochronology Lab	Thermo Finnigan Element 2	detrital	meta_sedimentary	paragneiss	R16051-S37356	50	14.225	0.55681		50
R16051-S37357	2	RL-76	Brazil-Southeast	Eastern South America	S_America	Rio de la Plata Craton	Santa Maria Chico Complex	Dom Pedrito	-31.075	-54.89	2110	2108	2106	zircon	LA_ICP_MS	OuroPreto-Geochron_2	Federal Univ of Ouro Preto, Geochronology Lab	Thermo Finnigan Element 2	detrital	meta_sedimentary	paragneiss	R16051-S37357	50	14.225	0.55681		50
R16051-S37358	2	RL-102	Brazil-Southeast	Eastern South America	S_America	Rio de la Plata Craton	Santa Maria Chico Complex	Dom Pedrito	-30.859	-54.8227	2110	2108	2106	zircon	LA_ICP_MS	OuroPreto-Geochron_2	Federal Univ of Ouro Preto, Geochronology Lab	Thermo Finnigan Element 2	detrital	meta_sedimentary	paragneiss	R16051-S37358	27	14.225	0.55681		27
R16051-S37359	2	RL-68	Brazil-Southeast	Eastern South America	S_America	Rio de la Plata Craton	Santa Maria Chico Complex	Dom Pedrito	-30.9946	-54.8623	2110	2108	2106	zircon	LA_ICP_MS	OuroPreto-Geochron_2	Federal Univ of Ouro Preto, Geochronology Lab	Thermo Finnigan Element 2	detrital	meta_sedimentary	paragneiss	R16051-S37359	50	14.225	0.55681		50
R16051-S37360	2	EL-23B	Brazil-Southeast	Eastern South America	S_America	Rio de la Plata Craton	Santa Maria Chico Complex	Dom Pedrito	-31.078	-54.9038	2110	2108	2106	zircon	LA_ICP_MS	OuroPreto-Geochron_2	Federal Univ of Ouro Preto, Geochronology Lab	Thermo Finnigan Element 2	detrital	meta_sedimentary	paragneiss	R16051-S37360	28	14.225	0.55681		28
R16051-S37361	2	EL-23A	Brazil-Southeast	Eastern South America	S_America	Rio de la Plata Craton	Santa Maria Chico Complex	Dom Pedrito	-31.078	-54.9038	2110	2108	2106	zircon	LA_ICP_MS	OuroPreto-Geochron_2	Federal Univ of Ouro Preto, Geochronology Lab	Thermo Finnigan Element 2	detrital	meta_sedimentary	paragneiss	R16051-S37361	22	14.225	0.55681		22
R16052-S37362	2	BS5	Brazil-Southeast	Eastern South America	S_America	Parana Basin	Santa Maria Formation	Santa Cruz do Sul	-29.7902	-52.4085	230	215	200	zircon	LA_ICP_MS	Sao Paulo-Photon	University of Sao Paulo, CPGeo-USP Lab	Thermo-Fisher Neptune	detrital	siliciclastic	sandstone	R16052-S37362	85	15.227	1.16346		85
R16052-S37363	2	BS2	Brazil-Southeast	Eastern South America	S_America	Parana Basin	Santa Maria Formation	Venancio Aires	-29.6421	-52.1439	230	215	200	zircon	LA_ICP_MS	Sao Paulo-Photon	University of Sao Paulo, CPGeo-USP Lab	Thermo-Fisher Neptune	detrital	siliciclastic	siltstone	R16052-S37363	77	15.227	1.16346		77
R16059-S37382	2	15ET273b	Northern Canada	Canada_Northern	N_America	Rae Craton	Wholdaia Lake Shear Zone	east of of Wholdaia Lake	60.6322	-104.143	1962	1960	1958	zircon	LA_ICP_MS	Boise State Univ	Boise State University, Isotope Geology Lab	Thermo Electron X-series II	detrital	meta_sedimentary	paragneiss	R16059-S37382	4	22.175	2.78971		4
R16090-S37384	2	CJ02	China-Eastern	Eastern China	Asia	Yangtze River System	Yangtze River	Wuhan	30.5613	114.296	0	0	0	zircon	LA_ICP_MS	Wuhan-GPMR	China Univ of Geoscience, State Key Lab GPMR	Agilent 7500a	detrital	modern_sediment	sand (river)	R16090-S37384	21	20.394	0.324298		21
R16090-S37385	2	HJ02	China-Eastern	Eastern China	Asia	Yangtze River System	Han River	Zhongxiang	31.1868	112.559	0	0	0	zircon	LA_ICP_MS	Wuhan-GPMR	China Univ of Geoscience, State Key Lab GPMR	Agilent 7500a	detrital	modern_sediment	sand (river)	R16090-S37385	20	20.392	0.324298		20
R16090-S37386	2	09TTH04	China-Western	Western China	Asia	Yangtze River System	Tuotuo River	Tangolashan	34.2206	92.4444	0	0	0	zircon	LA_ICP_MS	Wuhan-GPMR	China Univ of Geoscience, State Key Lab GPMR	Agilent 7500a	detrital	modern_sediment	sand (river)	R16090-S37386	83	20.372	0.213651		83
R16090-S37387	2	09TTH02	China-Western	Western China	Asia	Yangtze River System	Tongtian River	Qumarleb County	34.0358	95.8227	0	0	0	zircon	LA_ICP_MS	Wuhan-GPMR	China Univ of Geoscience, State Key Lab GPMR	Agilent 7500a	detrital	modern_sediment	sand (river)	R16090-S37387	71	20.375	0.213651		71
R16090-S37388	2	YNJSJ	China-Eastern	Eastern China	Asia	Yangtze River System	Jinsha River	Jiangtou	25.9642	101.88	0	0	0	zircon	LA_ICP_MS	Wuhan-GPMR	China Univ of Geoscience, State Key Lab GPMR	Agilent 7500a	detrital	modern_sediment	sand (river)	R16090-S37388	48	19.381	0.391719		48
R16090-S37389	2	CJ04	China-Eastern	Eastern China	Asia	Yangtze River System	Yangtze River	Chongqing	29.57	106.585	0	0	0	zircon	LA_ICP_MS	Wuhan-GPMR	China Univ of Geoscience, State Key Lab GPMR	Agilent 7500a	detrital	modern_sediment	sand (river)	R16090-S37389	21	19.386	0.391719		21
R16090-S37390	2	CJ07	China-Eastern	Eastern China	Asia	Yangtze River System	Yangtze River	Shanghai	31.4653	121.413	0	0	0	zircon	LA_ICP_MS	Wuhan-GPMR	China Univ of Geoscience, State Key Lab GPMR	Agilent 7500a	detrital	modern_sediment	sand (river)	R16090-S37390	55	20.401	0.324298		55
R16090-S37391	2	JLJ02	China-Eastern	Eastern China	Asia	Yangtze River System	Jialing River	Chongqing	29.5722	106.583	0	0	0	zircon	LA_ICP_MS	Wuhan-GPMR	China Univ of Geoscience, State Key Lab GPMR	Agilent 7500a	detrital	modern_sediment	sand (river)	R16090-S37391	45	19.386	0.391719		45
R16090-S37392	2	HJ01	China-Eastern	Eastern China	Asia	Yangtze River System	Han River	Wuhan	30.5869	114.201	0	0	0	zircon	LA_ICP_MS	Wuhan-GPMR	China Univ of Geoscience, State Key Lab GPMR	Agilent 7500a	detrital	modern_sediment	sand (river)	R16090-S37392	40	20.394	0.324298		40
R16148-S37393	2	STPD	Venezuela	Northern South America	S_America	Venezuelan Andes	Iglesias Complex	NW of Gavidia	8.69056	-70.9358	264	244	224	zircon	LA_ICP_MS	Arizona-LaserChron-Nu3	University of Arizona, LaserChron Lab	Nu Plasma HR	detrital	meta_sedimentary	paragneiss	R16148-S37393	43	18.209	0.987698		43
R16149-S37394	2	Veedum	Eastern USA	USA_Eastern	N_America	Superior Province	Penokean Orogen	Veedum WI	44.4095	-90.1746	1320	1220	1120	zircon	LA_ICP_MS	Arizona-LaserChron-Nu	University of Arizona, LaserChron Lab	Nu Plasma HR	detrital	meta_sedimentary	quartzite	R16149-S37394	2	21.189	2.49774		2
R16150-S37395	2	101929	Russia-Far East	Russia_Far East	Asia	Central Asian Orogenic Belt	Allin Formation	SW Khabarovsk Krai	50.973	131.587	785	770	755	zircon	LA_ICP_MS	Arizona-LaserChron	University of Arizona, LaserChron Lab	ThermoFisher Element 2	detrital	siliciclastic	sandstone	R16150-S37395	98	21.411	0.519916		98
R16150-S37396	2	K-30-1	Russia-Far East	Russia_Far East	Asia	Central Asian Orogenic Belt	Chergilen Formation	SW Khabarovsk Krai	50.9653	131.617	850	825	800	zircon	LA_ICP_MS	Arizona-LaserChron	University of Arizona, LaserChron Lab	ThermoFisher Element 2	detrital	siliciclastic	sandstone	R16150-S37396	91	21.411	0.519916		91
R16200-S37397	2	EBS	Japan	Eastern Asia	Asia	East Asia Arc-Trench System	Amakusa-Mifune District	Eastern Goshonourajima Island	32.3286	130.361	100	96	92	zircon	LA_ICP_MS	Tokyo-Natl Museum	National Museum of Nature & Sciences, Tokyo	Agilent 7700x	detrital	siliciclastic	sandstone	R16200-S37397	28	20.41	0.675069		28
R16200-S37398	2	ENK	Japan	Eastern Asia	Asia	East Asia Arc-Trench System	Amakusa-Mifune District	Eastern Goshonourajima Island	32.3358	130.367	103	100	97	zircon	LA_ICP_MS	Tokyo-Natl Museum	National Museum of Nature & Sciences, Tokyo	Agilent 7700x	detrital	siliciclastic	sandstone	R16200-S37398	18	20.41	0.675069		18
R16200-S37399	2	KRK	Japan	Eastern Asia	Asia	East Asia Arc-Trench System	Amakusa-Mifune District	Western Goshonourajima Island	32.3378	130.334	100	97	94	zircon	LA_ICP_MS	Tokyo-Natl Museum	National Museum of Nature & Sciences, Tokyo	Agilent 7700x	detrital	siliciclastic	sandstone	R16200-S37399	6	20.41	0.675069		6
R16200-S37400	2	MFN	Japan	Eastern Asia	Asia	East Asia Arc-Trench System	Amakusa-Mifune District	Misato	32.6422	130.774	92	90	88	zircon	LA_ICP_MS	Tokyo-Natl Museum	National Museum of Nature & Sciences, Tokyo	Agilent 7700x	detrital	siliciclastic	sandstone	R16200-S37400	25	20.41	0.675069		25
R16200-S37401	2	KYM	Japan	Eastern Asia	Asia	East Asia Arc-Trench System	Amakusa-Mifune District	Ukisaikan	32.67	130.708	90	88	86	zircon	LA_ICP_MS	Tokyo-Natl Museum	National Museum of Nature & Sciences, Tokyo	Agilent 7700x	detrital	siliciclastic	sandstone	R16200-S37401	29	20.41	0.675069		29
R16200-S37402	2	GNK	Japan	Eastern Asia	Asia	East Asia Arc-Trench System	Amakusa-Mifune District	Minami	32.7042	130.693	84	82	80	zircon	LA_ICP_MS	Tokyo-Natl Museum	National Museum of Nature & Sciences, Tokyo	Agilent 7700x	detrital	siliciclastic	sandstone	R16200-S37402	27	20.41	0.675069		27
R16200-S37403	2	HNS	Japan	Eastern Asia	Asia	East Asia Arc-Trench System	Amakusa-Mifune District	Hinoshima Island	32.3967	130.417	86	84	82	zircon	LA_ICP_MS	Tokyo-Natl Museum	National Museum of Nature & Sciences, Tokyo	Agilent 7700x	detrital	siliciclastic	sandstone	R16200-S37403	17	20.41	0.675069		17
R16200-S37404	2	AMR	Japan	Eastern Asia	Asia	East Asia Arc-Trench System	Amakusa-Mifune District	NE Kamishima Island	32.5175	130.457	82	80	78	zircon	LA_ICP_MS	Tokyo-Natl Museum	National Museum of Nature & Sciences, Tokyo	Agilent 7700x	detrital	siliciclastic	sandstone	R16200-S37404	38	20.41	0.675069		38
R16200-S37405	2	OOE	Japan	Eastern Asia	Asia	East Asia Arc-Trench System	Amakusa-Mifune District	Western Shimoshima Island	32.3189	129.99	80	76	72	zircon	LA_ICP_MS	Tokyo-Natl Museum	National Museum of Nature & Sciences, Tokyo	Agilent 7700x	detrital	siliciclastic	sandstone	R16200-S37405	18	20.409	0.675069		18
R16200-S37406	2	SMT	Japan	Eastern Asia	Asia	East Asia Arc-Trench System	Amakusa-Mifune District	Western Shimoshima Island	32.3281	130.022	71	69	67	zircon	LA_ICP_MS	Tokyo-Natl Museum	National Museum of Nature & Sciences, Tokyo	Agilent 7700x	detrital	siliciclastic	sandstone	R16200-S37406	9	20.41	0.675069		9
R16274-S37418	2	GBLD-004	Namibia	Southern Africa	Africa	Kalahari Copperbelt	Upper Ngwako Pan Formation	Farm 839	-21.5869	20.2294	1075	1050	1025	zircon	LA_ICP_MS	US Geo Survey-Denver	US Geological Survey, GGGSC Lab, Denver	Nu Plasma AttoM	detrital	siliciclastic	sandstone	R16274-S37418	76	15.3	0.471681		76
R16274-S37419	2	EISD-008	Namibia	Southern Africa	Africa	Kalahari Copperbelt	Lower DKar Formation	Fortuna Farm	-21.779	19.8592	1055	1030	1005	zircon	LA_ICP_MS	US Geo Survey-Denver	US Geological Survey, GGGSC Lab, Denver	Nu Plasma AttoM	detrital	siliciclastic	sandstone	R16274-S37419	109	15.299	0.471681		109
R16274-S37420	2	HA-251	Botswana	Southern Africa	Africa	Kalahari Copperbelt	Lower DKar Formation	New Discovery Prospect	-21.0942	22.6678	1100	1070	1040	zircon	LA_ICP_MS	US Geo Survey-Denver	US Geological Survey, GGGSC Lab, Denver	Nu Plasma AttoM	detrital	siliciclastic	sandstone	R16274-S37420	101	15.302	0.471681		101
R16274-S37421	2	Mamuno	Botswana	Southern Africa	Africa	Kalahari Copperbelt	Lower Mamuno Formation	Zone 9 Prospect	-20.7164	23.4243	1070	1045	1020	zircon	LA_ICP_MS	US Geo Survey-Denver	US Geological Survey, GGGSC Lab, Denver	Nu Plasma AttoM	detrital	siliciclastic	sandstone	R16274-S37421	59	15.303	0.471681		59
R16307-S37422	2	1115	Russia-Central Siberia	Russia_Central Siberia	Asia	Siberian Craton	Shangulezh Formation	Nizhneudinsk	54.9949	98.3165	675	665	655	zircon	LA_ICP_MS	Tianjin-ThermoFisher	Tianjing Institute of Geology and Mineral Resourses	Thermo Fisher Neptune X-Series II	detrital	siliciclastic	sandstone	R16307-S37422	13	22.378	1.93861		13
R16307-S37423	2	1120	Russia-Central Siberia	Russia_Central Siberia	Asia	Siberian Craton	Shangulezh Formation	Nizhneudinsk	55.0295	98.2113	660	650	640	zircon	LA_ICP_MS	Tianjin-ThermoFisher	Tianjing Institute of Geology and Mineral Resourses	Thermo Fisher Neptune X-Series II	detrital	siliciclastic	sandstone	R16307-S37423	35	22.378	1.93861		35
R16307-S37424	2	1133	Russia-Central Siberia	Russia_Central Siberia	Asia	Siberian Craton	Shangulezh Formation	Birysusa River	54.827	98.2125	665	655	645	zircon	LA_ICP_MS	Tianjin-ThermoFisher	Tianjing Institute of Geology and Mineral Resourses	Thermo Fisher Neptune X-Series II	detrital	siliciclastic	sandstone	R16307-S37424	7	22.378	1.93861		7
R16307-S37425	2	1140	Russia-Central Siberia	Russia_Central Siberia	Asia	Siberian Craton	Shangulezh Formation	Birysusa River	54.9135	98.2358	670	660	650	zircon	LA_ICP_MS	Tianjin-ThermoFisher	Tianjing Institute of Geology and Mineral Resourses	Thermo Fisher Neptune X-Series II	detrital	siliciclastic	sandstone	R16307-S37425	46	22.378	1.93861		46
R16307-S37426	2	1286	Russia-Central Siberia	Russia_Central Siberia	Asia	Siberian Craton	Tagul Formation	Nersa Village	55.0848	97.8388	650	640	630	zircon	LA_ICP_MS	Apatite-to-Zircon Idaho	Apatite to Zircon, Inc.; Viola, Idaho	Agilent 7700x	detrital	siliciclastic	sandstone	R16307-S37426	42	22.377	1.93861		42
[truncated: 4,955 more rows]

## Sheet: UPb_Data
Ref-Sample Key	Group	Sample&Grain	Non-Iter. Probability age (Ma)	Strat. Age (Ma)	Concord Class	12x12 grid index	12x12 grid weight
[truncated: 559,595+ more rows]

[truncated: 1 more sheets: Grids_12x12]
