# Supplementary material for: Enhanced U-Pb detrital zircon, Lu-Hf zircon, δ18O zircon, and Sm-Nd whole rock global databases
Source: Sci Data. 2024 Jan 9;11:56. doi: 10.1038/s41597-023-02902-9 (PMC10776700; doi:10.1038/s41597-023-02902-9)
Supplement: Supplementary file 10 — DB10 - 2021-2023 non-metamorphic detrital zircon [file 41597_2023_2902_MOESM10_ESM.xlsx]

## Sheet: References
Ref No.	Group	Lead_Author	Year	Journal	Vol.	Pages	Title	Web Link	Accepted records	384,477 total recs
R20315	3	Hui, B. et al.	2021	Intl Geology Review	63	1132-1152	Detrital zircon U–Pb ages of metasedimentary rocks from the Neoproterozoic Zhoutan Group in the northern Cathaysia Block (South China): Provenance and tectonic implications	https://doi.org/10.1080/00206814.2020.1752827	130
R20316	3	Zhang, S. et al.	2021	Intl Geology Review	63	917-940	Tectono-magmatic events of the Qilian orogenic belt in northern Tibet: new insights from detrital zircon geochronology of river sands	https://doi.org/10.1080/00206814.2020.1734876	102
R20317	3	Wang, X. et al.	2021	Intl Geology Review	63	144-160	Sedimentary response to the non-synchronous closure of Paleo-Asian Ocean: evidence from U-Pb ages and Hf isotopic compositions of detrital zircons from the Linxi Formation, NE China	https://doi.org/10.1080/00206814.2019.1706650	179
R20347	3	Shaanan, U. et al.	2021	Basin Research	33	26-47	Drainage response to Arabia–Eurasia collision: Insights from provenance examination of the Cyprian Kythrea flysch (Eastern Mediterranean Basin)	https://doi.org/10.1111/bre.12452	294
R20356	3	Gama, C. et al.	2021	Geological Magazine	158	311-329	Detrital zircon provenance of Triassic sandstone of the Algarve Basin (SW Iberia): evidence of Gondwanan- and Laurussian-type sources of sediment	https://doi.org/10.1017/S0016756820000370	349
R20416	3	Pacheco, F.E.R.C. et al.	2021	J South Amer Earth Sci	105	102709	Detrital zircon U-Pb and Lu-Hf data for a kinzigitic gneiss (Jequitinhonha Complex, Araçuaí Orogen, SE Brazil) constrain the age of a huge storage of Ediacaran carbon	https://doi.org/10.1016/j.jsames.2020.102709	108
R20436	3	Romanov, M. et al.	2021	Intl Geology Review	63	1658-1681	Late Neoproterozoic evolution of the southwestern margin of the Siberian Craton: evidence from sedimentology, geochronology and detrital zircon analysis	https://doi.org/10.1080/00206814.2020.1790044	474
R20443	3	Meinhold, G. et al.	2021	Geological Magazine	158	442-458	Detrital zircon provenance of north Gondwana Palaeozoic sandstones from Saudi Arabia	https://doi.org/10.1017/S0016756820000576	1318
R20446	3	Cho, M. et al.	2021	GSA Bulletin	133	488-504	U-Pb detrital zircon ages of Cambrian−Ordovician sandstones from the Taebaeksan Basin, Korea: Provenance variability in platform shelf sequences and paleogeographic implications	https://doi.org/10.1130/B35521.1	179
R20457	3	Adams, C.J. et al.	2021	Australian J Earth Sci	68	381-396	Detrital zircon age studies of Haast Schist in western Otago and Marlborough, New Zealand: constraints on their protolith age, terrane ancestry and Au–W mineralisation	https://doi.org/10.1080/08120099.2020.1776389	752
R20459	3	Mukhopadhyay, J. et al.	2021	Geological Journal	56	60-78	Detrital zircon U–Pb LA‐ICPMS ages from the Kolhan Group, Singhbhum Craton, eastern India: Implications for terminal Mesoproterozoic palaeogeography between Columbia and Rodinia along the Central Indian Tectonic Zone	https://doi.org/10.1002/gj.3931	50
R20462	3	Bero, D.A. et al.	2021	Intl Geology Review	63	1563-1595	New insights on Franciscan Complex geology, architecture, depositional age, and provenance for the western Mt. Tamalpais area, Marin County, California	https://doi.org/10.1080/00206814.2020.1785338	1108
R20463	3	Zieger, J. et al.	2021	Intl Geology Review	63	1758-1781	The evolution of the southern Namibian Karoo-aged basins: implications from detrital zircon geochronologic and geochemistry data	https://doi.org/10.1080/00206814.2020.1795732	792
R20464	3	Tankwa, M.N. et al.	2021	Intl Geology Review	63	1737-1757	Petrogenesis and tectonic setting of the Paleoproterozoic Kelle Bidjoka iron formations, Nyong group greenstone belts, southwestern Cameroon. Constraints from petrology, geochemistry, and LA-ICP-MS zircon U-Pb geochronology	https://doi.org/10.1080/00206814.2020.1793423	4
R20465	3	Wen, Z. et al.	2021	Intl Geology Review	63	1311-1330	Detrital zircon U-Pb ages of the late Mesoproterozoic–Neoproterozoic Qiaotou formation in the Liao-Ji area of the North China Craton: implications for Rodinia reconstruction	https://doi.org/10.1080/00206814.2020.1762250	550
R20466	3	Lyu, P. et al.	2021	Intl Geology Review	63	1423-1436	The nature of Early Palaeozoic Kwangsian orogenic event in the South China Block: constraints from detrital zircons in Cambrian strata	https://doi.org/10.1080/00206814.2020.1771781	87
R20468	3	Tye, A.R. et al.	2021	Basin Research	33	933-967	Sedimentary response to a collision orogeny recorded in detrital zircon provenance of Greater Caucasus foreland basin sediments	https://doi.org/10.1111/bre.12499	4383
R20469	3	Nauton‐Fourteu, M. et al.	2021	Basin Research	33	342-363	Constraining recycled detritus in quartz‐rich sandstones: Insights from a multi‐proxy provenance study of the Mid‐Carboniferous, Clare Basin, western Ireland	https://doi.org/10.1111/bre.12469	239
R20470	3	Craddock, W.H. et al.	2021	Basin Research	33	250-269	Detrital zircon age spectra of middle and upper Eocene outcrop belts, U.S. Gulf Coast region	https://doi.org/10.1111/bre.12464	6679
R20472	3	Marchand, E. et al.	2021	Basin Research	33	270-290	LA‐ICP‐MS dating of detrital zircon grains from the Cretaceous allochthonous bauxites of Languedoc (south of France): Provenance and geodynamic consequences	https://doi.org/10.1111/bre.12465	584
R20477	3	Chen, Y. et al.	2021	Geological Magazine	158	875-890	Detrital zircon U–Pb–Hf isotopes for the Permo-Carboniferous sediments in the northern Alxa area, NW China: provenance and tectonic implications for the middle segment of the Central Asian Orogenic Belt	https://doi.org/10.1017/S0016756820000965	250
R20480	3	Hui, B. et al.	2021	Geological Magazine	158	842-858	Neoproterozoic active margin in the northwestern Yangtze Block, South China: new clues from detrital zircon U–Pb geochronology and geochemistry of sedimentary rocks from the Hengdan Group	https://doi.org/10.1017/S0016756820000898	190
R20481	3	Arboit, F. et al.	2021	Geoscience Frontiers	12	657-676	Constraining the links between the Himalayan belt and the Central Myanmar Basins during the Cenozoic: An integrated multi-proxy detrital geochronology and trace-element geochemistry study	https://doi.org/10.1016/j.gsf.2020.05.024	1574
R20482	3	Fornelli, A. et al.	2021	Geological Magazine	158	859-874	U–Pb detrital zircon ages from Gorgoglione Flysch sandstones in Southern Apennines (Italy) as provenance indicators	https://doi.org/10.1017/S0016756820000886	28
R20483	3	Armstrong‐Altrin, J.S. et al.	2021	Geological Journal	56	2418-2438	Microtexture and U–Pb geochronology of detrital zircon grains in the Chachalacas beach, Veracruz State, Gulf of Mexico	https://doi.org/10.1002/gj.3984	21
R20486	3	Ronemus, C.B. et al.	2021	GSA Bulletin	133	777-801	Mesoproterozoic−Early Cretaceous provenance and paleogeographic evolution of the Northern Rocky Mountains: Insights from the detrital zircon record of the Bridger Range, Montana, USA	https://doi.org/10.1130/B35628.1	1269
R20516	3	Menoncello, K.D. et al.	2021	J South Amer Earth Sci	105	102958	Geology and U-Pb detrital zircon geochronology coupled with zircon fission tracks of the Jauru formation of Parecis Basin, Brazil	https://doi.org/10.1016/j.jsames.2020.102958	92
R20519	3	Armas, P. et al.	2021	J South Amer Earth Sci	105	102948	Lower-middle ordovician sedimentary environment and provenance of the suri formation in the northern region of the Famatina belt, Catamarca, Argentina	https://doi.org/10.1016/j.jsames.2020.102948	46
R20526	3	Wang, Y. et al.	2021	Gondwana Research	89	265-286	A late Paleozoic extension basin constrained by sedimentology and geochronology in eastern Central Asia Orogenic Belt	https://doi.org/10.1016/j.gr.2020.10.005	421
R20535	3	Spikings, R. et al.	2021	Gondwana Research	90	77-101	Constraints on the ages of the crystalline basement and Palaeozoic cover exposed in the Cordillera real, Ecuador: 40Ar/39Ar analyses and detrital zircon U/Pb geochronology	https://doi.org/10.1016/j.gr.2020.10.009	435
R20537	3	Dias, A.N.C. et al.	2021	Intl J Earth Science	110	233-249	Provenance of Neogene deposits of Barreiras Formation in the southeastern Brazilian continental margin	https://doi.org/10.1007/s00531-020-01949-y	310
R20540	3	Tabaud, A.S. et al.	2021	Gondwana Research	90	1–26	Evolution of a Cambro-Ordovician active margin in northern Gondwana: Geochemical and zircon geochronological evidence from the Gory Sowie metasedimentary rocks, Poland	https://doi.org/10.1016/j.gr.2020.10.011	97
R20542	3	Fedorchuk, N.D. et al.	2021	J South Amer Earth Sci	106	102989	Provenance of late Paleozoic glacial/post-glacial deposits in the eastern Chaco-Paraná Basin, Uruguay and southernmost Paraná Basin, Brazil	https://doi.org/10.1016/j.jsames.2020.102989	249
R20543	3	Han, X. et al.	2021	GSA Bulletin	133	1283-1300	The middle Cretaceous (110–94 Ma) evolution of Tangza Basin in the western Tibetan Plateau and implications for initial topographic growth of northern Lhasa	https://doi.org/10.1130/B35708.1	285
R20546	3	Luo, W. et al.	2021	Arabian J Sci & Engineering	46	587-600	Detrital Zircon U–Pb Geochronology as an Indicator of Provenance in the Zhiluo Formation of the Western Ordos Basin, China	https://doi.org/10.1007/s13369-020-04993-7	218
R20547	3	Levy, D.A. et al.	2021	GSA Bulletin	133	1105-1127	Early Permian tectonic evolution of the Last Chance thrust system: An example of induced subduction initiation along a plate boundary transform	https://doi.org/10.1130/B35752.1	301
R20549	3	Wang, W. et al.	2021	Geology	49	228-232	Fragmentation of South China from greater India during the Rodinia-Gondwana transition	https://doi.org/10.1130/G48308.1	210
R20550	3	Bhattacharya, G. et al.	2021	GSA Bulletin	133	1007-1020	Detrital zircon provenance of the Indus Group, Ladakh, NW India: Implications for the timing of the India-Asia collision and other syn-orogenic processes	https://doi.org/10.1130/B35624.1	966
R20552	3	Zhang, J. et al.	2021	Intl Geology Review	63	1969-1989	Provenance of Middle Jurassic sequences in the Northern Qiangtang: implications for Mesozoic exhumation of the Central Tibetan Mountain Range	https://doi.org/10.1080/00206814.2020.1818299	649
R20553	3	Barham, M. et al.	2021	Sedimentology	68	531-556	Reduce or recycle? Revealing source to sink links through integrated zircon–feldspar provenance fingerprinting	https://doi.org/10.1111/sed.12790	343
R20554	3	Zhou, H. et al.	2021	GSA Bulletin	133	802-818	Tectonic origin of the Bainaimiao arc terrane in the southern Central Asian orogenic belt: Evidence from sedimentary and magmatic rocks in the Damao region	https://doi.org/10.1130/B35496.1	166
R20557	3	Sanchez, A.J. et al.	2021	Gondwana Research	90	135-158	U-Pb geochronology of detrital and igneous zircon grains from the Águilas Arc in the Internal Betics (SE Spain): Implications for Carboniferous-Permian paleogeography of Pangea	https://doi.org/10.1016/j.gr.2020.10.013	976
R20560	3	Ferreira, B.F. et al.	2021	J South Amer Earth Sci	105	102994	Stratigraphy and U–Pb detrital zircon provenance, Crixás Greenstone Belt, Goiás-Brasil: Gold-bearing vs barren siliciclastic rocks	https://doi.org/10.1016/j.jsames.2020.102994	112
R20562	3	Dabard, M.P. et al.	2021	Gondwana Research	90	63-76	Provenance of Ediacaran-Ordovician sediments of the Medio Armorican Domain, Brittany, West France: Constraints from U/Pb detrital zircon and Sm-Nd isotope data	https://doi.org/10.1016/j.gr.2020.11.004	111
R20564	3	Hara, H. et al.	2021	Geological Magazine	158	905-929	Revisiting the tectonic evolution of the Triassic Palaeo-Tethys convergence zone in northern Thailand inferred from detrital zircon U–Pb ages	https://doi.org/10.1017/S0016756820001028	328
R20601	3	Pauls, K.N. et al	2021	J South Amer Earth Sci	106	102899	Constraining late paleozoic ice extent in the Paganzo basin of western Argentina: Provenance of the lower Paganzo group strata	https://doi.org/10.1016/j.jsames.2020.102899	47
R20602	3	Heerwagen, E. et al.	2021	J South Amer Earth Sci	105	102913	The paleoposition of the Antimonio depositional system (Sonora, Mexico): New insights from nonparametric and multivariate analysis of detrital zircon data	https://doi.org/10.1016/j.jsames.2020.102913	197
R20617	3	Clift, P.D. et al.	2021	J Geo Society London	178	jgs2020-093	U-Pb Detrital Zircon Constraints on Active Margin Magmatism and Sedimentation after the Grampian Orogeny in Western Ireland	https://doi.org/10.1144/jgs2020-093	459
R20622	3	Li, R. et al.	2021	Geological Journal	56	1958-1973	Tectonic setting and provenance of Early Cretaceous strata in the footwall of Main Central Thrust, Eastern Nepal: Implications for the archipelago palaeogeography of the Neo‐Tethys	https://doi.org/10.1002/gj.4035	137
R20625	3	Capistrano, G.G. et al.	2021	J South Amer Earth Sci	105	103040	Ediacaran ophiolite relics in the SE Brazilian coast: Field, geochemical and geochronological evidence from metabasites and paragneisses	https://doi.org/10.1016/j.jsames.2020.103040	33
R20626	3	Nakano, N. et al.	2021	Gondwana Research	90	47-62	Evolution of the Indochina block from its formation to amalgamation with Asia: Constraints from protoliths in the Kontum Massif, Vietnam	https://doi.org/10.1016/j.gr.2020.11.002	81
R20627	3	Savko, K.A. et al.	2021	Precambrian Research	353	106021	A buried Paleoarchean core of the Eastern Sarmatia, Kursk block: U-Pb, Lu-Hf and Sm-Nd isotope mapping and paleotectonic application	https://doi.org/10.1016/j.precamres.2020.106021	27
R20634	3	Pastore, G. et al.	2021	Earth-Science Rev	216	103606	Provenance and recycling of Sahara desert sand	https://doi.org/10.1016/j.earscirev.2021.103606	1667
R20635	3	Mohammadi, A. et al.	2022	Intl Geology Review	64	182-202	The Siah Cheshmeh-Khoy-Misho-Tabriz fault (NW Iran) is a cryptic neotethys suture: evidence from detrital zircon geochronology, Hf isotopes, and provenance analysis	https://doi.org/10.1080/00206814.2020.1845992	642
R20637	3	Marusin, V.V. et al.	2021	Geological Magazine	158	1156-1172	Detrital zircon age and biostratigraphic and chemostratigraphic constraints on the Ediacaran–Cambrian transitional interval in the Irkutsk Cis–Sayans Uplift, southwestern Siberian Platform	https://doi.org/10.1017/S0016756820001132	55
R20638	3	Zoleikhaei, Y. et al.	2021	Earth-Science Rev	213	103462	Integrated detrital rutile and zircon provenance reveals multiple sources for Cambrian sandstones in North Gondwana	https://doi.org/10.1016/j.earscirev.2020.103462	61
R20641	3	Wang, L. et al.	2021	Geoscience Frontiers	12	101102	The late cretaceous source-to-sink system at the eastern margin of the Tibetan Plateau: Insights from the provenance of the Lanping Basin	https://doi.org/10.1016/j.gsf.2020.11.002	386
R20642	3	Wang, A. et al.	2021	Geoscience Frontiers	12	101107	Detrital zircon geochronology and provenance of sediments within the Mesozoic basins: New insights into tectonic evolution of the Qinling Orogen	https://doi.org/10.1016/j.gsf.2020.11.004	210
R20643	3	Carneiro, J. et al.	2021	J South Amer Earth Sci	106	103033	Arenopolis sequence, evolution of a marginal basin in the Neoproterozoic Goias magmatic arc, central Brazil	https://doi.org/10.1016/j.jsames.2020.103033	107
R20645	3	Marimon, R.S. et al.	2021	Sedimentary Geology	413	105823	Provenance of passive-margin and syn-collisional units: Implications for the geodynamic evolution of the Southern Brasília Orogen, West Gondwana	https://doi.org/10.1016/j.sedgeo.2020.105823	261
R20646	3	Howlett, C.J. & Laskowski, A.K.	2021	Geosphere	17	154-170	Determining the source of placer gold in the Anaconda metamorphic core complex supradetachment basin using detrital zircon U-Pb geochronology, western Montana, USA	https://doi.org/10.1130/GES02226.1	544
R20647	3	Schwarz, E. et al.	2021	Geosphere	17	244-270	U-Pb geochronology and paleogeography of the Valanginian–Hauterivian Neuquen Basin: Implications for Gondwana-scale source areas	https://doi.org/10.1130/GES02284.1	881
R20648	3	Chen, F. et al.	2021	Precambrian Research	354	106057	Precambrian crustal evolution of the Tethyan Yunnan, Southwest China: Records in detrital zircons from Paleozoic sedimentary rocks of the Baoshan block	https://doi.org/10.1016/j.precamres.2020.106057	155
R20649	3	Kanygina, N.A. et al.	2021	Precambrian Research	354	106040	Late Mesoproterozoic–early Neoproterozoic quartzite–schist sequences of the Aktau–Mointy terrane (Central Kazakhstan): Provenance, crustal evolution, and implications for paleotectonic reconstruction	https://doi.org/10.1016/j.precamres.2020.106040	232
R20650	3	Qi, L. et al.	2021	Precambrian Research	354	106056	Implications for supercontinent reconstructions of mid-late Neoproterozoic volcanic – Sedimentary rocks from the Cathaysia Block, South China	https://doi.org/10.1016/j.precamres.2020.106056	71
R20651	3	Borges, C.C.A. et al.	2021	Precambrian Research	353	106022	Unraveling a hidden Rhyacian magmatic arc through provenance of metasedimentary rocks of the Crixás greenstone belt, Central Brazil	https://doi.org/10.1016/j.precamres.2020.106022	48
R20653	3	Waters, C.N. et al.	2021	Geological Journal	56	2699-2719	Interplay of southern, western, and northern sources during deposition of North Wales Carboniferous sandstones, determined from heavy minerals, mineral chemistry, and detrital zircon ages	https://doi.org/10.1002/gj.4063	515
R20654	3	Wang, Y. et al.	2021	Lithos	382-383	105921	Early Paleozoic accretionary orogenesis in the northeastern Indochina and implications for the paleogeography of East Gondwana: constraints from igneous and sedimentary rocks	https://doi.org/10.1016/j.lithos.2020.105921	329
R20658	3	Morabito, E.G. et al.	2021	Tectonics	40	e2020tc6374	The influence of climate on the dynamics of mountain building within the Northern Patagonian Andes	https://doi.org/10.1029/2020TC006374	835
R20659	3	McKellar, Z. et al.	2021	J Geo Society London	178	jgs2020-141	Sedimentology and provenance of the Lower Old Red Sandstone Grampian outliers: Implications for Caledonian orogenic basin development and the northward extension of the Midland Valley Basin	https://doi.org/10.1144/jgs2020-141	348
R20660	3	Yang, B. et al.	2022	Geological Magazine	159	179-198	Tectonic controls on sedimentary provenance and basin geography of the Mesoproterozoic Wilton package, McArthur Basin, northern Australia	https://doi.org/10.1017/S0016756820001223	168
R20661	3	Rinke-Hardekopf, L. et al.	2021	Geoscience Frontiers	12	877-892	Application of grouped detrital zircon analyses to determine provenance and closely approximate true depositional age: Early Cretaceous McMurray-Clearwater succession, Canada	https://doi.org/10.1016/j.gsf.2020.11.016	329
R20668	3	Neil, B.J.C. et al.	2021	Precambrian Research	352	105999	Provenance, stratigraphic and precise depositional age constraints for an outlier of the 1.9 to 1.8 Ga Nonacho Group, Rae craton, Northwest Territories, Canada	https://doi.org/10.1016/j.precamres.2020.105999	102
R20672	3	Bhattacharjee, S. et al.	2021	Precambrian Research	354	106038	Unravelling depositional setting, age and provenance of the Simlipal volcano-sedimentary complex, Singhbhum craton: Evidence for Hadean crust and Mesoarchean marginal marine sedimentation	https://doi.org/10.1016/j.precamres.2020.106038	258
R20673	3	Zeng, X. et al.	2021	Geoscience Frontiers	12	101127	Lower Cretaceous turbidites in the Shiquanhe–Namco Ophiolite Mélange Zone, Asa area, Tibet: Constraints on the evolution of the Meso-Tethys Ocean	https://doi.org/10.1016/j.gsf.2020.12.008	144
R20710	3	Casas-Pena, J.M. et al.	2021	Gondwana Research	91	205-230	Provenance and tectonic setting of the Paleozoic Tamatan Group, NE Mexico: Implications for the closure of the Rheic Ocean	https://doi.org/10.1016/j.gr.2020.12.012	368
R20711	3	Lee, C. et al.	2021	Intl Geology Review	63	2129-2145	U-Pb ages of detrital zircons in lower Palaeozoic quartzites of the Taebaeksan Basin, eastern Sino–Korean Block: sediment provenance response to relative sea-level changes	https://doi.org/10.1080/00206814.2020.1827304	195
R20712	3	Kirkland, C.L. et al.	2021	Nature Communications	12	331	Widespread reworking of Hadean-to-Eoarchean continents during Earth’s thermal peak	https://doi.org/10.1038/s41467-020-20514-4	581
R20713	3	Tokiwa, T. et al.	2021	J Asian Earth Sci	207	104657	Use of detrital zircon U–Pb ages to assess the timing of deposition of Cretaceous trench-fill deposits in the active continental arc along the East Asian margin	https://doi.org/10.1016/j.jseaes.2020.104657	625
R20714	3	Oyhantcabal, P. et al.	2021	J South Amer Earth Sci	108	103139	Provenance of metasedimentary rocks of the western Dom Feliciano Belt in Uruguay: Insights from U–Pb detrital zircon geochronology, Hf and Nd model ages, and geochemical data	https://doi.org/10.1016/j.jsames.2020.103139	187
R20715	3	Gibson, T.M. et al.	2021	Geology	49	545-550	A detrital zircon test of large-scale terrane displacement along the Arctic margin of North America	https://doi.org/10.1130/G48336.1	1685
R20716	3	Li, Y. et al.	2021	GFF	143	55-70	Timing of deformation, metamorphism and leucogranite intrusion in the lower part of the Seve Nappe Complex in central Jamtland, Swedish Caledonides	https://doi.org/10.1080/11035897.2020.1858341	22
R20717	3	Zak, J. et al.	2022	Intl Geology Review	64	2389-2415	The Balkan terranes: a missing link between the eastern and western segments of the Avalonian–Cadomian orogenic belt	https://doi.org/10.1080/00206814.2020.1861486	299
R20718	3	Espinoza, M. et al.	2021	Tectonics	40	e2020tc6475	Gondwanan Inheritance on the Building of the Western Central Andes (Domeyko Range, Chile): Structural and Thermochronological Approach (U‐Pb and 40Ar/39Ar)	https://doi.org/10.1029/2020TC006475	342
R20734	3	Kanouo, N.S. et al.	2021	Minerals	11	77	Eoarchean to Neoproterozoic Detrital Zircons from the South of Meiganga Gold-Bearing Sediments (Adamawa, Cameroon): Their Closeness with Rocks of the Pan-African Cameroon Mobile Belt and Congo Craton	https://doi.org/10.3390/min11010077	13
R20735	3	Richter‐Krautz, J. et al.	2021	Earth Surf Proc & Landforms	46	968-989	Zircon provenance of Quaternary cover beds using U‐Pb dating: regional differences in the south‐western USA	https://doi.org/10.1002/esp.5073	1225
R20736	3	Chemale Jr., F. et al.	2021	Geoscience Frontiers	12	101119	Andean orogenic signature in the Quaternary sandy barriers of Southernmost Brazilian Passive Margin – Paradigm as a source area	https://doi.org/10.1016/j.gsf.2020.11.015	1389
R20737	3	Espejo-Bautista, G. et al.	2022	Intl Geology Review	64	631-653	The Sierra de Juárez Complex: a new Gondwanan Neoproterozoic-early Palaeozoic metamorphic terrane in southern Mexico	https://doi.org/10.1080/00206814.2020.1870172	100
R20738	3	Kern, H.P. et al.	2021	Sedimentary Geology	415	105808	Paleogeographic evolution of the southern Paraná Basin during the Late Permian and its relation to the Gondwanides	https://doi.org/10.1016/j.sedgeo.2020.105808	158
R20739	3	Chen, Q. et al.	2021	GSA Bulletin	133	1947-1963	Protracted northward drifting of South China during the assembly of Gondwana: Constraints from the spatial-temporal provenance comparison of Neoproterozoic−Cambrian strata	https://doi.org/10.1130/B35791.1	878
R20740	3	Gooley, J.T. et al.	2021	GSA Bulletin	133	1441-1464	Reconciling along-strike disparity in slip displacement of the San Andreas fault, central California, USA	https://doi.org/10.1130/B35681.1	1239
R20748	3	Cao, L. et al.	2021	GSA Bulletin	133	1964-1978	Fingerprinting sand from Asian rivers to the deep central South China Sea since the Late Miocene	https://doi.org/10.1130/B35845.1	181
R20749	3	Cao, L. et al.	2021	GSA Bulletin	133	1167-1193	Formation and paleogeographic evolution of the Palawan continental terrane along the Southeast Asian margin revealed by detrital fingerprints	https://doi.org/10.1130/B35707.1	321
R20761	3	Morag, N. et al.	2021	Basin Research	33	1967-1984	Detrital zircon and rutile U–Pb, Hf isotopes and Heavy mineral assemblages of Israeli Miocene sands: fingerprinting the Arabian provenance of the Levant	https://doi.org/10.1111/bre.12544	322
R20764	3	Gougeon, R. et al.	2022	Geological Magazine	159	1284-1294	New insights into the early evolution of horizontal spiral trace fossils and the age of the Brioverian series (Ediacaran–Cambrian) in Brittany, NW France	https://doi.org/10.1017/S0016756820001430	122
R20778	3	Mako, C.A. et al.	2021	Precambrian Research	355	106089	Growth and fluid-assisted alteration of accessory phases before, during and after Rodinia breakup: U-Pb geochronology from the Moine Supergroup rocks of northern Scotland	https://doi.org/10.1016/j.precamres.2020.106089	16
R20785	3	Corrigan, D. et al.	2021	Precambrian Research	355	106083	Indenter tectonics in the Canadian Shield: A case study for Paleoproterozoic lower crust exhumation, orocline development, and lateral extrusion	https://doi.org/10.1016/j.precamres.2020.106083	132
R20794	3	Mietto, P. et al.	2021	Palaeogeo Palaeoclim Palaeoeco	567	110246	Onset of sedimentation near the Carnian/Norian boundary in the northwestern Sichuan Basin: New evidence from ammonoid biostratigraphy and zircon Usingle bondPb geochronology	https://doi.org/10.1016/j.palaeo.2021.110246	34
R20795	3	Huang, R. et al.	2021	Sedimentary Geology	416	105865	Ediacaran-Ordovician landscape of eastern South China: constraints from sedimentary indices and detrital zircon U-Pb-Hf isotopes from the southeastern margin of the Yangtze Block	https://doi.org/10.1016/j.sedgeo.2021.105865	218
R20796	3	Lee, R.G. et al.	2021	Economic Geology	116	1035-1045	Recognizing porphyry copper potential from till zircon composition: a case study from the highland valley porphyry district, south-central British Columbia	https://doi.org/10.5382/econgeo.4808	66
R20802	3	Mukhopadhyay, J. et al.	2021	J of Geology	129	115-130	Stratigraphy, Depositional Setting and SHRIMP U-Pb Geochronology of the BIF-bearing Bailadila Group in the Bacheli Iron Ore Mining District, Bastar Craton, India	https://doi.org/10.1086/713683	2
R20803	3	Quezada, P. et al.	2021	Andean Geology	48	54-74	Mid-Cenozoic SHRIMP U-Pb detrital zircon ages from metasedimentary rocks in the North Patagonian Andes of Aysén, Chile	https://doi.org/10.5027/andgeoV48n1-3282	72
R20804	3	Regis, D. et al.	2021	Precambrian Research	355	106105	Post-1.9 Ga evolution of the south Rae craton (Northwest Territories, Canada): A Paleoproterozoic orogenic collapse system	https://doi.org/10.1016/j.precamres.2021.106105	36
R20805	3	Francovschi, I. et al.	2021	Precambrian Research	355	106062	U–Pb geochronology and Hf isotope systematics of detrital zircon from the late Ediacaran Kalyus Beds (East European Platform): palaeogeographic evolution of southwestern Baltica and constraints on the Ediacaran biota	https://doi.org/10.1016/j.precamres.2020.106062	26
R20806	3	Huang, H. et al.	2021	Precambrian Research	355	106088	Zircon U-Pb ages and Hf isotope analysis of Neoproterozoic Yaolinghe Group sedimentary rocks in the Chengkou area, South Qinling: Provenance and paleogeographic implications	https://doi.org/10.1016/j.precamres.2020.106088	405
R20807	3	Li, J.Y. et al.	2021	Precambrian Research	355	106081	Pre-Neoproterozoic continental growth of the Yangtze Block: From continental rifting to subduction–accretion	https://doi.org/10.1016/j.precamres.2020.106081	57
R20817	3	Stewart, E.K. et al.	2021	J of Geology	129	1–31	Revised provenance, depositional environment, and maximum depositional age for the Baraboo (< ca. 1714 Ma) and Dake (<ca. 1630 Ma) quartzites, Baraboo Hills, Wisconsin	https://doi.org/10.1086/713687	1124
R20826	3	Brennan, D.T. et al.	2021	Geology	49	617-622	Recalibrating Rodinian rifting in the northwestern United States	https://doi.org/10.1130/G48435.1	310
R20827	3	Verdel, C. et al.	2021	Geosphere	17	538-560	Detrital zircon petrochronology of central Australia, and implications for the secular record of zircon trace element composition	https://doi.org/10.1130/GES02300.1	361
R20828	3	Zhang, M. et al.	2021	Arab J Geosciences	14	246	Detrital-zircon U–Pb geochronology of Jurassic sandstones in North China Craton (Daqingshan area, China): new constraints on provenance and tectonic implications	https://doi.org/10.1007/s12517-021-06617-2	124
R20835	3	Fan, J.J. et al.	2021	Palaeogeo Palaeoclim Palaeoeco	567	110265	Timing of the Meso-Tethys Ocean opening: Evidence from Permian sedimentary provenance changes in the South Qiangtang Terrane, Tibetan Plateau	https://doi.org/10.1016/j.palaeo.2021.110265	360
R20839	3	Singh, A.K. et al.	2021	Precambrian Research	355	106113	Age, provenance and tectonic setting of metasedimentary rocks of the Simlipal Complex, Singhbhum Craton, eastern India	https://doi.org/10.1016/j.precamres.2021.106113	208
R20846	3	Maritati, A. et al.	2021	Gondwana Research	93	128-141	Provenance of Upper Jurassic–Lower Cretaceous strata in the Mentelle Basin, southwestern Australia, reveals a trans-Gondwanan fluvial pathway	https://doi.org/10.1016/j.gr.2020.12.032	299
R20847	3	Stevens, T. & Baykal, Y.	2021	Proc Geologists Assoc	132	240-248	Detrital zircon U-Pb ages and source of the late Palaeocene Thanet Formation, Kent, SE England	https://doi.org/10.1016/j.pgeola.2021.01.003	178
R20850	3	Wang, X. et al.	2021	Intl J Earth Science	110	331-351	Provenance and tectonic implications of the Carboniferous sediments in the Bainaimiao arc belt, northern margin of the North China Craton: evidence from detrital zircon U–Pb–Hf isotopes and trace elements	https://doi.org/10.1007/s00531-020-01955-0	63
R20851	3	Jastrzebski, M. et al.	2021	Precambrian Research	355	106108	Provenance of Precambrian basement of the Brunovistulian Terrane: New data from its Silesian part (Czech Republic, Poland), central Europe, and implications for Gondwana break-up	https://doi.org/10.1016/j.precamres.2021.106108	427
R20852	3	Balgord, E.A. et al.	2021	Earth-Science Rev	216	103557	Arc tempos, tectonic styles, and sedimentation patterns during evolution of the North American Cordillera: Constraints from the retroarc detrital zircon archive	https://doi.org/10.1016/j.earscirev.2021.103557	1829
R31002	3	Drabon, N. et al.	2021	PNAS	118	e2004370118	Heterogeneous Hadean crust with ambient mantle affinity recorded in detrital zircons of the Green Sandstone Bed, South Africa	https://doi.org/10.1073/pnas.2004370118	2031
R31003	3	Mendes, L.D.C. et al.	2021	Precambrian Research	356	106063	Geochemistry and provenance of the metasedimentary rocks surrounding the Santa Quiteria magmatic arc, NE Brazil: Tectonic and paleogeographic implications for the assembly of West Gondwana	https://doi.org/10.1016/j.precamres.2020.106063	129
R31004	3	Cornell, D.H. et al.	2021	Precambrian Research	357	106131	Dating detrital zircon from the gold-bearing Ventersdorp Contact Reef in the Ventersdorp Supergroup of South Africa	https://doi.org/10.1016/j.precamres.2021.106131	63
R31005	3	Lutfi, W. et al.	2021	Precambrian Research	357	106146	The detrital zircon U-Pb-Hf isotopes of the Triassic sediments in northern Pakistan: Implications for crustal evolution of the NW Indian continent	https://doi.org/10.1016/j.precamres.2021.106146	69
R31006	3	Lan, C. et al.	2021	Precambrian Research	357	106142	Depositional age and geochemistry of the 2.44–2.32 Ga Granular Iron Formation in the Songshan Group, North China Craton: Tracing the effects of atmospheric oxygenation on continental weathering and seawater environment	https://doi.org/10.1016/j.precamres.2021.106142	43
R31007	3	Liu, X. et al.	2021	Precambrian Research	357	106154	A synthetic geochemical and geochronological dataset of the Mesoproterozoic sediments along the southern margin of North China Craton: Unraveling a prolonged peripheral subduction involved in breakup of Supercontinent Columbia	https://doi.org/10.1016/j.precamres.2021.106154	92
R31008	3	Gao, Y. et al.	2021	Precambrian Research	357	106153	Provenance and Hf isotopic variation of Precambrian detrital zircons from the Qilian Orogenic Belt, NW China: Evidence to the transition from breakup of Columbia to the assembly of Rodinia	https://doi.org/10.1016/j.precamres.2021.106153	225
R31009	3	Jodder, J. et al.	2021	Precambrian Research	357	106109	3.51 Ga old felsic volcanic rocks and carbonaceous cherts from the Gorumahisani Greenstone Belt – Insights into the Palaeoarchaean record of the Singhbhum Craton, India	https://doi.org/10.1016/j.precamres.2021.106109	17
R31010	3	Wala, V.T. et al.	2021	Precambrian Research	358	106138	Neoproterozoic stratigraphy of the Southwestern Basement Province, Svalbard (Norway): Constraints on the Proterozoic-Paleozoic evolution of the North Atlantic-Arctic Caledonides	https://doi.org/10.1016/j.precamres.2021.106138	1219
R31011	3	Xiao, D. et al.	2021	Precambrian Research	358	106214	Neoarchean to Paleoproterozoic tectonothermal evolution of the North China Craton: Constraints from geological mapping and Th-U-Pb geochronology of zircon, titanite and monazite in Zanhuang Massif	https://doi.org/10.1016/j.precamres.2021.106214	37
R31012	3	Owona, S. et al.	2021	Precambrian Research	359	106220	How diverse is the source? Age, provenance, reworking, and overprint of Precambrian meta-sedimentary rocks of West Gondwana, Cameroon, from zircon U-Pb geochronology	https://doi.org/10.1016/j.precamres.2021.106220	173
R31013	3	Djerossem, F. et al.	2021	Precambrian Research	361	106233	U-Pb-Hf isotopic systematics of zircons from granites and metasediments of southern Ouaddaï (Chad), implications for crustal evolution and provenance in the Central Africa Orogenic Belt	https://doi.org/10.1016/j.precamres.2021.106233	70
R31014	3	Lan, Z. et al.	2021	Precambrian Research	361	106238	Precambrian crustal evolution in Northern Indian Block: Evidence from detrital zircon U-Pb ages and Hf-isotopes	https://doi.org/10.1016/j.precamres.2021.106238	68
R31015	3	Zhao, L. et al.	2021	Precambrian Research	361	106263	Meso-Neoproterozoic arc-related sediments of the Xiahe Group in the Qinling block, central China: Implications for the paleogeographic reconstruction of Rodinia	https://doi.org/10.1016/j.precamres.2021.106263	103
R31016	3	Sun, F.Y. et al.	2021	Precambrian Research	361	106246	A missing piece between Laurentia and the North China Craton in Rodinia: Evidence from metasedimentary rocks of the North Qinling Terrane in central China	https://doi.org/10.1016/j.precamres.2021.106246	45
R31017	3	Card, C.D. et al.	2021	Precambrian Research	361	106241	Tectonic significance of the Virgin River shear zone of the Canadian Shield and implications for the origin of the Snowbird tectonic zone of Laurentia	https://doi.org/10.1016/j.precamres.2021.106241	45
R31018	3	Arif, M. et al.	2021	Precambrian Research	361	106245	Mesoarchean continental intraplate volcanism and sedimentation: The case of the Simlipal basin, Singhbhum Craton, eastern India	https://doi.org/10.1016/j.precamres.2021.106245	23
R31019	3	Bonilla, A. et al.	2021	Precambrian Research	360	106223	The NW Amazonian Craton in Guainía and Vaupés departments, Colombia: Transition between orogenic to anorogenic environments during the Paleo-Mesoproterozoic	https://doi.org/10.1016/j.precamres.2021.106223	41
R31020	3	Zhang, W. et al.	2021	Precambrian Research	362	106281	Provenance transition from the North China Craton to the Grenvillian orogeny-related source: Evidence from late Mesoproterozoic-early Neoproterozoic strata in the Liao-Ji area	https://doi.org/10.1016/j.precamres.2021.106281	875
R31021	3	Yang, C. et al.	2021	Precambrian Research	362	106152	Detrital zircon constraints on tectonic evolution of the Liaodong Paleoproterozoic orogenic belt, North China Craton	https://doi.org/10.1016/j.precamres.2021.106152	268
R31022	3	Paszkowski, M. et al.	2021	Precambrian Research	362	106282	Detrital zircon U-Pb and Hf constraints on provenance and timing of deposition of the Mesoproterozoic to Cambrian sedimentary cover of the East European Craton, part II: Ukraine	https://doi.org/10.1016/j.precamres.2021.106282	1216
R31023	3	Araujo, R. et al.	2021	Precambrian Research	362	106290	Tectono-sedimentary evolution of the Paleoproterozoic succession of the Carajás Basin, southeastern Amazonian Craton, Brazil: Insights from sedimentology, stratigraphy, and U–Pb detrital zircon geochronology	https://doi.org/10.1016/j.precamres.2021.106290	91
R31024	3	Yang, Y. et al.	2021	Precambrian Research	362	106283	Mineral phase equilibria and zircon geochronology constraining the P–T–t path of granulite–facies metapelites of the Mashan Complex in the Shangsanyang area, Eastern Heilongjiang Province, China	https://doi.org/10.1016/j.precamres.2021.106283	6
R31025	3	Colleps, C.L. et al.	2021	Precambrian Research	362	106286	Zircon and apatite U-Pb age constraints from the Bundelkhand craton and Proterozoic strata of central India: Insights into craton stabilization and subsequent basin evolution	https://doi.org/10.1016/j.precamres.2021.106286	726
R31026	3	Wang, F. et al.	2021	Precambrian Research	362	106317	Diversity of zircon U-Pb geochronology of meta-sedimentary rocks from the Gaixian Formation, South Liaohe Group, Jiao-Liao-Ji belt: Implications for different provenance and crustal evolution	https://doi.org/10.1016/j.precamres.2021.106317	1157
R31027	3	Shamanian, G.H. & Hattori, K.	2021	Gondwana Research	93	184–196	Neoproterozoic evolution of northern Gondwana recorded in detrital zircon grains from the Gheshlagh bauxite deposit, Alborz Mountains, Iran Block	https://doi.org/10.1016/j.gr.2020.12.033	22
R31028	3	Tang, J. et al.	2021	Gondwana Research	95	134–148	Permo-Carboniferous provenance shifts at the northern margin of the North China Craton and their tectonic implications: Detrital zircon U–Pb–Hf records from central Inner Mongolia	https://doi.org/10.1016/j.gr.2021.03.012	840
R31029	3	Liu, X. et al.	2021	Gondwana Research	96	76–88	Detrital zircon U-Pb-Hf isotopes from the Yanliao intracontinental rift sediments: Implications for multiple phases of Neoarchean-Paleoproterozoic juvenile crustal growth in the North China Craton	https://doi.org/10.1016/j.gr.2021.04.001	35
R31030	3	Nguyen, T.A. et al.	2021	Gondwana Research	98	166–190	Provenance of the Phuquoc Basin fill, southern Indochina: Implication for Early Cretaceous drainage patterns and basin configuration in Southeast Asia	https://doi.org/10.1016/j.gr.2021.03.014	1116
R31031	3	Li, C. et al.	2021	Gondwana Research	98	191–211	Provenance evolution during passive- to active-margin transition unraveled from an accretionary complex from the Bangong-Nujiang suture zone: Insights into Early Mesozoic Meso-Tethys subduction and source-area tectonics	https://doi.org/10.1016/j.gr.2021.06.010	86
R31032	3	Zhang, Y. et al.	2021	Gondwana Research	98	289–308	Multi-phase metamorphism in the northern margin of the North China Craton: Records from metapelite in the Hongqiyingzi Complex	https://doi.org/10.1016/j.gr.2021.06.012	31
R31033	3	Zhang, S. et al.	2021	Gondwana Research	99	149–162	Tectonic history of the Huangsong tectonic terrains in the Khanka Massif in the easternmost Central Asian Orogenic Belt: Constraints from detrital zircon U–Pb geochronology	https://doi.org/10.1016/j.gr.2021.07.002	179
R31034	3	Cui, X. et al.	2021	Gondwana Research	99	131–148	Latest Mesoproterozoic provenance shift in the southwestern Yangtze Block, South China: Insights into tectonic evolution in the context of the supercontinent cycle	https://doi.org/10.1016/j.gr.2021.06.022	162
R31035	3	Arzhannikova, A.V. et al.	2022	Geoscience Frontiers	13	101254	Segmental closure of the Mongol-Okhotsk Ocean: Insight from detrital geochronology in the East Transbaikalia Basin	https://doi.org/10.1016/j.gsf.2021.101254	209
R31036	3	Sindhuja, C.S. et al.	2022	Geoscience Frontiers	13	101257	Crustal stabilization: Evidence from the geochemistry and U–Pb detrital zircon geochronology of quartzites from Simlipal Complex, Singhbhum Craton, India	https://doi.org/10.1016/j.gsf.2021.101257	11
R31037	3	Rojas-Barrantes, M. et al.	2021	J South Amer Earth Sci	110	103311	U–Pb geochronology of detrital zircons from San Carlos Basin, Costa Rica: Evidence of Miocene volcanism and implications for the Precambrian and Paleozoic history of the Central American isthmus	https://doi.org/10.1016/j.jsames.2021.103311	132
R31038	3	Dew, R.E.C. et al.	2021	J Asian Earth Sci	211	104709	Coupled detrital zircon U–Pb and Hf analysis of the Sibumasu Terrane: From Gondwana to northwest Thailand	https://doi.org/10.1016/j.jseaes.2021.104709	205
R31039	3	Ohkawa, M. et al.	2021	J Asian Earth Sci	212	104724	Paleogeography and tectonic evolution of a late Paleozoic to earliest Mesozoic magmatic arc in East Asia based on U-Pb ages of detrital zircons from the Early Triassic Shingai Unit, Kurosegawa Belt, Southwest Japan	https://doi.org/10.1016/j.jseaes.2021.104724	220
R31040	3	Lin, J.W. et al.	2021	J Asian Earth Sci	218	104891	Buchan type metamorphism in the Pingtan-Dongshan metamorphic belt, SE China: Evidence from combined EMP monazite and U-Pb zircon ages of mica schists	https://doi.org/10.1016/j.jseaes.2021.104891	92
R31041	3	Chen, Y. et al.	2021	J Asian Earth Sci	219	104896	U-Pb ages and Hf isotopes of detrital zircons from the Cretaceous succession in the southwestern Ordos Basin, Northern China: Implications for provenance and tectonic evolution	https://doi.org/10.1016/j.jseaes.2021.104896	291
R31042	3	Pastor-Galan, D. et al.	2021	Earth & Planetary Sci Lett	564	116893	Evidence for crustal removal, tectonic erosion and flare-ups from the Japanese evolving forearc sediment provenance	https://doi.org/10.1016/j.epsl.2021.116893	209
R31043	3	Hollingworth, R.S. et al.	2021	Palaeogeo Palaeoclim Palaeoeco	579	110573	Detrital U-Pb zircon and 40Ar/39Ar muscovite geochronology from Middle Pennsylvanian strata in the Anadarko Basin, Texas Panhandle, USA	https://doi.org/10.1016/j.palaeo.2021.110573	605
R31044	3	Finzel, E.S. & Rosenblume, J.A.	2021	Geology	49	294–298	Dating lacustrine carbonate strata with detrital zircon U-Pb geochronology	https://doi.org/10.1130/G48070.1	33
R31045	3	Zhu, J. et al.	2021	Intl J Earth Science	110	1805–1826	Constraining the provenance and evolution of the Western Alps Molasse Basin by detrital zircon U–Pb geochronology	https://doi.org/10.1007/s00531-021-02041-9	401
R31046	3	Fasulo, C.R. & Ridgway, K.D.	2021	Geosphere	17	1248–1267	Detrital zircon geochronology of modern river sediment in south-central Alaska: Provenance, magmatic, and tectonic insights into the Mesozoic and Cenozoic development of the southern Alaska convergent margin	https://doi.org/10.1130/GES02270.1	911
R31047	3	Lu, F. et al.	2021	CATENA	205	105473	The finalization of the modern drainage pattern of the Tarim Basin: Insights from petrology and detrital zircon geochronology of sediments from Lop Nur	https://doi.org/10.1016/j.catena.2021.105473	253
R31048	3	Oyebanjo, O. et al.	2021	Nature Scientific Rpt	11	13861	U–Pb ages of detrital zircons in Cretaceous–Paleogene/Neogene kaolins within Eastern Dahomey and Niger Delta Basins (Nigeria) as provenance indicators	https://doi.org/10.1038/s41598-021-93453-9	148
R31049	3	Zare-Shooli, M. et al.	2021	Lithos	398–399	106278	Petrogenesis and U-Pb zircon geochronology of migmatitzation during Neo-Tethyan Jurassic magmatic arc extension: The Boroujerd example, western Iran	https://doi.org/10.1016/j.lithos.2021.106278	17
R31050	3	Zheng, J. et al.	2021	Intl J Earth Science	110	2685–2704	Sedimentology and detrital zircon geochronology of the Nanpihe Formation in the central zone of the Changning–Menglian Belt in western Yunnan, China: revealing an allochthon emplaced during the closure of Paleo-Tethys	https://doi.org/10.1007/s00531-021-02074-0	169
R31051	3	Biske, Y.S. et al.	2021	Gondwana Research	99	247–268	Detrital-zircon geochronology and provenance of Ediacaran–Silurian rocks of the central to northern Tajikistan traverse: Geodynamic implications for the evolution of the Tian Shan	https://doi.org/10.1016/j.gr.2021.07.013	750
R31052	3	Santonja, C. et al.	2021	J South Amer Earth Sci	111	103487	Tectono-stratigraphic evolution of the northeastern sector of the Ñirihuau basin, North Patagonian Andes, Argentina: Insights from sedimentology and geochronology data of the Nirihuau Formation	https://doi.org/10.1016/j.jsames.2021.103487	401
R31053	3	Chen, N.M. et al.	2021	Palaeogeo Palaeoclim Palaeoeco	575	110471	Detrital zircon uranium-lead geochronology of the Schoonover Sequence (Golconda Allochthon, Nevada): Alternative paleogeography of the Havallah-Schoonover Basin with implications for Antler-SLaB-Sonoma orogenesis	https://doi.org/10.1016/j.palaeo.2021.110471	535
R31054	3	Rasmussen, C. et al.	2021	GSA Bulletin	133	539–558	U-Pb zircon geochronology and depositional age models for the Upper Triassic Chinle Formation (Petrified Forest National Park, Arizona, USA): Implications for Late Triassic paleoecological and paleoenvironmental change	https://doi.org/10.1130/B35485.1	118
R31055	3	Qian, T. et al.	2021	GSA Bulletin	133	2291–2318	Jurassic evolution of the Qaidam Basin in western China: Constrained by stratigraphic succession, detrital zircon U-Pb geochronology and Hf isotope analysis	https://doi.org/10.1130/B35757.1	756
R31056	3	Kim, M.J. et al.	2021	Lithos	400–401	106340	U-Pb ages and Hf isotopic compositions of detrital zircons from the Seochangni Formation of the northeastern Okcheon Metamorphic Belt: Implications to the crustal evolution of the Sino-Korean craton since Paleoproterozoic	https://doi.org/10.1016/j.lithos.2021.106340	401
R31057	3	Liu, Z. et al.	2022	Gondwana Research	104	154–171	Was there an exchange of detritus between the northern and southern Black Sea terranes in the Mesozoic-early Cenozoic?	https://doi.org/10.1016/j.gr.2021.06.011	636
R31058	3	Zheng, B. et al.	2021	J Asian Earth Sci	206	104609	U-Pb ages, trace elements and Hf isotopes of detrital zircons from the late Permian-early Triassic sedimentary succession in the northern Yangtze Block, South China: Implications for the reconstruction of the South China Block in Pangea	https://doi.org/10.1016/j.jseaes.2020.104609	100
R31059	3	Twelker, E. & O’Sullivan, P.	2021	Alaska Div G&GS	2021–2	1–16	U-Pb detrital zircon geochronology of Cretaceous-Cenozoic sedimentary rocks in the Ladue River-Mount Fairplay area, Alaska	https://doi.org/10.14509/30683	204
R31060	3	Andrews, S.D. et al.	2021	Geosphere	17	479–500	Reconstructing drainage pathways in the North Atlantic during the Triassic utilizing heavy minerals, mineral chemistry, and detrital zircon geochronology	https://doi.org/10.1130/GES02277.1	1047
R31061	3	Barnes, C.J. et al.	2021	Geology Geophys Envir	47	21–31	Detrital zircon U-Pb geochronology of a metasomatic calc-silicate in the Tsäkkok Lens, Scandinavian Caledonides	https://journals.agh.edu.pl/geol/article/view/4088	45
R31062	3	Zhao, B. et al.	2022	GSA Bulletin	134	335–347	Late Neoproterozoic to early Paleozoic paleogeographic position of the Yangtze block and the change of tectonic setting in its northwestern margin: Evidence from detrital zircon U-Pb ages and Hf isotopes of sedimentary rocks	https://doi.org/10.1130/B35980.1	111
R31063	3	Brandt, S. et al.	2021	Amer J Science	321	235–296	Unravelling the P-T-t history of three high-grade metamorphic events in the Epupa Complex, NW Namibia: Implications for the Paleoproterozoic to Mesoproterozoic evolution of the Congo Craton	https://doi.org/10.2475/01.2021.07	41
R31064	3	Galloway, B.J. et al.	2021	Canadian J Earth Sci	58	164–187	Upper Paleozoic stratigraphy and detrital zircon geochronology along the northwest margin of the Sverdrup Basin, Arctic Canada: insight into the paleogeographic and tectonic evolution of Crockerland	https://doi.org/10.1139/cjes-2019-0226	721
R31065	3	Blades, M.L. et al.	2021	Precambrian Research	362	106323	Age and hafnium isotope evolution of Sudanese Butana and Chad illuminates the Stenian to Ediacaran evolution of the south and east Sahara	https://doi.org/10.1016/j.precamres.2021.106323	37
R31066	3	Nakano, N. et al.	2021	Lithos	400–401	106362	Petrology and geochronology of andalusite- and sillimanite-bearing kyanite metapelites from the Gobi Altai Mountains: Evidence for prolonged convergent tectonics in the Central Asian Orogenic Belt	https://doi.org/10.1016/j.lithos.2021.106362	52
R31067	3	Chae, Y.U. et al.	2021	Cretaceous Research	128	104955	Detrital zircon provenance of the Lower Cretaceous Duwon Formation based on LA-MC-ICPMS U-Pb ages and morphology in the Goheung area, southern Korea: A new supply mechanism of Early Cretaceous zircons	https://doi.org/10.1016/j.cretres.2021.104955	327
R31068	3	Mardones, V. et al.	2021	Tectonics	40	e2020tc6499	Architecture, Kinematics, and Tectonic Evolution of the Principal Cordillera of the Andes in Central Chile (∼33.5°S): Insights From Detrital Zircon U-Pb Geochronology and Seismotectonics Implications	https://doi.org/10.1029/2020TC006499	106
R31069	3	Wang, P. et al.	2022	GSA Bulletin	134	463–486	Sedimentology, geochronology, and provenance of the late Cenozoic Yangtze Gravel: Implications for Lower Yangtze River reorganization and tectonic evolution in southeast China	https://doi.org/10.1130/B35851.1	735
R31070	3	Kong, J. et al.	2021	Palaeogeo Palaeoclim Palaeoeco	569	110341	Provenance of Lower Jurassic sediments in the South China continental margin: Evidence from U-Pb ages of detrital zircons	https://doi.org/10.1016/j.palaeo.2021.110341	364
R31071	3	Dobbs, S.C. et al.	2021	Geosphere	17	520–537	The Permian Monos Formation: Stratigraphic and detrital zircon evidence for Permian Cordilleran arc development along the southwestern margin of Laurentia (northwestern Sonora, Mexico)	https://doi.org/10.1130/GES02320.1	459
R31072	3	Zhao, J. et al.	2021	Geoscience Frontiers	12	101088	Provenance and paleogeography of Carboniferous–Permian strata in the Bayanhot Basin: Constraints from sedimentary records and detrital zircon geochronology	https://doi.org/10.1016/j.gsf.2020.09.017	259
R31073	3	Estebenet, M.C.G. et al.	2021	J South Amer Earth Sci	110	103325	U–Pb detrital zircon ages in the Lajas Formation at Portada Covunco: Maximum depositional age and provenance implications for the Neuquén Basin, Argentina	https://doi.org/10.1016/j.jsames.2021.103325	149
R31074	3	Quek, L.X. et al.	2021	J Asian Earth Sci	218	104876	Tracing detrital signature from Indochina in Peninsular Malaysia fluvial sediment: Possible detrital zircon recycling into West Borneo Cenozoic sediments	https://doi.org/10.1016/j.jseaes.2021.104876	294
R31075	3	Lyu, C. et al.	2021	Marine Petroleum Geology	126	104891	Zircon U–Pb age constraints on the provenance of Upper Oligocene to Upper Miocene sandstones in the western Qiongdongnan Basin, South China sea	https://doi.org/10.1016/j.marpetgeo.2020.104891	91
R31076	3	Prokopiev, A.V. et al.	2021	Minerals	11	291	Detrital Zircon U-Pb Data for Jurassic–Cretaceous Strata from the South-Eastern Verkhoyansk-Kolyma Orogen—Correlations to Magmatic Arcs of the North-East Asia Active Margin	https://doi.org/10.3390/min11030291	410
R31077	3	McNeil, J.D. et al.	2021	J Asian Earth Sci	216	104825	A multi-proxy provenance study of Eocene to Oligocene sandstones in the Salin Sub-basin, Myanmar	https://doi.org/10.1016/j.jseaes.2021.104825	522
R31078	3	Ko, K. et al.	2021	Minerals	11	520	U-Pb Age Dating and Geochemistry of Soft-Sediment Deformation Structure-Bearing Late Cretaceous Volcano-Sedimentary Basins in the SW Korean Peninsula and Their Tectonic Implications	https://doi.org/10.3390/min11050520	29
R31079	3	Han, W. et al.	2021	Minerals	11	745	U-Pb Detrital Zircon Ages and Geochemical Features of the Jingxing Formation, (Qamdo Basin, Tibet: Implications): Inferences for the Metallogenic Model of the East Tethys Evaporite	https://doi.org/10.3390/min11070745	123
R31080	3	Li, B. et al.	2021	Palaeogeo Palaeoclim Palaeoeco	562	110091	Pre-cenozoic evolution of the northern Qilian Orogen from zircon geochronology: Framework for early growth of the northern Tibetan Plateau	https://doi.org/10.1016/j.palaeo.2020.110091	211
R31081	3	Wu, X. et al.	2021	Amer J Science	321	152–177	SHRIMP U-Pb dating of detrital zircons from the Permian sandstones along the southern and northern margins of Xar Moron River, central inner Mogolia: Implications for provenance and the tectonic evolution of the eastern segment of the Central Asian Orogenic Belt	https://doi.org/10.2475/01.2021.04	135
R31082	3	Bertolini, G. et al.	2021	Sedimentary Geology	417	105883	Determining sediment provenance history in a Gondwanan erg: Botucatu formation, Northern Paraná Basin, Brazil	https://doi.org/10.1016/j.sedgeo.2021.105883	738
R31083	3	Xu, Q. et al.	2021	Sedimentary Geology	417	105892	Two-phase Himalayan extension recorded in the Late Miocene-Pleistocene Gyirong Basin, south Tibet	https://doi.org/10.1016/j.sedgeo.2021.105892	411
R31084	3	Gong, Y. et al.	2021	Sedimentary Geology	419	105908	Insights into evolution of a rift basin: Provenance of the middle Eocene-lower Oligocene strata of the Beibuwan Basin, South China Sea from detrital zircon	https://doi.org/10.1016/j.sedgeo.2021.105908	1249
R31085	3	Capaldi, T.N. et al.	2021	Geosphere	17	876–897	Detrital zircon record of Phanerozoic magmatism in the southern Central Andes	https://doi.org/10.1130/GES02346.1	212
R31086	3	Guiping, L. et al.	2021	Chinese J Geology	56	210–236	U‑Pb geochronology of detrital zircon in sediments from Kizil River (South Tianshan, Xinjiang) and its geological significance	https://doi.org/10.12017/dzkx.2021.013	48
R31087	3	Aziz, N.R. et al.	2021	Iraqi Geological Journal	54	1C	U-Pb zircon dating of middle Eocene clastic rocks from the Gercus Molasse, NE Iraq: New constraints on their Provenance, and tectonic evolution	https://doi.org/10.46717/igj.54.1C.1Ms-2021-03-21	19
R31088	3	Sepulveda, G.O. et al.	2021	J South Amer Earth Sci	105	102962	Characterization and geochronology of Archean metasedimentary sequences in the eastern portion of Rio das Velhas greenstone belt, Quadrilátero Ferrífero, Brazil	https://doi.org/10.1016/j.jsames.2020.102962	58
R31089	3	Philipp, R.P. et al.	2021	J South Amer Earth Sci	110	103409	U–Pb detrital zircon dating applied to metavolcano-sedimentary complexes of the São Gabriel Terrane: New constraints on the evolution of the Dom Feliciano Belt	https://doi.org/10.1016/j.jsames.2021.103409	208
R31090	3	Accotto, C. et al.	2021	Gondwana Research	93	73–88	Syn-collisional detrital zircon source evolution in the northern Moroccan Variscides	https://doi.org/10.1016/j.gr.2021.02.001	618
R31091	3	Xiong, G. et al.	2021	J of Earth Science	32	235–252	Provenance of Lower Carboniferous Bauxite Deposits in Northern Guizhou, China: Constraints from Geochemistry and Detrital Zircon U-Pb Ages	https://doi.org/10.1007/s12583-020-1081-8	91
R31092	3	Alberts, D. et al.	2021	Lithosphere	2021	7866944	U-Pb and Hf Analyses of Detrital Zircons from Paleozoic and Cretaceous Strata on Vancouver Island, British Columbia: Constraints on the Paleozoic Tectonic Evolution of Southern Wrangellia	https://doi.org/10.2113/2021/7866944	2241
R31093	3	Vorster, C. et al.	2021	Chemical Geology	576	120274	Long-lived stable shelf deposition along Gondwana's southern margin during the Ordovician-Silurian: Inferences from U-Pb detrital zircon ages of the Table Mountain Group (South Africa) and correlatives in Argentina and the Falklands/Malvinas Islands	https://doi.org/10.1016/j.chemgeo.2021.120274	1795
R31094	3	Nawrocki, J. et al.	2021	J Geo Society London	178	jgs2020–113	U–Pb isotopic ages and provenance of some far-travelled exotic pebbles from glaciogenic sediments of the Polonez Cove Formation (Oligocene, King George Island)	https://doi.org/10.1144/jgs2020-113	24
R31095	3	Xie, X. et al.	2021	Minerals	11	371	Finding of Ca. 1.6 Ga Detrital Zircons from the Mesoproterozoic Dagushi Group, Northern Margin of the Yangtze Block	https://doi.org/10.3390/min11040371	79
R31096	3	Liu, S. et al.	2021	Geological Magazine	158	1504–1526	Timing and nature of intracontinental deformation at the northwestern margin of the Sichuan Basin, China: evidence from structural analysis and detrital zircon U–Pb ages	https://doi.org/10.1017/S001675682100011X	393
R31097	3	Maibam, B. et al.	2021	Geological Magazine	158	1671–1682	U–Pb and Hf isotope study of detrital zircon and Cr-spinel in the Banavara quartzite and implications for the evolution of the Dharwar Craton, south India	https://doi.org/10.1017/S001675682100025X	20
R31098	3	Cerri, R.I. et al.	2022	Geological Magazine	159	1029–1049	So close and yet so far: U–Pb geochronological constraints of the Jaibaras Rift Basin and the intracratonic Parnaíba Basin in SW Gondwana	https://doi.org/10.1017/S0016756821000236	238
R31099	3	Rembe, J. et al.	2021	Lithosphere	2021	6697858	The Carboniferous Arc of the North Pamir	https://doi.org/10.2113/2021/6697858	43
R31100	3	Faehnrich, K. et al.	2021	Lithosphere	2021	7866155	Pre-Mississippian Stratigraphic Architecture of the Porcupine Shear Zone, Yukon and Alaska, and Significance in the Evolution of Northern Laurentia	https://doi.org/10.2113/2021/7866155	1702
R31101	3	Kawaguchi, K. et al.	2021	J Mineral Petrol Sci	116	69–82	Evolution of supracrustal rocks of the Indochina Block: Evidence from new detrital zircon U–Pb ages of the Kontum Massif, Central Vietnam	https://doi.org/10.2465/jmps.200916	80
R31102	3	Cilliers, C.D. et al.	2021	PeerJ	9	e10948	Age constraint for the Moreno Hill Formation (Zuni Basin) by CA-TIMS and LA-ICP-MS detrital zircon geochronology	https://doi.org/10.7717/peerj.10948	216
R31103	3	Tamehe, L.S. et al.	2021	Geoscience Frontiers	12	549–572	Depositional age and tectonic environment of the Gouap banded iron formations from the Nyong group, SW Cameroon: Insights from isotopic, geochemical and geochronological studies of drillcore samples	https://doi.org/10.1016/j.gsf.2020.07.009	15
R31104	3	Safonova, I. et al.	2022	Intl J Earth Science	111	2449–2468	Traces of intra-oceanic arcs recorded in sandstones of eastern Kazakhstan: implications from U–Pb detrital zircon ages, geochemistry, and Nd–Hf isotopes	https://doi.org/10.1007/s00531-021-02059-z	243
R31105	3	Zhang, P. et al.	2021	Geoscience Frontiers	12	531–548	Paleozoic convergence processes in the southwestern Central Asian Orogenic Belt: Insights from U–Pb dating of detrital zircons from West Junggar, northwestern China	https://doi.org/10.1016/j.gsf.2020.07.015	277
R31106	3	Zeng, S. et al.	2021	Geological Journal	56	2869–2887	Geochemistry and detrital zircon geochronology of the Lower Jurassic clastic rocks of the northern Qiangtang Basin, northern Tibet: Implications for palaeoenvironment, provenance, and tectonic setting	https://doi.org/10.1002/gj.4074	51
R31107	3	Brynko, I.V. et al.	2021	Russian J Pacific Geology	15	51–59	The First U–Pb SHRIMP Dating of Zircons from Capitanian (Middle Permian) Deposits of the Omolon Massif (Northeast Russia)	https://doi.org/10.1134/S1819714021010024	15
R31108	3	Sanchez, S.A.T. et al.	2021	Geological Journal	56	3342–3377	Geochemistry and detrital zircon geochronology of metasedimentary rocks in the Sierra Madre Terrane, Mexico: Implications of deposition along the western margin of Pangea	https://doi.org/10.1002/gj.4108	842
R31109	3	Villasenor, G. et al.	2021	Data in Brief	36	107026	Western Carpathian mid-Permian Magmatism: Petrographic, Geochemical, and Geochronological Data	https://doi.org/10.1016/j.dib.2021.107026	21
R31110	3	Zurli, L. et al.	2022	GSA Bulletin	134	160–178	Detrital zircons from Late Paleozoic Ice Age sequences in Victoria Land (Antarctica): New constraints on the glaciation of southern Gondwana	https://doi.org/10.1130/B35905.1	291
R31111	3	Verhaegen, J. et al.	2021	Geological Magazine	158	1572–1584	Detrital zircon geochronology and heavy mineral analysis as complementary provenance tools in the presence of extensive weathering, reworking and recycling: the Neogene of the southern North Sea Basin	https://doi.org/10.1017/S0016756821000133	656
R31112	3	Wang, Y. et al.	2021	J of Geology	129	183–206	Mesozoic Unroofing History of the Dabie Orogen, Eastern China: Evidence from Detrital Zircon Geochronology of Sediments in the Hefei Basin	https://doi.org/10.1086/714176	515
R31113	3	Zhu, G. et al.	2021	Precambrian Research	362	106344	Geochemistry and U-Pb-Hf detrital zircon geochronology of metamorphic rocks in terranes of the West Kunlun Orogen: Protracted subduction in the northernmost Proto-Tethys Ocean	https://doi.org/10.1016/j.precamres.2021.106344	245
R31114	3	Zhang, B. et al.	2022	Gondwana Research	101	1–20	Paleozoic tectonic evolution of the central part of the southern central Asian Orogenic Belt: Constraints from the detrital zircon U-Pb ages and sedimentary characteristics	https://doi.org/10.1016/j.gr.2021.07.019	182
R31115	3	Chavez, C. et al.	2022	Gondwana Research	101	59–76	Provenance of the Middle Jurassic-Cretaceous sedimentary rocks of the Arequipa Basin (South Peru) and implications for the geodynamic evolution of the Central Andes	https://doi.org/10.1016/j.gr.2021.07.018	537
R31116	3	Mammone, N.M.	2021	Univ of Cal Riverside	Thesis	7t3062qk	Insights Into the Paleoproterozoic Paleogeography of the Superia Supercraton From Detrital Zircon Geochronology, Isotope Geochemistry, and Chemostratigraphy of Supracrustal Successions on the Southern Margin of the Wyoming Craton	https://escholarship.org/uc/item/7t3062qk	1488
R31117	3	Rubino, E. et al.	2021	Sedimentary Geology	422	105969	Detrital zircon U–Pb ages and Hf-isotopes from Eocene intermontane basin deposits of the southern Canadian Cordillera	https://doi.org/10.1016/j.sedgeo.2021.105969	548
R31118	3	Kasanzu, C.H. et al.	2021	J African Earth Sci	184	104346	Isotopic and geochemical constraints on the protolith, redox state and paleo-tectonic setting of the Malagarasi Supergroup of north-western Tanzania	https://doi.org/10.1016/j.jafrearsci.2021.104346	7
R31119	3	Tang, H. et al.	2021	Ore Geology Rev	138	104397	Igneous genesis of the Bayan Obo REE–Nb–Fe deposit: New petrographical and structural evidence from the H1–H9 cross-section and deep-drilling exploration	https://doi.org/10.1016/j.oregeorev.2021.104397	23
R31120	3	Zhang, H. et al.	2021	Geology	49	1155–1159	Spatially variable provenance of the Chinese Loess Plateau	https://doi.org/10.1130/G48867.1	719
R31121	3	Rojo, D. et al.	2021	Intl J Earth Science	110	2021–2042	The low-grade basement at Península La Carmela, Chilean Patagonia: new data for unraveling the pre-Permian basin nature of the Eastern Andean Metamorphic Complex	https://doi.org/10.1007/s00531-021-02054-4	29
R31122	3	Ghiglione, M.C. et al.	2021	Cretaceous Research	128	104968	Santonian-Campanian continentalization in the Austral-Magallanes basin: regional correlation, provenance and geodynamic setting	https://doi.org/10.1016/j.cretres.2021.104968	298
R31123	3	Ramos-Vazquez, M.A. & Armstrong-Altrin, J.S.	2021	J of Palaeogeography	10	20(2021)	Provenance of sediments from Barra del Tordo and Tesoro beaches, Tamaulipas State, northwestern Gulf of Mexico	https://doi.org/10.1186/s42501-021-00101-4	225
R31124	3	Wang, Q. et al.	2021	Geophysical Res Letters	48	e2021GL094236	Resolving the Paleogeographic Puzzle of the Lhasa Terrane in Southern Tibet	https://doi.org/10.1029/2021GL094236	1132
R31125	3	Kawabata, R. et al.	2021	J Metamorphic Geo	40	257–286	Multi-stage metamorphic history of the Oki gneisses in Japan: Implications for Paleoproterozoic metamorphism and tectonic correlations in northeastern Asia	https://doi.org/10.1111/jmg.12627	29
R31126	3	McCarthy, O. et al.	2021	J Geo Society London	178	jgs2020–247	The Provenance of Middle Jurassic to Cretaceous sediments in the Irish and Celtic Sea Basins: Tectonic and Environmental controls on sediment sourcing	https://doi.org/10.1144/jgs2020-247	817
R31127	3	Wang, Y. et al.	2021	Geochem Geophys Geosyst	22	e2020gc09622	Prototethyan Accretionary Orogenesis Along the East Gondwana Periphery: New Insights From the Early Paleozoic Igneous and Sedimentary Rocks in the Sibumasu	https://doi.org/10.1029/2020GC009622	441
R31128	3	Omer, M.F. et al.	2021	Geological Journal	56	4905–4922	Provenance of northern Gondwana Lower Ordovician sandstones (Khabour Formation, northern Iraq) revealed by detrital zircon using LA-ICP-MS dating	https://doi.org/10.1002/gj.4210	91
R31129	3	Feng, Y. et al.	2021	Terra Nova	33	560–572	Detrital zircon U-Pb geochronology of the Jianchuan Basin, southeastern Tibetan Plateau, and its implications for tectonic and paleodrainage evolution	https://doi.org/10.1111/ter.12548	1222
R31130	3	Keough, B.M. & Ridgway, K.D.	2021	Tectonics	40	e2021tc6764	Tectonic Growth of the Late Paleozoic-Middle Mesozoic Northwestern Margin of Laurentia and Implications for the Farewell Terrane: Stratigraphic, Structural, and Provenance Records From the Central Alaska Range	https://doi.org/10.1029/2021TC006764	1095
R31131	3	Madureira, R.d.S. et al.	2021	Brazilian J Geology	51	e20200023	Depositional setting and U-Pb detrital record of rift‑related deposits in the Moeda Formation (Minas Supergroup) at the Gandarela and Ouro Fino synclines, Quadrilátero Ferrífero, Brazil	https://doi.org/10.1590/2317-4889202120200023	245
R31132	3	Kozakov, I.K. et al.	2021	Stratigraphy Geo Correl	29	389–410	Geochronology and Geodynamic Settings of Metamorphic Complexes in the Southwestern Part of the Tuva-Mongolian Terrane, Central Asian Fold belt	https://doi.org/10.1134/S0869593821030035	158
R31133	3	Bassoo, R. et al.	2021	Amer Mineralogist	106	54–68	Deciphering the enigmatic origin of Guyana’s diamonds	https://doi.org/10.2138/am-2020-7486	119
R31134	3	Clavijo, E.G. et al.	2021	Solid Earth (EGU)	12	835–867	A tectonic carpet of Variscan flysch at the base of a rootless accretionary prism in NW Iberia: U-Pb zircon age constrains from sediments and volcanic olistoliths	https://doi.org/10.5194/se-12-835-2021	594
R31135	3	Chang, R. et al.	2021	Earth-Science Rev	221	103772	Hf isotopic constraints and detrital zircon ages for the Austroalpine basement evolution of Eastern Alps: Review and new data	https://doi.org/10.1016/j.earscirev.2021.103772	227
R31136	3	Montes, C. et al.	2021	Frontiers in Earth Sci	8	643	A Middle to Late Miocene Trans-Andean Portal: Geologic Record in the Tatacoa Desert	https://doi.org/10.3389/feart.2020.587022	592
R31137	3	Foley, E.K. et al.	2021	Palaeogeo Palaeoclim Palaeoeco	569	110330	Cryptic Middle to Late Jurassic marine incursions into northeastern Gondwana: An integrated sedimentological, ichnological and geochronological approach	https://doi.org/10.1016/j.palaeo.2021.110330	922
R31138	3	Barzola, M.G. et al.	2021	J South Amer Earth Sci	112	103534	P-T-t path reconstruction in a syn-deformational migmatization event along the north-central portion of Sierra de Comechingones, Cordoba, Argentina	https://doi.org/10.1016/j.jsames.2021.103534	97
R31139	3	Sun, L. et al.	2021	Precambrian Research	363	106338	Neoproterozoic geodynamics of South China and implications on the Rodinia configuration: The Kunyang Group revisited	https://doi.org/10.1016/j.precamres.2021.106338	255
R31140	3	Xu, H. et al.	2022	Geoscience Frontiers	13	101287	Age of the Marwar Supergroup, NW India: a note on the U – Pb geochronology of Jodhpur Group felsic volcanics	https://doi.org/10.1016/j.gsf.2021.101287	22
R31141	3	Zeh, A. & Cabral, A.R.	2021	Precambrian Research	364	106343	Combining detrital zircon shape and U–Pb–Hf isotope analyses for provenance studies – An example from the Aquiri region, Amazon Craton, Brazil	https://doi.org/10.1016/j.precamres.2021.106343	292
R31142	3	Clay, J.M. et al.	2021	Precambrian Research	364	106332	Detrital zircon U-Pb geochronology of the Precambrian Middle Run Formation (Eastern North America Basement): Implications for Grenvillian foreland basin evolution and Midcontinent Rifting	https://doi.org/10.1016/j.precamres.2021.106332	1414
R31143	3	Thomas, W.A. et al.	2021	Geosphere	17	1214–1247	Detrital-zircon analyses, provenance, and late Paleozoic sediment dispersal in the context of tectonic evolution of the Ouachita orogen	https://doi.org/10.1130/GES02288.1	1587
R31144	3	Teles, G.S. et al.	2022	Geoscience Frontiers	13	101252	The Paleoarchean Northern Mundo Novo Greenstone Belt, São Francisco Craton: Geochemistry, U–Pb–Hf–O in zircon and pyrite δ34S-Δ33S-Δ36S signatures	https://doi.org/10.1016/j.gsf.2021.101252	4
R31145	3	Moecher, D.P. et al.	2021	GSA Bulletin	133	1021–1038	Zircon and monazite geochronology in the Palmer zone of transpression, south-central New England, USA: Constraints on timing of deformation, high-grade metamorphism, and lithospheric foundering during late Paleozoic oblique collision in the Northern Appalachian orogen	https://doi.org/10.1130/B35744.1	39
R31146	3	Ejembi, J.I. et al.	2021	Geosphere	17	1494–1516	Detrital zircon geochronology and provenance of the Middle to Late Jurassic Paradox Basin and Central Colorado trough: Paleogeographic implications for southwestern Laurentia	https://doi.org/10.1130/GES02264.1	5105
R31147	3	Xia, L. et al.	2021	Geological Magazine	158	2095–2114	Provenance and tectonic setting of the Triassic clastic deposits in the Napo basin, South China: evidence from petrography, whole-rock geochemistry and detrital zircon U–Pb geochronology	https://doi.org/10.1017/S0016756821000558	223
R31148	3	Brlek, M. et al.	2021	Intl J Earth Science	110	2899–2922	Karst bauxite formation during Miocene Climatic Optimum (central Dalmatia, Croatia): mineralogical, compositional and geochronological perspectives	https://doi.org/10.1007/s00531-021-02091-z	19
R31149	3	Wang, J. et al.	2021	Nature Scientific Rpt	11	17041	Middle–Late Triassic sedimentary provenance of the southern Junggar Basin and its link with the post-orogenic tectonic evolution of Central Asia.	https://doi.org/10.1038/s41598-021-96455-9	537
R31150	3	Brotodewo, A. et al.	2021	Minerals	11	916	Recognising Mineral Deposits from Cover; A Case Study Using Zircon Chemistry in the Gawler Craton, South Australia	https://doi.org/10.3390/min11090916	40
R31151	3	Shakerardakani, F. et al.	2021	Geological Magazine	158	2165–2186	New detrital zircon U–Pb insights on the palaeogeographic origin of the central Sanandaj–Sirjan zone, Iran	https://doi.org/10.1017/S0016756821000728	126
R31152	3	Zhou, P. et al.	2022	Geochem Geophys Geosyst	23	e2021gc10158	Zircon U-Pb Age Constraints on NW Himalayan Exhumation From the Laxmi Basin, Arabian Sea	https://doi.org/10.1029/2021GC010158	1083
R31153	3	Ma, Y. et al.	2021	Ore Geology Rev	139	104434	Genesis of the Tianping flake graphite deposit at the western margin of Yangtze Block, SW China	https://doi.org/10.1016/j.oregeorev.2021.104434	49
R31154	3	Attia, S. et al.	2021	Geosphere	17	1422–1453	Detrital zircon provenance and depositional links of Mesozoic Sierra Nevada intra-arc strata	https://doi.org/10.1130/GES02296.1	2096
R31155	3	Cai, F. et al.	2021	Tectonics	40	e2021tc6762	Configuration and timing of collision between Arabia and Eurasia in the Zagros collision zone, Fars, southern Iran	https://doi.org/10.1029/2021TC006762	786
R31156	3	Schneider, S. & Hinderer, M.	2021	J of Geology	129	297–317	Garnet and rutile mineral chemistry and zircon U-Pb ages of modern river sand along the western East African Rift (Albertine Rift, Uganda)	https://doi.org/10.1086/715295	122
R31157	3	Feng, Z. et al.	2022	Gondwana Research	101	77–93	Eocene deformation of the NE Tibetan Plateau: indications from magnetostratigraphic constraints on the oldest sedimentary sequence in the Linxia Basin	https://doi.org/10.1016/j.gr.2021.07.027	323
R31158	3	Accotto, C. et al.	2021	Precambrian Research	365	106366	Systematics of detrital zircon U–Pb ages from Cambrian–Lower Devonian rocks of northern Morocco with implications for the northern Gondwanan passive margin	https://doi.org/10.1016/j.precamres.2021.106366	801
R31159	3	Wei, Y. et al.	2022	Gondwana Research	101	278–294	Reconstructing the Lancang Terrane (SW Yunnan) and implications for early Paleozoic Proto-Tethys evolution at the northern margin of Gondwana	https://doi.org/10.1016/j.gr.2021.08.009	134
R31160	3	Kristjansdottir, K.M.	2021	Univ of Stavanger	Thesis	Bachelor	Provenance of Lower Cambrian rocks in Northern Spain – U-Pb isotope ages on detrital zircons in different lithofacies	https://hdl.handle.net/11250/2774289	391
R31161	3	Shockley, D.	2021	Colorado School of Mines	Thesis	Masters	Proterozoic structural history of the Montezuma mining district in the central Colorado front range	https://hdl.handle.net/11124/176490	52
R31162	3	Huang, Y. et al.	2021	Precambrian Research	365	106382	Early Neoproterozoic tectonic evolution of northern Yangtze Block: Insights from sedimentary sequences from the Dahongshan area	https://doi.org/10.1016/j.precamres.2021.106382	579
R31163	3	Kuznetsov N.B. et al.	2021	Geodynamics Tectonophysics	12	570–607	On the time of formation of the Kandalakh and Keretsk grabens of the paleorift system of the White Sea in the light of new data of isotope geochronology.	https://doi.org/10.5800/GT-2021-12-3-0540	53
R31164	3	Dorr, W. et al.	2022	Intl J Earth Science	111	3–25	Provenance of lower Palaeozoic metasediments of the East Odenwald (Mid-German-Crystalline Zone, Variscides)—a correlation with the East European Platform (Poland)	https://doi.org/10.1007/s00531-021-02103-y	374
R31165	3	Zepeda-Martinez, M. et al.	2021	Geosphere	17	1294–1317	Reconstructing the tectono-sedimentary evolution of the Early–Middle Jurassic Tlaxiaco Basin in southern Mexico: New insights into the crustal attenuation history of southern North America during Pangea breakup	https://doi.org/10.1130/GES02309.1	568
R31166	3	McLoughlin, S. et al.	2021	GFF	143	103–133	Trace fossils, algae, invertebrate remains and new U-Pb detrital zircon geochronology from the lower Cambrian Torneträsk Formation, northern Sweden	https://doi.org/10.1080/11035897.2021.1939775	60
R31167	3	Abuduxun, N. et al.	2022	Intl J Earth Science	111	2535–2553	Carboniferous tectonic incorporation of a Devonian seamount and oceanic crust into the South Tianshan accretionary orogen in the southern Altaids	https://doi.org/10.1007/s00531-021-02109-6	77
R31168	3	Wen, F. et al.	2021	J Asian Earth Sci	221	104939	Sedimentary evidence for the early Paleoproterozoic tectono-magmatic lull: Detrital zircon provenance of the 2.47-2.17 Ga Langzishan Formation, Liaohe Group, Eastern Block of the North China Craton	https://doi.org/10.1016/j.jseaes.2021.104939	40
R31169	3	Zutterkirch, I.C. et al.	2021	J Geo Society London	178	jgs2021–070	Thin-section detrital zircon geochronology mitigates bias in provenance investigations	https://doi.org/10.1144/jgs2021-070	630
R31170	3	Zhao, L. et al.	2021	Lithos	400–401	106410	Early Paleozoic arc-accretion in the northern branch of the Proto-Tethys Ocean: New insights from detrital zircon Usingle bondPb ages and geochemistry of paraschists from the Kuanping Complex, North Qinling Orogenic Belt, China	https://doi.org/10.1016/j.lithos.2021.106410	68
R31171	3	Tazzo-Rangel, M.D. et al.	2021	Lithos	404–405	106436	Depositional age and provenance of high-grade paragneisses from the Mérida Andes, Venezuela: Implications for the Ediacaran–Cambrian tectonic setting of northwestern Gondwana	https://doi.org/10.1016/j.lithos.2021.106436	564
R31172	3	Athira, P.G. et al.	2021	Precambrian Research	364	106342	Beach placers of southwestern India: An archive of Precambrian supercontinent growth histories	https://doi.org/10.1016/j.precamres.2021.106342	123
R31173	3	Seraine, M. et al.	2021	Precambrian Research	365	106381	Multi-dimensional scaling of detrital zircon geochronology constrains basin evolution of the late Mesoproterozoic Paranoá Group, central Brazil	https://doi.org/10.1016/j.precamres.2021.106381	35
R31174	3	Brookfield, M.E. et al.	2021	J Mediterranean Earth Sci	13	19–30	U-Pb SIMS zircon ages for Cambro-Ordovician rocks, Valongo Anticline, northwestern Portugal	https://doi.org/10.13133/2280-6148/17274	15
R31175	3	Medeiros, V.C. et al.	2021	J Geo Survey Brazil	4	179–207	The Rio Piranhas-Seridó Domain, Borborema Province, Northeastern Brazil: Review of Geological-Geochronological Data and Implications for Stratigraphy and Crustal Evolution	https://doi.org/10.29396/jgsb.2021.v4.n3.1	72
R31176	3	Teixeira, W. et al.	2022	Geoscience Frontiers	13	101293	U-Pb provenance fingerprints of metavolcanic-sedimentary successions of the Mineiro belt: Proxies for the continuity of plate tectonics through the Paleoproterozoic	https://doi.org/10.1016/j.gsf.2021.101293	338
R31177	3	Nelson, J.L. et al.	2021	Brit Columbia Geo Survey	2020–10	1–13	LA-ICP-MS and TIMS U-Pb data files from the Iskut project (Dease Lake to Kitsault)	http://cmscontent.nrs.gov.bc.ca/geoscience/PublicationCatalogue/GeoFile/BCGS_GF2021-10.pdf	499
R31178	3	Uchino, T.	2021	Bulletin of Geo Survey Japan	72	99–107	Middle Jurassic zircon age from sandstone within the accretionary complex in the North Kitakami Belt, Kamatsuda area in Iwaizumi Town, Iwate Prefecture, Northeast Japan: Verifying the age of the accretionary complex containing the Okawa Sample	https://doi.org/10.9795/bullgsj.72.99	21
R31179	3	Davis, W.J. et al.	2021	Canadian J Earth Sci	58	378–395	Timing and provenance of Paleoproterozoic supracrustal rocks in the central Thelon tectonic zone, Canada: implications for the tectonic evolution of western Laurentia from ca. 2.1 to 1.9 Ga	https://doi.org/10.1139/cjes-2020-0046	169
R31180	3	Li, Q. et al.	2021	Earth-Science Rev	221	103789	Detrital zircon Usingle bondPb age distributions and Hf isotopic constraints of the Ailaoshan-Song Ma Suture Zone and their paleogeographic implications for the Eastern Paleo-Tethys evolution	https://doi.org/10.1016/j.earscirev.2021.103789	415
R31181	3	Glazer, A. et al.	2021	Tectonics	40	e2021tc6763	The Kyrenia Terrane (Northern Cyprus): detrital zircon evidence for exotic elements in the southern Neotethys	https://doi.org/10.1029/2021TC006763	332
R31182	3	Steiner, M. et al.	2021	Geophysical Res Letters	48	e2021gl93133	Rewriting the Cambrian biogeography of the Central Asian Orogenic Belt using combined faunal cluster, zircon age and C isotope analysis	https://doi.org/10.1029/2021GL093133	276
R31183	3	Gregory, B. et al.	2022	Basin Research	34	251–273	Testing the Applicability of Zircon U-Pb Dating as a Provenance Method in a Highly Altered River System, Mississippi-Missouri River, USA	https://doi.org/10.1111/bre.12618	417
R31184	3	Santos, F.H. et al.	2023	Mineralium Deposita	58	531-551	Zircon U–Pb geochronology of manganese-rich rocks from the Borborema Province, Northeast Brazil: adding a new piece to the global inventory of Paleoproterozoic manganese mineralization	https://doi.org/10.1007/s00126-022-01140-0	90
R31185	3	Zhao, X. et al.	2021	Geophysical Res Letters	48	e2021gl94563	Pliocene to Early Pleistocene drainage reorganization in eastern Tibet inferred from detrital zircons	https://doi.org/10.1029/2021GL094563	626
R31186	3	Trong, X.L. et al.	2021	Precambrian Research	366	106422	Geochronological constraints on the geological history and gold mineralization in the Tick Hill region, Mt Isa Inlier	https://doi.org/10.1016/j.precamres.2021.106422	24
R31187	3	Caylor, E.A. et al.	2021	GSA Bulletin	133	1996–2016	Age and deposition of the Fort Crittenden Formation: A window into Late Cretaceous Laramide and Cenozoic tectonics in southeastern Arizona	https://doi.org/10.1130/B35808.1	1688
R31188	3	Liu, Q. et al.	2021	Intl J Earth Science	110	1883–1898	Provenance and tectonic implications of early Paleozoic sedimentary rocks in the Central Altyn Tagh terrane, southeast of the Tarim craton	https://doi.org/10.1007/s00531-021-02030-y	155
R31189	3	Xue, Z. et al.	2021	Northwestern Geology	54	55–73	Source Tracer and Its Tectonic Significance of the Ordovician-Silurian Clastic Rocks in Southern Nuratau, Uzbekistan	https://doi.org/10.19751/j.cnki.61-1149/p.2021.02.005	102
R31190	3	Wang, Z. et al.	2022	Gondwana Research	105	416–431	Linking ∼1.4–0.8 Ga volcano-sedimentary records in eastern Central Asian orogenic belt with southern Laurentia in supercontinent cycles	https://doi.org/10.1016/j.gr.2021.09.019	181
R31191	3	Todd, C.N. et al.	2022	Australian J Earth Sci	69	113–134	A revised Permian–Triassic stratigraphic framework for the northeastern Galilee Basin, Queensland, Australia, and definition of a new Middle–Upper Triassic sedimentary unit	https://doi.org/10.1080/08120099.2021.1931962	135
R31192	3	Adams, C.J. et al.	2021	New Zealand J Geo Geophys	65	457–469	Detrital zircon provenance of Permian to Triassic Gondwana sequences, Zealandia and eastern Australia	https://doi.org/10.1080/00288306.2021.1954957	209
R31193	3	Li, Z. et al.	2021	Geological Journal	56	5600–5620	Depositional age and provenance analysis of the Wufoshan Group in the southern North China Craton: Constraints from detrital zircon U–Pb geochronology and Hf isotopes	https://doi.org/10.1002/gj.4261	112
R31194	3	Kong, J. et al.	2021	Island Arc	30	e12399	Sedimentary records of the late Early Cretaceous compressional setting in the South China block: A case study of the Xingning Basin, Guangdong Province	https://doi.org/10.1111/iar.12399	154
R31195	3	Gasser, D. et al.	2022	GSA Bulletin	134	1635–1659	Concurrent MORB-type and ultrapotassic volcanism in an extensional basin along the Laurentian Iapetus margin: Tectonomagmatic response to Ordovician arc-continent collision and subduction polarity flip	https://doi.org/10.1130/B36113.1	240
R31196	3	Steelquist, A.T. et al.	2021	Geosphere	17	1704–1714	A constraint on post–6 Ma timing of western Grand Canyon (Arizona, USA) incision removed: Local derivation indicated by ca. 5.4 Ma fluvial deposits below Shivwits Plateau basalts north of Grand Canyon	https://doi.org/10.1130/GES02353.1	154
R31197	3	Jackson Jr., W.T. et al.	2021	J Sedimentary Research	91	1025–1039	Late Cretaceous sediment provenance in the eastern Gulf Coastal Plain (U.S.A.) based on detrital-zircon U-Pb ages and Th/U values	https://doi.org/10.2110/jsr.2020.177	379
R31198	3	Shumlyanskyy, L.V. et al.	2021	Mineralogical Journal	43	85–90	The Local Sources of Detrital Material in Middle Devonian Quartzites of the Donets Basin: Results of U-Pb LA-ICP-MS Zircon Dating	https://doi.org/10.15407/mineraljournal.43.03.085	17
R31199	3	Dinis, P.A. et al.	2021	J of Iberian Geology	47	685–696	The Variscan basement in the western shoulder of the Lusitanian Basin (West Iberian Margin): Insights from detrital-zircon geochronology of Jurassic strata	https://doi.org/10.1007/s41513-021-00177-w	136
R31200	3	Smirnova, Y.N. et al.	2021	Stratigraphy Geo Correl	29	1–7	Age and Provenance of the Daur Series Sedimentary Rocks (Riphean), Argun Continental Massif: Results of U–Th–Pb and Lu–Hf Isotope Studies of Detrital Zircons	https://doi.org/10.1134/S0869593821010081	165
R31201	3	Ramacciotti, C.D. et al.	2022	Geological Magazine	159	309–321	The Maz Metasedimentary Series (Western Sierras Pampeanas, Argentina). A relict basin of the Columbia supercontinent?	https://doi.org/10.1017/S0016756821000935	15
R31202	3	Weng, K. et al.	2021	J Geo Society London	178	jgs2020–132	Carboniferous sedimentary provenance and tectonic setting in the Darbut region of Western Junggar (NW China): evidence from mineralogy, geochemistry and detrital zircon U–Pb dating	https://doi.org/10.1144/jgs2020-132	70
R31203	3	Gartmair, G. et al.	2021	Economic Geology	117	383–399	Detrital Zircon Perspectives on Heavy Mineral Sand Systems, Eucla Basin, Australia	http://dx.doi.org/10.5382/econgeo.4871	441
R31204	3	Saktura, W.M. et al.	2022	J Geo Society London	179	jgs2021–035	Jurassic–Cretaceous arc magmatism along the Shyok–Bangong Suture from NW Himalaya: Formation of the peri-Gondwana basement to the Ladakh Arc	https://doi.org/10.1144/jgs2021-035	249
R31205	3	Xu, X. et al.	2021	Geological Journal	56	5821–5838	Late Triassic foreland basin and Early Palaeozoic basement in the eastern Yidun Micro-block and its tectonic implications for the eastern Palaeo-Tethys	https://doi.org/10.1002/gj.4277	397
R31206	3	Plange, K.M. et al.	2021	Lithosphere	2021	3358149	U-Pb Geochronology and Hf Isotope Geochemistry of the Turtleback Complex and East Sound Group, San Juan Islands, Northwestern North American Cordillera	https://doi.org/10.2113/2021/3358149	163
R31207	3	Xie, C. et al.	2021	Palaeogeo Palaeoclim Palaeoeco	584	110712	Provenance and tectonic setting of the Sumdo Formation in the Lhasa Terrane, Tibet: Implications for early subduction evolution of the Sumdo Paleo–Tethys Ocean	https://doi.org/10.1016/j.palaeo.2021.110712	145
R31208	3	Gardner, C.T.	2021	Univ of Iowa	Thesis	Masters	New insights into the provenance and regional tectonics of a middle Cretaceous retroforeland basin, southwestern Montana, USA	https://doi.org/10.17077/etd.005806	2401
R31209	3	Al-Kaabi, A.M.	2021	Univ - Cal State Polytechnic	Thesis	Masters	New geochronology and stratigraphic interpretations of the mid-Tertiary Soledad Rojo Formation in the lower Colorado River extensional corridor, western Palo Verde Mountains, SE California	https://scholarworks.calstate.edu/downloads/kk91fr78h	175
R31210	3	Fu, C. et al.	2021	Marine Geology	442	106640	Source-to-sink transformation processes between closed setting, semiopen setting, and opening setting: A case study of the West-East China Sea from the Paleocene to the Eocene	https://doi.org/10.1016/j.margeo.2021.106640	206
R31211	3	Wang, M. et al.	2022	Gondwana Research	105	185–200	Tracing tectonic processes from oceanic subduction to continental collision through detrital zircon U-Pb and Lu-Hf isotope data: An example from the Chinese West Tianshan Orogen	https://doi.org/10.1016/j.gr.2021.09.006	389
R31212	3	Kang, W. et al.	2022	Gondwana Research	105	201–216	Multi-stage metamorphism and deformation of the North Qinling Orogenic Belt: Constraints from petrology, geochronology, and structural analysis of the Qinling Complex	https://doi.org/10.1016/j.gr.2021.09.007	124
R31213	3	Anderson, J.C. et al.	2021	Geomorphology	395	107964	Neogene drainage reversal and Colorado Plateau uplift in the Salt River area, Arizona, USA	https://doi.org/10.1016/j.geomorph.2021.107964	1085
R31214	3	Yang, W. et al.	2021	Sedimentary Geology	424	106002	Provenance of upper Permian–Triassic sediments in the south of North China: Implications for the Qinling orogeny and basin evolution	https://doi.org/10.1016/j.sedgeo.2021.106002	271
R31215	3	Zuo, J. et al.	2021	Earth & Planetary Sci Lett	575	117182	Model versus measured detrital zircon age signatures of the early Earth	https://doi.org/10.1016/j.epsl.2021.117182	55
R31216	3	Zhang, J. et al.	2021	J Asian Earth Sci	221	104944	Southeastern continuation of the Bangong-Nujiang suture zone: Constraints from Middle Jurassic–Early Cretaceous sedimentary rocks in the western Baoshan block, SW China	https://doi.org/10.1016/j.jseaes.2021.104944	380
R31217	3	Wang, X. et al.	2021	Precambrian Research	365	106390	Paleoproterozoic tectonic evolution of the Yangtze Craton: Evidence from magmatism and sedimentation in the Susong area, South China	https://doi.org/10.1016/j.precamres.2021.106390	3
R31218	3	Skoblenko, A.V. et al.	2022	Gondwana Research	105	117–142	Precambrian and Early Palaeozoic metamorphic complexes in the SW part of the Central Asian Orogenic Belt: Ages, compositions, regional correlations and tectonic affinities	https://doi.org/10.1016/j.gr.2021.09.003	114
R31219	3	Sharman, G.R. et al.	2021	Geology	49	1501–1505	Detrital signals of coastal erosion and fluvial sediment supply during glacio-eustatic sea-level rise, Southern California, USA	https://doi.org/10.1130/G49430.1	1087
R31220	3	Freitas, B.T. et al.	2021	Geology	49	1478–1483	Cryogenian glaciostatic and eustatic fluctuations and massive Marinoan-related deposition of Fe and Mn in the Urucum District, Brazil	https://doi.org/10.1130/G49134.1	329
R31221	3	Kawaguchi, K. et al.	2022	Geosciences Journal	26	37–54	Origin and tectonic relationship of metagabbro of the Sambagawa Belt, and associated Karasaki mylonites of western Shikoku, Southwest Japan	https://doi.org/10.1007/s12303-021-0022-6	32
R31222	3	Lee, J.H. et al.	2021	Precambrian Research	364	106363	Recognition of the Great Unconformity in the eastern Sino-Korean Block: Insights from the Taebaek Group, Korea	https://doi.org/10.1016/j.precamres.2021.106363	153
R31223	3	Campbell, K.E. et al.	2021	PNAS	118	e2105956118	An Early Oligocene age for the oldest known monkeys and rodents of South America	https://doi.org/10.1073/pnas.2105956118	179
R31224	3	Ramirez, S.G. et al.	2021	Basin Research	33	3231–3255	Sediment provenance, routing and tectonic linkages in the Nankai forearc region, Japan	https://doi.org/10.1111/bre.12601	1099
R31225	3	Fan, N. et al.	2021	Geomorphology	392	107915	Timing of river capture in major Yangtze River tributaries: Insights from sediment provenance and morphometric indices	https://doi.org/10.1016/j.geomorph.2021.107915	450
R31226	3	Runyon, B. et al.	2022	J Geo Society London	179	jgs2021–003	Basin evolution in response to flat subduction in the Altiplano	https://doi.org/10.1144/jgs2021-003	1041
R31227	3	Yang, Z. et al.	2021	Precambrian Research	366	106420	Building the Proterozoic basement of the western Xing’an-Airgin Sum Block in the eastern Central Asian Orogenic Belt and its implications for the Nuna breakup and Rodinia assembly	https://doi.org/10.1016/j.precamres.2021.106420	13
R31228	3	Chu, Y. et al.	2021	Tectonics	40	e2020tc6680	Detrital Zircon Age Constraints on the Evolution of Paleo-Tethys in NE Iran: Implications for Subduction and Collision Tectonics	https://doi.org/10.1029/2020TC006680	566
R31229	3	Yang, J. et al.	2021	Geophysical Res Letters	48	e2021gl93887	Climatic forcing of Plio-Pleistocene formation of the modern Limpopo River, South Africa	https://doi.org/10.1029/2021GL093887	56
R31230	3	Suzukia, K. & Kurihara, T.	2021	J Asian Earth Sci	219	104888	U–Pb ages and sandstone provenance of the Permian volcano-sedimentary sequence of the Hida Gaien belt, Southwest Japan: Implications for Permian sedimentation and tectonics in Northeast Asia	https://doi.org/10.1016/j.jseaes.2021.104888	339
R31231	3	LaMaskin, T.A. et al.	2022	GSA Bulletin	134	965–988	A crucial geologic test of Late Jurassic exotic collision versus endemic re-accretion in the Klamath Mountains Province, western United States, with implications for the assembly of western North America	https://doi.org/10.1130/B35981.1	416
R31232	3	Qasim, M. et al.	2021	Geological Journal	56	4747–4759	Integrated provenance and tectonic implications of the Cretaceous–Palaeocene clastic sequence, Changla Gali, Lesser Himalaya, Pakistan	https://doi.org/10.1002/gj.4207	263
R31233	3	Wang, Y. et al.	2021	Tectonics	40	e2020tc6611	Detrital zircon U-Pb age distribution and Hf isotopic constraints from the terrigenous sediments of the Song Chay suture zone (NE Vietnam) and their paleogeographic implications on the eastern Paleo-Tethys evolution	https://doi.org/10.1029/2020TC006611	280
R31234	3	Zhao, Q. et al.	2021	Chemical Geology	581	120415	Provenance study of the Lubok Antu Mélange from the Lupar valley, West Sarawak, Borneo: Implications for the closure of eastern Meso-Tethys?	https://doi.org/10.1016/j.chemgeo.2021.120415	103
R31235	3	Leary, R.J. et al.	2021	Palaeogeo Palaeoclim Palaeoeco	577	110552	Sedimentary record of Late Paleozoic tectonism in the Monitor Range, central Nevada: Implications for convergence along the western Laurentian margin	https://doi.org/10.1016/j.palaeo.2021.110552	362
R31236	3	Gilbert, J.C. et al.	2021	Sedimentary Record	19	12–21	Identifying elusive piercing points along the North American transform margin using mixture modeling of detrital zircon data from sedimentary units and their crystalline sources	https://doi.org/10.2110/sedred.2021.2.3	319
R31237	3	Walsh, G.J. et al.	2021	Geosphere	17	1038–1100	Age and tectonic setting of the Quinebaug-Marlboro belt and implications for the history of Ganderian crustal fragments in southeastern New England, USA	https://doi.org/10.1130/GES02295.1	81
R31238	3	Ma, Q. et al.	2021	Tectonophysics	814	228965	Early Triassic initial collision between the North China and South China blocks in the eastern Qinling Orogenic Belt	https://doi.org/10.1016/j.tecto.2021.228965	212
R31239	3	Tang, W. et al.	2021	Gondwana Research	98	107–124	Permian rifting processes in the NW Junggar Basin, China: Implications for the post-accretionary successor basins	https://doi.org/10.1016/j.gr.2021.06.005	607
R31240	3	Cho, D.L. et al.	2021	Lithos	396–397	106217	Zircon Usingle bondPbsingle bondHf and geochemical analyses of paragneiss and granitic gneiss from Oki-Dogo Island, Southwest Japan and its tectonic implications	https://doi.org/10.1016/j.lithos.2021.106217	49
R31241	3	Azor, A. et al.	2021	Precambrian Research	361	106251	Transcurrent displacement of the Cadomian magmatic arc	https://doi.org/10.1016/j.precamres.2021.106251	401
R31242	3	Siegesmund, S. et al.	2021	Intl J Earth Science	110	1321–1348	The birth of the Alps: Ediacaran to Paleozoic accretionary processes and crustal growth along the northern Gondwana margin	https://doi.org/10.1007/s00531-021-02019-7	778
R31243	3	Liu, K. et al.	2021	Tectonics	40	e2020tc6541	Syn-subduction strike-slip faults shape an accretionary orogen and its provenance signatures: Insights from Sikhote-Alin in NE Asia during the Late Jurassic to Early Cretaceous	https://doi.org/10.1029/2020TC006541	310
R31244	3	Sauro, F. et al.	2021	Frontiers in Earth Sci	8	672119	Hints on the Late Miocene Evolution of the Tonale-Adamello-Brenta Region (Alps, Italy) Based on Allochtonous Sediments From Raponzolo Cave	https://doi.org/10.3389/feart.2021.672119	412
R31245	3	Du, Q. et al.	2021	J Asian Earth Sci	215	104811	Reappraisal of ages of Triassic continental sedimentary successions in the Yanbian area (NE China): Implications for the Triassic Angaran and Cathaysian floral recovery	https://doi.org/10.1016/j.jseaes.2021.104811	46
R31246	3	Feng, Z.Q. et al.	2021	Acta Petrologica Sinica	37	1469–1488	Detrital zircon U-Pb geochronology of the Ordovician sandstone and its constraint to the tectonic evolution of the northern Great Xing'an Range	https://doi.org/10.18654/1000-0569/2021.05.09	116
R31247	3	Chen R. et al.	2021	J Asian Earth Sci	215	104799	Late Paleozoic provenance shift in the east-central Ordos Basin: Implications for the tectonic evolution of the north China Craton	https://doi.org/10.1016/j.jseaes.2021.104799	246
R31248	3	Rapela, C.W. et al.	2021	Gondwana Research	96	1–21	The Devonian accretionary orogen of the North Patagonian cordillera	https://doi.org/10.1016/j.gr.2021.04.004	92
R31249	3	Santana, A. et al.	2021	J South Amer Earth Sci	109	103330	Paleogeographic constraints on source area and depositional systems in the Neoproterozoic Irecê Basin, Sao Francisco Craton	https://doi.org/10.1016/j.jsames.2021.103330	39
R31250	3	Lawton, T.F. et al.	2021	Palaeogeo Palaeoclim Palaeoeco	572	110386	Late Paleozoic (Late Mississippian–Middle Permian) sediment provenance and dispersal in western equatorial Pangea	https://doi.org/10.1016/j.palaeo.2021.110386	290
R31251	3	Corradino, J.I. et al.	2022	GSA Bulletin	134	130–144	Ancestral trans−North American Bell River system recorded in late Oligocene to early Miocene sediments in the Labrador Sea and Canadian Great Plains	https://doi.org/10.1130/B35903.1	1247
R31252	3	Roquette, E. et al.	2021	EarthArXiv	preprint	X5Q02P	Integrated multi-proxy source-to-sink analysis of the Lower Cretaceous of the Essaouira-Agadir Basin	https://doi.org/10.31223/X5Q02P	514
R31253	3	Farah, A. et al.	2021	Earth Sciences Bulletin	192	26	The Beni Bousera marbles, record of a Triassic-Early Jurassic hyperextended margin in the Alpujarrides-Sebtides units (Rif belt, Morocco)	https://doi.org/10.1051/bsgf/2021015	100
R31254	3	Wang, Y. et al.	2022	GSA Bulletin	134	501–525	Superposition of Cretaceous and Cenozoic deformation in northern Tibet: A far-field response to the tectonic evolution of the Tethyan orogenic system	https://doi.org/10.1130/B35944.1	805
R31255	3	Song, D. et al.	2021	Geophysical Res Letters	48	e2021gl94276	Closure of the Paleo-Asian Ocean in the Middle-Late Triassic (Ladinian-Carnian): Evidence From Provenance Analysis of Retroarc Sediments	https://doi.org/10.1029/2021GL094276	377
R31256	3	Nutman, A.P. et al.	2021	Amer J Science	321	643–679	Geodynamic environment of the ca. 3800 Ma Outer Arc Group, Isua (Greenland)	https://doi.org/10.2475/06.2021.01	5
R31257	3	Sato, D. & Wakita, K.	2021	J Geo Society Japan	127	245–250	Early Jurassic zircon U–Pb age from sandstone within the accretionary complex in the southeastern Okayama Prefecture, SW Japan	https://doi.org/10.5575/geosoc.2020.0061	12
R31258	3	Kimura, K. et al.	2021	Earth & Planetary Sci Lett	565	116926	Antiquity and tectonic lineage of Japanese Islands: New discovery of Archean–Paleoproterozoic Complex	https://doi.org/10.1016/j.epsl.2021.116926	44
R31259	3	Drollner, M. et al.	2021	Geological Magazine	158	1135–1142	Every zircon deserves a date: selection bias in detrital geochronology	https://doi.org/10.1017/S0016756821000145	146
R31260	3	Chae, Y.U. et al.	2021	J Korean Earth Sci Society	42	11−38	Detrital zircon U-Pb ages of the Cretaceous Iljik, Jeomgok, and Sagok formations in the Cheongsong Global Geopark, Korea: Depositional age and Provenance	https://doi.org/10.5467/JKESS.2021.42.1.11	351
R31261	3	Xi, W. et al.	2021	Frontiers in Earth Sci	8	664361	Geochronological Constraint on the Evolution of the Aktyuz Terrane, Kyrgyz North Tianshan, and the Fate of the Taldybulak Levoberezhny Gold Deposit	https://doi.org/10.3389/feart.2021.664361	44
R31262	3	Yang, X. et al.	2021	Palaeogeo Palaeoclim Palaeoeco	571	110385	The Cambrian Drumian carbon isotope excursion (DICE) in the Keping area of the northwestern Tarim Basin, NW China	https://doi.org/10.1016/j.palaeo.2021.110385	29
R31263	3	Meng, Z. et al.	2021	Palaeogeo Palaeoclim Palaeoeco	570	110367	Late Triassic rifting and volcanism on the northeastern Indian margin: A new phase of Neo-Tethyan seafloor spreading and its paleogeographic implications	https://doi.org/10.1016/j.palaeo.2021.110367	178
R31264	3	Falco, J.I. et al.	2021	J South Amer Earth Sci	109	103287	A multi-proxy study of the Cerro Piche Graben - A Lower Jurassic basin in the central North Patagonian Massif, Argentina	https://doi.org/10.1016/j.jsames.2021.103287	35
R31265	3	Donaghy, E.E. et al.	2021	GSA Bulletin	133	2418–2438	Stratigraphy, age, and provenance of the Eocene Chumstick basin, Washington Cascades; implications for paleogeography, regional tectonics, and development of strike-slip basins	https://doi.org/10.1130/B35738.1	776
R31266	3	Medaris, L.G. et al.	2021	Geoscience Frontiers	12	101174	Early Mesoproterozoic evolution of midcontinental Laurentia: Defining the geon 14 Baraboo orogeny	https://doi.org/10.1016/j.gsf.2021.101174	230
R31267	3	Bandopadhyay, P.C. et al.	2022	Gondwana Research	103	335–361	Paleogeography of the West Burma Block and the eastern Neotethys Ocean: constraints from Cenozoic sediments shed onto the Andaman-Nicobar ophiolites	https://doi.org/10.1016/j.gr.2021.10.011	400
R31268	3	Marques, C.S.d.S. et al.	2021	J South Amer Earth Sci	108	103204	Stratigraphy and U–Pb geochronology of the basal units of the vazante group: A lateral correlation with the glaciogenic Jequitaí formation (Minas Gerais, Brazil)	https://doi.org/10.1016/j.jsames.2021.103204	148
R31269	3	Neupane, B. et al.	2021	Lithos	388–389	106060	Depositional environment of Upper Paleocene – Middle Eocene series of the Lesser Himalaya, Central Nepal	https://doi.org/10.1016/j.lithos.2021.106060	347
R31270	3	Ni, X. et al.	2021	J Asian Earth Sci	210	104711	Late Paleozoic tectonic evolution of the North Tianshan Belt: New structural and geochronological constraints from meta-sedimentary rocks and migmatites in the Harlik Range (NW China)	https://doi.org/10.1016/j.jseaes.2021.104711	111
R31271	3	Obbagy, G. et al.	2021	J Sedimentary Research	91	551–570	Paleogeographic implications of a multi-parameter Paleogene provenance dataset (Transylvanian Basin, Romania)	https://doi.org/10.2110/jsr.2020.080	480
R31272	3	Baykal, Y. et al.	2021	Quaternary Sci Reviews	274	107265	Detrital zircon U–Pb age analysis of last glacial loess sources and proglacial sediment dynamics in the Northern European Plain	https://doi.org/10.1016/j.quascirev.2021.107265	1172
R31273	3	Midttun, N. et al.	2022	Geosphere	18	945–946	Stratigraphy of the Eocene–Oligocene Titus Canyon Formation, Death Valley, California, and Eocene extensional tectonism in the Basin and Range	https://doi.org/10.1130/GES02363.1	593
R31274	3	Xu, Y. et al.	2022	Intl Geology Review	64	2766–2782	Ages and tectonic attributes of Late Palaeozoic stratigraphic units in the Tarbagatay, West Junggar (NW China): revisited	https://doi.org/10.1080/00206814.2021.2001697	195
R31275	3	Zhang, S. et al.	2022	Palaeogeo Palaeoclim Palaeoeco	586	110759	Climate-driven drainage reorganization of small mountainous rivers in Taiwan (East Asia) since the last glaciation: The Zhuoshui River example	https://doi.org/10.1016/j.palaeo.2021.110759	89
R31276	3	Miller, E.L. et al.	2022	GSA Special Papers	555	Chpt–14	Downhill from Austin and Ely to Las Vegas: U-Pb detrital zircon suites from the Eocene–Oligocene Titus Canyon Formation and associated strata, Death Valley, California	https://doi.org/10.1130/2021.2555(14)	453
R31277	3	Garzanti, E. et al.	2022	Earth-Science Rev	224	103867	Provenance of Kalahari Sand: Paleoweathering and recycling in a linked fluvial-aeolian system	https://doi.org/10.1016/j.earscirev.2021.103867	2091
R31278	3	Mahoney, J.B. et al.	2021	Geosphere	17	2197–2233	Evolution of the Late Cretaceous Nanaimo Basin, British Columbia, Canada: Definitive provenance links to northern latitudes	https://doi.org/10.1130/GES02394.1	1268
R31279	3	Brennan, D.T.	2021	Precambrian Research	367	106445	Detrital zircon U–Pb and Hf signatures of Paleo-Mesoproterozoic strata in the Priest River region, northwestern USA: A record of Laurentia assembly and Nuna tenure	https://doi.org/10.1016/j.precamres.2021.106445	212
R31280	3	Wang, W. et al.	2022	Palaeogeo Palaeoclim Palaeoeco	586	110750	Exploring the influence of Late Mississippian to Middle Pennsylvanian tectonics on sediment transport through detrital zircon geochronology, southwestern Kansas and northwestern Arkansas	https://doi.org/10.1016/j.palaeo.2021.110750	783
R31281	3	Yu, H.C. et al.	2022	Gondwana Research	103	426–444	Revisiting Phanerozoic evolution of the Qinling Orogen (East Tethys) with perspectives of detrital zircon	https://doi.org/10.1016/j.gr.2021.10.022	218
R31282	3	Staisch, L.M. et al.	2022	GSA Bulletin	134	1834–1844	Major reorganization of the Snake River modulated by passage of the Yellowstone Hotspot	https://doi.org/10.1130/B36174.1	2326
R31283	3	Gholami-Zadeh, P. et al.	2022	GSA Bulletin	134	1793–1810	Constraining the timing of Arabia-Eurasia collision in the Zagros orogen by sandstone provenance (Neyriz, Iran)	https://doi.org/10.1130/B35950.1	320
R31284	3	Brotodewo, A. et al.	2021	South Aust Dept Prim Ind-Res	Rpt Bk	2021–15	LA-ICP-MS detrital zircon geochronology from the Delamerian Orogen	https://doi.org/10.13140/RG.2.2.21591.60327	395
R31285	3	Matthews, S.J. et al.	2021	J South Amer Earth Sci	112	103622	Lower to Middle Jurassic volcanism and Au–Ag mineralization at Cerro Moro District, Deseado Massif, Argentine Patagonia	https://doi.org/10.1016/j.jsames.2021.103622	17
R31286	3	McKay, M. et al.	2021	Geosphere	17	1840–1860	Detrital zircon geothermochronology reveals pre-Alleghanian exhumation of regional Mississippian sediment sources in the southern Appalachian Valley and Ridge Province	https://doi.org/10.1130/GES02427.1	404
R31287	3	Toscani, R. et al.	2021	J South Amer Earth Sci	112	103618	The Statherian Natividade Basin evolution constrained by U–Pb geochronology, sedimentology, and paleogeography, central Brazil	https://doi.org/10.1016/j.jsames.2021.103618	56
R31288	3	Vilela, F.T. et al.	2021	J South Amer Earth Sci	112	103614	Diamictitic iron formation (DIF) deposits of the Neoproterozoic Nova Aurora Iron District (Macaúbas Group, Southeast Brazil)	https://doi.org/10.1016/j.jsames.2021.103614	123
R31289	3	Chowdhury, P. et al.	2021	PNAS	118	e2105746118	Magmatic thickening of crust in non–plate tectonic settings initiated the subaerial rise of Earth’s first continents 3.3 to 3.2 billion years ago	https://doi.org/10.1073/pnas.2105746118	46
R31290	3	Pujols, E.J. & Stockli, D.F.	2021	Geosphere	17	1890–1913	Zircon (U-Th)/(He-Pb) double-dating constraints on the interplay between thrust deformation and foreland basin architecture, Sevier foreland basin, Utah	https://doi.org/10.1130/GES02372.1	2101
R31291	3	Hu, W. et al.	2021	J Asian Earth Sci	232	104978	Provenance of late Paleozoic sedimentary rocks in eastern Kazakhstan: Implications for the collision of the Siberian margin with the Kazakhstan collage	https://doi.org/10.1016/j.jseaes.2021.104978	116
R31292	3	Liu, Y.X. et al.	2021	Precambrian Research	366	106424	Evolution of the Columbia supercontinent: Insights from the North Qilian Block, NW China	https://doi.org/10.1016/j.precamres.2021.106424	6
R31293	3	Rosenblume, J.A. et al.	2021	Tectonics	40	e2020tc6561	Early Cretaceous Provenance, Sediment Dispersal, and Foreland Basin Development in Southwestern Montana, North American Cordillera	https://doi.org/10.1029/2020TC006561	4110
R31294	3	Mohan, S.P. et al.	2022	Geological Journal	57	133–149	Direct zircon U–Pb evidence for pre-Himalayan HT metamorphism in the Higher Himalayan Crystallines, eastern Garhwal Himalaya, India	https://doi.org/10.1002/gj.4287	17
R31295	3	Qin, Y. et al.	2021	Geological Journal	56	5531–5549	Palaeozoic tectonic transition of the North Qilian Belt in the northern margin of the Tibetan Plateau, NW China: Insights from detrital zircon U–Pb geochronology and sedimentology	https://doi.org/10.1002/gj.4255	319
R31296	3	Li, L. et al.	2022	Basin Research	34	533–554	Middle to late Miocene growth of the North Pamir	https://doi.org/10.1111/bre.12629	365
R31297	3	Li, L. et al.	2021	Intl Geology Review	63	2192–2214	Contrasting Early Palaeozoic provenance of the Yemaquan and Harlik arcs in the SW Altaids (NW China): identification of cryptic sutures in accretionary orogens	https://doi.org/10.1080/00206814.2021.1992302	106
R31298	3	Super, S.C.	2021	Univ of Calgary	Thesis	Master	Provenance of Late Cretaceous to Paleogene rocks of the Alberta Foreland Basin: Rethinking retro-arc drainage systems in the Canadian Cordillera	http://dx.doi.org/10.11575/PRISM/38895	2148
R31299	3	Sinh, V.B.T. et al.	2022	J Asian Earth Sci	226	105070	Petrology and zircon U–Pb geochronology of pelitic gneisses and granitoids from the Dai Loc Complex in the Truong Son Belt, Vietnam: Implication for the Silurian magmatic-metamorphic event	https://doi.org/10.1016/j.jseaes.2021.105070	65
R31300	3	Teng, X. et al.	2022	J Asian Earth Sci	225	105069	Post-collisional extension of the South Altun subduction-collision belt, northern Tibetan Plateau: Insight from phase equilibria modeling and zircon geochronology of pelitic migmatites	https://doi.org/10.1016/j.jseaes.2021.105069	19
R31301	3	Papapavlou, K. et al.	2021	J Geo Society London	178	jgs2020–169	Tectonic significance of a supra-ophiolitic sedimentary cover succession, Unst, Shetland, Scottish Caledonides: insights from the U–Pb–Hf detrital zircon record	https://doi.org/10.1144/jgs2020-169	255
R31302	3	Wang, H. et al.	2022	Geochim Cosmochim Acta	320	79–104	Archean crustal growth and reworking revealed by combined U-Pb-Hf-O isotope and trace element data of detrital zircons from ancient and modern river sediments of the eastern Kaapvaal Craton	https://doi.org/10.1016/j.gca.2021.12.025	230
R31303	3	Bohm, K. et al.	2022	Earth-Science Rev	225	103909	The provenance of late Cenozoic East Asian Red Clay: Tectonic-metamorphic history of potential source regions and a novel combined zircon-rutile approach	https://doi.org/10.1016/j.earscirev.2021.103909	86
R31304	3	Drollner, M. et al.	2022	Terra Nova	34	458–464	A persistent Hadean–Eoarchean protocrust in the western Yilgarn Craton, Western Australia	https://doi.org/10.1111/ter.12610	618
R31305	3	Nunoo, S. et al.	2022	J African Earth Sci	186	104444	Geology, zircon U–Pb dating and εHf data for the Julie greenstone belt and associated rocks in NW Ghana: Implications for Birimian-to-Tarkwaian correlation and crustal evolution	https://doi.org/10.1016/j.jafrearsci.2021.104444	69
R31306	3	Zhu, Z. et al.	2022	Marine Petroleum Geology	137	105500	Geochemistry and paleogeography of the Rajang Group, Northwest Borneo, Malaysia	https://doi.org/10.1016/j.marpetgeo.2021.105500	169
R31307	3	Tang, W. et al.	2022	J Asian Earth Sci	232	105049	Source-to-sink evolution of syn-rift alkaline lake sediments in the Lower Permian Fengcheng Formation, Junggar Basin, NW China: Evidence from petrology, detrital zircon geochronology and geochemistry	https://doi.org/10.1016/j.jseaes.2021.105049	199
R31308	3	Li, Y. et al.	2022	Minerals	12	32	Geochemical Compositions and Detrital Minerals of Stream Sediments around the Zijinshan Copper-Gold Orefield and Their Implications	https://doi.org/10.3390/min12010032	272
R31309	3	Yang, J. et al.	2022	Geomorphology	401	108077	Significance of sedimentary provenance reconstruction based on borehole records of the North China Plain for the evolution of the Yellow River	https://doi.org/10.1016/j.geomorph.2021.108077	996
R31310	3	Trop, J.M. et al.	2022	Geosphere	18	19–48	Geochronology of the Wrangell Arc: Spatial-temporal evolution of slab-edge magmatism along a flat-slab, subduction-transform transition, Alaska-Yukon	https://doi.org/10.1130/GES02417.1	3225
R31311	3	Juarez-Arriaga, E. et al.	2022	J South Amer Earth Sci	114	103681	Stratigraphy and origin of Upper Cretaceous wedge-top and proximal foredeep deposits in the Mexican foreland basin, east-central Mexico	https://doi.org/10.1016/j.jsames.2021.103681	627
R31312	3	Rosenblume, J.A. et al.	2022	Basin Research	34	913–937	Middle Albian provenance, sediment dispersal, and foreland basin dynamics in southwestern Montana, North American Cordillera	https://doi.org/10.1111/bre.12645	3040
R31313	3	Gursu, S. et al.	2022	Gondwana Research	107	423–450	Combined U-Pb ages and Lu-Hf systematics of detrital zircons from Early Cambrian Gondwanan siliciclastic rocks in S Turkey: Provenance and correlations with coeval successions in peri-Gondwanan terranes	https://doi.org/10.1016/j.gr.2022.04.010	870
R31314	3	Andersen, T. & Elburg, M.A.	2022	Geological Magazine	159	561–576	Open-system behaviour of detrital zircon during weathering: an example from the Palaeoproterozoic Pretoria Group, South Africa	https://doi.org/10.1017/S001675682100114X	14
R31315	3	Zhao, X. et al.	2021	Nature Communications	12	7231	Existence of a continental-scale river system in eastern Tibet during the late Cretaceous–early Palaeogene	https://doi.org/10.1038/s41467-021-27587-9	675
R31316	3	Rosenbaum, G. et al.	2021	Tectonics	40	e2021tc6920	Origin of the Intra-Oceanic Silverwood Block (New England Orogen, Australia): Evidence From Radiolarian Biostratigraphy and Detrital Zircon Petrochronology	https://doi.org/10.1029/2021TC006920	102
R31317	3	Zeh, A. & Wilson, A.H.	2022	Precambrian Research	368	106500	U-Pb-Hf isotopes and shape parameters of zircon from the Mozaan Group (South Africa) with implications for depositional ages, provenance and Witwatersrand – Pongola Supergroup correlations	https://doi.org/10.1016/j.precamres.2021.106500	567
R31318	3	Awais, M. et al.	2021	Minerals	11	1399	Detrital Zircon Provenance of the Cenozoic Sequence, Kotli, Northwestern Himalaya, Pakistan; Implications for India–Asia Collision	https://doi.org/10.3390/min11121399	405
R31319	3	Sun, F.; Cao, G.	2022	Geological Journal	57	3090–3100	Provenance of bauxite and clay deposits in the Carboniferous Benxi Formation, Western Henan, China: Constraints from U–Pb geochronology and regional geology	https://doi.org/10.1002/gj.4462	22
R31320	3	Linnemann, U. et al.	2022	Geological Magazine	159	999–1013	An Upper Ediacaran Glacial Period in Cadomia: the Granville tillite (Armorican Massif) – sedimentology, geochronology and provenance	https://doi.org/10.1017/S0016756821001011	248
R31321	3	Georgiev, S. et al.	2021	Rev of Bulgarian Geo Soc	82	49–51	Paleogeographic position of the Ordovician rocks from the Svoge Unit, Western Balkan – preliminary results	https://doi.org/10.52215/rev.bgs.2021.82.3.49	27
R31322	3	Li, S. et al.	2022	J Oceanology & Limnology	40	496–514	Detrital zircon U-Pb age perspective on the sediment provenance and its geological significance of sandstones in the Lamandau region, SW Borneo, Indonesia	https://doi.org/10.1007/s00343-021-0405-6	57
R31323	3	Yang, X. et al.	2022	Precambrian Research	368	106498	Ediacaran iron formations from the North Qilian Orogenic Belt, China: Age, geochemistry, Sm–Nd isotopes and link with submarine volcanism	https://doi.org/10.1016/j.precamres.2021.106498	34
R31324	3	Tang, H. et al.	2022	Precambrian Research	375	106650	Neoproterozoic and early Paleozoic metamorphism recorded in gneisses from the East Kunlun Orogenic belt	https://doi.org/10.1016/j.precamres.2022.106650	25
R31325	3	Liu, H. et al.	2022	Earth & Planetary Sci Lett	578	117298	Zircon isotope–trace element compositions track Paleozoic–Mesozoic slab dynamics and terrane accretion in Southeast Asia	https://doi.org/10.1016/j.epsl.2021.117298	861
R31326	3	Zuo, P. et al.	2022	Intl Geology Review	64	2803–2821	Huge sedimentary hiatus in the southern margin of the North China Craton from mid-Mesoproterozoic to Neoproterozoic	https://doi.org/10.1080/00206814.2021.2004455	175
R31327	3	Katuru, V.P.	2021	Univ of Adelaide	Thesis	PhD	Tectonic and Isotopic evolution of the Dharwar Craton, India	https://hdl.handle.net/2440/133494	104
R31328	3	Xiao, C.H.	2022	J Asian Earth Sci	224	105026	Provenance and tectonic significance of Lower Triassic clastic sedimentary rocks of the West Qinling Orogenic Belt, Central China	https://doi.org/10.1016/j.jseaes.2021.105026	29
R31329	3	Passos, L.H. et al.	2023	Intl Geology Review	65	527–545	Neoproterozoic pre-collisional events recorded in the Sergipano belt, Southern Borborema Province, West Gondwana	https://doi.org/10.1080/00206814.2022.2054029	178
R31330	3	Bonev, N. et al.	2022	Intl J Earth Science	111	495–523	Detrital zircon age constraints for Late Permian to Late Triassic clastic sedimentation in the northern-western Sakar-Strandzha Zone, SE Bulgaria	https://doi.org/10.1007/s00531-021-02125-6	447
R31331	3	Ndonfack, K.I.A. et al.	2022	Precambrian Research	368	106475	Tectonic evolution of Neoproterozoic rocks, eastern Cameroon: Implication for gold mineralization in the Betare Oya and Woumbou–Colomine–Kette districts	https://doi.org/10.1016/j.precamres.2021.106475	11
R31332	3	Betka, P.M. et al.	2021	Geochem Geophys Geosyst	22	e2021gc10026	Provenance Shifts During Neogene Brahmaputra Delta Progradation Tied to Coupled Climate and Tectonic Change in the Eastern Himalaya	https://doi.org/10.1029/2021GC010026	2287
R31333	3	Dendy, S.N. et al.	2021	Quaternary Sci Reviews	273	107201	Detrital zircon geochronology and provenance of Pleistocene loess and contributing glacial sources, midcontinental USA	https://doi.org/10.1016/j.quascirev.2021.107201Get	3271
R31334	3	Cai, Y.H. et al.	2022	Precambrian Research	368	106466	Ages of the Proterozoic strata in Fanhe Basin revisited: Implications for geological records of the Great Oxidation Event in the North China Craton	https://doi.org/10.1016/j.precamres.2021.106466	299
R31335	3	Dalslaen, B.H. et al.	2021	Norwegian J Geology	101	202107	The Skuggliberga unit of the Oppdal area, central Scandinavian Caledonides: calc-alkaline pyroclastic volcanism in a fluvial to shallow-marine basin following a mid-Ordovician orogenic event	https://dx.doi.org/10.17850/njg101-2-2	189
R31336	3	Allred, I.J. & Blum, M.D.	2022	Geosphere	18	350–369	Early Pennsylvanian sediment routing to the Ouachita Basin (southeastern United States) and barriers to transcontinental sediment transport sourced from the Appalachian orogen based on detrital zircon U-Pb and Hf analysis	https://doi.org/10.1130/GES02408.1	2563
R31337	3	Akdogan, R. et al.	2021	Tectonics	40	e2021tc6824	Provenance of the Paleozoic to Mesozoic siliciclastic rocks of the Istanbul Zone constrains the timing of the Rheic Ocean closure in the Eastern Mediterranean region	https://doi.org/10.1029/2021TC006824	248
R31338	3	Accotto, C. et al.	2022	GSA Special Papers	555	Chpt–17	Detrital zircon sources in the Ordovician metasedimentary rocks of the Moroccan Meseta: Inferences for northern Gondwanan passive-margin paleogeography	https://doi.org/10.1130/2021.2554(17)	139
R31339	3	Liou, P. et al.	2022	Geochim Cosmochim Acta	317	538–551	Zircons underestimate mantle depletion of early Earth	https://doi.org/10.1016/j.gca.2021.11.015	108
R31340	3	Neubeck, N.E.	2022	Univ - Louisiana State	Thesis	Masters	Sediment Buffering and Recycling on an Annual to Centennial Scale Along the Mississippi River	https://digitalcommons.lsu.edu/gradschool_theses/5510	1122
R31341	3	Iriarte, A.R. et al.	2021	Brazilian J Geology	51	e20210036	Provenance study of Phanerozoic rocks from the Cordillera Real of Bolivia	https://doi.org/10.1590/2317-4889202120210036	39
R31342	3	Papapavlou, K. et al.	2022	Geological Magazine	159	199–211	The Pre-Grenvillian assembly of the southeastern Laurentian margin through the U–Pb–Hf detrital zircon record of Mesoproterozoic supracrustal sequences (Central Grenville Province, Quebec, Canada)	https://doi.org/10.1017/S0016756821001023	262
R31343	3	Yue, L. et al.	2022	Mineralium Deposita	57	663–684	Karst-hosted Mississippi Valley-type Pb–Zn mineralization in fold-thrust systems: a case study of the Changdong deposit in the Sanjiang Belt, China	https://doi.org/10.1007/s00126-021-01088-7	115
R31344	3	Zhang, C. et al.	2022	Ore Geology Rev	142	104692	Occurrence of uranium minerals in the Xiaomeigou Formation in northern Qaidam Basin, Northwest China	https://doi.org/10.1016/j.oregeorev.2021.104692	53
R31345	3	Anders, B. et al.	2022	Geosciences	12	20	Wildfires and Monsoons: Cryptic Drivers for Highly Variable Provenance Signals within a Carboniferous Fluvial System	https://doi.org/10.3390/geosciences12010020	255
R31346	3	Martin, A.J. et al.	2022	Basin Research	34	1164–1190	Provenance and maximum depositional ages of Upper Triassic and Jurassic sandstone, northeastern Mexico	https://doi.org/10.1111/bre.12654	488
R31347	3	Xu, J. et al.	2022	Basin Research	34	1143–1163	Quantifying the relative contributions of Miocene rivers to the deep Gulf of Mexico using detrital zircon geochronology: implications for the evolution of Gulf Basin circulation and regional drainage	https://doi.org/10.1111/bre.12653	707
R31348	3	Fornelli, A. et al.	2022	J of Palaeogeography	11	222–237	Detrital zircon ages of Oligocene to Miocene sandstone suites of the southern Apennines foreland region, Italy	https://doi.org/10.1016/j.jop.2022.03.004	12
R31349	3	Jonell, T.N. et al.	2022	Earth & Planetary Sci Lett	584	117516	No modern Irrawaddy River until the late Miocene-Pliocene	https://doi.org/10.1016/j.epsl.2022.117516	666
R31350	3	Andersen, T. et al.	2022	Sedimentology	69	2436–2462	Detrital zircon in an active sedimentary recycling system: Challenging the ‘source-to-sink’ approach to zircon-based provenance analysis	https://doi.org/10.1111/sed.12996	581
R31351	3	Dokuz, A. et al.	2022	Intl J Earth Science	111	1333–1355	From Cadomian back-arc basin to Rheic Ocean closure: the geochronological records of the Kurtoğlu Massif, eastern Sakarya Zone, Turkey	https://doi.org/10.1007/s00531-022-02183-4	102
R31352	3	De, S. et al.	2022	Geosystems & Geoenviron	1	100057	Detrital zircon LA-ICPMS U-Pb and Lu-Hf signatures from the Mesoarchean Keonjhar Quartzite: Implications for the nature of Archean continental crust and geodynamics	https://doi.org/10.1016/j.geogeo.2022.100057	26
R31353	3	Li, Z. et al.	2022	Quaternary International	622	110–118	Detrital zircon U-Pb geochronology of the Xining loess in the northeastern Tibetan Plateau	https://doi.org/10.1016/j.quaint.2022.03.013	222
R31354	3	Wang, S. et al.	2022	Sedimentary Geology	433	106133	Detrital zircon U-Pb ages of the Cretaceous strata in the southern Songliao Basin, NE China: Constraints on basin-and-range evolution	https://doi.org/10.1016/j.sedgeo.2022.106133	581
R31355	3	Liu, L. et al.	2022	Geology	50	691–696	Reconstructing source-to-sink systems from detrital zircon core and rim ages	https://doi.org/10.1130/G49904.1	1414
R31356	3	Arnol, J.A. et al.	2022	J South Amer Earth Sci	115	103766	Provenance evolution of the San Juan Precordillera Silurian-Devonian basin (Argentina): Linking with other depocentres in Cuyania terrane	https://doi.org/10.1016/j.jsames.2022.103766	190
R31357	3	Gaschnig, R.M. et al.	2022	Precambrian Research	373	106641	History of crustal growth in Africa and the Americas from detrital zircon and Nd isotopes in glacial diamictites	https://doi.org/10.1016/j.precamres.2022.106641	616
R31358	3	Liu, C. et al.	2022	Earth & Planetary Sci Lett	584	117427	Geochronological and geochemical characterization of paleo-rivers deposits during rifting of the South China Sea	https://doi.org/10.1016/j.epsl.2022.117427	813
R31359	3	Vesela, P. et al.	2022	Intl J Earth Science	111	1273–1287	The detrital zircon record of Variscan to post-Variscan tectonosedimentary and magmatic processes in the Tauern Window (Eastern Alps)	https://doi.org/10.1007/s00531-022-02179-0	526
R31360	3	Wang, F. et al.	2022	GSA Bulletin	134	3003–3021	Late Mesozoic intracontinental deformation and magmatism in the Chinese Tianshan and adjacent areas, Central Asia	https://doi.org/10.1130/B36318.1	619
R31361	3	Qin, X. et al.	2022	J Asian Earth Sci	232	105183	Cenozoic multi-phase intracontinental deformation of the Tianshan Range (NW China): Constraints from detrital zircon provenance and syn-tectonic sedimentation of the Kuqa Depression	https://doi.org/10.1016/j.jseaes.2022.105183	442
R31362	3	Zeh, A. & Kirchenbaur, M.	2022	Precambrian Research	373	106631	Zircon U-Pb-Hf isotope systematics of Limpopo Belt quartzites and igneous rocks, implications for Kaapvaal–Zimbabwe Craton accretion	https://doi.org/10.1016/j.precamres.2022.106631	160
R31363	3	Alves, M.I. et al.	2022	J Sedimentary Environ	7	283–303	Platform and back-arc basins during the Gondwana Collage: Andrelândia Group and Paraíba do Sul Complex (Brazil)	https://doi.org/10.1007/s43217-022-00096-5	195
R31364	3	Wu, L. et al.	2022	Precambrian Research	373	106627	Proterozoic basin–orogen framework in the northern Tarim Craton, China	https://doi.org/10.1016/j.precamres.2022.106627	266
R31365	3	Sylvester, P.J. et al.	2022	Geology	50	670–675	Significance of U-Pb detrital zircon geochronology for mudstone provenance	https://doi.org/10.1130/G49684.1	409
R31366	3	Lease, R.O. et al.	2022	Geology	50	620–625	Quantifying large-scale continental shelf margin growth and dynamics across middle-Cretaceous Arctic Alaska with detrital zircon U-Pb dating	https://doi.org/10.1130/G49118.1	4564
R31367	3	Andjic, G. et al.	2022	Geochem Geophys Geosyst	23	e2021gc10042	A single Dras‐Kohistan‐Ladakh arc revealed by volcaniclastic records	https://doi.org/10.1029/2021GC010042	503
R31368	3	Esteban, J.J. et al.	2022	Minerals	12	325	Peri-Gondwanan Provenance and Geodynamic Evolution of The Guadaiza Nappe (Alpujarride Complex, Betic Cordilleras, Spain): Insights on The Paleotethyan Paleogeography	https://doi.org/10.3390/min12030325	226
R31369	3	Stanley, B. et al.	2022	Brit Columbia Geo Survey	GeoFile	2022–08	LA-ICP-MS U-Pb data files, detrital zircon geochronology, and geochemistry of the Stuhini and Hazelton groups, Scottie gold mine area, northwestern British Columbia	http://cmscontent.nrs.gov.bc.ca/geoscience/PublicationCatalogue/GeoFile/BCGS_GF2022-08.pdf	82
R31370	3	Song, Y. et al.	2022	Geoscience Frontiers	13	101377	Syn-rift to post-rift tectonic transition and drainage reorganization in continental rifting basins: Detrital zircon analysis from the Songliao Basin, NE China	https://doi.org/10.1016/j.gsf.2022.101377	344
R31371	3	Darin, M.H. et al.	2022	Geology	50	603–609	Oligocene onset of uplift and inversion of the Cascadia forearc basin, southern Oregon Coast	https://doi.org/10.1130/G49925.1	5130
R31372	3	Qasim, M. et al.	2022	Minerals	12	298	First U-Pb Detrital Zircon Ages from Kamlial Formation (Kashmir, Pakistan): Tectonic Implications for Himalayan Exhumation	https://doi.org/10.3390/min12030298	152
R31373	3	Yuan, J. et al.	2022	J Asian Earth Sci	232	105164	Reconstruction of the early-middle Jurassic source-to-sink system in the western Qaidam Basin (North Tibet): Constraints from zircon U-Pb ages of Jurassic sediments and granites	https://doi.org/10.1016/j.jseaes.2022.105164	434
R31374	3	Soejono, I. et al.	2022	Precambrian Research	372	106606	Pre-collisional crustal evolution of the European Variscan periphery: Constraints from detrital zircon U–Pb ages and Hf isotopic record in the Precambrian metasedimentary basement of the Brunovistulian Domain	https://doi.org/10.1016/j.precamres.2022.106606	615
R31375	3	Kong, J.T. et al.	2022	Geological Magazine	159	833–852	U–Pb geochronology of Upper Triassic – Lower Jurassic detrital sequences from SE margin of the South China Block: implications for Palaeo-Pacific subduction and tectonic evolution	https://doi.org/10.1017/S0016756821001394	188
R31376	3	Avigad, D. et al.	2022	Gondwana Research	106	379–396	Crustal evolution of Western Europe: Constraints from detrital zircon U-Pb-Hf-O isotopes	https://doi.org/10.1016/j.gr.2022.02.006	384
R31377	3	Laskari, S. et al.	2022	Gondwana Research	106	329–350	Reconstructing the southern Pelagonian domain in the Aegean Sea: Insights from U-Pb detrital zircon analysis, lithostratigraphic and structural study, and zircon (U-Th)/He thermochronology on Amorgos Island (SE Cyclades, Greece)	https://doi.org/10.1016/j.gr.2022.02.007	706
R31378	3	Zhang, H. et al.	2022	J Asian Earth Sci	229	105161	Ordovician amphibolite-facies metamorphism in Hainan Island: A record of early Paleozoic accretionary orogenesis along the northern margin of East Gondwana?	https://doi.org/10.1016/j.jseaes.2022.105161	24
R31380	3	Tang, W. et al.	2022	Intl J Earth Science	111	2493–2518	Late Carboniferous back-arc rifting in Junggar Basin, NW China: implication for the rapid continental growth in accretionary orogens	http://dx.doi.org/10.1007/s00531-022-02163-8	81
R31381	3	Isakson, V.H. et al.	2022	Geosphere	18	825–849	A robust age model for the Cryogenian Pocatello Formation of southeastern Idaho (northwestern USA) from tandem in situ and isotope dilution U-Pb dating of volcanic tuffs and epiclastic detrital zircons	https://doi.org/10.1130/GES02437.1	179
R31382	3	Zhou, X. et al.	2022	J Asian Earth Sci	232	105148	The latest Neoproterozoic basaltic and siliciclastic rocks and tectonic implications in the Tarim Craton, NW China	https://doi.org/10.1016/j.jseaes.2022.105148	53
R31383	3	Gooley, J.T. & Nieminski, N.M.	2022	Geosphere	18	616–646	Detrital zircon provenance of the Cretaceous–Neogene East Coast Basin reveals changing tectonic conditions and drainage reorganization along the Pacific margin of Zealandia	https://doi.org/10.1130/GES02404.1	5102
R31384	3	Cui, X. et al.	2022	Geological Journal	57	2094–2109	Detrital zircon provenance of metasedimentary rocks in the Proterozoic Caiziyuan-Tongan accretionary complex: Constraints on crustal and tectonic evolution of the Yangtze Block, South China	https://doi.org/10.1002/gj.4408	126
R31385	3	Brustnitsyna, E. et al.	2022	Precambrian Research	371	106580	Age and provenance of the Precambrian Middle Timan clastic succession: Constraints from detrital zircon and rutile studies	https://doi.org/10.1016/j.precamres.2022.106580	185
R31386	3	Cao, S.J. et al.	2022	Basin Research	34	1400–1420	Early rifting during marginal basin development: Petrography, microstructure, and detrital zircon U-Pb geochronology of the Lapataia Formation, Argentine Fuegian Andes	https://doi.org/10.1111/bre.12664	200
R31387	3	Peng, P. et al.	2022	Precambrian Research	371	106599	Cryogenian accretion of the Northern Arabian-Nubian shield: Integrated evidence from central Eastern Desert Egypt	https://doi.org/10.1016/j.precamres.2022.106599	58
R31388	3	Kan, T. et al.	2022	J Asian Earth Sci	228	105145	Provenance of the siliciclastic rocks in the Lower Yangtze region: Implications for Paleozoic tectonic switching of the northeastern South China Block	https://doi.org/10.1016/j.jseaes.2022.105145	261
R31389	3	Thomson, K.D. et al.	2022	GSA Bulletin	134	2485–2502	Anthropogenic impact on sediment transfer in the upper Missouri River catchment detected by detrital zircon analysis	https://doi.org/10.1130/B36217.1	2930
R31390	3	Beveridge, T.L. et al.	2022	Palaeogeo Palaeoclim Palaeoeco	591	110876	Refined geochronology and revised stratigraphic nomenclature of the Upper Cretaceous Wahweap Formation, Utah, U.S.A. and the age of early Campanian vertebrates from southern Laramidia	https://doi.org/10.1016/j.palaeo.2022.110876	497
R31391	3	Wangpeng, L. et al.	2022	Modern Geology	36	27–47	Geochronology and Glaciation of the Neoproterozoic Diamictite in Aksu Area, Northwestern Margin of the Tarim Block	https://doi.org/10.19657/j.geoscience.1000-8527.2021.067	96
R31392	3	Cheng, X. et al.	2022	Precambrian Research	371	106572	Early Paleoproterozoic tectono-magmatic and metamorphic evolution of the Yuanmou Complex in the southwestern Yangzte Block	https://doi.org/10.1016/j.precamres.2022.106572	26
R31393	3	Ren, X. et al.	2022	Geological Journal	57	254–275	Early Cretaceous uplift of the Jiaobei Terrane: Evidence from the detrital zircon and sediment compositions of sandstones in the Jiaodong Peninsula, China	https://doi.org/10.1002/gj.4296	143
R31394	3	Sierra-Rojas, M.I. et al.	2022	J South Amer Earth Sci	115	103719	Paleomagnetism, magnetostratigraphy, provenance, and tectonic setting of the Lower Cretaceous of nuclear southern Mexico	https://doi.org/10.1016/j.jsames.2022.103719	115
R31395	3	Glorie, S. et al.	2022	Terra Nova	34	201–209	Detrital apatite Lu–Hf and U–Pb geochronology applied to the southwestern Siberian margin	https://doi.org/10.1111/ter.12580	78
R31396	3	Qiu, L. et al.	2022	GSA Bulletin	134	2305–2320	Paleo− Pacific plate subduction on the eastern Asian margin: Insights from the Jurassic foreland system of the overriding plate	https://doi.org/10.1130/B36118.1	173
R31397	3	Ranjan, S. et al.	2022	Precambrian Research	371	106559	Eoarchean to Neoarchean crustal evolution of the Western Dharwar Craton, southern India: Clues from U-Pb-Hf isotope composition of detrital zircon	https://doi.org/10.1016/j.precamres.2022.106559	399
R31398	3	Davis, D.W. et al.	2022	Canadian J Earth Sci	59	346–359	Constraints on the age of Archaeozoon acadiense and evidence for hydrothermally transported zircon in the Ashburn Formation (Green Head Group), Saint John, New Brunswick, Canada	https://doi.org/10.1139/cjes-2021-0100	94
R31399	3	Martos, F.E. et al.	2022	Tectonophysics	825	229233	Neogene evolution of the Aconcagua fold-and-thrust belt: Linking structural, sedimentary analyses and provenance U-Pb detrital zircon data for the Penitentes basin	https://doi.org/10.1016/j.tecto.2022.229233	192
R31400	3	Jiang, X. et al.	2022	Earth & Space Science	9	e2021ea2033	Precambrian Tectonic Evolution of Southern Kongling Terrane, Yangtze Craton: Constraint from the Detrital Zircon U-Pb Geochronology of the Metasedimentary Rocks	https://doi.org/10.1029/2021EA002033	55
R31401	3	Sang, M. et al.	2022	Minerals	12	166	From Middle Neoproterozoic Extension to Paleozoic Accretion and Collision of the Eastern Tiklik Belt (the Western Kunlun Orogen, NW China)	https://doi.org/10.3390/min12020166	314
R31402	3	Li, X.Y. et al.	2022	J Asian Earth Sci	232	105122	Cambrian–Silurian sediments in the southeastern Qilian Orogen, NE Tibetan Plateau: Constraints on crustal and tectonic evolution of microcontinents in the northern Proto-Tethys Ocean	https://doi.org/10.1016/j.jseaes.2022.105122	388
R31403	3	Malone, D.H. et al.	2022	GSA Special Papers	555	Chpt–4	Timing and structural evolution of the Sevier thrust belt, western Wyoming	https://doi.org/10.1130/2022.2555(04)	588
R31404	3	Zawacki, E.E. et al.	2022	Earth & Planetary Sci Lett	580	117375	Sediment provenance and silicic volcano-tectonic evolution of the northern East African Rift System from U/Pb and (U-Th)/He laser ablation double dating of detrital zircons	https://doi.org/10.1016/j.epsl.2022.117375	433
R31405	3	Parsons, A.J. et al.	2022	Tectonics	41	e2021tc6918	U‐Pb zircon geochronology from the Northern Cordillera, central Yukon, with implications for its tectonic assembly	http://dx.doi.org/10.1029/2021tc006918	307
R31406	3	Zhu, B. & Zeng, Z.	2022	J Marine Sci & Engineering	10	142	Detrital Zircon Provenance in the Sediments in the Southern Okinawa Trough	https://doi.org/10.3390/jmse10020142	231
R31407	3	Savinskiy, I. et al.	2022	Intl J Earth Science	111	2469–2492	A story of Devonian ocean plate stratigraphy hosted by the Ulaanbaatar accretionary complex, northern Mongolia: implications from geological, structural and U-Pb detrital zircon data	https://doi.org/10.1007/s00531-021-02150-5	63
R31408	3	Hodgin, E.B. et al.	2022	Geology	50	547–551	Final inversion of the Midcontinent Rift during the Rigolet Phase of the Grenvillian Orogeny	https://doi.org/10.1130/G49439.1	363
R31409	3	Ariza-Acero, M.M. et al.	2022	Lithos	412–413	106598	Geochronological, geochemical and isotopic characterisation of the basement of the Choco-Panama Block in Colombia	https://doi.org/10.1016/j.lithos.2022.106598	734
R31410	3	Fenn, K. et al.	2022	Earth-Science Rev	226	103920	The provenance of Danubian loess	https://doi.org/10.1016/j.earscirev.2022.103920	1735
R31411	3	Zieger, J. et al.	2022	Sedimentology	69	1738–1768	Tracing southern Gondwanan sedimentary paths: A case study of northern Namibian late Palaeozoic sedimentary rocks	https://doi.org/10.1111/sed.12971	517
R31412	3	Wang, Y. et al.	2022	J Asian Earth Sci	232	105111	Jurassic subduction of the Paleo-Pacific plate in Southeast Asia: New insights from the igneous and sedimentary rocks in West Borneo	https://doi.org/10.1016/j.jseaes.2022.105111	273
R31413	3	Campbell, M.J. et al.	2022	Tectonics	41	e2021tc6940	The onset of Gondwanide Orogeny in eastern Australia: insight from the provenance of syn‐orogenic strata in the New England Orogen (Australia)	https://doi.org/10.1029/2021TC006940	579
R31414	3	Laskari, S. et al.	2022	Minerals	12	83	Structural Study and Detrital Zircon Provenance Analysis of the Cycladic Blueschist Unit Rocks from Iraklia Island: From the Paleozoic Basement Unroofing to the Cenozoic Exhumation	https://doi.org/10.3390/min12010083	469
R31415	3	Lai, W. et al.	2022	Palaeogeo Palaeoclim Palaeoeco	588	110837	From the southern Gangdese Yeba arc to the Bangong-Nujiang Ocean: Provenance of the Upper Jurassic-Lower Cretaceous Lagongtang Formation (northern Lhasa, Tibet)	https://doi.org/10.1016/j.palaeo.2022.110837	258
R31416	3	Guo, X.D. et al.	2022	Gondwana Research	106	78–91	Provenance of Late Cretaceous accretionary complex within the Yarlung–Zangpo suture zone, Bainang, southern Tibet: Implications for the subduction–accretion of the Neo-Tethyan ocean	https://doi.org/10.1016/j.gr.2022.01.004	523
R31417	3	Chang, J. et al.	2022	Science China: Earth Sci	65	449–461	Uplift and exhumation in the Tianshan, western China: New insights from detrital zircon morphology and thermochronology	https://doi.org/10.1007/s11430-021-9872-4	357
R31418	3	Nievoll, J. et al.	2022	Sciendo	115	41–73	From shallow into deep sea: Sedimentary facies and U-Pb zircon ages in the early Paleozoic Noric Group at Veitsch (Eastern Greywacke Zone, Austria)	https://doi.org/10.17738/ajes.2022.0003	393
R31419	3	Soboleva, A.A. et al.	2022	Vestnik of Geosciences	1	4–20	U-Pb (LA-ICP-MS) isotopic ages and probable sources of detrital zircon in quartzite sandstone of the Khobeyu Formation (the Subpolar Urals)	https://doi.org/10.19110/geov.2022.1.1	58
R31420	3	Konopelko, D. et al.	2022	Intl Geology Review	64	3005–3027	Detrital zircon U-Pb-Hf isotopes and whole-rock geochemistry of Ediacaran - Silurian clastic sediments of the Uzbek Tienshan: sources and tectonic implications	https://doi.org/10.1080/00206814.2021.2010134	246
R31421	3	Xie, X. et al.	2022	Sedimentary Geology	428	106064	Early Carboniferous (Mississippian) intertwining sediment dispersal network across the Laurentian cratonic interior	https://doi.org/10.1016/j.sedgeo.2021.106064	431
R31422	3	Moizinho, G.R. et al.	2022	Palaeogeo Palaeoclim Palaeoeco	587	110799	Provenance of Miocene-Pleistocene siliciclastic deposits in the Eastern Amazonia coast (Brazil) and paleogeographic implications	https://doi.org/10.1016/j.palaeo.2021.110799	385
R31423	3	Hantsche, A. et al.	2021	J of Geology	129	673–693	U-Pb and Hf Isotopic Evidence on the Sources and Sinks of Grenvillian Detrital Zircon in Early Laurentia	https://doi.org/10.1086/716965	313
R31424	3	Zhang, W. et al.	2022	GSA Bulletin	134	1681–1700	Basin response to the Jurassic geodynamic turnover from flat subduction to normal subduction in South China	https://doi.org/10.1130/B36059.1	546
R31425	3	Agrios L.M. et al.	2022	GSA Bulletin	134	1895–1915	Detrital geochronology and lithologic signatures of Weddell Sea Embayment ice streams, Antarctica — Implications for subglacial geology and ice sheet history	https://doi.org/10.1130/B36117.1	3511
R31426	3	Solari L.A. et al.	2023	Intl Geology Review	65	335–356	U-Pb age of a late Cenozoic ultra-high temperature metamorphic event under Central Mexico, as inferred from granulite xenoliths from Cerro El Toro, Mexico	https://doi.org/10.1080/00206814.2022.2045640	202
R31427	3	Zeng, H. et al.	2022	Intl J Earth Science	111	2633–2656	Field geology and provenance analyses of the Ganqimaodu accretionary complex (Inner Mongolia, China): implications for early Paleozoic tectonic evolution of the southern Central Asian Orogenic Belt	https://doi.org/10.1007/s00531-021-02148-z	192
R31428	3	Baral, U. et al.	2022	GSA Bulletin	134	2345–2358	Paleozoic−Mesozoic dispersal of Gondwana: Insights from detrital zircon geochronology of Lesser Himalaya strata, eastern Nepal	https://doi.org/10.1130/B36216.1	382
R31429	3	Chen, Z. et al.	2022	Intl J Earth Science	111	2669–2689	History of collision between the Jiamusi and Songliao blocks: new constraints from the Luobei complex, NE China	https://doi.org/10.1007/s00531-021-02147-0	151
R31430	3	Nugraha, A.M.S. & Hall, R.	2022	Basin Research	34	1714–1730	Neogene sediment provenance and paleogeography of SE Sulawesi, Indonesia	https://doi.org/10.1111/bre.12682	554
R31431	3	Zhang, X. et al.	2022	Marine Petroleum Geology	142	105743	New sedimentary constraints for the Late Devonian north-dipping Paleo-Tethys subduction and its eastern continuation on Hainan Island, South China	https://doi.org/10.1016/j.marpetgeo.2022.105743	153
R31432	3	Frimmel, H.E. et al.	2022	Mineralium Deposita	57	1499–1514	Detrital zircon ages from Archaean conglomerates in the Singhbhum Craton, eastern India: implications on economic Au-U potential	https://doi.org/10.1007/s00126-022-01121-3	107
R31433	3	Pang, L. et al.	2022	Precambrian Research	376	106682	Provenance and tectonic setting of the Statherian Hangaoshan Group: Implications for evolution of the North China Craton during late Paleoproterozoic	https://doi.org/10.1016/j.precamres.2022.106682	218
R31434	3	Li, D. et al.	2022	Minerals	12	596	Timing and Provenance Transition of the Neoproterozoic Wuling Unconformity and Xihuangshan Unconformity of the Yangtze Block: Responses to Peripheral Orogenic Events	https://doi.org/10.3390/min12050596	190
R31435	3	Tamehe, L.S. et al.	2022	Precambrian Research	376	106677	Provenance of metasiliciclastic rocks at the northwestern margin of the East Gabonian Block: Implications for deposition of BIFs and crustal evolution in southwestern Cameroon	https://doi.org/10.1016/j.precamres.2022.106677	72
R31436	3	Ma, H.T. et al.	2022	Precambrian Research	377	106698	Paleo-Mesoproterozoic magmatic-sedimentary events in eastern Bainaimiao micro-block: Implications for Precambrian tectonic evolution of a fragment from Columbia supercontinent	https://doi.org/10.1016/j.precamres.2022.106698	12
R31437	3	Sun, Y. et al.	2022	Precambrian Research	376	106684	Detrital zircon geochronology and stratigraphy of the Proterozoic strata in the Olongbuluke terrane of Northwest China: Implications for the Great Unconformity	https://doi.org/10.1016/j.precamres.2022.106684	844
R31438	3	Zheng, Y. et al.	2022	Ore Geology Rev	145	104918	Metal endowment and geodynamic evolution of the Late Paleozoic SEDEX deposits in South China: The Yunfu giant iron-sulfide deposit, Yunkai Domain	https://doi.org/10.1016/j.oregeorev.2022.104918	57
R31439	3	Huang, B. et al.	2022	Precambrian Research	376	106686	Precambrian tectonic affinity of the Beishan Orogenic Belt: Constraints from Proterozoic metasedimentary rocks	https://doi.org/10.1016/j.precamres.2022.106686	374
R31440	3	Bilak, G.S. et al.	2022	Geochem Geophys Geosyst	23	e2022gc10380	Evaluating the Age Distribution of Exposed Crust in the Acasta Gneiss Complex Using Detrital Zircons in Pleistocene Eskers	https://doi.org/10.1029/2022GC010380	434
R31441	3	Luan, J.P. et al.	2022	Geological Magazine	159	389–406	Provenance and depositional history of the Mesozoic Sanjiang Basin (northeastern China): implications for the uplift history of the northeastern Asian continental margin	https://doi.org/10.1017/S0016756821000996	167
R31442	3	Morton, D.M.	2022	Univ - Oklahoma State	Thesis	Masters	U-Pb and Hf detrital zircon geochronology and provenance of the Missourian Cottage Grove sandstone, Northern Anadarko basin, Oklahoma	http://dx.doi.org/10.13140/RG.2.2.15240.49920	174
R31443	3	Olierook, H.K.H. et al.	2022	Precambrian Research	375	106680	Uncovering the Leichhardt Superbasin and Kalkadoon-Leichhardt Complex in the southern Mount Isa Terrane, Australia	https://doi.org/10.1016/j.precamres.2022.106680	539
R31444	3	Cerri, R.I. et al.	2022	J South Amer Earth Sci	116	103821	Using detrital zircon and rutile to constrain sedimentary provenance of Early Paleozoic fluvial systems of the Araripe Basin, Western Gondwana	https://doi.org/10.1016/j.jsames.2022.103821	99
R31445	3	Wu, G.H. et al.	2022	J Asian Earth Sci	231	105229	Provenance of the early Paleozoic sedimentary succession in the Lancang Block, SW China: Implications for the tectonic evolution of the northern margin of Gondwana	https://doi.org/10.1016/j.jseaes.2022.105229	346
R31446	3	Song, Y. et al.	2022	Tectonophysics	832	229357	Provenance of Early Late Ordovician marine carbonate red beds in the Tarim Block and implication for tectonic evolution of northern Gondwana	https://doi.org/10.1016/j.tecto.2022.229357	118
R31447	3	Perfilova A.A. et al.	2022	Geodynamics Tectonophysics	13	572	Tectonic settings for formation of volcanic and sedimentary rocks of the Itmurunda zone of central Kazakhstan	https://doi.org/10.5800/GT-2022-13-1-0572	24
R31448	3	Sun, F. et al.	2022	Minerals	12	510	Reappraising the Provenance of Early Neoproterozoic Strata in the Southern–Southeastern North China Craton and Its Implication for Paleogeographic Reconstruction	https://doi.org/10.3390/min12050510	139
R31449	3	Chistyakova, A.V. et al.	2022	Geodynamics Tectonophysics	13	600	The first results of U-Pb LA-ICP-MS dating of detrital zircon from the upper Permian sandstones of the Bebevaya Gora section (Orenburg region, southern pre-Urals)	https://doi.org/10.5800/GT-2022-13-2s-0600	55
R31450	3	Liu, Y. et al.	2022	J Asian Earth Sci	232	105226	Evolution of the Paleo-Tethys Ocean: Constraints from detrital zircons of the Paleozoic to Triassic clastic rocks in the Qiangtang terrane, Tibetan Plateau	https://doi.org/10.1016/j.jseaes.2022.105226	905
R31451	3	Khodami, M. et al.	2022	Arab J Geosciences	15	876	A record of Late Cambrian–Early Ordovician arc magmatism in Yazd block, Central Iran	https://doi.org/10.1007/s12517-022-10116-3	10
R31452	3	Finney, S.C. & Gaucher, C.	2022	J of Geology	130	1–22	Hf isotopes in detrital zircon point to a Mesoproterozoic orogenic belt bordering the western margin of the Río de la Plata Craton	https://doi.org/10.1086/717889	61
R31453	3	Chen, Y. et al.	2022	Basin Research	34	688–701	Detrital zircons record the evolution of the Cathaysian Coastal Mountains along the South China margin	https://doi.org/10.1111/bre.12636	311
R31454	3	Wang, Y. et al.	2021	Lithos	400–401	106425	Cretaceous Kuching accretionary orogenesis in Malaysia Sarawak: Geochronological and geochemical constraints from mafic and sedimentary rocks	https://doi.org/10.1016/j.lithos.2021.106425	272
R31455	3	Wu, H.X. et al.	2023	GSA Bulletin	135	367–388	Ediacaran magmatism and rifting along the northern margin of the Tarim craton: Implications for the late Neoproterozoic Rodinia configuration and breakup	https://doi.org/10.1130/B36305.1	118
R31456	3	Sun, J. et al.	2022	GSA Bulletin	134	1967–1993	Devonian to Triassic tectonic evolution and basin transition in the East Kunlun–Qaidam area, northern Tibetan Plateau: Constraints from stratigraphy and detrital zircon U–Pb geochronology	https://doi.org/10.1130/B36147.1	306
R31457	3	Kuiper, Y.D. et al.	2022	GSA Special Papers	555	Chpt–5	U-Pb detrital zircon analysis of sedimentary rocks of the southeastern New England Avalon terrane in the U.S. Appalachians: Evidence for a separate crustal block	https://doi.org/10.1130/2021.2554(05)	545
R31458	3	Farjandi, F. et al.	2022	Alcheringa	46	21–32	Detrital zircon and apatite U-Pb geochronology of Ediacaran fossil–bearing strata spanning the late Ediacaran–Cambrian boundary in central Iran	https://doi.org/10.1080/03115518.2022.2044075	102
R31459	3	Liu, X. et al.	2021	Geological Journal	56	5564–5578	Geochronological constraints of the Huoshan Formation in the Lüliang area: Implication on the Great Unconformity in the central North China Craton	https://doi.org/10.1002/gj.4258	94
R31460	3	Pullen, A. et al.	2022	Nature Communications	13	3411	A westerly wind dominated Puna Plateau during deposition of upper Pleistocene loessic sediments in the subtropical Andes, South America	https://doi.org/10.1038/s41467-022-31118-5	3935
R31461	3	Santos, L.D.R. et al.	2022	Precambrian Research	378	106756	Tracing the continental margins of the Southern Ribeira belt, Brazil: Provenance and connections of post-Rodinia fragments	https://doi.org/10.1016/j.precamres.2022.106756	298
R31462	3	Gladkochub, D.P. et al.	2022	J Asian Earth Sci	238	100107	Cambrian/Ordovician boundary as a milestone in the sedimentation history of the southern Siberian craton: Evidence from U-Pb dating of detrital zircons	https://doi.org/10.1016/j.jaesx.2022.100107	105
R31463	3	Kaempfe-Droguett, S.A.	2022	Virginia Polytechnic Inst	Thesis	PhD	Multi-scale deep-marine stratigraphic expressions in the Cretaceous Magallanes Basin, Chile: Implications for depositional architecture and basin evolution	http://hdl.handle.net/10919/110764	2225
R31464	3	Jouhari, M. et al.	2022	J African Earth Sci	194	104610	U–Pb detrital zircon geochronology and source provenance in the Moroccan Meseta (Variscan belt): A perspective from the Rehamna massif	https://doi.org/10.1016/j.jafrearsci.2022.104610	479
R31465	3	Mavoungou, L.N. et al.	2022	Geosystems & Geoenviron	1	100080	Back-arc basin closure at the East Asian margin during Permo-Triassic boundary: Evidence from geochemistry and U-Pb zircon data of sedimentary breccia from Maizuru Terrane, Southwest Japan	https://doi.org/10.1016/j.geogeo.2022.100080	91
R31466	3	Muniz, R.L. et al.	2022	Geological Journal	57	3808–3828	Rhyacian-Orosirian Khondalite Belt in the Borborema Province (NE Brazil): An active margin setting based on U–Pb zircon and monazite constraints	https://doi.org/10.1002/gj.4517	63
R31467	3	Sun, S. et al.	2022	J Mineral Petrol Sci	117	a–005	Age, provenance and geological significance of (meta)–sedimentary rocks in the Yitong–Gongzhuling area, NE China: Constraints from zircon U–Pb geochronology	https://doi.org/10.2465/jmps.211224	161
R31468	3	Timmerman, S. et al.	2022	Earth & Planetary Sci Lett	592	117633	Mesoarchean diamonds formed in thickened lithosphere, caused by slab-stacking	https://doi.org/10.1016/j.epsl.2022.117633	68
R31469	3	Tian, Z.D. et al.	2022	Precambrian Research	377	106738	Late Neoproterozoic-early Paleozoic tectonic evolution and paleogeographic reconstruction of the eastern Tibetan Plateau: A perspective from detrital zircon U–Pb-Hf isotopic evidence	https://doi.org/10.1016/j.precamres.2022.106738	343
R31470	3	Santiago, R. et al.	2022	J South Amer Earth Sci	116	103861	Detrital zircon U–Pb and Lu–Hf constraints on the age, provenance and tectonic setting of arc-related high-grade units of the transition zone of the Aracuai and Ribeira orogens (SE Brazil)	https://doi.org/10.1016/j.jsames.2022.103861	147
R31471	3	Capaldi, T.N. et al.	2022	Basin Research	34	1781–1806	Variable thermal histories across the Pyrenees orogen recorded in modern river sand detrital geo-/thermochronology and PECUBE thermokinematic modelling	https://doi.org/10.1111/bre.12685	197
R31472	3	Martins, M.L.J. et al.	2022	Geociencias	41	19–33	Detrital zircon U-Pb geochronology of the Marica Group: Sources areas and maximum depositional age	https://doi.org/10.5016/geociencias.v41i1.16286	99
R31473	3	McKenna, E.	2022	University of Glasgow	Thesis	PhD	The provenance and thermal histories of the Carboniferous Midland Valley of Scotland	https://theses.gla.ac.uk/82906/	606
R31474	3	McKean, A.P. et al.	2022	Utah Geological Survey	open–rpt	743	Detrital zircon U-Pb geochronology results for the Bountiful Peak, Coalville, James Peak, Mount Pisgah, Paradise, and Payson Lakes 7.5' quadrangles, Utah	https://doi.org/10.34191/OFR-743	255
R31475	3	Jiang, W. et al.	2022	Precambrian Research	377	106725	Where did the Kontum Massif in central Vietnam come from?	https://doi.org/10.1016/j.precamres.2022.106725	228
R31476	3	Strachan, R.A. et al.	2021	J Geo Society London	178	jgs2020–241	Evidence from the U–Pb–Hf signatures of detrital zircons for a Baltican provenance for basal Old Red Sandstone successions, northern Scottish Caledonides	https://doi.org/10.1144/jgs2020-241	80
R31477	3	Wang, W. et al.	2022	Energies	15	3880	Stratigraphic Constraints on Sandy Conglomerates in Huanghekou Sag, Bohai Bay Basin, via In Situ U-Pb Dating of Vein Calcite and Detrital Zircons, and XRD Analysis	https://doi.org/10.3390/en15113880	127
R31478	3	Neves, S.P. et al.	2022	Precambrian Research	377	106709	Protracted (>60 Myrs) thermal evolution of a Neoproterozoic metasedimentary sequence from eastern Borborema Province (NE Brazil): Thermal and rheological implications for orogenic development	https://doi.org/10.1016/j.precamres.2022.106709	20
R31479	3	Long, W.G. et al.	2022	South China Geology	38	79–93	Early Paleozoic Tectonics of Hainan Island: Constraints from the Detrital Zircons U-Pb Geochronology on Early Silurian Sandstones	https://doi.org/10.3969/j.issn.2097-0013.2022.01.006	59
R31480	3	Ferreira, J.A. et al.	2022	J Geo Society London	179	jgs2021–072	U-Pb age constraints on the protolith, cooling and exhumation of a Variscan middle crust migmatite complex from the Central Iberian Zone: insights into the Variscan metamorphic evolution and Ediacaran paleogeographic implications	https://doi.org/10.1144/jgs2021-072	87
R31481	3	Malkowski, M.A. et al.	2022	The Depositional Record	8	1008–1030	Continental shelves as detrital mixers: U-Pb and Lu-Hf detrital zircon provenance of the Pleistocene–Holocene Bering Sea and its margins	https://doi.org/10.1002/dep2.203	4120
R31482	3	Battisti, M.A. et al.	2022	Precambrian Research	378	106774	Reconstruction of a volcano-sedimentary environment shared by the Porongos and Várzea do Capivarita complexes at 790 Ma, Dom Feliciano Belt, southern Brazil	https://doi.org/10.1016/j.precamres.2022.106774	54
R31483	3	Yu, H. et al.	2022	Minerals	12	792	Geochronology and Zircon Hf Isotope of the Paleoproterozoic Gaixian Formation in the Southeastern Liaodong Peninsula: Implication for the Tectonic Evolution of the Jiao-Liao-Ji Belt	https://doi.org/10.3390/min12070792	72
R31484	3	Hedhli, M. et al.	2022	Lithosphere	2022	9585729	Detrital Zircon U-Pb Geochronology of Upper Devonian and Lower Carboniferous Strata of Western Laurentia (North America): A Record of Transition from Passive to Convergent Margin	https://doi.org/10.2113/2022/9585729	497
R31485	3	Olierook, H.K.H. et al.	2021	Scientific Data	8	139	Regional zircon U-Pb geochronology for the Maniitsoq region, southwest Greenland	https://doi.org/10.1038/s41597-021-00922-x	250
R31486	3	Van de Kamp, P.C.; James, R.S.	2022	Precambrian Research	378	106607	Origin and Provenance of Archean Keewaywin Formation clastic rocks at Sandy Lake, NW Ontario, Canada: Constraints on Archean weathering and depositional processes	https://doi.org/10.1016/j.precamres.2022.106607	116
R31487	3	Garzanti, E. et al.	2022	Earth-Science Rev	231	104077	Andean retroarc-basin dune fields and Pampean Sand Sea (Argentina): Provenance and drainage changes driven by tectonics and climate	https://doi.org/10.1016/j.earscirev.2022.104077	2305
R31488	3	Erlich, R.N. et al.	2022	J Geo Society London	179	jgs2022–009	Age and provenance of the Middle Jurassic Norphlet Formation of south Texas: Stratigraphic relationship to the Louann Salt and regional significance	https://doi.org/10.1144/jgs2022-009	352
R31489	3	Dong, X. et al.	2022	Geological Journal	57	3601–3622	Eogene to Neogene north-eastward expansion of the arcuate tectonic belt in north-east Tibetan Plateau: Constraints from detrital zircon geochronology and heavy minerals	https://doi.org/10.1002/gj.4490	520
R31490	3	Min, M. et al.	2022	Geophysical Res Letters	49	e2022gl99140	India (Tethyan Himalaya Series) in Central Myanmar: Implications for the Evolution of the Eastern Himalayan Syntaxis and the Sagaing Transform-Fault System	https://doi.org/10.1029/2022GL099140	4
R31491	3	Olivetti, V. et al.	2023	Global & Planet Change	221	104042	Ice volume variations and provenance trends in the Oligocene-early Miocene glaciomarine 2 sediments of the Central Ross Sea, Antarctica (DSDP Site 270)	https://doi.org/10.1016/j.gloplacha.2023.104042	425
R31492	3	Volkert, R.A. & Aleinikoff, J.N.	2021	Canadian J Earth Sci	58	1027–1039	Tectonic history of the Grenville-age Trenton Prong inlier, Central Appalachians, USA: evidence from SHRIMP U–Pb geochronology	https://doi.org/10.1139/cjes-2020-0143	61
R31493	3	Henderson, R.A. et al.	2022	J Geo Society London	179	jgs2021–169	Jurassic tectonics of northeastern Gondwana: Evidence from the detrital zircon record of the Nambour Basin	https://doi.org/10.1144/jgs2021-169	602
R31494	3	Foley, E.K. et al.	2022	Basin Research	34	590–617	Deciphering Late Cretaceous palaeo-river catchments in eastern Australia: Recognition of distinct northern and southern drainage basins	https://doi.org/10.1111/bre.12632	368
R31495	3	Cobbett, R. et al.	2021	Canadian J Earth Sci	58	471–494	Late Devonian magmatism and clastic deposition in the upper Earn Group (central Yukon, Canada) mark the transition from passive to active margin along western Laurentia	https://doi.org/10.1139/cjes-2020-0161	139
R31496	3	White, C.E. et al.	2022	GSA Special Papers	555	Chpt–7	U-Pb zircon ages and Sm-Nd isotopic data from the Cobequid Highlands, Nova Scotia, Canada: New contributions to understanding the Neoproterozoic geologic history of Avalonia	https://doi.org/10.1130/2021.2554(07)	185
R31497	3	Bruner, A. et al.	2023	GSA Bulletin	135	435–448	Detrital zircon provenance and transport pathways of Pleistocene-Holocene eolian sediment in the Pampean Plains, Argentina	https://doi.org/10.1130/B36267.1	1754
R31498	3	Zhang, P. et al.	2022	Geological Journal	57	3829–3850	Detrital zircon U–Pb geochronology and Hf isotopes of Mesozoic through Cenozoic sandstones from the southern Junggar Basin, NW China: Implications for the provenances and uranium source	https://doi.org/10.1002/gj.4518	132
R31499	3	Ma, C. et al.	2023	GSA Bulletin	135	643-662	Crustal growth/reworking and stabilization of the western Superior Province: Insights from a Neoarchean gneiss complex of the Winnipeg River terrane	https://doi.org/10.1130/B36441.1	205
R31500	3	Mingxin, D. et al.	2022	Chinese J Geology	57	861–878	Geochronology and geological significance of the Alinghe conglomerate layer in the western margin of the Mohe Basin	http://dx.doi.org/10.12017/dzkx.2022.049	85
R31501	3	Adams, C.J. et al.	2022	Australian J Earth Sci	69	909–928	Detrital zircons in Triassic–Cretaceous sandstones, Clarence-Moreton Basin, eastern Australia: speculations upon Australia and Zealandia provenances	https://doi.org/10.1080/08120099.2022.2070277	505
R31502	3	Foley, E.K. et al.	2022	Australian J Earth Sci	69	929–952	Middle Jurassic–Lower Cretaceous stratigraphy of the northern Great Australian Superbasin: insights from maximum depositional age constraints from the U–Pb detrital zircon record	https://doi.org/10.1080/08120099.2022.2066176	801
R31503	3	Yang, W. et al.	2022	Minerals	12	864	Late Paleozoic Tectonic Evolution of the Qinling Orogenic Belt: Constraints of Detrital Zircon U-Pb Ages from the Southern Margin of North China Block	https://doi.org/10.3390/min12070864	93
R31504	3	Lin, D. et al.	2022	Geological Journal	57	5191–5206	Detrital zircon U–Pb ages of Tertiary sequences (Palaeocene-Miocene): Inner Fold Belt and Belt of Schuppen, Indo-Myanmar Ranges, India	https://doi.org/10.1002/gj.4446	1948
R31505	3	Dobbs, S.C. et al.	2022	Frontiers in Earth Sci	2022	70232516	Depositional controls on detrital zircon provenance: An example from upper Cretaceous strata, southern Patagonia	https://doi.org/10.3389/feart.2022.824930	1417
R31506	3	Kostyleva et al.	2022	Lithology Mineral Resources	57	218–233	Results of the U/Pb Dating of Detrital Zircons from Upper Cretaceous Deposits in the Novaya Sibir Island (New Siberian Islands, Anjou Island Group)	https://doi.org/10.1134/S002449022203004X	266
R31507	3	Kong, J. et al.	2022	Intl J Earth Science	111	2053–2077	Detrital zircon geochronology of middle Paleozoic to lower Mesozoic strata from Hainan: implications for sedimentary provenance and tectonic evolution of Hainan	https://doi.org/10.1007/s00531-022-02221-1	594
R31508	3	Chen, J. & Li, B.	2021	Arab J Geosciences	14	2729	Affinity and Precambrian evolution of the South Kunlun Belt, NW China: evidence from detrital zircon U–Pb geochronology and Hf isotopes	https://doi.org/10.1007/s12517-021-09008-9	204
R31509	3	Gao, L. et al.	2023	GSA Bulletin	135	767-786	A newly defined, long-lived Paleozoic intra-oceanic arc in the South Tianshan (NW China): Implications for multiple accretionary tectonics in the southern Altaids	https://doi.org/10.1130/B36355.1	131
R31510	3	Sun, L. et al.	2022	Precambrian Research	378	106779	Geochemical and detrital zircon age constraints on Meso- to Neoproterozoic sedimentary basins in the southern Yangtze Block: Implications on Proterozoic geodynamics of South China and Rodinia configuration	https://doi.org/10.1016/j.precamres.2022.106779	204
R31511	3	Kohut, M. et al.	2022	Intl J Earth Science	111	2149–2168	Provenance and detrital zircon study of the Tatric Unit basement (Western Carpathians, Slovakia)	https://doi.org/10.1007/s00531-022-02224-y	371
R31512	3	Wei, R.H. et al.	2023	Intl Geology Review	in–press	in–press	Detrital zircon age signatures of the basal Cambrian sandstone unit in North China: implications for drainage divides during global Sauk transgression and separation from Gondwanaland	https://doi.org/10.1080/00206814.2022.2098541	219
R31513	3	Kuznetsov, N.B. et al.	2022	Stratigraphy Geo Correl	30	228–249	Provenance of the Upper Triassic–Lower Jurassic Flysch and the Middle–Upper Jurassic Coarse Clastic Sequences in the Cimmerides of the Crimean Mountains Based on the Results of U–Th–Pb Isotopic Dating of Detrital Zircon Grains	https://doi.org/10.1134/S0869593822040050	24
R31515	3	Najman, Y. et al.	2022	Tectonics	41	e2021tc7057	The timing of collision between Asia and the West Burma Terrane, and the development of the Indo-Burman Ranges	https://doi.org/10.1029/2021TC007057	861
R31516	3	de Oliveira, J.R. et al.	2022	J South Amer Earth Sci	116	103843	The Cerro Uyarani Metamorphic Complex on the Bolivian Altiplano: New constraints on the tectonic evolution of the Central Andean basement between ∼1.8 and 1.0 Ga	https://doi.org/10.1016/j.jsames.2022.103843	73
R31517	3	Pena-Alonso, T.A. et al.	2021	Tectonophysics	815	229004	Multi-stage, Upper Eocene-Oligocene anatexis in the Xolapa metamorphic belt (Puerto Escondido, Mexico): Dynamics of the Xolapa Complex as the decoupled lower crust of the Chortís Block upper crust during its tectonic migration	https://doi.org/10.1016/j.tecto.2021.229004	42
R31518	3	Kwayisi, D. et al.	2022	Gondwana Research	109	183–204	Provenance and depositional setting of the Buem structural unit (Ghana): Implications for the paleogeographic reconstruction of the West African and Amazonian cratons in Rodinia	https://doi.org/10.1016/j.gr.2022.04.020	152
R31519	3	Vallejo, C. et al.	2021	Global & Planet Change	204	103555	Jurassic to Early Paleogene sedimentation in the Amazon region of Ecuador: Implications for the paleogeographic evolution of northwestern South America	https://doi.org/10.1016/j.gloplacha.2021.103555	792
R31520	3	Hodgin, E.B. et al.	2021	Gondwana Research	92	202–227	Cannibalization of a late Cambrian backarc in southern Peru: New insights into the assembly of southwestern Gondwana	https://doi.org/10.1016/j.gr.2021.01.004	148
R31521	3	de Paula Garcia, P.M. et al.	2022	J South Amer Earth Sci	114	103712	Sedimentology, geomorphology, structural controls, and detrital zircon ages of the Itiquira River diamond placer deposits, Mato Grosso, western Brazil	https://doi.org/10.1016/j.jsames.2022.103712	22
R31522	3	Rizzi, M.A.M. et al.	2022	Sedimentary Geology	428	106061	Andean fingerprint on placer sands from the southern Brazilian coast	https://doi.org/10.1016/j.sedgeo.2021.106061	0
R31523	3	Rossignol, C. et al.	2022	Geoscience Frontiers	13	101202	Unraveling one billion years of geological evolution of the southeastern Amazonia Craton from detrital zircon analyses	https://doi.org/10.1016/j.gsf.2021.101202	560
R31524	3	Zhang, P.C. et al.	2022	Minerals	12	903	Timing, Provenance, and Tectonic Implications of Ore-Hosting Metasedimentary Rocks in the Giant Liba Gold Deposit, West Qinling Belt, China	https://doi.org/10.3390/min12070903	22
R31525	3	Liu, Z. et al.	2022	Minerals	12	905	Constraints on Sandstone-Type Uranium Deposits by the Tectonic Uplift and Denudation Process in the Eastern Junggar Basin, Northwest China: Evidence from Apatite Fission Track and Detrital Zircon U-Pb Ages	https://doi.org/10.3390/min12070905	533
R31526	3	Muedi, T. et al.	2022	South African J Geology	125	99–112	Constraining the timescales of mafic magmatism of the Central Karoo Large Igneous Province using high precision U-Pb zircon geochronology	https://doi.org/10.25131/sajg.125.0009	122
R31527	3	Sakuwaha, K.G. et al.	2022	Lithos	424–425	106762	Neoproterozoic thermal events and crustal growth in the Zambezi Belt, Zambia: New insights from geothermobarometry, monazite dating, and detrital zircon geochronology of metapelites	https://doi.org/10.1016/j.lithos.2022.106762	71
R31528	3	Toteu, S.F. et al.	2022	Gondwana Research	107	296–324	Geochronology and correlations in the Central African Fold Belt along the northern edge of the Congo Craton: New insights from U-Pb dating of zircons from Cameroon, Central African Republic, and south-western Chad	https://doi.org/10.1016/j.gr.2022.03.010	123
R31529	3	Costa, R.L. et al.	2021	J African Earth Sci	179	104205	Tectonic evolution of an Early Cryogenian late- magmatic basin in central Madagascar	https://doi.org/10.1016/j.jafrearsci.2021.104205	83
R31530	3	Koshnaw, R.I. et al.	2021	Solid Earth (EGU)	12	2479–2501	Detrital zircon provenance record of the Zagros mountain building from the Neotethys obduction to the Arabia-Eurasia collision, NW Zagros fold-thrust belt, Kurdistan region of Iraq	https://doi.org/10.5194/se-12-2479-2021	804
R31531	3	Mohammadi, A. et al.	2022	Amer J Science	322	561–592	From Gondwana rifting to Alpine orogeny: Detrital zircon geochronologic and provenance signals from the Kopet Dagh Basin (NE Iran)	http://dx.doi.org/10.2475/04.2022.02	1714
R31532	3	Koltringer, C. et al.	2022	Global & Planet Change	209	103736	Quaternary sediment sources and loess transport pathways in the Black Sea - Caspian Sea region identified by detrital zircon U-Pb geochronology	https://doi.org/10.1016/j.gloplacha.2022.103736	3951
R31533	3	Zaika, V.A. & Sorokin, A.A.	2021	Geotectonics	55	779–794	Age and Sources of Metasedimentary Rocks of the Galam Terrane in the Mongol–Okhotsk Fold Belt: Results of U–Pb Age and Lu–Hf Isotope Data from Detrital Zircons	https://doi.org/10.1134/S001685212106008X	309
R31534	3	Golionko, B.G. et al.	2021	Geotectonics	55	795–821	Structure and Geodynamic Evolution of the Maksyutov Metamorphic Complex (Southern Urals): Structural Analysis and Results of U–Pb Dating of Detrital Zircons	https://doi.org/10.1134/S0016852121060030	220
R31535	3	Zong, S. et al.	2021	Intl Geology Review	63	866–881	Grenville-age metamorphism in the Larsemann Hills: P-T evolution of the felsic orthogneiss in the Broknes Peninsula, East Antarctica	https://doi.org/10.1080/00206814.2020.1734973	7
R31536	3	Zong, S. et al.	2023	Intl Geology Review	65	317–333	Whole-Rock Geochemistry, Zircon U-Pb geochronology and Lu-Hf isotopic constraints on metasedimentary rocks (Paragneisses) in Stornes Peninsula, Larsemann Hills，East Antarctica	https://doi.org/10.1080/00206814.2022.2045639	19
R31537	3	Brusnitsyna et al.	2021	Stratigraphy Geo Correl	29	607–626	Age and Provenance of the Riphean Rocks of the Chetlas Group of the Middle Timan: U–Th–Pb (LA-ICP-MS) Dating of Detrital Zircons	https://doi.org/10.1134/S0869593821060022	103
R31538	3	Yan, J. et al.	2023	Intl Geology Review	65	739–759	The Proto- and Palaeo-Tethys tectonic evolution in Southeastern Tibetan Plateau: Constraints from detrital zircon dating of metasedimentary rocks from the Diancang Shan complex	https://doi.org/10.1080/00206814.2022.2066025	149
R31539	3	Ren, Z. et al.	2023	GSA Bulletin	135	915-936	Middle Jurassic intracontinental evolution of East Asia: Insights from the Tianshifu-Dongyingfang basin of the Liaodong Peninsula, NE China	https://doi.org/10.1130/B36373.1	366
R31540	3	Marschalek, J.W. et al.	2021	Nature	600	450–455	A Large West Antarctic Ice Sheet Explains Early Neogene Sea-Level Amplitude	https://doi.org/10.1038/s41586-021-04148-0	582
R31541	3	Kinny, P.D. et al.	2022	Geology	50	721–725	How old are the Jack Hills metasediments really? The case for contamination of bedrock by zircon grains in transported regolith	https://doi.org/10.1130/G49822.1	817
R31542	3	Qin, Y. et al.	2022	Minerals	12	926	Detrital-Zircon Geochronology of Jurassic–Cretaceous Strata in the Turpan-Hami Basin: Implication for the Late Mesozoic Tectonic Evolution of Eastern Tien Shan	https://doi.org/10.3390/min12080926	99
R31543	3	Safonova, I. et al.	2022	Gondwana Research	111	35–52	Sandstones of the Itmurundy accretionary complex, central Kazakhstan, as archives of arc magmatism and subduction erosion: Evidence from U-Pb zircon ages, geochemistry and Hf-Nd isotopes	https://doi.org/10.1016/j.gr.2022.06.018	280
R31544	3	Gilmullina, A. et al.	2022	J Geo Society London	180	jgs2022–018	Arctic sediment routing during the Triassic - sinking the Arctic Atlantis	https://doi.org/10.1144/jgs2022-018	321
R31545	3	Sears, J.W. & Beranek, L.P.	2022	Geoscience Canada	49	29–42	The Great Preglacial Bell River of North America: Detrital Zircon Evidence for Oligocene–Miocene Fluvial Connections Between the Colorado Plateau and Labrador Sea	https://doi.org/10.12789/geocanj.2022.49.184	494
R31546	3	Kaur, P. et al.	2022	Precambrian Research	379	106800	Detrital zircon U-Pb-Hf isotope record of conglomerates in the southern Aravalli orogen, NW India: Implications for stratigraphy, provenance and Archean to Paleoproterozoic crustal evolution	https://doi.org/10.1016/j.precamres.2022.106800	75
R31547	3	Amato, J.M. et al.	2022	Geosphere	18	1492–1523	Detrital zircon ages from upper Paleozoic–Triassic clastic strata on Saint Lawrence Island, Alaska: An enigmatic component of the Arctic Alaska–Chukotka microplate	https://doi.org/10.1130/GES02490.1	799
R31548	3	Yi, Z. et al.	2022	Tectonophysics	838	229503	A two-stage plume-induced rifting in the Neoproterozoic North Tarim: Evidence from detrital zircon study and seismic interpretation	https://doi.org/10.1016/j.tecto.2022.229503	1224
R31549	3	Chakraborty, P.P. et al.	2022	Geosystems & Geoenviron	2	100111	U-Pb zircon geochronology of volcaniclastics and encasing sandstones from the Chhoti Khatu section: Bearing on the Neoproterozoic Marwar Supergroup stratigraphy and its global implications	https://doi.org/10.1016/j.geogeo.2022.100111	46
R31550	3	Khubanov, V.B. et al.	2021	Russian Geology Geophys	62	1331–1349	The Duration and Geodynamics of Formation of the Angara–Vitim Batholith: Results of U–Pb Isotope (LA-ICP-MS) Dating of Magmatic and Detrital Zircons	https://doi.org/10.2113/RGG20204223	46
R31551	3	Zhou, G. et al.	2022	Geology	50	1156–1160	New constraints on the source of loess from U/Th-Pb geochronology of detrital multi-minerals	https://doi.org/10.1130/G50075.1	176
R31552	3	Vezinet, A. et al.	2022	Precambrian Research	379	106789	Zircon geochronology and Hf–O isotopes of the Nulliak supracrustal assemblage (Saglek Block–Canada): Constraints on deposition age and setting, metamorphic age and environments of zircon crystallization	https://doi.org/10.1016/j.precamres.2022.106789	100
R31553	3	Strong, J.W.D. et al.	2022	Precambrian Research	379	106802	Eo-Paleoarchean detrital zircon in the Winnipeg River terrane, Western Superior Province: Provenance and implications	https://doi.org/10.1016/j.precamres.2022.106802	123
R31554	3	Qasim, M. et al.	2022	Geological Journal	57	4439–4450	Provenance of the Late Cretaceous Pab Formation, Sulaiman fold-thrust belt, Pakistan: Insight from the detrital zircon U–Pb geochronology and sandstone petrography	https://doi.org/10.1002/gj.4546	323
R31555	3	Ohkawa, M. et al.	2022	J Asian Earth Sci	237	105349	Late Paleozoic to early Mesozoic tectonic evolution of Japan based on crystal morphologies and U–Pb ages of detrital zircons from the middle Permian sedimentary succession, Maizuru Belt, Southwest Japan	https://doi.org/10.1016/j.jseaes.2022.105349	117
R31556	3	Davis, W.J.	2021	Geo Survey Canada	open file	8807	U-Pb zircon age data for supracrustal samples from the White Hills Lake to Amer Lake area, Rae Province, Nunavut, Canada	https://doi.org/10.4095/328453	185
R31557	3	Martins, T. et al.	2022	Canadian J Earth Sci	59	371–388	Regional geology and tectonic framework of the Southern Indian domain, Trans-Hudson Orogen, Manitoba	https://doi.org/10.1139/cjes-2020-0142	124
R31558	3	Castillo, P. et al.	2022	Earth-Science Rev	232	104145	The European continental crust through detrital zircons from modern rivers: Testing representativity of detrital zircon U-Pb geochronology	https://doi.org/10.1016/j.earscirev.2022.104145	4133
R31559	3	deJesus, D.	2021	Univ of Oklahoma	Thesis	Masters	U/Pb Detrital Zircon Provenance of Mid-Pennsylvanian Sediments into the Anadarko Basin: Implications for Paleogeography and Sequence Stratigraphy	https://hdl.handle.net/11244/330721	1290
R31560	3	Rayner, N.M.	2022	Geo Survey Canada	open file	8901	Report on U-Pb geochronology from the 2017-2020 GEM-2 activity Saglek Block, Labrador: Geological Evolution and Mineral Potential	https://doi.org/10.4095/330237	144
R31561	3	Wang, L. et al.	2022	Sedimentary Geology	439	106221	Mid-cretaceous drainage reorganization and exorheic to endorheic transition in Southeast Tibet	https://doi.org/10.1016/j.sedgeo.2022.106221	1003
R31562	3	Jones, S. et al.	2021	Canadian Mineralogist	59	1133–1165	Paragenesis of gold mineralization at the Kiyuk Lake Project, Kivalliq Region, Nunavut, Canada	https://doi.org/10.3749/canmin.2000058	5
R31563	3	Mackaman-Lofland, C. et al.	2022	Tectonics	41	e2022tc7334	Causes of variable shortening and tectonic subsidence during changes in subduction: Insights from flexural thermokinematic modeling of the Neogene southern central Andes (28–30ºS)	https://doi.org/10.1029/2022TC007334	330
R31564	3	Bian, W. et al.	2022	Global & Planet Change	216	103903	Cretaceous paleomagnetic and detrital zircon Usingle bondPb geochronological results from the Tethyan Himalaya: Constraints on the Neo-Tethys evolution	https://doi.org/10.1016/j.gloplacha.2022.103903	16
R31565	3	Ershova, V. et al.	2023	Intl Geology Review	in–press	in–press	Cenozoic deposits of western Kotel’nyi Island (New Siberian Islands): key insights into the tectonic evolution of the Laptev Sea	https://doi.org/10.1080/00206814.2022.2103846	454
R31566	3	Rainbird, R.H.; Davis, W.J.	2022	J Geo Society London	179	jgs2022–062	On the Statherian-Calymmian paleogeography of northwestern Laurentia	https://doi.org/10.1144/jgs2022-062	362
R31567	3	Aramendia, I. et al.	2022	J Geo Society London	180	jgs2022–038	Timing and stratigraphic evolution of a Miocene foreland unroofing sequence in the Austral-Magallanes Basin during Southern Patagonian Andes uplift	https://doi.org/10.1144/jgs2022-038	292
R31568	3	Olivarius, M. et al.	2022	Geosciences	12	308	Maturity Matters in Provenance Analysis: Mineralogical Differences Explained by Sediment Transport from Fennoscandian and Variscan Sources	https://doi.org/10.3390/geosciences12080308	1612
R31569	3	van Drecht, L.H. et al.	2022	Geosphere	18	1538–1562	Development of the Whitehorse trough as a strike-slip basin during Early to Middle Jurassic arc-continent collision in the Canadian Cordillera	https://doi.org/10.1130/GES02510.1	937
R31570	3	Guan, M. et al.	2022	Minerals	12	1026	U–Pb Zircon Ages and Geochemistry of the Wuguan Complex and Liuling Group: Implications for the Late Paleozoic Tectonic Evolution of the Qinling Orogenic Belt, Central China	https://doi.org/10.3390/min12081026	77
R31571	3	Silva-Lara, H. et al.	2022	Intl J Earth Science	111	2283–2316	Reassessing the polyphase Neoproterozoic evolution of the Punta del Este Terrane, Dom Feliciano Belt, Uruguay	https://doi.org/10.1007/s00531-022-02230-0	299
R31572	3	Kyle, J.R. et al.	2023	GSA Bulletin	in–press	in–press	Covering the Great Unconformity in southern Laurentia during Rodinia breakup: Detrital zircon studies of provenance evolution during Cambrian marine transgression (Llano Uplift, Texas)	https://doi.org/10.1130/B36389.1	878
R31573	3	Sagar, M.W. et al.	2022	New Zealand J Geo Geophys	in–press	in–press	Sediment provenance in the Murchison and Maruia basins, Aotearoa/New Zealand: a record of Neogene strike-slip displacement, convergence, and basement exhumation along the Australian–Pacific plate boundary	https://doi.org/10.1080/00288306.2022.2108067	1014
R31574	3	Zhao, H. et al.	2022	Precambrian Research	379	106807	New paleomagnetic results from the ca. 1.0 Ga Jiayuan Formation of the Huaibei Group in the North China craton, and their paleogeographic implications	https://doi.org/10.1016/j.precamres.2022.106807	45
R31575	3	Yao, W. et al.	2022	Precambrian Research	379	106809	Position of South China and Indochina along northern Gondwana margin during the Ediacaran–Silurian period	https://doi.org/10.1016/j.precamres.2022.106809	474
R31576	3	Uriz, N.J. et al.	2022	J South Amer Earth Sci	119	103953	Provenance of pre- and Carboniferous sequences of the Esquel-arroyo pescado-Tepuel regions (Argentine Patagonia): A combined U–Pb and Hf isotope study of detrital zircon and constraints on depositional setting	https://doi.org/10.1016/j.jsames.2022.103953	195
R31577	3	Zieger-Hofmann, M. et al.	2022	Earth-Science Rev	233	104159	Correlation of neoproterozoic diamictites in southern Namibia	https://doi.org/10.1016/j.earscirev.2022.104159	53
R31578	3	Diaz-Bravo, B.A. et al.	2022	J South Amer Earth Sci	119	103989	U–Pb geochronology of intrusive rocks of northwestern Mesa Central province and Sector Tansversal of Sierra Madre Oriental, Mexico: Time and space distribution of inland Cretaceous-Paleogene magmatism during Mexican orogeny	https://doi.org/10.1016/j.jsames.2022.103989	61
R31579	3	Liu, E. et al.	2022	Marine Petroleum Geology	145	105884	Detrital zircon geochronology and heavy mineral composition constraints on provenance evolution in the western Pearl River Mouth basin, northern south China sea: A source to sink approach	https://doi.org/10.1016/j.marpetgeo.2022.105884	483
R31580	3	Leary, R.J. et al.	2022	J Sedimentary Research	92	676–694	Mixed eolian–longshore sediment transport in the late Paleozoic Arizona shelf and Pedregosa basin, U.S.A.: A case study in grain-size analysis of detrital-zircon datasets	https://doi.org/10.2110/jsr.2021.101	185
R31581	3	Oliveira, C.E.S. et al.	2022	J Sedimentary Environ	pre–print	rs-1976328	Detrital zircon grains analyzed for U-Pb ages for sedimentary provenance studies: Tectonic- driven deposition of the Resende Basin (Eocene-Oligocene) in SE Brazil	https://doi.org/10.21203/rs.3.rs-1976328/v1	251
R31582	3	Zhou, B. et al.	2022	Geological Journal	57	4746–4763	Detrital U–Pb zircon and 40Ar/39Ar muscovite geochronology of Triassic and Jurassic strata in the southern East Kunlun, northern Tibet Plateau and their geological implications	https://doi.org/10.1002/gj.4569	41
R31583	3	Freiburg, J.T. et al.	2022	Sedimentary Record	20	37650	Geochronology of Cambrian Sedimentary and Volcanic Rocks in the Illinois Basin: Defining the Illinois Aulacogen	https://doi.org/10.2110/001c.37650	549
R31584	3	Peng, S. et al	2023	GSA Bulletin	in–press	in–press	Initial opening of the Neotethyan Ocean in SE Asia: Constraints from Triassic magmatism and sedimentation	https://doi.org/10.1130/B36431.1	93
R31585	3	Lloyd, J.C.	2022	Univ of Adelaide	Thesis	PhD	Geochronology, Provenance, and Tectonic Evolution of the Adelaide Superbasin, South Australia	https://hdl.handle.net/2440/136061	1316
R31586	3	Lloyd, J.C. et al.	2022	Geosciences	12	154	Early Evolution of the Adelaide Superbasin	https://doi.org/10.3390/geosciences12040154	173
R31587	3	Xiong, J. et al.	2022	Geomorphology	416	108428	Entrenchment of the Yellow River since the late Miocene under changing tectonics and climate	https://doi.org/10.1016/j.geomorph.2022.108428	810
R31588	3	Liu, M. et al.	2022	Tectonophysics	840	229550	Episodic provenance changes in Middle Permian to Middle Jurassic foreland sediments in southeastern Central Asian Orogenic Belt: Implications for collisional orogenesis in accretionary orogens	https://doi.org/10.1016/j.tecto.2022.229550	173
R31589	3	Chen, G. et al.	2022	Earth-Science Rev	233	104167	Detrital zircon geochronology and related evidence from clastic sediments in the Kyrenia Range, N Cyprus: Implications for the Mesozoic-Cenozoic erosional history and tectonics of southern Anatolia	https://doi.org/10.1016/j.earscirev.2022.104167	1439
R31590	3	Genge, M.C. et al.	2022	Sedimentary Geology	440	106237	Denudation of the Cordillera and intraplate belt in Central Patagonia inferred by detrital multi-dating of foreland basin deposits	https://doi.org/10.1016/j.sedgeo.2022.106237	241
R31591	3	Maidment, D.W. et al.	2022	Geo Survey W Australia	2022	03766394f	Geochronology of metasedimentary and igneous rocks in the Lamboo Province, Kimberley region: reassessing collisional geodynamic models	https://hal-insu.archives-ouvertes.fr/insu-03766394/document	535
R31592	3	Cheng, C. et al.	2022	Marine Petroleum Geology	145	105904	Source of the sand-rich gas hydrate reservoir in the Northern South China Sea: Insights from detrital zircon U–Pb geochronology and seismic geomorphology	https://doi.org/10.1016/j.marpetgeo.2022.105904	159
R31593	3	Athira, PG et al.	2023	GSA Bulletin	in–press	in–press	Tracing remnants of Ediacaran S-type granitoids from beach placers in SE Madagascar	https://doi.org/10.1130/B36176.1	127
R31594	3	Godot-Souza, J.F. et al.	2022	Sedimentary Geology	440	106243	Provenance analysis of the Araripe intracontinental basin, Northeast Brazil – Routes for proto-Atlantic marine incursions in Northwest Gondwana	https://doi.org/10.1016/j.sedgeo.2022.106243	233
R31595	3	Wade, C. et al.	2023	Australian J Earth Sci	70	91–112	Mid-Devonian basaltic magmatism and associated sedimentation: the Ooloo Hill Formation, centraleastern South Australia	https://doi.org/10.1080/08120099.2022.2116108	64
R31596	3	Xia, L. et al.	2022	Terra Nova	34	561–571	Triassic detrital records in the western Dian‐Qiong suture, South China: Implications for the eastern Paleo‐Tethys evolution	https://doi.org/10.1111/ter.12623	261
R31597	3	Zaitseva, T.S. et al.	2022	Doklady Earth Sci	503	143–149	The U–Th–Pb Age of Detrital Zircons from Oolitic Limestones of the UK Formation: Traces of the Grenville Provenance Areas in the Late Riphean of the Southern Urals	https://doi.org/10.1134/S1028334X22040195	93
R31598	3	Stutz, N.S. et al.	2022	J South Amer Earth Sci	118	103902	Late middle Miocene Metatheria (Mammalia: Didelphimorphia and Paucituberculata) from Juan Guerra, San Martín Department, Peruvian Amazonia	https://doi.org/10.1016/j.jsames.2022.103902	56
R31599	3	Jian, X. et al.	2023	Basin Research	35	271–294	Sediment provenance of the Lulehe Formation in the Qaidam basin: Insight to initial Cenozoic deposition and deformation in northern Tibetan Plateau	https://doi.org/10.1111/bre.12712	198
R31600	3	Guan, X. et al.	2023	Intl Geology Review	65	in–press	Sediment provenances of a Mesozoic intracontinental basin enclosed by multiple orogenic belts, Junggar Basin, NW China: insights from detrital ilmenite, Cr-spinel geochemistry, and zircon U–Pb geochronology	https://doi.org/10.1080/00206814.2022.2119436	436
R31601	3	Shen, L. et al.	2022	Ore Geology Rev	149	105097	Age of the Mengyejing potash deposit in the Simao Basin, southwest China: Constraints from detrital zircon U-Pb ages	https://doi.org/10.1016/j.oregeorev.2022.105097	114
R31602	3	Roban, R.D. et al.	2023	Basin Research	35	244–270	Provenance of Oligocene lithic and quartz arenites of the East Carpathians: Understanding sediment routing systems on compressional basin margins	https://doi.org/10.1111/bre.12711	261
R31603	3	Snedden, J.W. et al.	2021	Geo Soc London Spec Pub	504	233–253	Palaeogeographical reconstruction and provenance of Oxfordian aeolian sandstone reservoirs in Mexico offshore areas: comparison to the Norphlet aeolian system of the northern Gulf of Mexico	https://doi.org/10.1144/SP504-2019-219	62
R31604	3	Schetselaar, W.M.	2022	Univ of Ottawa	Thesis	Masters	Reconstructing the thermal history of the Morondava Basin, Madagascar during Gondwana breakup: A detrital zircon (U-Th)/He and U-Pb study	http://dx.doi.org/10.20381/ruor-28292	238
R31605	3	Chen, X. et al.	2022	Minerals	12	1169	The Evolution of Permian Source-to-Sink Systems and Tectonics Implications in the NW Junggar Basin, China: Evidence from Detrital Zircon Geochronology	https://doi.org/10.3390/min12091169	678
R31606	3	Drollner, M. et al.	2023	Basin Research	35	363–386	Reorganization of continent-scale sediment routing based on detrital zircon and rutile multi-proxy analysis	https://doi.org/10.1111/bre.12715	193
R31607	3	Bartelt, C.	2022	Augustana College	Thesis	Senior	Provenance of the Northern Range, Trinidad Using Detrital Zircon U-Pb Geochronology: Implications for Northern South American River System Paleogeography	https://digitalcommons.augustana.edu/geolstudent/8	975
R31608	3	Ruud, C.	2021	Univ of Stavanger	Thesis	Masters	First age constraints of the Marmora Terrane: the missing link for Neoproterozoic geology between South America and southern Africa	https://hdl.handle.net/11250/2830538	202
R31609	3	Huang, R. et al.	2022	Minerals	12	1199	Did a Late Paleoproterozoic-EarlyMesoproterozoic Landmass Exist in the Eastern Cathaysia Block? New Evidence from Detrital Zircon U-Pb Geochronology and Sedimentary Indicators	https://doi.org/10.3390/min12101199	444
R31610	3	Lehman, T.M. et al.	2022	Geosphere	18	1851–1884	The Cretaceous-Paleogene contact in the Tornillo Group of Big Bend National Park, West Texas, USA	https://doi.org/10.1130/GES02519.1	128
R31611	3	Ribeiro, B.V. et al.	2023	Geoscience Frontiers	14	101477	A Laurentian affinity for the Embu Terrane, Ribeira Belt (SE Brazil), revealed by zircon provenance statistical analysis	https://doi.org/10.1016/j.gsf.2022.101477	168
R31612	3	van Kooten, W.S.M.T.	2022	J South Amer Earth Sci	120	104048	Evidence of jurassic extension in NW Argentina: Characterization of fault-related strata at the Salta group base using sandstone provenance and zircon U–Pb geochronology	https://doi.org/10.1016/j.jsames.2022.104048	257
R31613	3	Thomas, R.J. et al.	2022	J African Earth Sci	196	104723	Age and correlation of the Proterozoic Mafingi Group in Malawi	https://doi.org/10.1016/j.jafrearsci.2022.104723	288
R31614	3	Fu, X. et al.	2022	J Asian Earth Sci	239	105392	Detrital zircons of the Devonian-Permian sandstones in the Qiangtang terrane, Tibet: Implication for Qiangtang rifting from Gondwana and uplift history of the Central Uplift	https://doi.org/10.1016/j.jseaes.2022.105392	213
R31615	3	Shi, M. et al.	2022	J Asian Earth Sci	239	105408	Newly discovered ca. 1.6 Ga K-bentonite layers from the Lakharpata Group in Nepal Lesser Himalaya: Implications for basin evolution during the Columbia breakup	https://doi.org/10.1016/j.jseaes.2022.105408	16
R31616	3	Liu, X. et al.	2022	J Asian Earth Sci	239	105407	Provenance and metamorphism of the Mesoproterozoic Baoyintu Group: Implication for the interaction between the western Central Asian Orogenic Belt and the North China Craton	https://doi.org/10.1016/j.jseaes.2022.105407	39
R31617	3	Mammone, N. et al.	2022	Precambrian Research	381	106818	Testing the early Paleoproterozoic connection of the Superior and Wyoming cratons with geochronology and geochemistry	https://doi.org/10.1016/j.precamres.2022.106818	363
R31618	3	Wu, Z. et al.	2022	Precambrian Research	381	106847	New detrital zircon geochronological results from the Meso-Neoproterozoic sandstones in the southern-eastern Liaoning region, North China craton, and their paleogeographic implications	https://doi.org/10.1016/j.precamres.2022.106847	295
R31619	3	Safonova, I.; Perfilova, A.	2022	National Science Review	2022	nwac215	Survived and disappeared intra-oceanic arcs of the Paleo-Asian Ocean: evidence from Kazakhstan	https://doi.org/10.1093/nsr/nwac215	40
R31620	3	Kelemen, P. et al.	2023	Intl J Earth Science	112	243-264	Origin, timing and paleogeographic implications of Paleogene karst bauxites in the northern Transdanubian range, Hungary	https://doi.org/10.1007/s00531-022-02249-3	599
R31621	3	Koffi, A.Y. et al.	2022	Precambrian Research	382	106875	Archean to Paleoproterozoic crustal evolution in the Sassandra-Cavally domain (Côte d’Ivoire, West Africa): Insights from Hf and U-Pb zircon analyses	https://doi.org/10.1016/j.precamres.2022.106875	239
R31622	3	Chae, Y.U. et al.	2022	Episodes	1	22031	Detrital zircon U-Pb ages of the Cretaceous Dadaepo Formation in Busan, Korea and their geological implication	https://doi.org/10.18814/epiiugs/2022/022031	152
R31623	3	Seyler, C.E. et al.	2022	Tectonics	41	e2021tc7132	Structural and metamorphic history of the Leech River Shear Zone, Vancouver Island, British Columbia	https://doi.org/10.1029/2021TC007132	210
R31624	3	Baykal, Y. et al.	2022	Quaternary Sci Reviews	296	107804	Eurasian Ice Sheet derived meltwater pulses and their role in driving atmospheric dust activity: Late Quaternary loess sources in SE England	https://doi.org/10.1016/j.quascirev.2022.107804	706
R31625	3	Beranek, L.P. et al.	2022	Marine Petroleum Geology	146	105960	Late Jurassic syn-rift deposition in the Flemish Pass basin, offshore Newfoundland: Evidence for Tithonian magmatism and Appalachian-Variscan sediment sources from quantitative mineral and detrital zircon U–Pb-Hf isotope studies of Mizzen discovery strata	https://doi.org/10.1016/j.marpetgeo.2022.105960	276
R31626	3	Leon, S. et al.	2023	Intl Geology Review	in–press	in–press	New petrochronological evidence for magmatic activity at the Central American arc at ∼100-84 Ma	https://doi.org/10.1080/00206814.2022.2129476	233
R31627	3	Kim, S.W. et al.	2022	Precambrian Research	381	106849	Early neoproterozoic supracrustal successions in the central Korean Peninsula: Implications for the paleotectonic history of East Asia	https://doi.org/10.1016/j.precamres.2022.106849	736
R31628	3	Petry, T.S. et al.	2022	Precambrian Research	381	106860	U-Pb and Lu-Hf zircon data of the grenvilian arc-related Zambue, Fingoe and Cazula supracrustal complexes, Southern Irumide Belt, NW Mozambique	https://doi.org/10.1016/j.precamres.2022.106860	218
R31629	3	Maxeiner, R.O. et al.	2022	Precambrian Research	381	106851	Constraints on the evolution of the eastern margin of the Hearne craton: New data from the southwestern Rottenstone Domain, Trans-Hudson Orogen, Saskatchewan	https://doi.org/10.1016/j.precamres.2022.106851	47
R31630	3	Liang, Y. et al.	2022	Gondwana Research	112	52–70	Revisiting the Late Paleozoic–Mesozoic tectonic evolution of epicontinental eastern Central Asian Orogenic Belt on the basis of detrital zircon	https://doi.org/10.1016/j.gr.2022.09.011	186
R31631	3	Wang, T. et al.	2022	J Asian Earth Sci	240	105434	Provenance change in Carboniferous-early Permian sedimentary successions in the North Qaidam tectonic belt, northern Tibetan Plateau: Implications for the Kunlun oceanic plate subduction process	https://doi.org/10.1016/j.jseaes.2022.105434	179
R31632	3	Shijoh, C. et al.	2022	J Sedimentary Environ	pre–print	rs–2091899	Geochemistry and detrital geochronology of sandstones of Barail Group of Indo-Myanmar Range, NE India	https://doi.org/10.21203/rs.3.rs-2091899/v1	32
R31633	3	Liu, L. et al.	2023	Basin Research	in–press	in–press	Decoding post-orogenic sediment recycling and dispersal using detrital zircon core and rim ages	https://doi.org/10.1111/bre.12719	439
R31634	3	Li, L. et al.	2023	Basin Research	in–press	in–press	Mesozoic–Cenozoic multistage tectonic evolution of the Pamir: Detrital fission-track constraints from the Tajik Basin	https://doi.org/10.1111/bre.12721	9
R31635	3	Mahatma, A.A. et al.	2022	Precambrian Research	382	106878	Evidence for the ∼1.4 Ga Picuris orogeny in the central Colorado Front Range	https://doi.org/10.1016/j.precamres.2022.106878	38
R31636	3	Ershova, V. et al.	2022	Minerals	12	1325	Provenance and Stratigraphy of the Upper Carboniferous—Lower Permian Strata of October Revolution Island (Severnaya Zemlya Archipelago): Implications for Geological History of the Russian High Arctic	https://doi.org/10.3390/min12101325	151
R31637	3	da Silva, M.F. et al.	2022	Precambrian Research	382	106862	Late Tonian explosive volcanism and hyaloclastites in northern Paraguay Belt, Central Brazil: A record of Rodinia break-up in western Gondwana	https://doi.org/10.1016/j.precamres.2022.106862	114
R31638	3	Anfinson, O.A. et al.	2022	Tectonics	41	e2021tc7103	Provenance Analysis of the Andrée Land Basin and Implications for the Paleogeography of Svalbard in the Devonian	https://doi.org/10.1029/2021TC007103	663
R31639	3	Wang, R. et al.	2023	GSA Bulletin	in–press	in–press	Mid−late Neoproterozoic tectonic evolution of the northern margin of the Yangtze Block, South China, as constrained from the detrital zircon record	https://doi.org/10.1130/B36419.1	254
R31640	3	Marimon, R.S. et al.	2023	Gondwana Research	113	1–13	Challenges of dating metasedimentary successions in collisional orogens: A case study of a Neoproterozoic passive margin in West Gondwana	https://doi.org/10.1016/j.gr.2022.10.002	113
R31641	3	Shan, H. et al.	2022	Earth & Planetary Sci Lett	600	117874	Subduction initiation of the Proto-Tethys Ocean that facilitated climate change and biodiversification	https://doi.org/10.1016/j.epsl.2022.117874	329
R31642	3	Kochnev, B.B. et al.	2022	Precambrian Research	382	106877	Neoproterozoic evolution of the northwestern margin of the Siberian Platform	https://doi.org/10.1016/j.precamres.2022.106877	249
R31643	3	Pindell, J. et al.	2023	Gondwana Research	113	116–143	Late Cretaceous–Miocene depositional evolution of Chiapas, Mexico: A foreland controlled by collision of Greater Antilles arc and the subsequent relative migration of the Chortís Block	https://doi.org/10.1016/j.gr.2022.10.016	2153
R31644	3	Tan, Z. et al.	2022	Communications Earth & Environ	3	259	Final closure of the Paleo Asian Ocean basin in the early Triassic	https://doi.org/10.1038/s43247-022-00578-4	69
R31645	3	Malone, J.R. et al.	2022	Mountain Geologist	59	273–293	Sediment provenance and stratigraphic correlations of the Paleogene White River Group in the Bighorn Mountains, Wyoming	https://doi.org/10.31582/rmag.mg.59.4.273	270
R31646	3	Arzhannikova, A.V. et al.	2023	Intl Geology Review	in–press	in–press	Early cretaceous topographic evolution associated with the collapse of the Mongol-Okhotsk orogen in Western Transbaikalia: an integrated analysis	https://doi.org/10.1080/00206814.2022.2139296	151
R31647	3	Clift, P.D. et al.	2022	Earth & Planetary Sci Lett	600	117873	Detrital U–Pb rutile and zircon data show Indus River sediment dominantly eroded from East Karakoram, not Nanga Parbat	https://doi.org/10.1016/j.epsl.2022.117873	315
R31648	3	Ravindran, A. et al.	2023	Chemical Geology	615	121196	Formation of Paleo- to Meso-Archean continental crust in the western Dharwar Craton, India: Constraints from Usingle bondPb zircon ages and Hf-Pb-Sr isotopes of granitoids and sedimentary rocks	https://doi.org/10.1016/j.chemgeo.2022.121196	53
R31649	3	Kushner, B.E. et al.	2022	Geosphere	18	1831–1850	Late Paleozoic cratonal sink: Distally sourced sediment filled the Anadarko Basin (USA) from multiple source regions	https://doi.org/10.1130/GES02489.1	2175
R31650	3	Negi, M. et al.	2022	Geological Journal	58	605-619	Provenance and sedimentation age of the Proterozoic clastic succession of the Garhwal-Kumaon Lesser Himalaya, NW-India: Clues from U–Pb zircon and Sr–Nd isotopes	https://doi.org/10.1002/gj.4613	130
R31651	3	Yabuta, S. et al.	2023	J Asian Earth Sci	241	105463	Detrital zircon U–Pb ages of the Miocene clastic sedimentary succession in the Shidara Basin, central Japan: Implications for provenance changes and timing of collision between the Izu–Ogasawara and Honshu arcs	https://doi.org/10.1016/j.jseaes.2022.105463	19
R31652	3	Habib, U. et al.	2023	Australian J Earth Sci	70	175-188	Provenance of lower Paleozoic sedimentary rocks in Tasmania and Waratah Bay, southern Victoria: constraints from detrital zircon hafnium isotopes and trace-element geochemistry	https://doi.org/10.1080/08120099.2023.2137847	0
R31653	3	Mao, Q. et al.	2022	Tectonics	41	e2022tc7527	Deformational History of the Kanguer Subduction Complex in the Eastern Tianshan (NW China): Implications for Paleozoic-Triassic Multiple Accretionary Tectonics of the Southern Altaids	https://doi.org/10.1029/2022TC007527	98
R31654	3	Ershova, V. et al.	2022	Tectonics	41	e2022tc7348	Provenance of the Mesozoic succession of Franz Josef Land (north-eastern Barents Sea): Paleogeographic and tectonic implications for the High Arctic	https://doi.org/10.1029/2022TC007348	747
R31655	3	Giles, K.D. et al.	2023	Marine Petroleum Geology	148	105997	Sediment input, alongshore transport, and coastal sediment mixing in the northeastern Gulf of Mexico based on detrital-zircon geochronology	https://doi.org/10.1016/j.marpetgeo.2022.105997	830
R31656	3	Olivo, C.W. et al.	2023	GSA Bulletin	in–press	in–press	Geodynamic controls in the southernmost Northern Andes magmatic arc: Trace elements and Hf-O isotopic systematics in forearc detrital zircon	https://doi.org/10.1130/B36510.1	72
R31657	3	Kositcin, N. et al.	2022	Precambrian Research	383	106886	Geological framework of the concealed East Tennant area constrained by SHRIMP U–Pb zircon geochronology: Implications for Paleoproterozoic stratigraphic correlations in northern Australia	https://doi.org/10.1016/j.precamres.2022.106886	426
R31658	3	La Cruz, R.E.M. et al.	2023	Intl J Earth Science	in–press	in–press	Provenance analysis and thermochronology of the Chivillas Formation, Mexico: a record of basin formation and inversion in the southern Sierra Madre Oriental during the Early Cretaceous–Palaeogene	https://doi.org/10.1080/00206814.2022.2140209	135
R31659	3	Guo, Q.Q. et al.	2023	GSA Bulletin	in–press	in–press	Termination of the Paleo-Asian Ocean in the Beishan orogen, NW China: Constraints from detrital zircon U-Pb age and Hf isotope analysis of turbidites	https://doi.org/10.1130/B36455.1	294
R31660	3	Li, N. et al.	2022	Episodes	1	22043	Provenance of Late Triassic–Early Jurassic forearc basin in southern Tibet and its tectonic significance	https://doi.org/10.18814/epiiugs/2022/022043	48
R31661	3	Cristofolini, E.A. et al.	2022	J South Amer Earth Sci	120	104110	Crystalline basement from Laguna Amarga metamorphic complex in the high Andes of western Catamarca, Argentina (27°15’ - 27°40’ south): Petrology, structure and geodynamic implications	https://doi.org/10.1016/j.jsames.2022.104110	20
R31662	3	Samsonov, A.V. et al.	2022	Petrology	30	628–639	Eastern Margin of the Neoarchean Tunguska Superterrane: Data from Boreholes in the Central Part of the Siberian Platform	https://doi.org/10.1134/S0869591122050058	13
R31663	3	Sezine, E.D. et al.	2022	Precambrian Research	383	106910	Geochronological and geochemical constraints for the metavolcanosedimentary succession of the Nyong Complex, northwestern margin of the Congo craton: Implications for depositional age and tectonic setting of associated banded iron formations	https://doi.org/10.1016/j.precamres.2022.106910	29
R31664	3	Harisma, H. et al.	2022	Tectonics	41	e2022tc7299	The Origin of the Paleo-Kuril Arc, NE Japan: Sediment Provenance Change and its Implications for Plate Configuration in the NW Pacific Region since the Late Cretaceous	https://doi.org/10.1029/2022TC007299	203
R31665	3	Garzanti, E. et al.	2022	J Sedimentary Research	92	1022–1043	The Zambezi deep-sea fan: mineralogical, REE, Zr/Hf, Nd_x0002_isotope, and zircon-age variability in feldspar-rich passive_x0002_margin turbidites	https://doi.org/10.2110/jsr.2022.033	544
R31666	3	Xia, Y. et al.	2023	J Asian Earth Sci	242	105492	Polyphase deformation and geochronology of Late Triassic volcano-sedimentary rocks in the Yidun Terrane, eastern Qinghai-Tibet Plateau, and implications for tectonic evolution of the Paleo- and NeoTethys	https://doi.org/10.1016/j.jseaes.2022.105492	90
R31667	3	Feng, D. et al.	2023	Gondwana Research	115	1–16	Tracing tectonic processes from Proto- to Paleo-Tethys in the East Kunlun Orogen by detrital zircons	https://doi.org/10.1016/j.gr.2022.11.003	602
R31668	3	Wang, W. et al.	2023	Geochim Cosmochim Acta	341	90–104	Crustal evolution and tectonomagmatic history of the Indian Shield at the periphery of supercontinents	https://doi.org/10.1016/j.gca.2022.10.040	204
R31669	3	Pacheco, F.E.R.C. et al.	2023	J South Amer Earth Sci	121	104122	Detrital zircon U–Pb analysis constrain the depositional age and provenance of Cryogenian glacial successions of the Macaubas group in the northeastern Aracuai orogen, eastern Brazil	https://doi.org/10.1016/j.jsames.2022.104122	119
R31670	3	Ma, Z et al.	2023	Quaternary International	in–press	in–press	Tectonic and climate controls on river terrace formation on the northeastern Tibetan Plateau: Evidence from a terrace record of the Huangshui River	https://doi.org/10.1016/j.quaint.2022.11.004	95
R31671	3	Collett, S. et al.	2022	Precambrian Research	383	106918	Significance of a late neoproterozoic – Early Cambrian southern Baltica active margin in late-stage Rodinian and early Gondwanan reconstructions	https://doi.org/10.1016/j.precamres.2022.106918	1472
R31672	3	Mo, J. et al.	2022	Geo Soc London Spec Pub	531	2022–133	Detrital zircon U-Pb age constraints on the Meso-Tethys Ocean closure in Southeast Asia	https://doi.org/10.1144/SP531-2022-133	155
R31673	3	Hao, B. et al.	2022	Geological Journal	57	4781–4792	Source‐to‐sink systems in the Turpan Basin throughout the Jurassic: Constraints from detrital zircon geochronology	https://doi.org/10.1002/gj.4571	457
R31674	3	Dicaro, S. et al.	2023	J South Amer Earth Sci	121	104152	Structure and metamorphism of the cushamen complex in Sañicó and Collón Curá-limay rivers confluence: A devonian metamorphic event related to the subduction stage of the gondwanan patagonian orogen	https://doi.org/10.1016/j.jsames.2022.104152	10
R31675	3	Wahbi, A.M. et al.	2023	GSA Bulletin	in–press	in–press	Early Cretaceous continental-scale sediment routing, the McMurray Formation, Western Canada Sedimentary Basin, Alberta, Canada	https://doi.org/10.1130/B36412.1	4946
R31677	3	Tedeschi, M. et al.	2023	Geoscience Frontiers	14	101515	Unravelling the protracted U-Pb zircon geochronological record of high to ultrahigh temperature metamorphic rocks: implications for provenance investigations	https://doi.org/10.1016/j.gsf.2022.101515	135
R31678	3	Yang, Y. et al.	2023	Marine Petroleum Geology	148	106059	Zircon U–Pb age constraints on the provenance and response to tectonics: Lower Oligocene of the western Qiongdongnan Basin, South China Sea	https://doi.org/10.1016/j.marpetgeo.2022.106059	141
R31679	3	Huhn, S.R.B. et al.	2023	J South Amer Earth Sci	121	104161	40Ar-39Ar age of the copper mineralization at riacho do pontal IOCG district and detrital zircon U–Pb ages of paragneiss host rocks	https://doi.org/10.1016/j.jsames.2022.104161	54
R31680	3	Pineo, T.R.G. et al.	2023	J Geo Survey Brazil	6	3	New Zircon U-Pb Dating and Review of Geological and Geochronological Data With Implications for Lithostratigraphy and Crustal Evolution of North Borborema Province, Northeastern Brazil	https://doi.org/10.29396/jgsb.2023.v6.n1.3	15
R31681	3	Chistyakova, A.V. et al.	2022	Geodynamics Tectonophysics	13	669	Provenance and Age Constraints of the Riphean Sandstones from the Ivanovsky Graben (the Kola Peninsula) Based on the U-Pb LA-ICP-MS Dating and Raman Spectroscopy of Detrital Zircon	https://doi.org/10.5800/GT-2022-13-5-0669	123
R31682	3	Gou, X. et al.	2022	Arab J Geosciences	15	1769	U–Pb geochronology and Hf isotope characterization of detrital zircons from Nanhua System of northeastern Guangxi and their constraints on the southwestern suture zone between Yangtze and Cathaysia blocks, South China	https://doi.org/10.1007/s12517-022-11047-9	73
R31683	3	Motova, Z.L.; Plyusnin, A.V.	2022	Geodynamics Tectonophysics	13	670	Provenances and Sedimentation Settings of the Vendian Terrigenic Rocks of the Southern Part of Nepa-Botuoba Anteclise (Siberian Platform)	https://doi.org/10.5800/GT-2022-13-5-0670	128
R31684	3	Zaika, V.A. et al.	2022	Russian J Pacific Geology	16	300–316	Taking a Fresh Look at the Stratigraphy of the Selemdzha and Tokur Terranes of the Mongol–Okhotsk Belt: The Results of U–Pb, Lu–Hf, and Sm–Nd Isotope Studies	https://doi.org/10.1134/S181971402204008X	258
R31685	3	Billstrom, K. et al.	2023	GFF	in–press	in–press	Solstad, a Co-Se-bearing copper ore in the Vastervik quartzites, Sweden	https://doi.org/10.1080/11035897.2022.2147214	10
R31686	3	Chen, N.H.C.; Zhao, G.	2023	Precambrian Research	384	106946	Detrital zircons from Paleoproterozoic (meta-)sedimentary rocks on the northern margin of the North China Craton and tectonic implications	https://doi.org/10.1016/j.precamres.2022.106946	227
R31687	3	Zhao, T. et al.	2023	Earth & Space Science	10	e2022ea2310	The Wulanmoren Accretionary Complex unravels Early Devonian to Late Triassic multiple-arc amalgamation in the Tianshan Orogen (NW China)	https://doi.org/10.1029/2022EA002310	590
R31688	3	Accotto, C. et al.	2022	Lithosphere	2022	6187518	Reorganization of Northern Peri-Gondwanan Terranes at Cambrian–Ordovician Times: Insights from the Detrital Zircon Record of the Ossa-Morena Zone (SW Iberian Massif)	https://doi.org/10.2113/2022/6187518	861
R31689	3	Stipska, P. et al.	2023	Geoscience Frontiers	14	101520	Anticlockwise metamorphic paths at ca. 890−790 Ma from the NE Baidrag block, Mongolia, indicate back-arc compression at the Rodinia periphery	https://doi.org/10.1016/j.gsf.2022.101520	174
R31690	3	Orejana, D. et al.	2023	Geoscience Frontiers	14	101525	Nature and evolution of the lower crust under central Spain: Inferences from granulite xenoliths (Calatrava Volcanic Field–Spanish Central System)	https://doi.org/10.1016/j.gsf.2022.101525	32
R31691	3	Peng, Y. et al.	2022	Nature Communications	13	7821	Passive margins in accreting Archaean archipelagos signal continental stability promoting early atmospheric oxygen rise	https://doi.org/10.1038/s41467-022-35559-w	113
R31692	3	Quiroz-Valle, F.R. et al.	2023	Gondwana Research	115	128–154	Paleovolcanology, geochemistry, and zircon U-Pb-Hf isotopes of the volcano-sedimentary sequences from the Ediacaran Campo Alegre-Corupá Basin, southern Brazil: Linking volcanism and tectonics during Western Gondwana consolidation	https://doi.org/10.1016/j.gr.2022.12.003	13
R31693	3	Karaoui, A. et al.	2023	Precambrian Research	384	106935	Coupled U-Hf isotopes and trace elements of detrital zircon grains from the lower Ediacaran turbidites in the Skoura inlier (Central High Atlas, Morocco): Implications for crustal evolution of the north-western Gondwana margin	https://doi.org/10.1016/j.precamres.2022.106935	154
R31694	3	Slagstad, T. et al.	2023	Terra Nova	in–press	in–press	Was Baltica part of Rodinia?	https://doi.org/10.1111/ter.12640	70
R31695	3	Adams, C.J. & Ramsay, W.R.H.	2022	Australian J Earth Sci	69	1061–1081	Archean and Paleoproterozoic zircons in Paleozoic sandstones in southern New Zealand: evidence for remnant Nuna supercontinent and Ur continent rocks within Zealandia	https://doi.org/10.1080/08120099.2022.2091039	226
R31696	3	Campbell, M.J. et al.	2023	New Zealand J Geo Geophys	in–press	in–press	Age and structure of the Permian Brook Street Terrane, Takitimu Mountains, New Zealand	https://doi.org/10.1080/00288306.2022.2105903	343
R31697	3	Gartner, A. et al.	2023	J Geo Society London	181	jgs2022–065	Multiproxy sediment provenance analysis of two megafans of the Owambo Basin, Northern Namibia	https://doi.org/10.1144/jgs2022-065	274
R31698	3	Schwartz, T.M. et al.	2023	Geosphere	19	235-257	Revised age and regional correlations of Cenozoic strata on Bat Mountain, Death Valley region, California, USA, from zircon U-Pb geochronology of sandstones and ash-fall tuffs	https://doi.org/10.1130/GES02543.1	1077
R31699	3	Yu, W. et al.	2023	Ore Geology Rev	153	105272	U-Pb detrital zircon ages and Hf isotope from Sardinia and Adria Cretaceous bauxite (Italy): Constraints on the Alpine Tethys paleogeography and tectonic evolution	https://doi.org/10.1016/j.oregeorev.2022.105272	168
R31700	3	Zhang, P. et al.	2023	GSA Bulletin	in–press	in–press	Frontal expansion of an accretionary wedge under highly oblique plate convergence: Southern Indo-Burman Ranges, Myanmar	https://doi.org/10.1130/B36560.1	462
R31701	3	Allred, I.; Blum, M.	2022	J Sedimentary Research	92	919–933	Demarcation of Early Pennsylvanian paleovalleys in depozones of the Appalachian foreland-basin system based on detrital-zircon U-Pb and Hf analysis	https://doi.org/10.2110/jsr.2021.128	892
R31702	3	Cui, L. et al.	2023	Minerals	13	45	Detrital Zircon Geochronology and Tectonic Evolution Implication of the Middle Jurassic Zhiluo Formation, Southern Ordos Basin, China	https://doi.org/10.3390/min13010045	104
R31703	3	Chang, Z. et al.	2023	Minerals	13	42	Provenance of Ordovician Malieziken Group, Southwest Tarim and Its Implication on the Paleo-Position of Tarim Block in East Gondwana	https://doi.org/10.3390/min13010042	123
R31704	3	Johns-Buss, E.G. et al.	2023	Marine Petroleum Geology	148	106055	Exhumation history and Early Cretaceous paleogeography of the Newfoundland margin revealed by detrital zircon U–Pb and fission-track studies of syn-rift Hibernia Formation strata	https://doi.org/10.1016/j.marpetgeo.2022.106055	399
R31705	3	Pointon, M.A. et al.	2023	Geosciences	13	10	A Multi-proxy Provenance Study of Late Carboniferous to Middle Jurassic Sandstones in the Eastern Sverdrup Basin and Its Bearing on Arctic Palaeogeographic Reconstructions	https://doi.org/10.3390/geosciences13010010	999
R31706	3	Poujol, M. et al.	2023	Comptes Rendus Geoscience	355	1–25	Insights on the Permian tuff beds from the Saint-Affrique Basin (Massif Central, France): an integrated geochemical and geochronological study	https://doi.org/10.5802/crgeos.184	57
R31707	3	Okay, A.I.; Kylander‐Clark, A.R.C.	2023	Intl J Earth Science	in–press	in–press	No sediment transport across the Tethys ocean during the latest Cretaceous: detrital zircon record from the Pontides and the Anatolide–Tauride Block	https://doi.org/10.1007/s00531-022-02275-1	444
R31708	3	Greig, I.P. et al.	2023	Geosciences	13	13	Establishing Provenance from Highly Impoverished Heavy Mineral Suites: Detrital Apatite and Zircon Geochronology of Central North Sea Triassic Sandstones	https://doi.org/10.3390/geosciences13010013	380
R31711	3	Suzuki, K. et al.	2023	Gondwana Research	115	224–255	Detrital zircon U–Pb ages and geochemistry of Devonian–Carboniferous sandstones and volcanic rocks of the Hida Gaien belt, Southwest Japan: Provenance reveal a Gondwanan lineage for the early Paleozoic tectonic evolution of proto-Japan	https://doi.org/10.1016/j.gr.2022.12.005	301
R31712	3	Motova, Z.L. et al.	2023	Russian Geology Geophys	64	28–44	Late Precambrian Pre-Glacial Sedimentation Stage in the Southern Siberian Platform	https://doi.org/10.2113/RGG20214394	88
R31713	3	Jeffrey, LL et al.	2022	Geological Magazine	in–press	in–press	New insight into the tectonic setting of fault-bounded Indian Gondwana coal basins from U–Pb detrital zircon provenance ages of the Bokaro and Jharia basins, central east India	https://doi.org/10.1017/S0016756822000930	566
R31714	3	Riley, T.R. et al.	2023	Earth-Science Rev	236	104265	Palaeozoic – Early Mesozoic geological history of the Antarctic Peninsula and correlations with Patagonia: Kinematic reconstructions of the proto-Pacific margin of Gondwana	https://doi.org/10.1016/j.earscirev.2022.104265	89
R31715	3	Wang, C. et al.	2023	Science China: Earth Sci	66	41–53	Provenance of sediments in the northern Manila Trench: An assessment from detrital zircon geochronology	https://doi.org/10.1007/s11430-022-9976-5	125
R31716	3	Liu, W. et al.	2021	Geophysical Res Letters	48	e2021gl93916	Coeval Evolution of the Eastern Philippine Sea Plate and the South China Sea in the Early Miocene: Paleomagnetic and Provenance Constraints From ODP Site 1177	https://doi.org/10.1029/2021GL093916	19
R31717	3	Qian, S. et al.	2021	Geology	49	1332–1336	First identification of a Cathaysian continental fragment beneath the Gagua Ridge, Philippine Sea, and its tectonic implications	https://doi.org/10.1130/G48956.1	32
R31718	3	Ouzegane, K. et al.	2023	Earth-Science Rev	236	104262	The Egere Paleo-Mesoproterozoic rifted passive margin of the LATEA metacraton (Central Hoggar, Tuareg Shield, Algeria) subducted and exhumed during the Pan-African orogeny: U-Pb zircon ages, P-T-t paths, geochemistry and Sr-Nd isotopes	https://doi.org/10.1016/j.earscirev.2022.104262	46
R31719	3	Abbassi, A. et al.	2022	GSA Bulletin	134	2280–2304	The Numidian sand event in the Burdigalian foreland basin system of the Rif, Morocco, in a source-to-sink perspective	https://doi.org/10.1130/B36136.1	444
R31720	3	Griffis, N. et al.	2023	Gondwana Research	115	17–36	The Far-Field imprint of the late Paleozoic Ice Age, its demise, and the onset of a dust-house climate across the Eastern Shelf of the Midland Basin, Texas	https://doi.org/10.1016/j.gr.2022.11.004	1526
R31721	3	Pystin, A.M. et al.	2022	Lithosphere-Russia	22	741–760	U-Pb (LA-SF-ICP-MS) dating and probable provenance of detrital zircons from terrigenous deposits of the Upper Precambrian of the Subpolar Urals	http://dx.doi.org/10.24930/1681-9004-2022-22-6-741-760	45
R31722	3	McGlannan, A.J. et al.	2022	J Sedimentary Research	92	1186–1206	An eolian dust origin for clastic fines of Devono-Mississippian mudrocks of the greater North American midcontinent	https://doi.org/10.2110/jsr.2022.013	333
R31723	3	Sharman, G.R. et al.	2022	GSA Special Papers	555	Chpt–11	Tectonic influence on axial-transverse sediment routing in the Denver Basin	http://dx.doi.org/10.1130/2021.2555(11)	643
R31724	3	Dwivedi, S.B. et al.	2023	Geosystems & Geoenviron	2	100161	U–Pb SHRIMP zircon dating and geochemistry of metapelites from the Shillong Meghalaya Gneissic Complex, NE India: Implications for nature of protolith and tectonic setting	https://doi.org/10.1016/j.geogeo.2022.100161	14
R31725	3	Woolf, K.A.	2022	Univ of Western Cape	Thesis	Masters	Constraining the stratigraphy and paleotectonic development of the Cango Caves and Kansa Groups (Western Cape, South Africa) using detrital zircon and whole-rock geochemistry	http://hdl.handle.net/11394/9500	369
R31726	3	Zhu, M. et al.	2023	Solid Earth (JGR)	128	e2022jb25388	Discovery of a >1,000 km Cambrian Eclogite-Bearing High-Pressure Metamorphic Belt in the Central Asian Orogenic Belt: Implications for the Final Closure of the Pan-Rodinian Ocean	https://doi.org/10.1029/2022JB025388	33
R31727	3	Andrade, C. et al.	2023	Marine Petroleum Geology	149	106122	U-Pb detrital zircon geochronology of the middle to upper Jurassic strata in the Surat Basin: New insights into provenance, paleogeography, and source-sink processes in eastern Australia	https://doi.org/10.1016/j.marpetgeo.2023.106122	489
R31728	3	Albano, J.F. et al.	2023	Tectonophysics	848	229705	Tectonic evolution of the eastern margin of the Southern Patagonian Andes fold-thrust belt: U-Pb detrital zircon geochronology and kinematic-structural modelling	https://doi.org/10.1016/j.tecto.2023.229705	601
R31729	3	Espejo-Bautista, G. et al.	2022	Geo Soc London Spec Pub	531	2022–264	Silurian to Cretaceous geologic evolution of southern Mexico and its connection to the assembly and breakup of western equatorial Pangea: geochronological constraints from the northern Sierra de Juarez Complex	https://doi.org/10.1144/SP531-2022-264	98
R31730	3	Freeborne, S.; Braid, J.A.	2022	Geo Soc London Spec Pub	531	2022–185	Detrital zircon geochronology from the Nueva Segovia Schist, Nicaragua: evidence for the tectonic evolution of the Chortís Block?	https://doi.org/10.1144/SP531-2022-185	85
R31731	3	Malay, B.C. et al.	2022	Geo Soc London Spec Pub	531	2022–013	Depositional environment and provenance of Early Carboniferous clastic sedimentary rocks at McIsaacs Point, Nova Scotia: Implications for syntectonic basin development during the formation of Pangea	https://doi.org/10.1144/SP531-2022-13	98
R31733	3	Suarez, M. et al.	2023	Intl J Earth Science	in–press	in–press	Lower cretaceous missing volcanic arc. A migrating arc, central Patagonian cordillera, Chile: Detrital zircon U–Pb geochronology	https://doi.org/10.1007/s00531-022-02272-4	220
R31734	3	Piraquive et al.	2022	Intl Geology Review	64	1933–1965	Neoproterozoic to Jurassic tectono-metamorphic events in the Sierra Nevada de Santa Marta Massif, Colombia: insights from zircon U-Pb geochronology and trace element geochemistry	https://doi.org/10.1080/00206814.2021.1961317	505
R31735	3	Jess, S. et al.	2023	JGR Earth Surface	128	e2022jf6738	The effect of sediment storage in glaciated catchments on multimineral detrital geochronology: Deciphering conflicting zircon and apatite U-Pb dates	https://doi.org/10.1029/2022JF006738	147
R31736	3	Culshaw, N. et al.	2023	Precambrian Research	386	106963	Crustal evolution of the Laurentian continental margin from the Paleo- through Mesoproterozic: A zircon U–Pb and Hf transect through the western Grenville Province, Ontario, Canada	https://doi.org/10.1016/j.precamres.2023.106963	545
R31737	3	Smith, T.M. et al.	2023	Geosphere	in–press	in–press	Identifying sources of non-unique detrital age distributions through integrated provenance analysis: An example from the Paleozoic Central Colorado Trough	https://doi.org/10.1130/GES02541.1	502
R31738	3	Lahtinen, R. et al.	2022	Precambrian Research	369	106477	Age and structural constraints on the tectonic evolution of the Paleoproterozoic Saimaa orocline in Fennoscandia	https://doi.org/10.1016/j.precamres.2021.106477	177
R31739	3	Andersson, J.B.H. et al.	2022	Precambrian Research	372	106613	U-Pb zircon-titanite-apatite age constraints on basin development and basin inversion in the Kiruna mining district, Sweden	https://doi.org/10.1016/j.precamres.2022.106613	36
R31740	3	Poulsen, M.D. et al.	2023	Precambrian Research	385	106940	Geological processes defining the formation of plumasite-type corundum in the Paleoproterozoic Isertoq Terrane, South-East Greenland	https://doi.org/10.1016/j.precamres.2022.106940	86
R31741	3	Stoll, E. et al.	2021	Precambrian Research	354	106041	Provenance and paleogeography of Archean Fig Tree siliciclastic rocks in the East-Central Barberton Greenstone Belt, South Africa	https://doi.org/10.1016/j.precamres.2020.106041	208
R31742	3	Toth, Z. et al.	2022	Precambrian Research	371	106579	Early depositional and magmatic history of the Beardmore-Geraldton Belt: Formation of a transitional accretionary belt along the Wabigoon-Quetico Subprovince boundary in the Archean Superior Craton, Canada	https://doi.org/10.1016/j.precamres.2022.106579	245
R31743	3	Hohl, S.V. et al.	2022	Precambrian Research	372	106600	C, Sr, Nd isotope chemostratigraphy and zircon provenance of the Witvlei Group (Namibia): Neoproterozoic glaciations and seawater evolution	https://doi.org/10.1016/j.precamres.2022.106600	58
R31744	3	Morrissey, L.J. et al.	2022	Precambrian Research	373	106643	Pressure–temperature–time constraints on metamorphism in the southeastern Taltson Domain, Saskatchewan, Canada	https://doi.org/10.1016/j.precamres.2022.106643	17
R31745	3	Shen, C. et al.	2022	Precambrian Research	375	106674	U-Pb geochronology and cyclostratigraphy of the middle Ediacaran upper Jibalah Group, eastern Arabian Shield	https://doi.org/10.1016/j.precamres.2022.106674	67
R31746	3	Thiessen, E.J. et al.	2022	Precambrian Research	376	106683	A lithospheric-scale Arrowsmith (2.4 Ga) detachment system with major Trans-Hudson (1.8 Ga) reactivation documented in the Howard Lake shear zone, Rae craton, Canada	https://doi.org/10.1016/j.precamres.2022.106683	78
R31747	3	Srodon, J. et al.	2023	Precambrian Research	386	106962	Ages of the Ediacaran Volyn-Brest trap volcanism, glaciations, paleosols, Podillya Ediacaran soft-bodied organisms, and the Redkino-Kotlin boundary (East European Craton) constrained by zircon single grain U-Pb dating	https://doi.org/10.1016/j.precamres.2023.106962	69
R31748	3	Batara, B. & Xu, C.	2022	Gondwana Research	111	142-164	Evolved magmatic arcs of South Borneo: Insights into Cretaceous slab subduction	https://doi.org/10.1016/j.gr.2022.08.001	52
R31749	3	Villagomez, D. et al.	2022	Earth-Science Rev	231	104066	Tectono-sedimentary evolution of Southern Mexico. Implications for Cretaceous and younger source-to-sink systems in the Mexican foreland basins and the Gulf of Mexico	https://doi.org/10.1016/j.earscirev.2022.104066	366
R31750	3	Baba, S. et al.	2022	Gondwana Research	105	243-261	Newly found Tonian metamorphism in Akebono Rock, eastern Dronning Maud Land, East Antarctica	https://doi.org/10.1016/j.gr.2021.09.009	49
R31751	3	Drabon, N. & Lowe, D.R.	2022	GSA Bulletin	134	1258–1276	Progressive accretion recorded in sedimentary rocks of the 3.28–3.23 Ga Fig Tree Group, Barberton Greenstone Belt	https://doi.org/10.1130/B35973.1	1918
R31752	3	Liu, X. et al.	2023	Gondwana Research	113	179-193	Detrital zircon U-Pb geochronology of the Lunpola basin strata constrains the Cenozoic tectonic evolution of central Tibet	https://doi.org/10.1016/j.gr.2022.10.019	739
R31753	3	Gao, M.H. et al.	2022	Communications Earth & Environ	3	283	Himalayan zircons resurface in Sumatran arc volcanoes through sediment recycling	https://doi.org/10.1038/s43247-022-00611-6	164
R31754	3	Clemens-Knott, D. & Gevedon, M.	2023	Geosphere	in–press	in–press	Using discordant U-Pb zircon data to re-evaluate the El Paso terrane: Late Paleozoic tectonomagmatic evolution of east-central California (USA) and intense hydrothermal activity in the Jurassic Sierra Nevada arc	https://doi.org/10.1130/GES02547.1	370
R31755	3	McGill, P. et al.	2023	Geosciences	13	45	Defining Regional and Local Sediment Sources in the Ancestral Colorado River System: A Heavy Mineral Study of a Mixed Provenance Unit in the Fish Creek-Vallecito Basin, Southern California	https://doi.org/10.3390/geosciences13020045	429
R31756	3	Kaur, P. et al.	2023	Gondwana Research	117	23-40	Stenian sediments (<1065 Ma) and Tonian A- and I-type magmatism (1000–970 Ma) along the western margin of the central Aravalli orogen, NW India: Petrogenetic and geodynamic implications	https://doi.org/10.1016/j.gr.2023.01.006	95
R31757	3	Lajoinie, M.F. et al.	2023	J South Amer Earth Sci	123	104221	The El Cortijo Formation: Ocean Plate Stratigraphy in the Tandilia Belt Paleoproterozoic basement (Argentina). Insights into subduction-accretion processes in the southern sector of the Río de la Plata Craton	https://doi.org/10.1016/j.jsames.2023.104221	20
R31758	3	Timmerman, M.J. et al.	2023	Precambrian Research	387	106981	Tonian–Ediacaran evolution of the Brunovistulian microcontinent (Czech Republic) deciphered from LA-ICP-MS U–Pb zircon and 40Ar/39Ar muscovite ages	https://doi.org/10.1016/j.precamres.2023.106981	650
R31759	3	Botero-Garcia, M. et al.	2023	J South Amer Earth Sci	123	104231	Caribbean–South America interactions since the Late Cretaceous: Insights from zircon U–Pb and Lu–Hf isotopic data in sedimentary sequences of the northwestern Andes	https://doi.org/10.1016/j.jsames.2023.104231	311
R31760	3	Mukherjee, S. et al.	2023	Precambrian Research	387	106978	Petrography, geochemistry and detrital zircon geochronology of the Srisailam Quartzite Formation, Cuddapah Basin, India: Implications for depositional age, correlation and provenance	https://doi.org/10.1016/j.precamres.2023.106978	88
R31761	3	Riley, T.R. et al.	2023	Tectonics	42	e2022tc7578	Evolution of an Accretionary Complex (LeMay Group) and Terrane Translation in the Antarctic Peninsula	https://doi.org/10.1029/2022TC007578	1398
R31762	3	Zhu, M. et al.	2023	GSA Bulletin	in–press	in–press	Large-scale Permo-Triassic back-arc extensions of the Mongol- Okhotsk Ocean	https://doi.org/10.1130/B36644.1	23
R31763	3	Pujol-Sola, N. et al.	2022	Geologica Acta	20	13	Cadomian metabasites of the Eastern Pyrenees revisited	https://doi.org/10.1344/GeologicaActa2022.20.13	27
R31764	3	Padel, M. et al.	2022	Geologica Acta	20	14	Shifts in the Ediacaran to Lower Ordovician sedimentary zircon provenances of Northwest Gondwana: the Pyrenean files	https://doi.org/10.1344/GeologicaActa2022.20.14	164
R31766	3	Bradley, D.C.	2022	Amer J Science	322	939-992	The Assabet barcode: Mesoproterozoic detrital zircons in Neoproterozoic strata from Mauritania, West Africa	https://doi.org/10.2475/08.2022.01	3440
R31767	3	Kuznetsov, N.B. & Romanyuk, T.V.	2021	Geotectonics	55	439–472	Peri-Gondwanan Blocks in the Structure of the Southern and Southeastern Framing of the East European Platform	https://doi.org/10.1134/S0016852121040105	1228
R31768	3	Kitano, I. et al.	2023	J Mineral Petrol Sci	118	220630	U–Pb zircon ages of metamorphic rocks and granitoids from the Nagato Tectonic Zone in Yamaguchi, southwest Japan: Implication for the geological correlation with the Kurosegawa Tectonic Belt	https://doi.org/10.2465/jmps.220630	128
R31769	3	Guerrero-Moreno, S. et al.	2023	Intl Geology Review	in–press	in–press	Provenance of Carboniferous-Permian sedimentary units in southern Mexico: evidence for peri-arc basin evolution during the Pangea assembly	https://doi.org/10.1080/00206814.2023.2175270	436
R31770	3	Regis, D. & Sanborn-Barrie, M.	2023	Precambrian Research	387	106991	U-Pb detrital zircon geochronological constraints on Siderian and Orosirian rocks of Boothia Peninsula and Somerset Island (Nunavut, Canada)	https://doi.org/10.1016/j.precamres.2023.106991	340
R31771	3	Choudhury, S.R. et al.	2023	Lithos	442-443	107058	Formation of aluminous clinopyroxene-ilmenite-spinel symplectic assemblage in a regionally metamorphosed calc-silicate granulite from the Chotanagpur Granite Gneiss complex, East Indian shield	https://doi.org/10.1016/j.lithos.2023.107058	10
R31772	3	Heredia, N. et al.	2023	J South Amer Earth Sci	124	104255	The poly-orogenic Paleozoic rocks of Cuesta del Rahue area (Precordillera Neuquina, Argentina) and their location in the southern end of the Chanic orogenic belt	https://doi.org/10.1016/j.jsames.2023.104255	31
R31773	3	Girault, I. et al.	2023	Basin Research	in–press	in–press	Thermochronology and U–Pb dating of detrital zircons from the Demerara Plateau (French Guiana-Suriname): Implications for the provenance of the Early Cretaceous syn-rift sedimentation	https://doi.org/10.1111/bre.12758	71
R31774	3	Smirnova Y.N. & Khubanov V.B.	2022	Geodynamics Tectonophysics	13	672	Age and Provenance of the Argun Series Sedimentary Rocks of the Argun Continental Massif: LA-ICP-MS U-Pb Ages of Detrital Zircons	https://doi.org/10.5800/GT-2022-13-5-0672	70
R31775	3	Kuznetsov, N.B. et al.	2023	Geodynamics Tectonophysics	14	685	On the Time and Conditions of Formation of the Shoksha Quartzite-Sandstones of the South Onega Depression Based on the New Data from Isotope Geochronology	https://doi.org/10.5800/GT-2023-14-1-0685	12
R31776	3	Zhu, Z. et al.	2023	Geochim Cosmochim Acta	346	133-148	Evolution of the preserved European continental crust, constrained by U-Pb, O and Hf isotopic analyses of river detrital zircons	https://doi.org/10.1016/j.gca.2023.02.005	386
R31777	3	Arnol, J.A. et al.	2023	J South Amer Earth Sci	124	104245	New insights on the interpretation of the provenance and evolution of the Silurian units in the central Precordillera, Argentina	https://doi.org/10.1016/j.jsames.2023.104245	23
R31778	3	Zhang, X. et al.	2023	Lithos	442–443	107089	Time to reconsider the enigmatic tail of eastern Paleo-Tethys: New insights from Borneo	https://doi.org/10.1016/j.lithos.2023.107089	486
R31779	3	Custodio, M.A. et al.	2023	J South Amer Earth Sci	124	104256	New stratigraphic and paleoenvironmental constraints on the Paleogene paleogeography of Western Amazonia	https://doi.org/10.1016/j.jsames.2023.104256	42
R31780	3	Cuitino, J.I. et al.	2023	J South Amer Earth Sci	124	104278	Stratigraphy, provenance, and timing of neogene sedimentation in the western valdés basin, patagonia. Accurate paleogeographic reconstructions as a key piece for andean-passive margin integration	https://doi.org/10.1016/j.jsames.2023.104278	664
R31781	3	Jodder, J. et al.	2023	Precambrian Research	388	106997	Geochronology of the Daitari Greenstone Belt, Singhbhum Craton, India	https://doi.org/10.1016/j.precamres.2023.106997	70
R31782	3	Asmussen, P. et al.	2023	Gondwana Research	118	174–191	Multimethod provenance analysis using detrital zircon and rutile U-Pb geochronology across Devonian basin systems in the Tasmanides of eastern Australia	https://doi.org/10.1016/j.gr.2023.03.004	584

## Sheet: Samples
Ref-Sample Key	Group	Sample_ID	Country/Small Region	Large Region	Continent	Major Geographic-Geologic Description	Minor Geologic-Geographic Unit	Locality	Latitude	Longitude	Max. Stratigraphic Age (Ma)	Est. Stratigraphic Age (Ma)	Min. Stratigraphic Age (Ma)	Mineral	Mass Spectrometer	Spectrometer Location	Institution	Spectrometer Model	Class-1 Rock Type	Class-2 Rock Type	Class-3 Rock Type	Ref-Sample Key	Accepted records	12 x 12 grid Index	12 x 12 grid wt. (calc)	Not used	U-Pb Record Count	Total records: 380531	Accepted Records: 380531	% accepted	1	Acceptance range (classes):	1	3
R20315-S02370	3	17HN-89	China-Eastern	Eastern China	Asia	South China Craton	Zhoutan Group	Qiujiayuan	27.6289	116.5	827	817	807	zircon	LA_ICP_MS	Northwest Univ-Xian	State Key Lab Cont. Dynamics, NW Univ, Xi’an	Agilent 7500a	detrital	meta_sedimentary	meta-sedimentary	R20315-S02370	60	19.396	0.404963		60
R20315-S02371	3	17HN-90	China-Eastern	Eastern China	Asia	South China Craton	Zhoutan Group	Qiujiayuan	27.6289	116.5	827	817	807	zircon	LA_ICP_MS	Northwest Univ-Xian	State Key Lab Cont. Dynamics, NW Univ, Xi’an	Agilent 7500a	detrital	meta_sedimentary	meta-sedimentary	R20315-S02371	70	19.396	0.404963		70
R20315-S02372	3	17HN-91	China-Eastern	Eastern China	Asia	South China Craton	Zhoutan Group	Zhoukeng	27.6279	116.534	437	430	423	zircon	LA_ICP_MS	Northwest Univ-Xian	State Key Lab Cont. Dynamics, NW Univ, Xi’an	Agilent 7500a	detrital	meta_sedimentary	meta-sedimentary	R20315-S02372	0	19.396	0.404963		0
R20315-S02373	3	17HN-92	China-Eastern	Eastern China	Asia	South China Craton	Zhoutan Group	Zhoukeng	27.6279	116.534	437	430	423	zircon	LA_ICP_MS	Northwest Univ-Xian	State Key Lab Cont. Dynamics, NW Univ, Xi’an	Agilent 7500a	detrital	meta_sedimentary	meta-sedimentary	R20315-S02373	0	19.396	0.404963		0
R20316-S02374	3	QH-01	China-Western	Western China	Asia	Tibetan Plateau rivers	Buha River	Qinghai Lake	37.0351	99.7378	0	0	0	zircon	LA_ICP_MS	Beijing-Peking Univ	Peking Univ, Key Lab of Orog Belts/Crustal Evol	Agilent 7500ce	detrital	modern_sediment	sand (river)	R20316-S02374	34	20.379	0.267432		34
R20316-S02375	3	QH-12	China-Western	Western China	Asia	Tibetan Plateau rivers	Bayin River	Haixi	37.3652	97.4939	0	0	0	zircon	LA_ICP_MS	Beijing-Peking Univ	Peking Univ, Key Lab of Orog Belts/Crustal Evol	Agilent 7500ce	detrital	modern_sediment	sand (river)	R20316-S02375	37	20.377	0.267432		37
R20316-S02376	3	QH-19	China-Western	Western China	Asia	Tibetan Plateau rivers	Kaketuguole River	Xiaochaidamu Lake	37.6713	95.47	0	0	0	zircon	LA_ICP_MS	Beijing-Peking Univ	Peking Univ, Key Lab of Orog Belts/Crustal Evol	Agilent 7500ce	detrital	modern_sediment	sand (river)	R20316-S02376	31	20.375	0.267432		31
R20317-S02377	3	PM002-37	China-Eastern	Eastern China	Asia	Central Asian Orogenic Belt	Linxi Formation	Manghatu	44.6483	119.781	234	227	220	zircon	LA_ICP_MS	Tianjin-CGS	Tianjin Institute, Chinese Geological Survey	Agilent 7500a	detrital	siliciclastic	siltstone	R20317-S02377	81	21.399	0.73278		81
R20317-S02378	3	PM002-85	China-Eastern	Eastern China	Asia	Central Asian Orogenic Belt	Linxi Formation	Manghatu	44.6317	119.786	234	227	220	zircon	LA_ICP_MS	Tianjin-CGS	Tianjin Institute, Chinese Geological Survey	Agilent 7500a	detrital	siliciclastic	siltstone	R20317-S02378	98	21.399	0.73278		98
R20347-S02622	3	157-SH-CY	Cyprus	Western Asia	Asia	Mediterranean Basin	Bellapais Formation	Mersinlik	35.3853	33.8581	40	34	28	zircon	LA_ICP_MS	Frankfurt-Goethe Univ	Goethe University, Frankfurt	Thermo Scientific Element 2	detrital	siliciclastic	sandstone	R20347-S02622	60	20.313	0.710341		60
R20347-S02623	3	158-SH-CY	Cyprus	Western Asia	Asia	Mediterranean Basin	Flamoudi Formation	Mersinlik	35.3919	33.8592	40	34	28	zircon	LA_ICP_MS	Frankfurt-Goethe Univ	Goethe University, Frankfurt	Thermo Scientific Element 2	detrital	siliciclastic	sandstone	R20347-S02623	70	20.313	0.710341		70
R20347-S02624	3	160-SH-CY	Cyprus	Western Asia	Asia	Mediterranean Basin	Mia Milia Formation	Gecitkale	35.2947	33.7353	16	11	6	zircon	LA_ICP_MS	Frankfurt-Goethe Univ	Goethe University, Frankfurt	Thermo Scientific Element 2	detrital	siliciclastic	sandstone	R20347-S02624	90	20.313	0.710341		90
R20347-S02625	3	175-SH-CY	Cyprus	Western Asia	Asia	Mediterranean Basin	Yılmazkoy Formation	Karsiyaka	35.3378	33.1147	11	8	5	zircon	LA_ICP_MS	Frankfurt-Goethe Univ	Goethe University, Frankfurt	Thermo Scientific Element 2	detrital	siliciclastic	sandstone	R20347-S02625	38	20.313	0.710341		38
R20347-S02626	3	176-SH-CY	Cyprus	Western Asia	Asia	Mediterranean Basin	Yılmazkoy Formation	Cinarli	35.3353	33.7778	11	8	5	zircon	LA_ICP_MS	Frankfurt-Goethe Univ	Goethe University, Frankfurt	Thermo Scientific Element 2	detrital	siliciclastic	sandstone	R20347-S02626	36	20.313	0.710341		36
R20356-S02684	3	AMA-1	Portugal	Western Europe	Europe	Algarve Basin SW Iberia	Silves Sandstone	Amado Beach	37.1655	-8.90206	240	237	234	zircon	LA_ICP_MS	TrinityCollege-Dublin	Trinity College, Dublin, Department of Geology	Thermo Scientific iCAP-Qc	detrital	siliciclastic	sandstone	R20356-S02684	54	20.271	0.450668		54
R20356-S02685	3	AMA-3	Portugal	Western Europe	Europe	Algarve Basin SW Iberia	Silves Sandstone	Amado Beach	37.1655	-8.90206	237	234	231	zircon	LA_ICP_MS	TrinityCollege-Dublin	Trinity College, Dublin, Department of Geology	Thermo Scientific iCAP-Qc	detrital	siliciclastic	sandstone	R20356-S02685	61	20.271	0.450668		61
R20356-S02686	3	AMA-4	Portugal	Western Europe	Europe	Algarve Basin SW Iberia	Silves Sandstone	Amado Beach	37.1655	-8.90206	234	231	228	zircon	LA_ICP_MS	TrinityCollege-Dublin	Trinity College, Dublin, Department of Geology	Thermo Scientific iCAP-Qc	detrital	siliciclastic	sandstone	R20356-S02686	71	20.271	0.450668		71
R20356-S02687	3	AMA-5	Portugal	Western Europe	Europe	Algarve Basin SW Iberia	Silves Sandstone	Amado Beach	37.1655	-8.90206	231	228	225	zircon	LA_ICP_MS	TrinityCollege-Dublin	Trinity College, Dublin, Department of Geology	Thermo Scientific iCAP-Qc	detrital	siliciclastic	sandstone	R20356-S02687	62	20.271	0.450668		62
R20356-S02688	3	SBM-6	Portugal	Western Europe	Europe	Algarve Basin SW Iberia	Silves Sandstone	Sao Bartolomeu de Messines	37.2491	-8.28739	236	232	228	zircon	LA_ICP_MS	TrinityCollege-Dublin	Trinity College, Dublin, Department of Geology	Thermo Scientific iCAP-Qc	detrital	siliciclastic	sandstone	R20356-S02688	53	20.271	0.450668		53
R20356-S02689	3	SBM-7	Portugal	Western Europe	Europe	Algarve Basin SW Iberia	Silves Sandstone	Sao Bartolomeu de Messines	37.2491	-8.28739	231	228	225	zircon	LA_ICP_MS	TrinityCollege-Dublin	Trinity College, Dublin, Department of Geology	Thermo Scientific iCAP-Qc	detrital	siliciclastic	sandstone	R20356-S02689	48	20.271	0.450668		48
R20416-S03075	3	SD-2	Brazil-Southeast	Eastern South America	S_America	Sao Francisco Craton	Jequitinhonha Complex	Almenara	-16.1325	-40.54	610	600	590	zircon	LA_ICP_MS	Rio de Janeiro Univ	University of Rio de Janeiro State	Thermo Finnigan Neptune MC	detrital	meta_sedimentary	paragneiss	R20416-S03075	108	16.239	2.5526		108
R20436-S03206	3	P-16-4-4	Russia-Central Siberia	Russia_Central Siberia	Asia	Siberian Craton	Lower Shangulezh Fm.	Uvat Quarry	54.8247	98.7682	900	870	840	zircon	LA_ICP_MS	Brisbane-Queensland	Queensland University of Technology: CARF	Agilent 8800 triple quadrupole	detrital	siliciclastic	conglomerate	R20436-S03206	52	22.378	3.74476		52
R20436-S03207	3	M-15-5-16	Russia-Central Siberia	Russia_Central Siberia	Asia	Siberian Craton	Shangulezh Formarion	Birusa River SW of Nizhneudinsk	54.6623	98.1367	880	850	820	zircon	LA_ICP_MS	Brisbane-Queensland	Queensland University of Technology: CARF	Agilent 8800 triple quadrupole	detrital	siliciclastic	sandstone	R20436-S03207	26	22.378	3.74476		26
R20436-S03208	3	M-1-2-16	Russia-Central Siberia	Russia_Central Siberia	Asia	Siberian Craton	Tagul Formation	Uda River south of Nizhneudinsk	54.3714	98.8489	840	810	780	zircon	LA_ICP_MS	Brisbane-Queensland	Queensland University of Technology: CARF	Agilent 8800 triple quadrupole	detrital	siliciclastic	sandstone	R20436-S03208	45	22.378	3.74476		45
R20436-S03209	3	P-16-2-2	Russia-Central Siberia	Russia_Central Siberia	Asia	Siberian Craton	Ipsit Formation	Uda River south of Nizhneudinsk	54.3413	99.01	800	770	740	zircon	LA_ICP_MS	Brisbane-Queensland	Queensland University of Technology: CARF	Agilent 8800 triple quadrupole	detrital	siliciclastic	sandstone	R20436-S03209	15	22.379	3.74476		15
R20436-S03210	3	S-21025	Russia-Central Siberia	Russia_Central Siberia	Asia	Siberian Craton	Ipsit Formation	Uda River SSE of Nizhneudinsk	54.4929	99.2027	790	760	730	zircon	LA_ICP_MS	Brisbane-Queensland	Queensland University of Technology: CARF	Agilent 8800 triple quadrupole	detrital	siliciclastic	sandstone	R20436-S03210	6	22.379	3.74476		6
R20436-S03211	3	M-12-5-16	Russia-Central Siberia	Russia_Central Siberia	Asia	Siberian Craton	Ipsit Formation	60 km west of Nizhneudinsk	54.9997	97.9968	780	750	720	zircon	LA_ICP_MS	Brisbane-Queensland	Queensland University of Technology: CARF	Agilent 8800 triple quadrupole	detrital	siliciclastic	sandstone	R20436-S03211	12	22.377	3.74476		12
R20436-S03212	3	P-16-3-4	Russia-Central Siberia	Russia_Central Siberia	Asia	Siberian Craton	Karapchetuy Mbr of Marnya Fm.	50 km south of Nizhneudinsk	54.3421	98.8504	720	700	680	zircon	LA_ICP_MS	Brisbane-Queensland	Queensland University of Technology: CARF	Agilent 8800 triple quadrupole	detrital	siliciclastic	sandstone	R20436-S03212	67	22.378	3.74476		67
R20436-S03213	3	M-9-1-6	Russia-Central Siberia	Russia_Central Siberia	Asia	Siberian Craton	Ulyakha Mbr of Marnnya Fm.	60 km south of Nizhneudinsk	54.1975	98.9623	710	690	670	zircon	LA_ICP_MS	Brisbane-Queensland	Queensland University of Technology: CARF	Agilent 8800 triple quadrupole	detrital	siliciclastic	tillite	R20436-S03213	82	22.378	3.74476		82
R20436-S03214	3	M-8-2-16	Russia-Central Siberia	Russia_Central Siberia	Asia	Siberian Craton	Ognit Mbr of Marnya Fm.	60 km south of Nizhneudinsk	54.1864	98.8847	620	600	580	zircon	LA_ICP_MS	Brisbane-Queensland	Queensland University of Technology: CARF	Agilent 8800 triple quadrupole	detrital	siliciclastic	sandstone	R20436-S03214	57	22.378	3.74476		57
R20436-S03215	3	M-8-1-16	Russia-Central Siberia	Russia_Central Siberia	Asia	Siberian Craton	Uda Formation	60 km south of Nizhneudinsk	54.1871	98.8771	595	580	565	zircon	LA_ICP_MS	Brisbane-Queensland	Queensland University of Technology: CARF	Agilent 8800 triple quadrupole	detrital	siliciclastic	sandstone	R20436-S03215	25	22.378	3.74476		25
R20436-S03216	3	S-21027	Russia-Central Siberia	Russia_Central Siberia	Asia	Siberian Craton	Muksut Mbr of Aisa Fm.	45 km south of Nizhneudinsk	54.4829	99.0714	570	560	550	zircon	LA_ICP_MS	Brisbane-Queensland	Queensland University of Technology: CARF	Agilent 8800 triple quadrupole	detrital	siliciclastic	sandstone	R20436-S03216	85	22.379	3.74476		85
R20443-S03286	3	AB-SA62	Saudi Arabia	Western Asia	Asia	Arabian–Nubian Shield	Sanamah Formation	Jabal Atheer	20.2493	44.2872	458	451	444	zircon	LA_ICP_MS	Munster-Germany	University of Munster, Institute for Mineralogy	ThermoFisher Element 2	detrital	siliciclastic	sandstone	R20443-S03286	52	19.324	1.99835		52
R20443-S03287	3	AB-SA73	Saudi Arabia	Western Asia	Asia	Arabian–Nubian Shield	Sanamah Formation	Jabal Nafla	20.1547	44.165	458	451	444	zircon	LA_ICP_MS	Munster-Germany	University of Munster, Institute for Mineralogy	ThermoFisher Element 2	detrital	siliciclastic	sandstone	R20443-S03287	58	19.324	1.99835		58
R20443-S03288	3	AB-SA74	Saudi Arabia	Western Asia	Asia	Arabian–Nubian Shield	Dibsiyah Formation	Jabal Nafla	20.1543	44.1648	510	490	470	zircon	LA_ICP_MS	Munster-Germany	University of Munster, Institute for Mineralogy	ThermoFisher Element 2	detrital	siliciclastic	sandstone	R20443-S03288	53	19.324	1.99835		53
R20443-S03289	3	AB-SA79	Saudi Arabia	Western Asia	Asia	Arabian–Nubian Shield	Dibsiyah Formation	Jabal Nafla	20.1546	44.1596	510	490	470	zircon	LA_ICP_MS	Munster-Germany	University of Munster, Institute for Mineralogy	ThermoFisher Element 2	detrital	siliciclastic	sandstone	R20443-S03289	56	19.324	1.99835		56
R20443-S03290	3	AB-SA87	Saudi Arabia	Western Asia	Asia	Arabian–Nubian Shield	Khusayyayn Formation	Jabal Khusayyayn	20.0807	44.6633	420	390	360	zircon	LA_ICP_MS	Munster-Germany	University of Munster, Institute for Mineralogy	ThermoFisher Element 2	detrital	siliciclastic	sandstone	R20443-S03290	68	19.324	1.99835		68
R20443-S03291	3	AB-SA90	Saudi Arabia	Western Asia	Asia	Arabian–Nubian Shield	Khusayyayn Formation	Jabal Khusayyayn	20.0816	44.6638	420	390	360	zircon	LA_ICP_MS	Munster-Germany	University of Munster, Institute for Mineralogy	ThermoFisher Element 2	detrital	siliciclastic	sandstone	R20443-S03291	53	19.324	1.99835		53
R20443-S03292	3	AB-SA98	Saudi Arabia	Western Asia	Asia	Arabian–Nubian Shield	Juwayl Formation	Jabal Seab	19.9604	44.7497	330	300	270	zircon	LA_ICP_MS	Munster-Germany	University of Munster, Institute for Mineralogy	ThermoFisher Element 2	detrital	siliciclastic	sandstone	R20443-S03292	20	19.324	1.99835		20
R20443-S03293	3	AB-SA100	Saudi Arabia	Western Asia	Asia	Arabian–Nubian Shield	Juwayl Formation	Jabal Seab	19.9603	44.75	330	300	270	zircon	LA_ICP_MS	Munster-Germany	University of Munster, Institute for Mineralogy	ThermoFisher Element 2	detrital	siliciclastic	sandstone	R20443-S03293	66	19.324	1.99835		66
R20443-S03294	3	AB-SA118	Saudi Arabia	Western Asia	Asia	Arabian–Nubian Shield	Khusayyayn Formation	Nawan	18.1727	44.3195	420	390	360	zircon	LA_ICP_MS	Munster-Germany	University of Munster, Institute for Mineralogy	ThermoFisher Element 2	detrital	siliciclastic	sandstone	R20443-S03294	76	19.324	1.99835		76
R20443-S03295	3	AB-SA120	Saudi Arabia	Western Asia	Asia	Arabian–Nubian Shield	Unayzah Formation	Unayzah	26.125	43.9866	330	300	270	zircon	LA_ICP_MS	Munster-Germany	University of Munster, Institute for Mineralogy	ThermoFisher Element 2	detrital	siliciclastic	sandstone	R20443-S03295	64	19.323	1.99835		64
R20443-S03296	3	AB-SA123-2	Saudi Arabia	Western Asia	Asia	Arabian–Nubian Shield	Sarah Formation	west of Buraydah	26.384	43.7616	458	451	444	zircon	LA_ICP_MS	Munster-Germany	University of Munster, Institute for Mineralogy	ThermoFisher Element 2	detrital	siliciclastic	sandstone	R20443-S03296	62	19.323	1.99835		62
R20443-S03297	3	AB-SA124	Saudi Arabia	Western Asia	Asia	Arabian–Nubian Shield	Qasim Formation	west of Buraydah	26.3903	43.7729	485	465	445	zircon	LA_ICP_MS	Munster-Germany	University of Munster, Institute for Mineralogy	ThermoFisher Element 2	detrital	siliciclastic	sandstone	R20443-S03297	26	19.323	1.99835		26
R20443-S03298	3	AB-SA126	Saudi Arabia	Western Asia	Asia	Arabian–Nubian Shield	Qasim Formation	Sarah Ridge	26.5696	43.3674	485	465	445	zircon	LA_ICP_MS	Munster-Germany	University of Munster, Institute for Mineralogy	ThermoFisher Element 2	detrital	siliciclastic	sandstone	R20443-S03298	7	19.323	1.99835		7
R20443-S03299	3	AB-SA129	Saudi Arabia	Western Asia	Asia	Arabian–Nubian Shield	Unayzah Formation	NW of Qusaiba	26.9266	43.5777	330	300	270	zircon	LA_ICP_MS	Munster-Germany	University of Munster, Institute for Mineralogy	ThermoFisher Element 2	detrital	siliciclastic	sandstone	R20443-S03299	70	19.323	1.99835		70
R20443-S03300	3	AB-SA132-1	Saudi Arabia	Western Asia	Asia	Arabian–Nubian Shield	Zarqa Formation	NW of Al Qara	26.8579	43.3562	458	451	444	zircon	LA_ICP_MS	Munster-Germany	University of Munster, Institute for Mineralogy	ThermoFisher Element 2	detrital	siliciclastic	sandstone	R20443-S03300	31	19.323	1.99835		31
R20443-S03301	3	AB-SA144-1	Saudi Arabia	Western Asia	Asia	Arabian–Nubian Shield	Qasim Formation	Hail	27.6692	41.7654	485	465	445	zircon	LA_ICP_MS	Munster-Germany	University of Munster, Institute for Mineralogy	ThermoFisher Element 2	detrital	siliciclastic	sandstone	R20443-S03301	55	19.321	1.99835		55
R20443-S03302	3	AB-SA145	Saudi Arabia	Western Asia	Asia	Arabian–Nubian Shield	Qasim Formation	north of Hail	27.7206	41.7504	485	465	445	zircon	LA_ICP_MS	Munster-Germany	University of Munster, Institute for Mineralogy	ThermoFisher Element 2	detrital	siliciclastic	sandstone	R20443-S03302	75	19.321	1.99835		75
R20443-S03303	3	AB-SA150	Saudi Arabia	Western Asia	Asia	Arabian–Nubian Shield	Jubah Formation	west of Sakaka	29.9706	40.1721	420	390	360	zircon	LA_ICP_MS	Munster-Germany	University of Munster, Institute for Mineralogy	ThermoFisher Element 2	detrital	siliciclastic	sandstone	R20443-S03303	49	19.32	1.99835		49
R20443-S03304	3	AB-SA152	Saudi Arabia	Western Asia	Asia	Arabian–Nubian Shield	Jubah Formation	west of Sakaka	29.9716	40.1725	420	390	360	zircon	LA_ICP_MS	Munster-Germany	University of Munster, Institute for Mineralogy	ThermoFisher Element 2	detrital	siliciclastic	sandstone	R20443-S03304	64	19.32	1.99835		64
R20443-S03305	3	AB-SA156	Saudi Arabia	Western Asia	Asia	Arabian–Nubian Shield	Tawil Formation	west of Dawmut al Jandal	29.8251	39.5379	420	390	360	zircon	LA_ICP_MS	Munster-Germany	University of Munster, Institute for Mineralogy	ThermoFisher Element 2	detrital	siliciclastic	sandstone	R20443-S03305	73	19.319	1.99835		73
R20443-S03306	3	AB-SA157	Saudi Arabia	Western Asia	Asia	Arabian–Nubian Shield	Tawil Formation	west of Dawmut al Jandal	29.8248	39.5381	420	390	360	zircon	LA_ICP_MS	Munster-Germany	University of Munster, Institute for Mineralogy	ThermoFisher Element 2	detrital	siliciclastic	sandstone	R20443-S03306	66	19.319	1.99835		66
R20443-S03307	3	AB-SA160T	Saudi Arabia	Western Asia	Asia	Arabian–Nubian Shield	Jauf Formation	Wadi Murayr	30.0794	39.9311	420	390	360	zircon	LA_ICP_MS	Munster-Germany	University of Munster, Institute for Mineralogy	ThermoFisher Element 2	detrital	siliciclastic	sandstone	R20443-S03307	69	20.319	0.564666		69
R20443-S03308	3	AB-SA169	Saudi Arabia	Western Asia	Asia	Arabian–Nubian Shield	Saq Formation	north of Al Eshash	26.4652	39.2462	510	490	470	zircon	LA_ICP_MS	Munster-Germany	University of Munster, Institute for Mineralogy	ThermoFisher Element 2	detrital	siliciclastic	sandstone	R20443-S03308	51	19.319	1.99835		51
R20443-S03309	3	AB-SA170	Saudi Arabia	Western Asia	Asia	Arabian–Nubian Shield	Saq Formation	west of Am Nakhalah	26.8114	39.4845	510	490	470	zircon	LA_ICP_MS	Munster-Germany	University of Munster, Institute for Mineralogy	ThermoFisher Element 2	detrital	siliciclastic	sandstone	R20443-S03309	54	19.319	1.99835		54
R20446-S03335	3	S62	Korea	Eastern Asia	Asia	Taebaeksan Basin	Jangsan Formation	SE of Jecheon	36.9624	128.424	521	516	511	zircon	SHRIMP	Ochang	Korea Basic Science Institute at Ochang	SHRIMP-IIe/Mc	detrital	siliciclastic	sandstone	R20446-S03335	6	20.408	0.579185		6
R20446-S03336	3	TB17	Korea	Eastern Asia	Asia	Taebaeksan Basin	Jangsan Formation	south of Taebaek	37.0811	129.049	521	516	511	zircon	SHRIMP	Ochang	Korea Basic Science Institute at Ochang	SHRIMP-IIe/Mc	detrital	siliciclastic	sandstone	R20446-S03336	3	20.409	0.579185		3
R20446-S03337	3	JS9	Korea	Eastern Asia	Asia	Taebaeksan Basin	Jangsan Formation	SE of Jeongseon	37.2811	128.742	521	516	511	zircon	SHRIMP	Ochang	Korea Basic Science Institute at Ochang	SHRIMP-IIe/Mc	detrital	siliciclastic	sandstone	R20446-S03337	1	20.408	0.579185		1
R20446-S03338	3	S380	Korea	Eastern Asia	Asia	Taebaeksan Basin	Myeonsan Formation	SE of Jeongseon	37.2985	128.77	514	512	510	zircon	SHRIMP	Ochang	Korea Basic Science Institute at Ochang	SHRIMP-IIe/Mc	detrital	siliciclastic	sandstone	R20446-S03338	3	20.408	0.579185		3
R20446-S03339	3	S397	Korea	Eastern Asia	Asia	Taebaeksan Basin	Myeonsan Formation	SE of Jeongseon	37.2996	128.77	514	512	510	zircon	SHRIMP	Ochang	Korea Basic Science Institute at Ochang	SHRIMP-IIe/Mc	detrital	siliciclastic	sandstone	R20446-S03339	0	20.408	0.579185		0
R20446-S03340	3	S399	Korea	Eastern Asia	Asia	Taebaeksan Basin	Myeonsan Formation	SE of Taebaek	37.0686	129.143	514	512	510	zircon	SHRIMP	Ochang	Korea Basic Science Institute at Ochang	SHRIMP-IIe/Mc	detrital	siliciclastic	sandstone	R20446-S03340	3	20.409	0.579185		3
R20446-S03341	3	S401	Korea	Eastern Asia	Asia	Taebaeksan Basin	Myeonsan Formation	SE of Taebaek	37.0819	129.142	514	512	510	zircon	SHRIMP	Ochang	Korea Basic Science Institute at Ochang	SHRIMP-IIe/Mc	detrital	siliciclastic	sandstone	R20446-S03341	4	20.409	0.579185		4
R20446-S03342	3	S402	Korea	Eastern Asia	Asia	Taebaeksan Basin	Myeonsan Formation	SE of Taebaek	37.0686	129.143	514	512	510	zircon	SHRIMP	Ochang	Korea Basic Science Institute at Ochang	SHRIMP-IIe/Mc	detrital	siliciclastic	sandstone	R20446-S03342	5	20.409	0.579185		5
R20446-S03343	3	S396	Korea	Eastern Asia	Asia	Taebaeksan Basin	Myobong Formation	SE of Jeongseon	37.2817	128.742	511	509	507	zircon	SHRIMP	Ochang	Korea Basic Science Institute at Ochang	SHRIMP-IIe/Mc	detrital	siliciclastic	sandstone	R20446-S03343	8	20.408	0.579185		8
R20446-S03344	3	S200	Korea	Eastern Asia	Asia	Taebaeksan Basin	Sesong Formation	south of Taebaek	37.0875	129.045	500	496	492	zircon	SHRIMP	Ochang	Korea Basic Science Institute at Ochang	SHRIMP-IIe/Mc	detrital	siliciclastic	sandstone	R20446-S03344	35	20.409	0.579185		35
R20446-S03345	3	S201	Korea	Eastern Asia	Asia	Taebaeksan Basin	Sesong Formation	south of Taebaek	37.0871	129.045	500	496	492	zircon	SHRIMP	Ochang	Korea Basic Science Institute at Ochang	SHRIMP-IIe/Mc	detrital	siliciclastic	sandstone	R20446-S03345	29	20.409	0.579185		29
R20446-S03346	3	TB20	Korea	Eastern Asia	Asia	Taebaeksan Basin	Dongjeom Formation	south of Taebaek	37.09	129.045	487	484	481	zircon	SHRIMP	Ochang	Korea Basic Science Institute at Ochang	SHRIMP-IIe/Mc	detrital	siliciclastic	sandstone	R20446-S03346	25	20.409	0.579185		25
R20446-S03347	3	S241	Korea	Eastern Asia	Asia	Taebaeksan Basin	Sambangsan Formation	Pyeongchang	37.3188	128.453	512	504	496	zircon	SHRIMP	Ochang	Korea Basic Science Institute at Ochang	SHRIMP-IIe/Mc	detrital	siliciclastic	sandstone	R20446-S03347	11	20.408	0.579185		11
R20446-S03348	3	S189	Korea	Eastern Asia	Asia	Taebaeksan Basin	Sambangsan Formation	Pyeongchang	37.2807	128.378	512	504	496	zircon	SHRIMP	Ochang	Korea Basic Science Institute at Ochang	SHRIMP-IIe/Mc	detrital	siliciclastic	sandstone	R20446-S03348	33	20.408	0.579185		33
R20457-S03398	3	GYP1	New Zealand	New Zealand	Australia_Papua	South Island schist	Otago Schist	Dart River Valley	-44.717	168.349	200	195	190	zircon	LA_ICP_MS	Macquarie Univ-Australia	Macquarie University, CCFS/GEOMOC facilities	Agilent 7700	detrital	meta_sedimentary	micaschist	R20457-S03398	3	13.448	1.11374		3
R20457-S03399	3	INV1	New Zealand	New Zealand	Australia_Papua	South Island schist	Otago Schist	Rees Valley	-44.7623	168.436	200	195	190	zircon	LA_ICP_MS	Macquarie Univ-Australia	Macquarie University, CCFS/GEOMOC facilities	Agilent 7700	detrital	meta_sedimentary	micaschist	R20457-S03399	36	13.448	1.11374		36
R20457-S03400	3	GY1	New Zealand	New Zealand	Australia_Papua	South Island schist	Otago Schist	Glenorchy	-44.8499	168.402	200	195	190	zircon	LA_ICP_MS	Macquarie Univ-Australia	Macquarie University, CCFS/GEOMOC facilities	Agilent 7700	detrital	meta_sedimentary	micaschist	R20457-S03400	11	13.448	1.11374		11
R20457-S03401	3	GYJ1	New Zealand	New Zealand	Australia_Papua	South Island schist	Otago Schist	Glenorchy	-44.8402	168.418	200	195	190	zircon	LA_ICP_MS	Macquarie Univ-Australia	Macquarie University, CCFS/GEOMOC facilities	Agilent 7700	detrital	meta_sedimentary	micaschist	R20457-S03401	6	13.448	1.11374		6
R20457-S03402	3	BULLD1	New Zealand	New Zealand	Australia_Papua	South Island schist	Otago Schist	Skippers	-44.8374	168.688	200	195	190	zircon	LA_ICP_MS	Macquarie Univ-Australia	Macquarie University, CCFS/GEOMOC facilities	Agilent 7700	detrital	meta_sedimentary	micaschist	R20457-S03402	12	13.448	1.11374		12
R20457-S03403	3	SKIP10-20	New Zealand	New Zealand	Australia_Papua	South Island schist	Otago Schist	Skippers	-44.8676	168.687	200	195	190	zircon	LA_ICP_MS	Macquarie Univ-Australia	Macquarie University, CCFS/GEOMOC facilities	Agilent 7700	detrital	meta_sedimentary	micaschist	R20457-S03403	44	13.448	1.11374		44
R20457-S03404	3	MACE4X	New Zealand	New Zealand	Australia_Papua	South Island schist	Otago Schist	Arrowtown	-44.9402	168.825	200	195	190	zircon	LA_ICP_MS	Macquarie Univ-Australia	Macquarie University, CCFS/GEOMOC facilities	Agilent 7700	detrital	meta_sedimentary	micaschist	R20457-S03404	36	13.448	1.11374		36
R20457-S03405	3	MACE3	New Zealand	New Zealand	Australia_Papua	South Island schist	Otago Schist	Macetown	-44.857	168.779	200	195	190	zircon	LA_ICP_MS	Macquarie Univ-Australia	Macquarie University, CCFS/GEOMOC facilities	Agilent 7700	detrital	meta_sedimentary	micaschist	R20457-S03405	6	13.448	1.11374		6
R20457-S03406	3	CARR10	New Zealand	New Zealand	Australia_Papua	South Island schist	Caples Terrane Schist	Carrick Range	-45.2165	169.097	225	220	215	zircon	LA_ICP_MS	Macquarie Univ-Australia	Macquarie University, CCFS/GEOMOC facilities	Agilent 7700	detrital	meta_sedimentary	micaschist	R20457-S03406	3	13.449	1.11374		3
R20457-S03407	3	CARR13	New Zealand	New Zealand	Australia_Papua	South Island schist	Caples Terrane Schist	Hawksburn Station	-45.2485	169.228	325	320	310	zircon	LA_ICP_MS	Macquarie Univ-Australia	Macquarie University, CCFS/GEOMOC facilities	Agilent 7700	detrital	meta_sedimentary	micaschist	R20457-S03407	37	13.449	1.11374		37
R20457-S03408	3	BDYX2	New Zealand	New Zealand	Australia_Papua	South Island schist	Waipapa Terrane Schist	Hwy 6 by Boundary Creek	-44.3989	169.189	115	110	105	zircon	LA_ICP_MS	Macquarie Univ-Australia	Macquarie University, CCFS/GEOMOC facilities	Agilent 7700	detrital	meta_sedimentary	micaschist	R20457-S03408	29	13.449	1.11374		29
R20457-S03409	3	CLUD1	New Zealand	New Zealand	Australia_Papua	South Island schist	Waipapa Terrane Schist	Lake Ohau	-44.1829	169.764	115	110	105	zircon	LA_ICP_MS	Macquarie Univ-Australia	Macquarie University, CCFS/GEOMOC facilities	Agilent 7700	detrital	meta_sedimentary	micaschist	R20457-S03409	24	13.449	1.11374		24
R20457-S03410	3	LHXX1	New Zealand	New Zealand	Australia_Papua	South Island schist	Waipapa Terrane Schist	Lake Hawea	-44.6112	169.247	115	110	105	zircon	LA_ICP_MS	Macquarie Univ-Australia	Macquarie University, CCFS/GEOMOC facilities	Agilent 7700	detrital	meta_sedimentary	micaschist	R20457-S03410	14	13.449	1.11374		14
R20457-S03411	3	CROMX1	New Zealand	New Zealand	Australia_Papua	South Island schist	Waipapa Terrane Schist	east of Cromwell	-45.0572	169.215	115	110	105	zircon	LA_ICP_MS	Macquarie Univ-Australia	Macquarie University, CCFS/GEOMOC facilities	Agilent 7700	detrital	meta_sedimentary	micaschist	R20457-S03411	12	13.449	1.11374		12
R20457-S03412	3	BEND2	New Zealand	New Zealand	Australia_Papua	South Island schist	Rakaia Terrane Schist	Bendigo	-44.9253	169.345	175	170	165	zircon	LA_ICP_MS	Macquarie Univ-Australia	Macquarie University, CCFS/GEOMOC facilities	Agilent 7700	detrital	meta_sedimentary	micaschist	R20457-S03412	18	13.449	1.11374		18
R20457-S03413	3	OPH4	New Zealand	New Zealand	Australia_Papua	South Island schist	Rakaia Terrane Schist	Ophir	-45.1112	169.591	175	170	165	zircon	LA_ICP_MS	Macquarie Univ-Australia	Macquarie University, CCFS/GEOMOC facilities	Agilent 7700	detrital	meta_sedimentary	micaschist	R20457-S03413	22	13.449	1.11374		22
R20457-S03414	3	SERP2	New Zealand	New Zealand	Australia_Papua	South Island schist	Rakaia Terrane Schist	Serpentine Mine	-45.5076	169.809	175	170	165	zircon	LA_ICP_MS	Macquarie Univ-Australia	Macquarie University, CCFS/GEOMOC facilities	Agilent 7700	detrital	meta_sedimentary	micaschist	R20457-S03414	40	13.449	1.11374		40
R20457-S03415	3	CJK1	New Zealand	New Zealand	Australia_Papua	North Island schist	Waipapa Terrane Schist	Cape Jackson Mine	-41.0019	174.309	170	167	164	zircon	LA_ICP_MS	Macquarie Univ-Australia	Macquarie University, CCFS/GEOMOC facilities	Agilent 7700	detrital	meta_sedimentary	micaschist	R20457-S03415	23	14.454	0.707463		23
R20457-S03416	3	BLU8A	New Zealand	New Zealand	Australia_Papua	North Island schist	Waipapa Terrane Schist	Blumine Island	-41.1745	174.229	115	110	105	zircon	SHRIMP	Perth-II-mc	Curtin University of Technology at Perth	SHRIMP-II/mc	detrital	meta_sedimentary	micaschist	R20457-S03416	32	14.454	0.707463		32
R20457-S03417	3	APWX1	New Zealand	New Zealand	Australia_Papua	North Island schist	Waipapa Terrane Schist	Arapawa Iskand	-41.1672	174.338	115	110	105	zircon	LA_ICP_MS	Macquarie Univ-Australia	Macquarie University, CCFS/GEOMOC facilities	Agilent 7700	detrital	meta_sedimentary	micaschist	R20457-S03417	59	14.454	0.707463		59
R20457-S03418	3	FBX1	New Zealand	New Zealand	Australia_Papua	North Island schist	Waipapa Terrane Schist	Fighting Bay	-41.3159	174.193	115	110	105	zircon	LA_ICP_MS	Macquarie Univ-Australia	Macquarie University, CCFS/GEOMOC facilities	Agilent 7700	detrital	meta_sedimentary	micaschist	R20457-S03418	38	14.454	0.707463		38
R20457-S03419	3	SPE1	New Zealand	New Zealand	Australia_Papua	North Island schist	Waipapa Terrane Schist	Koromiko	-41.3366	173.967	115	110	105	zircon	SHRIMP	Perth-II-mc	Curtin University of Technology at Perth	SHRIMP-II/mc	detrital	meta_sedimentary	micaschist	R20457-S03419	31	14.453	0.707463		31
R20457-S03420	3	ALF11	New Zealand	New Zealand	Australia_Papua	North Island schist	Waipapa Terrane Schist	Wakamarina Valley	-41.3082	173.659	180	175	170	zircon	LA_ICP_MS	Macquarie Univ-Australia	Macquarie University, CCFS/GEOMOC facilities	Agilent 7700	detrital	meta_sedimentary	micaschist	R20457-S03420	27	14.453	0.707463		27
R20457-S03421	3	GBARY2	New Zealand	New Zealand	Australia_Papua	North Island schist	Caples Terrane Schist	Golden Bar Mine Adit	-41.3725	173.604	185	182	179	zircon	LA_ICP_MS	Macquarie Univ-Australia	Macquarie University, CCFS/GEOMOC facilities	Agilent 7700	detrital	meta_sedimentary	micaschist	R20457-S03421	33	14.453	0.707463		33
R20457-S03422	3	DOW2	New Zealand	New Zealand	Australia_Papua	North Island schist	Caples Terrane Schist	Wellington Mine	-41.5264	173.389	223	219	215	zircon	LA_ICP_MS	Macquarie Univ-Australia	Macquarie University, CCFS/GEOMOC facilities	Agilent 7700	detrital	meta_sedimentary	micaschist	R20457-S03422	18	14.453	0.707463		18
R20457-S03423	3	SUTHX2	New Zealand	New Zealand	Australia_Papua	North Island schist	Waipapa Terrane Schist	Sutherland	-41.4753	173.593	200	197	194	zircon	LA_ICP_MS	Macquarie Univ-Australia	Macquarie University, CCFS/GEOMOC facilities	Agilent 7700	detrital	meta_sedimentary	micaschist	R20457-S03423	45	14.453	0.707463		45
R20457-S03424	3	PATRX1	New Zealand	New Zealand	Australia_Papua	North Island schist	Waipapa Terrane Schist	Mount Patriarch	-41.6214	173.304	230	225	220	zircon	LA_ICP_MS	Macquarie Univ-Australia	Macquarie University, CCFS/GEOMOC facilities	Agilent 7700	detrital	meta_sedimentary	micaschist	R20457-S03424	16	14.453	0.707463		16
R20457-S03425	3	TENN20	New Zealand	New Zealand	Australia_Papua	North Island schist	Caples Terrane Schist	Tennyson Inlet	-41.1476	173.729	230	227	224	zircon	LA_ICP_MS	Macquarie Univ-Australia	Macquarie University, CCFS/GEOMOC facilities	Agilent 7700	detrital	meta_sedimentary	micaschist	R20457-S03425	20	14.453	0.707463		20
R20457-S03426	3	RAIV20	New Zealand	New Zealand	Australia_Papua	North Island schist	Caples Terrane Schist	NW of Rai Valley	-41.2008	173.562	215	210	205	zircon	LA_ICP_MS	Macquarie Univ-Australia	Macquarie University, CCFS/GEOMOC facilities	Agilent 7700	detrital	meta_sedimentary	micaschist	R20457-S03426	23	14.453	0.707463		23
R20459-S03429	3	CB-550B	India	Southern Asia	Asia	Singhbhum Craton	Mungra Sandstone	Garahatu quarry pit	22.4862	85.735	1170	1150	1130	zircon	LA_ICP_MS	TrinityCollege-Dublin	Trinity College, Dublin, Department of Geology	Thermo Scientific iCAP-Qc	detrital	siliciclastic	sandstone	R20459-S03429	50	19.365	0.247793		50
R20462-S03465	3	FC01	Western USA	USA_Western	N_America	California Coast Ranges	Franciscan Complex Unit Kfu1	Stinson Beach	37.8819	-122.624	85	80	75	zircon	LA_ICP_MS	Arizona-LaserChron-Nu	University of Arizona, LaserChron Lab	Nu Plasma HR	detrital	meta_sedimentary	meta-arenite	R20462-S03465	150	20.157	0.150488		150
R20462-S03466	3	FC03	Western USA	USA_Western	N_America	California Coast Ranges	Rocky Point Melange	Stinson Beach	37.885	-122.621	85	80	75	zircon	LA_ICP_MS	Arizona-LaserChron-Nu	University of Arizona, LaserChron Lab	Nu Plasma HR	detrital	meta_sedimentary	meta-arenite	R20462-S03466	167	20.157	0.150488		167
R20462-S03467	3	FC04	Western USA	USA_Western	N_America	California Coast Ranges	Rocky Point Melange	Stinson Beach	37.8877	-122.622	85	80	75	zircon	LA_ICP_MS	Arizona-LaserChron-Nu	University of Arizona, LaserChron Lab	Nu Plasma HR	detrital	meta_sedimentary	meta-arenite	R20462-S03467	91	20.157	0.150488		91
R20462-S03468	3	FC05	Western USA	USA_Western	N_America	California Coast Ranges	Franciscan Complex Unit Kfu2	Stinson Beach	37.8877	-122.627	85	80	75	zircon	LA_ICP_MS	Arizona-LaserChron-Nu	University of Arizona, LaserChron Lab	Nu Plasma HR	detrital	meta_sedimentary	meta-arenite	R20462-S03468	88	20.157	0.150488		88
R20462-S03469	3	FC06	Western USA	USA_Western	N_America	California Coast Ranges	Franciscan Complex Unit Kfu4	Bootjack Camp	37.8996	-122.604	100	95	90	zircon	LA_ICP_MS	Arizona-LaserChron-Nu	University of Arizona, LaserChron Lab	Nu Plasma HR	detrital	meta_sedimentary	meta-arenite	R20462-S03469	105	20.157	0.150488		105
R20462-S03470	3	FC07	Western USA	USA_Western	N_America	California Coast Ranges	Franciscan Complex Unit Kfu5	Bootjack Camp	37.907	-122.605	105	100	95	zircon	LA_ICP_MS	Arizona-LaserChron-Nu	University of Arizona, LaserChron Lab	Nu Plasma HR	detrital	meta_sedimentary	meta-arenite	R20462-S03470	104	20.157	0.150488		104
R20462-S03471	3	FC08	Western USA	USA_Western	N_America	California Coast Ranges	Franciscan Complex Unit Kfu3	Mill Valley	37.9107	-122.599	90	85	80	zircon	LA_ICP_MS	Arizona-LaserChron-Nu	University of Arizona, LaserChron Lab	Nu Plasma HR	detrital	meta_sedimentary	meta-arenite	R20462-S03471	109	20.157	0.150488		109
R20462-S03472	3	FC10	Western USA	USA_Western	N_America	California Coast Ranges	Franciscan Complex Unit Kfu5	Bootjack Camp	37.9081	-122.607	100	95	90	zircon	LA_ICP_MS	Arizona-LaserChron-Nu	University of Arizona, LaserChron Lab	Nu Plasma HR	detrital	meta_sedimentary	meta-arenite	R20462-S03472	108	20.157	0.150488		108
R20462-S03473	3	FC11	Western USA	USA_Western	N_America	California Coast Ranges	Franciscan Complex unspecified	Stinson Beach	37.902	-122.619	110	105	100	zircon	LA_ICP_MS	Arizona-LaserChron-Nu	University of Arizona, LaserChron Lab	Nu Plasma HR	detrital	meta_sedimentary	meta-arenite	R20462-S03473	93	20.157	0.150488		93
R20462-S03474	3	FC12	Western USA	USA_Western	N_America	California Coast Ranges	Franciscan Complex Unit Kfu4	Stinson Beach	37.8944	-122.624	100	95	90	zircon	LA_ICP_MS	Arizona-LaserChron-Nu	University of Arizona, LaserChron Lab	Nu Plasma HR	detrital	meta_sedimentary	meta-arenite	R20462-S03474	92	20.157	0.150488		92
R20463-S03475	3	Nam-326	Namibia	Southern Africa	Africa	Aranos and Karasburg basins	Whitehill Formation	Quiver Tree Forest Camp	-26.4821	18.2427	275	270	265	zircon	LA_ICP_MS	Senckenberg-Dresden	Senckenberg NHC GeoPlasma Lab, Dresden	Thermo Scientific Element 2 XR	detrital	siliciclastic	mudstone	R20463-S03475	65	15.298	0.917276		65
R20463-S03476	3	Nam-327	Namibia	Southern Africa	Africa	Aranos and Karasburg basins	Rietmond Formation	Enoch	-25.8323	18.3633	280	275	270	zircon	LA_ICP_MS	Senckenberg-Dresden	Senckenberg NHC GeoPlasma Lab, Dresden	Thermo Scientific Element 2 XR	detrital	siliciclastic	mudstone	R20463-S03476	62	15.298	0.917276		62
R20463-S03477	3	Nam-331	Namibia	Southern Africa	Africa	Aranos and Karasburg basins	Nossob Formation	Mariental	-24.6324	18.021	282	278	274	zircon	LA_ICP_MS	Senckenberg-Dresden	Senckenberg NHC GeoPlasma Lab, Dresden	Thermo Scientific Element 2 XR	detrital	siliciclastic	sandstone	R20463-S03477	40	15.298	0.917276		40
R20463-S03478	3	Nam-332	Namibia	Southern Africa	Africa	Aranos and Karasburg basins	Auob Formation	Mariental	-24.6324	18.021	278	274	270	zircon	LA_ICP_MS	Senckenberg-Dresden	Senckenberg NHC GeoPlasma Lab, Dresden	Thermo Scientific Element 2 XR	detrital	siliciclastic	sandstone	R20463-S03478	77	15.298	0.917276		77
R20463-S03479	3	Nam-432	Namibia	Southern Africa	Africa	Aranos and Karasburg basins	Mukorob Formation	northern Karas	-25.5018	18.1725	280	276	272	zircon	LA_ICP_MS	Senckenberg-Dresden	Senckenberg NHC GeoPlasma Lab, Dresden	Thermo Scientific Element 2 XR	detrital	siliciclastic	sandstone	R20463-S03479	79	15.298	0.917276		79
R20463-S03480	3	Nam-433	Namibia	Southern Africa	Africa	Aranos and Karasburg basins	Mukorob Formation	northern Karas	-25.4975	18.1714	280	276	272	zircon	LA_ICP_MS	Senckenberg-Dresden	Senckenberg NHC GeoPlasma Lab, Dresden	Thermo Scientific Element 2 XR	detrital	siliciclastic	mudstone	R20463-S03480	57	15.298	0.917276		57
R20463-S03481	3	Nam-439	Namibia	Southern Africa	Africa	Aranos and Karasburg basins	Gibeon Formation	Karasburg	-28.1029	18.6084	303	297	291	zircon	LA_ICP_MS	Senckenberg-Dresden	Senckenberg NHC GeoPlasma Lab, Dresden	Thermo Scientific Element 2 XR	detrital	siliciclastic	diamictite	R20463-S03481	86	15.298	0.917276		86
R20463-S03482	3	Nam-444	Namibia	Southern Africa	Africa	Aranos and Karasburg basins	Zwartbas Formation	Vioolsdrif	-28.7454	17.6216	295	288	281	zircon	LA_ICP_MS	Senckenberg-Dresden	Senckenberg NHC GeoPlasma Lab, Dresden	Thermo Scientific Element 2 XR	detrital	siliciclastic	sandstone	R20463-S03482	75	15.297	0.917276		75
R20463-S03483	3	Nam-446	Namibia	Southern Africa	Africa	Aranos and Karasburg basins	Zwartbas Formation	Noordoewer	-28.6835	17.5624	295	288	281	zircon	LA_ICP_MS	Senckenberg-Dresden	Senckenberg NHC GeoPlasma Lab, Dresden	Thermo Scientific Element 2 XR	detrital	siliciclastic	mudstone	R20463-S03483	23	15.297	0.917276		23
R20463-S03484	3	Nam-447	Namibia	Southern Africa	Africa	Aranos and Karasburg basins	Zwartbas Formation	Noordoewer	-28.6835	17.5624	270	265	260	zircon	LA_ICP_MS	Senckenberg-Dresden	Senckenberg NHC GeoPlasma Lab, Dresden	Thermo Scientific Element 2 XR	detrital	siliciclastic	sandstone (volcaniclastic)	R20463-S03484	42	15.297	0.917276		42
R20463-S03485	3	Nam-450	Namibia	Southern Africa	Africa	Aranos and Karasburg basins	Whitehill Formation	Aussenkehr	-28.3508	17.4122	275	270	265	zircon	LA_ICP_MS	Senckenberg-Dresden	Senckenberg NHC GeoPlasma Lab, Dresden	Thermo Scientific Element 2 XR	detrital	siliciclastic	mudstone	R20463-S03485	19	15.297	0.917276		19
R20463-S03486	3	Nam-451	Namibia	Southern Africa	Africa	Aranos and Karasburg basins	Prince Albert Formation	Aussenkehr	-28.3506	17.4118	282	276	270	zircon	LA_ICP_MS	Senckenberg-Dresden	Senckenberg NHC GeoPlasma Lab, Dresden	Thermo Scientific Element 2 XR	detrital	siliciclastic	mudstone	R20463-S03486	22	15.297	0.917276		22
R20463-S03487	3	Nam-454	Namibia	Southern Africa	Africa	Aranos and Karasburg basins	Amibberg Formation	east of Aussenkehr	-28.3542	17.7751	260	256	252	zircon	LA_ICP_MS	Senckenberg-Dresden	Senckenberg NHC GeoPlasma Lab, Dresden	Thermo Scientific Element 2 XR	detrital	siliciclastic	sandstone	R20463-S03487	75	15.297	0.917276		75
R20463-S03488	3	Nam-456	Namibia	Southern Africa	Africa	Aranos and Karasburg basins	Aussenkehr Formation	east of Aussenkehr	-28.347	17.7757	264	259	254	zircon	LA_ICP_MS	Senckenberg-Dresden	Senckenberg NHC GeoPlasma Lab, Dresden	Thermo Scientific Element 2 XR	detrital	siliciclastic	mudstone	R20463-S03488	55	15.297	0.917276		55
R20464-S03489	3	KBK004	Cameroon	Western Africa	Africa	Congo Craton	Nyong Group BIF unit	Kelle Drillhole DDBG-DD001	3.63448	10.3513	2425	2400	2375	zircon	LA_ICP_MS	Beijing-Createch-PQMS	Beijing Kehui Testing International	AnlyitikJena PQMS Elite	detrital	meta_sedimentary	meta-sedimentary	R20464-S03489	0	17.29	8.74812		0
R20465-S03490	3	17DL-02	China-Eastern	Eastern China	Asia	North China Craton	Qiaotou Formation	Guanjia Village	38.9148	121.142	1130	1080	1030	zircon	LA_ICP_MS	Beijing-Createch-PQMS	Beijing Kehui Testing International	AnlyitikJena PQMS Elite	detrital	siliciclastic	sandstone	R20465-S03490	46	20.401	0.288016		46
R20465-S03491	3	17DL-03	China-Eastern	Eastern China	Asia	North China Craton	Qiaotou Formation	Lvshunkou	38.8128	121.247	1130	1080	1030	zircon	LA_ICP_MS	Beijing-Createch-PQMS	Beijing Kehui Testing International	AnlyitikJena PQMS Elite	detrital	siliciclastic	sandstone	R20465-S03491	52	20.401	0.288016		52
R20465-S03492	3	17DL-04	China-Eastern	Eastern China	Asia	North China Craton	Nanfen Formation	Lvshunkou	38.8316	121.381	1160	1130	1100	zircon	LA_ICP_MS	Beijing-Createch-PQMS	Beijing Kehui Testing International	AnlyitikJena PQMS Elite	detrital	siliciclastic	sandstone	R20465-S03492	57	20.401	0.288016		57
R20465-S03493	3	17DL-05	China-Eastern	Eastern China	Asia	North China Craton	Changlingzi Formation	Dalian	38.8597	121.544	1100	1060	1020	zircon	LA_ICP_MS	Beijing-Createch-PQMS	Beijing Kehui Testing International	AnlyitikJena PQMS Elite	detrital	siliciclastic	sandstone	R20465-S03493	46	20.401	0.288016		46
R20465-S03494	3	17DL-07	China-Eastern	Eastern China	Asia	North China Craton	Qiaotou Formation	Jinzhou	39.0034	121.801	1130	1080	1030	zircon	LA_ICP_MS	Beijing-Createch-PQMS	Beijing Kehui Testing International	AnlyitikJena PQMS Elite	detrital	siliciclastic	greywacke	R20465-S03494	49	20.401	0.288016		49
R20465-S03495	3	17DL-09	China-Eastern	Eastern China	Asia	North China Craton	Changlingzi Formation	Dengshahezhen	39.1521	122.154	1100	1060	1020	zircon	LA_ICP_MS	Beijing-Createch-PQMS	Beijing Kehui Testing International	AnlyitikJena PQMS Elite	detrital	siliciclastic	sandstone	R20465-S03495	49	20.402	0.288016		49
R20465-S03496	3	17DC-01	China-Eastern	Eastern China	Asia	North China Craton	Nanfen Formation	NW Dachangshan Island	39.3019	122.515	1160	1130	1100	zircon	LA_ICP_MS	Beijing-Createch-PQMS	Beijing Kehui Testing International	AnlyitikJena PQMS Elite	detrital	siliciclastic	sandstone	R20465-S03496	48	20.402	0.288016		48
R20465-S03497	3	17DC-02	China-Eastern	Eastern China	Asia	North China Craton	Nanfen Formation	Changhai	39.2768	122.592	1160	1130	1100	zircon	LA_ICP_MS	Beijing-Createch-PQMS	Beijing Kehui Testing International	AnlyitikJena PQMS Elite	detrital	siliciclastic	sandstone	R20465-S03497	50	20.402	0.288016		50
R20465-S03498	3	17DC-03	China-Eastern	Eastern China	Asia	North China Craton	Qiaotou Formation	Back Shashanzi	39.285	122.629	1130	1080	1030	zircon	LA_ICP_MS	Beijing-Createch-PQMS	Beijing Kehui Testing International	AnlyitikJena PQMS Elite	detrital	siliciclastic	siltstone	R20465-S03498	29	20.402	0.288016		29
R20465-S03499	3	FC57-01	China-Eastern	Eastern China	Asia	North China Craton	Qiaotou Formation	Zhuanghe City	39.6479	122.978	1130	1080	1030	zircon	LA_ICP_MS	Beijing-Createch-PQMS	Beijing Kehui Testing International	AnlyitikJena PQMS Elite	detrital	meta_sedimentary	quartzite	R20465-S03499	46	20.402	0.288016		46
R20465-S03500	3	17TH-02	China-Eastern	Eastern China	Asia	North China Craton	Qiaotou Formation	Tonghua City	41.7257	125.957	1130	1080	1030	zircon	LA_ICP_MS	Beijing-Createch-PQMS	Beijing Kehui Testing International	AnlyitikJena PQMS Elite	detrital	siliciclastic	sandstone	R20465-S03500	50	20.405	0.288016		50
R20465-S03501	3	17TH-09	China-Eastern	Eastern China	Asia	North China Craton	Wanlong Formation	Donglai Village	41.663	126.153	1137	1107	1077	zircon	LA_ICP_MS	Beijing-Createch-PQMS	Beijing Kehui Testing International	AnlyitikJena PQMS Elite	detrital	carbonate	limestone	R20465-S03501	16	20.406	0.579185		16
R20466-S03502	3	RZ-06	China-Eastern	Eastern China	Asia	South China Craton	Cambrian strata sandstone	Sanjiao	24.2695	110.22	520	510	500	zircon	LA_ICP_MS	Guilin-Univ-Tech	Guilin University of Technology, Earth Sciences	Agilent 7500a	detrital	siliciclastic	sandstone	R20466-S03502	37	19.39	0.404963		37
R20466-S03503	3	RZ-08	China-Eastern	Eastern China	Asia	South China Craton	Cambrian strata sandstone	Sanjiao	24.2785	110.187	505	495	485	zircon	LA_ICP_MS	Guilin-Univ-Tech	Guilin University of Technology, Earth Sciences	Agilent 7500a	detrital	siliciclastic	sandstone	R20466-S03503	31	19.39	0.404963		31
R20466-S03504	3	RZ-09	China-Eastern	Eastern China	Asia	South China Craton	Cambrian strata sandstone	Sanjiao	24.3938	110.144	505	495	485	zircon	LA_ICP_MS	Guilin-Univ-Tech	Guilin University of Technology, Earth Sciences	Agilent 7500a	detrital	siliciclastic	sandstone	R20466-S03504	19	19.39	0.404963		19
R20468-S03554	3	TC-1	Georgia	Western Asia	Asia	Greater Caucasus Foreland Basin	Qvirila River sand	Patara Sameba	42.1166	43.1984	0	0	0	zircon	LA_ICP_MS	Arizona-LaserChron	University of Arizona, LaserChron Lab	ThermoFisher Element 2	detrital	modern_sediment	sand (river)	R20468-S03554	233	21.323	0.563501		233
R20468-S03555	3	CGC-1	Georgia	Western Asia	Asia	Greater Caucasus Foreland Basin	Kura River sand	Pasanauri	42.3648	44.723	0	0	0	zircon	LA_ICP_MS	Arizona-LaserChron	University of Arizona, LaserChron Lab	ThermoFisher Element 2	detrital	modern_sediment	sand (river)	R20468-S03555	17	21.324	0.563501		17
R20468-S03556	3	CGC-2	Georgia	Western Asia	Asia	Greater Caucasus Foreland Basin	Kura River sand	Nedzikhi	42.2219	44.8388	0	0	0	zircon	LA_ICP_MS	Arizona-LaserChron	University of Arizona, LaserChron Lab	ThermoFisher Element 2	detrital	modern_sediment	sand (river)	R20468-S03556	98	21.324	0.563501		98
R20468-S03557	3	CF-1	Georgia	Western Asia	Asia	Greater Caucasus Foreland Basin	Central Foreland sandstone	Mukhrovani	41.7711	45.1507	16	14	12	zircon	LA_ICP_MS	Arizona-LaserChron	University of Arizona, LaserChron Lab	ThermoFisher Element 2	detrital	siliciclastic	sandstone	R20468-S03557	234	20.325	0.564666		234
R20468-S03558	3	CF-2	Georgia	Western Asia	Asia	Greater Caucasus Foreland Basin	Central Foreland sandstone	Iori Reservoir	41.8443	45.1333	12	9	6	zircon	LA_ICP_MS	Arizona-LaserChron	University of Arizona, LaserChron Lab	ThermoFisher Element 2	detrital	siliciclastic	sandstone	R20468-S03558	197	20.325	0.564666		197
R20468-S03559	3	LC-4	Georgia	Western Asia	Asia	Greater Caucasus Foreland Basin	Qvirila River sand	Akhaldaba	41.908	43.4735	0	0	0	zircon	LA_ICP_MS	Arizona-LaserChron	University of Arizona, LaserChron Lab	ThermoFisher Element 2	detrital	modern_sediment	sand (river)	R20468-S03559	9	20.323	0.564666		9
R20468-S03560	3	LC-2	Georgia	Western Asia	Asia	Greater Caucasus Foreland Basin	Kura River tributary sand	Zemo Khandaki	41.8806	44.3267	0	0	0	zircon	LA_ICP_MS	Arizona-LaserChron	University of Arizona, LaserChron Lab	ThermoFisher Element 2	detrital	modern_sediment	sand (river)	R20468-S03560	140	20.324	0.564666		140
R20468-S03561	3	LC-3	Georgia	Western Asia	Asia	Greater Caucasus Foreland Basin	Kura River tributary sand	Marneuli	41.5151	44.7682	0	0	0	zircon	LA_ICP_MS	Arizona-LaserChron	University of Arizona, LaserChron Lab	ThermoFisher Element 2	detrital	modern_sediment	sand (river)	R20468-S03561	170	20.324	0.564666		170
R20468-S03562	3	LC-1	Georgia	Western Asia	Asia	Greater Caucasus Foreland Basin	Kura River tributary sand	Patara Begliari	41.4065	44.8244	0	0	0	zircon	LA_ICP_MS	Arizona-LaserChron	University of Arizona, LaserChron Lab	ThermoFisher Element 2	detrital	modern_sediment	sand (river)	R20468-S03562	75	20.324	0.564666		75
R20468-S03563	3	WGC-1	Georgia	Western Asia	Asia	Greater Caucasus Foreland Basin	Inguri River tributary sand	Nakra	43.1439	42.402	0	0	0	zircon	LA_ICP_MS	Arizona-LaserChron	University of Arizona, LaserChron Lab	ThermoFisher Element 2	detrital	modern_sediment	sand (river)	R20468-S03563	132	21.322	0.563501		132
R20468-S03564	3	WGC-2	Georgia	Western Asia	Asia	Greater Caucasus Foreland Basin	Inguri River sand	Khaishi	42.983	42.2402	0	0	0	zircon	LA_ICP_MS	Arizona-LaserChron	University of Arizona, LaserChron Lab	ThermoFisher Element 2	detrital	modern_sediment	sand (river)	R20468-S03564	150	21.322	0.563501		150
R20468-S03565	3	WGC-3	Georgia	Western Asia	Asia	Greater Caucasus Foreland Basin	Khobis Tskali River sand	Mukhuri	42.6544	42.2151	0	0	0	zircon	LA_ICP_MS	Arizona-LaserChron	University of Arizona, LaserChron Lab	ThermoFisher Element 2	detrital	modern_sediment	sand (river)	R20468-S03565	34	21.322	0.563501		34
R20468-S03566	3	WF-1	Georgia	Western Asia	Asia	Greater Caucasus Foreland Basin	Lower Western Foreland sandstone	Mukhuri	42.6321	42.169	30	23	16	zircon	LA_ICP_MS	Arizona-LaserChron	University of Arizona, LaserChron Lab	ThermoFisher Element 2	detrital	siliciclastic	sandstone	R20468-S03566	42	21.322	0.563501		42
R20468-S03567	3	WF-2	Georgia	Western Asia	Asia	Greater Caucasus Foreland Basin	Lower Western Foreland sandstone	Medani	42.662	42.1335	30	23	16	zircon	LA_ICP_MS	Arizona-LaserChron	University of Arizona, LaserChron Lab	ThermoFisher Element 2	detrital	siliciclastic	sandstone	R20468-S03567	170	21.322	0.563501		170
R20468-S03568	3	WF-3	Georgia	Western Asia	Asia	Greater Caucasus Foreland Basin	Upper Western Foreland sandstone	Sachino	42.6444	42.0874	4	3	2	zircon	LA_ICP_MS	Arizona-LaserChron	University of Arizona, LaserChron Lab	ThermoFisher Element 2	detrital	siliciclastic	sandstone	R20468-S03568	119	21.322	0.563501		119
R20468-S03569	3	WF-4	Georgia	Western Asia	Asia	Greater Caucasus Foreland Basin	Upper Western Foreland sandstone	Sachino	42.6588	42.0786	3	2	1	zircon	LA_ICP_MS	Arizona-LaserChron	University of Arizona, LaserChron Lab	ThermoFisher Element 2	detrital	siliciclastic	sandstone	R20468-S03569	148	21.322	0.563501		148
R20468-S03570	3	WF-5	Georgia	Western Asia	Asia	Greater Caucasus Foreland Basin	Upper Western Foreland sandstone	Tsaishi	42.4314	41.8116	3	2	1	zircon	LA_ICP_MS	Arizona-LaserChron	University of Arizona, LaserChron Lab	ThermoFisher Element 2	detrital	siliciclastic	sandstone	R20468-S03570	249	21.321	0.563501		249
R20468-S03571	3	EGC-1	Azerbaijan	Western Asia	Asia	Greater Caucasus Foreland Basin	Gudiyalchay River sand	Khinaliq	41.1451	48.0635	0	0	0	zircon	LA_ICP_MS	Arizona-LaserChron	University of Arizona, LaserChron Lab	ThermoFisher Element 2	detrital	modern_sediment	sand (river)	R20468-S03571	212	20.328	0.564666		212
R20468-S03572	3	EGC-2	Azerbaijan	Western Asia	Asia	Greater Caucasus Foreland Basin	Kura north tributary sand	Burovdal	40.9428	48.3616	0	0	0	zircon	LA_ICP_MS	Arizona-LaserChron	University of Arizona, LaserChron Lab	ThermoFisher Element 2	detrital	modern_sediment	sand (river)	R20468-S03572	146	20.328	0.564666		146
R20468-S03573	3	EGC-3	Azerbaijan	Western Asia	Asia	Greater Caucasus Foreland Basin	Ghil-Ghil River sand	Siyazan	41.036	49.1211	0	0	0	zircon	LA_ICP_MS	Arizona-LaserChron	University of Arizona, LaserChron Lab	ThermoFisher Element 2	detrital	modern_sediment	sand (river)	R20468-S03573	145	20.329	0.564666		145
R20468-S03574	3	EGC-4	Azerbaijan	Western Asia	Asia	Greater Caucasus Foreland Basin	Kura north tributary sand	Haftasov	40.8805	48.4246	0	0	0	zircon	LA_ICP_MS	Arizona-LaserChron	University of Arizona, LaserChron Lab	ThermoFisher Element 2	detrital	modern_sediment	sand (river)	R20468-S03574	166	20.328	0.564666		166
R20468-S03575	3	EGC-5	Azerbaijan	Western Asia	Asia	Greater Caucasus Foreland Basin	Kura north tributary sand	Gandov	40.818	48.3183	0	0	0	zircon	LA_ICP_MS	Arizona-LaserChron	University of Arizona, LaserChron Lab	ThermoFisher Element 2	detrital	modern_sediment	sand (river)	R20468-S03575	178	20.328	0.564666		178
R20468-S03576	3	EGC-6	Azerbaijan	Western Asia	Asia	Greater Caucasus Foreland Basin	Kura north tributary sand	Lahich	40.8365	48.3877	0	0	0	zircon	LA_ICP_MS	Arizona-LaserChron	University of Arizona, LaserChron Lab	ThermoFisher Element 2	detrital	modern_sediment	sand (river)	R20468-S03576	48	20.328	0.564666		48
R20468-S03577	3	EGC-7	Azerbaijan	Western Asia	Asia	Greater Caucasus Foreland Basin	Kura north tributary sand	Tezekend	40.7258	48.2973	0	0	0	zircon	LA_ICP_MS	Arizona-LaserChron	University of Arizona, LaserChron Lab	ThermoFisher Element 2	detrital	modern_sediment	sand (river)	R20468-S03577	121	20.328	0.564666		121
R20468-S03578	3	EF-1	Azerbaijan	Western Asia	Asia	Greater Caucasus Foreland Basin	Lower Eastern Foreland sandstone	Afurgha	41.1801	48.6155	76	66	56	zircon	LA_ICP_MS	Arizona-LaserChron	University of Arizona, LaserChron Lab	ThermoFisher Element 2	detrital	siliciclastic	sandstone	R20468-S03578	179	20.328	0.564666		179
R20468-S03579	3	EF-2	Azerbaijan	Western Asia	Asia	Greater Caucasus Foreland Basin	Lower Eastern Foreland sandstone	Birinci Yeniyol	40.7684	48.301	76	66	56	zircon	LA_ICP_MS	Arizona-LaserChron	University of Arizona, LaserChron Lab	ThermoFisher Element 2	detrital	siliciclastic	sandstone	R20468-S03579	171	20.328	0.564666		171
R20468-S03580	3	EF-3	Azerbaijan	Western Asia	Asia	Greater Caucasus Foreland Basin	Lower Eastern Foreland sandstone	Lahich	40.8467	48.3808	33	23	13	zircon	LA_ICP_MS	Arizona-LaserChron	University of Arizona, LaserChron Lab	ThermoFisher Element 2	detrital	siliciclastic	sandstone	R20468-S03580	156	20.328	0.564666		156
R20468-S03581	3	EF-4	Azerbaijan	Western Asia	Asia	Greater Caucasus Foreland Basin	Lower Eastern Foreland sandstone	Agsu	40.6301	48.4731	33	23	13	zircon	LA_ICP_MS	Arizona-LaserChron	University of Arizona, LaserChron Lab	ThermoFisher Element 2	detrital	siliciclastic	sandstone	R20468-S03581	202	20.328	0.564666		202
R20468-S03582	3	EF-5	Azerbaijan	Western Asia	Asia	Greater Caucasus Foreland Basin	Upper Eastern Foreland sandstone	Takla	40.5847	48.7733	9	7	5	zircon	LA_ICP_MS	Arizona-LaserChron	University of Arizona, LaserChron Lab	ThermoFisher Element 2	detrital	siliciclastic	sandstone	R20468-S03582	207	20.328	0.564666		207
R20468-S03583	3	EF-6	Azerbaijan	Western Asia	Asia	Greater Caucasus Foreland Basin	Upper Eastern Foreland sandstone	Goylerdag	40.4658	48.6864	5	4	3	zircon	LA_ICP_MS	Arizona-LaserChron	University of Arizona, LaserChron Lab	ThermoFisher Element 2	detrital	siliciclastic	sandstone	R20468-S03583	222	20.328	0.564666		222
R20469-S03584	3	S-101	Ireland	Western Europe	Europe	Clare Basin	Liscannor outcrop	west of Liscannor	52.9373	-9.42926	360	340	320	zircon	LA_ICP_MS	TrinityCollege-Ag7900	Trinity College, Dublin, Department of Geology	Agilent 7900	detrital	siliciclastic	sandstone	R20469-S03584	16	21.27	0.702114		16
R20469-S03585	3	S-108	Ireland	Western Europe	Europe	Clare Basin	Liscannor outcrop	west of Liscannor	52.9371	-9.43013	360	340	320	zircon	LA_ICP_MS	TrinityCollege-Ag7900	Trinity College, Dublin, Department of Geology	Agilent 7900	detrital	siliciclastic	sandstone	R20469-S03585	51	21.27	0.702114		51
R20469-S03586	3	S-204	Ireland	Western Europe	Europe	Clare Basin	Killard outcrop	Killard	52.7513	-9.54812	360	340	320	zircon	LA_ICP_MS	TrinityCollege-Ag7900	Trinity College, Dublin, Department of Geology	Agilent 7900	detrital	siliciclastic	sandstone	R20469-S03586	49	21.27	0.702114		49
R20469-S03587	3	S-206	Ireland	Western Europe	Europe	Clare Basin	Killard outcrop	Killard	52.7514	-9.54813	360	340	320	zircon	LA_ICP_MS	TrinityCollege-Ag7900	Trinity College, Dublin, Department of Geology	Agilent 7900	detrital	siliciclastic	sandstone	R20469-S03587	50	21.27	0.702114		50
R20469-S03588	3	S-216	Ireland	Western Europe	Europe	Clare Basin	Killard outcrop	Killard	52.7518	-9.54878	360	340	320	zircon	LA_ICP_MS	TrinityCollege-Ag7900	Trinity College, Dublin, Department of Geology	Agilent 7900	detrital	siliciclastic	sandstone	R20469-S03588	50	21.27	0.702114		50
R20469-S03589	3	S-303	Ireland	Western Europe	Europe	Clare Basin	Kilkee outcrop	Kilkee	52.6804	-9.67645	360	340	320	zircon	LA_ICP_MS	TrinityCollege-Ag7900	Trinity College, Dublin, Department of Geology	Agilent 7900	detrital	siliciclastic	sandstone	R20469-S03589	23	21.27	0.702114		23
R20470-S03590	3	CG11-10	Western USA	USA_Western	N_America	Western Mississippi Basin	Dolet Hills Formation	Dolet Hills lignite quarry LA	31.9757	-93.5909	66	63	60	zircon	LA_ICP_MS	UnivCal-Santa Barbara	University of California, Santa Barbara	Agilent 7700x	detrital	siliciclastic	sandstone	R20470-S03590	100	20.186	0.138446		100
R20470-S03591	3	CG11-02	Western USA	USA_Western	N_America	Western Mississippi Basin	Catahoula Formation	LA-490 near I-49 LA	31.4827	-92.8654	33	31	29	zircon	LA_ICP_MS	UnivCal-Santa Barbara	University of California, Santa Barbara	Agilent 7700x	detrital	siliciclastic	sandstone	R20470-S03591	86	20.187	0.138446		86
R20470-S03592	3	CG11-03	Western USA	USA_Western	N_America	Western Mississippi Basin	Pendleton Formation	Grand Ecore Bluffs LA	31.8182	-93.0867	55	52	49	zircon	LA_ICP_MS	UnivCal-Santa Barbara	University of California, Santa Barbara	Agilent 7700x	detrital	siliciclastic	sandstone	R20470-S03592	72	20.186	0.138446		72
R20470-S03593	3	CG11-04	Western USA	USA_Western	N_America	Western Mississippi Basin	Cook Mountain Formation	Saint Maurice LA	31.7553	-92.9667	41	38	35	zircon	LA_ICP_MS	UnivCal-Santa Barbara	University of California, Santa Barbara	Agilent 7700x	detrital	siliciclastic	sandstone	R20470-S03593	97	20.187	0.138446		97
R20470-S03594	3	CG11-05	Western USA	USA_Western	N_America	Western Mississippi Basin	Catahoula Formation	Sicily Island LA	31.8372	-91.7515	35	32	29	zircon	LA_ICP_MS	UnivCal-Santa Barbara	University of California, Santa Barbara	Agilent 7700x	detrital	siliciclastic	sandstone	R20470-S03594	77	20.188	0.138446		77
R20470-S03595	3	CG11-06	Western USA	USA_Western	N_America	Western Mississippi Basin	Cockfield Formation	US-84 road cut Red River LA	31.8704	-92.845	41	38	35	zircon	LA_ICP_MS	UnivCal-Santa Barbara	University of California, Santa Barbara	Agilent 7700x	detrital	siliciclastic	sandstone	R20470-S03595	105	20.187	0.138446		105
R20470-S03596	3	CG11-07	Western USA	USA_Western	N_America	Western Mississippi Basin	Sparta Formation	U.S. Silica Quarry LA	32.4944	-93.211	61	58	55	zircon	LA_ICP_MS	UnivCal-Santa Barbara	University of California, Santa Barbara	Agilent 7700x	detrital	siliciclastic	sandstone	R20470-S03596	73	20.186	0.138446		73
R20470-S03597	3	CG12-10	Eastern USA	USA_Eastern	N_America	Eastern Mississippi Basin	Lisbon Formation	Coffeeville Landing AL	31.7564	-88.1016	45	42	39	zircon	LA_ICP_MS	UnivCal-Santa Barbara	University of California, Santa Barbara	Agilent 7700x	detrital	siliciclastic	sandstone	R20470-S03597	118	20.191	0.418926		118
R20470-S03598	3	CG12-13	Eastern USA	USA_Eastern	N_America	Eastern Mississippi Basin	Forest Hill Formation	Flora MS	32.5164	-90.3235	34	32	30	zircon	LA_ICP_MS	UnivCal-Santa Barbara	University of California, Santa Barbara	Agilent 7700x	detrital	siliciclastic	sandstone	R20470-S03598	93	20.189	0.138446		93
R20470-S03599	3	CG12-14	Eastern USA	USA_Eastern	N_America	Eastern Mississippi Basin	Kosciusko Formation	Carthage MS	32.8405	-89.4656	57	54	51	zircon	LA_ICP_MS	UnivCal-Santa Barbara	University of California, Santa Barbara	Agilent 7700x	detrital	siliciclastic	sandstone	R20470-S03599	143	20.19	0.418926		143
R20470-S03600	3	CG12-15	Eastern USA	USA_Eastern	N_America	Eastern Mississippi Basin	Winona Formation	NE of Carthage MS	32.8935	-89.3571	65	60	55	zircon	LA_ICP_MS	UnivCal-Santa Barbara	University of California, Santa Barbara	Agilent 7700x	detrital	siliciclastic	sandstone	R20470-S03600	96	20.19	0.418926		96
R20470-S03601	3	CG12-17	Eastern USA	USA_Eastern	N_America	Eastern Mississippi Basin	Meridian Formation	SW of Louisville MS	32.9803	-89.2494	65	60	55	zircon	LA_ICP_MS	UnivCal-Santa Barbara	University of California, Santa Barbara	Agilent 7700x	detrital	siliciclastic	sandstone	R20470-S03601	79	20.19	0.418926		79
R20470-S03602	3	CG12-19	Eastern USA	USA_Eastern	N_America	Eastern Mississippi Basin	Clayton Formation	Moscow Landing MS	32.4306	-88.0362	65	60	55	zircon	LA_ICP_MS	UnivCal-Santa Barbara	University of California, Santa Barbara	Agilent 7700x	detrital	siliciclastic	sandstone	R20470-S03602	98	20.191	0.418926		98
R20470-S03603	3	CG12-02	Eastern USA	USA_Eastern	N_America	Eastern Mississippi Basin	Waynesboro Formation	Waynesboro MS	31.7381	-88.6462	32	29	26	zircon	LA_ICP_MS	UnivCal-Santa Barbara	University of California, Santa Barbara	Agilent 7700x	detrital	siliciclastic	sandstone	R20470-S03603	135	20.191	0.418926		135
R20470-S03604	3	CG12-22	Eastern USA	USA_Eastern	N_America	Eastern Mississippi Basin	Nanafalia Formation	SW of Camden AL	31.9028	-87.3723	65	60	55	zircon	LA_ICP_MS	UnivCal-Santa Barbara	University of California, Santa Barbara	Agilent 7700x	detrital	siliciclastic	sandstone	R20470-S03604	106	20.192	0.418926		106
R20470-S03605	3	CG12-03	Eastern USA	USA_Eastern	N_America	Eastern Mississippi Basin	Forest Hill Formation	NE of Waynesboro MS	31.7452	-88.5227	49	45	41	zircon	LA_ICP_MS	UnivCal-Santa Barbara	University of California, Santa Barbara	Agilent 7700x	detrital	siliciclastic	sandstone	R20470-S03605	102	20.191	0.418926		102
R20470-S03606	3	CG12-04	Eastern USA	USA_Eastern	N_America	Eastern Mississippi Basin	Moodys Branch Formation	Silas AL	31.775	-88.3958	69	63	57	zircon	LA_ICP_MS	UnivCal-Santa Barbara	University of California, Santa Barbara	Agilent 7700x	detrital	siliciclastic	sandstone	R20470-S03606	75	20.191	0.418926		75
R20470-S03607	3	CG12-05	Eastern USA	USA_Eastern	N_America	Eastern Mississippi Basin	North Twistwood Formation	Silas AL	31.7718	-88.4063	70	60	50	zircon	LA_ICP_MS	UnivCal-Santa Barbara	University of California, Santa Barbara	Agilent 7700x	detrital	siliciclastic	sandstone	R20470-S03607	92	20.191	0.418926		92
R20470-S03608	3	CG12-07	Eastern USA	USA_Eastern	N_America	Eastern Mississippi Basin	Hatchetigbee Formation	Campbell AL	31.9124	-87.9939	56	53	50	zircon	LA_ICP_MS	UnivCal-Santa Barbara	University of California, Santa Barbara	Agilent 7700x	detrital	siliciclastic	sandstone	R20470-S03608	96	20.192	0.418926		96
R20470-S03609	3	CG13-18	Western USA	USA_Western	N_America	Western Mississippi Basin	Simsboro Formation	Crossroads TX	30.9682	-96.7943	60	57	54	zircon	LA_ICP_MS	UnivCal-Santa Barbara	University of California, Santa Barbara	Agilent 7700x	detrital	siliciclastic	sandstone	R20470-S03609	139	20.183	0.138446		139
R20470-S03610	3	CG13-20	Western USA	USA_Western	N_America	Western Mississippi Basin	Queen City Formation	Hearne TX	30.9141	-96.5422	52	49	46	zircon	LA_ICP_MS	UnivCal-Santa Barbara	University of California, Santa Barbara	Agilent 7700x	detrital	siliciclastic	sandstone	R20470-S03610	104	20.183	0.138446		104
R20470-S03611	3	CG13-22	Western USA	USA_Western	N_America	Western Mississippi Basin	Yegua Formation	College Station TX	30.6036	-96.4052	37	34	31	zircon	LA_ICP_MS	UnivCal-Santa Barbara	University of California, Santa Barbara	Agilent 7700x	detrital	siliciclastic	sandstone	R20470-S03611	137	20.183	0.138446		137
R20470-S03612	3	CG13-27	Western USA	USA_Western	N_America	Western Mississippi Basin	Yegua Formation	College Station TX	30.5093	-96.3549	49	46	43	zircon	LA_ICP_MS	UnivCal-Santa Barbara	University of California, Santa Barbara	Agilent 7700x	detrital	siliciclastic	sandstone	R20470-S03612	96	20.183	0.138446		96
R20470-S03613	3	CG13-29	Western USA	USA_Western	N_America	Western Mississippi Basin	Sparta Formation	Caldwell TX	30.608	-96.6524	48	45	42	zircon	LA_ICP_MS	UnivCal-Santa Barbara	University of California, Santa Barbara	Agilent 7700x	detrital	siliciclastic	sandstone	R20470-S03613	84	20.183	0.138446		84
R20470-S03614	3	CG13-31	Western USA	USA_Western	N_America	Western Mississippi Basin	Seguin Formation	Baileyville TX	31.0353	-96.8019	68	65	62	zircon	LA_ICP_MS	UnivCal-Santa Barbara	University of California, Santa Barbara	Agilent 7700x	detrital	siliciclastic	sandstone	R20470-S03614	92	20.183	0.138446		92
R20470-S03615	3	CG13-05	Western USA	USA_Western	N_America	Western Mississippi Basin	Manning Formation	Lake Somerville Dam TX	30.3178	-96.5168	35	32	29	zircon	LA_ICP_MS	UnivCal-Santa Barbara	University of California, Santa Barbara	Agilent 7700x	detrital	siliciclastic	sandstone	R20470-S03615	136	20.183	0.138446		136
R20470-S03616	3	CG13-09	Western USA	USA_Western	N_America	Western Mississippi Basin	Wellborn Formation	Snook TX	30.4394	-96.4189	36	33	30	zircon	LA_ICP_MS	UnivCal-Santa Barbara	University of California, Santa Barbara	Agilent 7700x	detrital	siliciclastic	sandstone	R20470-S03616	135	20.183	0.138446		135
R20470-S03617	3	CG14-10	Western USA	USA_Western	N_America	Western Mississippi Basin	undifferentiated	Fulton TN	35.6152	-89.8856	34	31	28	zircon	LA_ICP_MS	UnivCal-Santa Barbara	University of California, Santa Barbara	Agilent 7700x	detrital	siliciclastic	sandstone	R20470-S03617	85	20.19	0.418926		85
R20470-S03618	3	CG14-11	Western USA	USA_Western	N_America	Western Mississippi Basin	undifferentiated	Forest City AR	35.0122	-90.7378	34	31	28	zircon	LA_ICP_MS	UnivCal-Santa Barbara	University of California, Santa Barbara	Agilent 7700x	detrital	siliciclastic	sandstone	R20470-S03618	119	20.189	0.138446		119
R20470-S03619	3	CG14-13	Western USA	USA_Western	N_America	Western Mississippi Basin	Claiborne Formation	Wynne AR	35.242	-90.7126	45	42	39	zircon	LA_ICP_MS	UnivCal-Santa Barbara	University of California, Santa Barbara	Agilent 7700x	detrital	siliciclastic	sandstone	R20470-S03619	118	20.189	0.138446		118
R20470-S03620	3	CG14-15	Western USA	USA_Western	N_America	Western Mississippi Basin	undifferentiated	Redfield AR	34.4201	-92.1594	36	33	30	zircon	LA_ICP_MS	UnivCal-Santa Barbara	University of California, Santa Barbara	Agilent 7700x	detrital	siliciclastic	sandstone	R20470-S03620	122	20.187	0.138446		122
R20470-S03621	3	CG14-18	Western USA	USA_Western	N_America	Western Mississippi Basin	Cook Mountain Formation	Calion AR	33.3117	-92.5216	58	55	52	zircon	LA_ICP_MS	UnivCal-Santa Barbara	University of California, Santa Barbara	Agilent 7700x	detrital	siliciclastic	sandstone	R20470-S03621	95	20.187	0.138446		95
R20470-S03622	3	CG14-02	Eastern USA	USA_Eastern	N_America	Eastern Mississippi Basin	Kosciusko Formation	Sardis Lake Dam MS	34.4209	-89.8052	61	58	55	zircon	LA_ICP_MS	UnivCal-Santa Barbara	University of California, Santa Barbara	Agilent 7700x	detrital	siliciclastic	sandstone	R20470-S03622	84	20.19	0.418926		84
R20470-S03623	3	CG14-23	Western USA	USA_Western	N_America	Western Mississippi Basin	undifferentiated	Spring Bank Ferry Landing AR	33.0884	-93.859	47	44	41	zircon	LA_ICP_MS	UnivCal-Santa Barbara	University of California, Santa Barbara	Agilent 7700x	detrital	siliciclastic	sandstone	R20470-S03623	106	20.186	0.138446		106
R20470-S03624	3	CG14-24	Western USA	USA_Western	N_America	Western Mississippi Basin	Queen City Formation	Atlanta TX	33.1198	-94.1793	53	50	47	zircon	LA_ICP_MS	UnivCal-Santa Barbara	University of California, Santa Barbara	Agilent 7700x	detrital	siliciclastic	sandstone	R20470-S03624	100	20.185	0.138446		100
R20470-S03625	3	CG14-25	Western USA	USA_Western	N_America	Western Mississippi Basin	Sparta Formation	Hughes Springs TX	32.9449	-94.6454	44	41	38	zircon	LA_ICP_MS	UnivCal-Santa Barbara	University of California, Santa Barbara	Agilent 7700x	detrital	siliciclastic	sandstone	R20470-S03625	107	20.185	0.138446		107
R20470-S03626	3	CG14-26	Western USA	USA_Western	N_America	Western Mississippi Basin	Sparta-Weches Formation	NE of Gilmer TX	32.7995	-94.8762	69	66	63	zircon	LA_ICP_MS	UnivCal-Santa Barbara	University of California, Santa Barbara	Agilent 7700x	detrital	siliciclastic	sandstone	R20470-S03626	81	20.185	0.138446		81
R20470-S03627	3	CG14-27	Western USA	USA_Western	N_America	Western Mississippi Basin	Sparta-Weches Formation	Mount Selman TX	32.0593	-95.2835	46	43	40	zircon	LA_ICP_MS	UnivCal-Santa Barbara	University of California, Santa Barbara	Agilent 7700x	detrital	siliciclastic	sandstone	R20470-S03627	132	20.184	0.138446		132
R20470-S03628	3	CG14-28	Western USA	USA_Western	N_America	Western Mississippi Basin	Sparta Formation	Jacksonville TX	31.9712	-95.2736	56	53	50	zircon	LA_ICP_MS	UnivCal-Santa Barbara	University of California, Santa Barbara	Agilent 7700x	detrital	siliciclastic	sandstone	R20470-S03628	79	20.184	0.138446		79
R20470-S03629	3	CG14-29	Western USA	USA_Western	N_America	Western Mississippi Basin	Queen City Formation	SSE of Jacksonville TX	31.8754	-95.2155	51	48	45	zircon	LA_ICP_MS	UnivCal-Santa Barbara	University of California, Santa Barbara	Agilent 7700x	detrital	siliciclastic	sandstone	R20470-S03629	94	20.184	0.138446		94
R20470-S03630	3	CG14-31	Western USA	USA_Western	N_America	Western Mississippi Basin	Yegua Formation	Lufkin TX	31.3788	-94.7295	39	36	33	zircon	LA_ICP_MS	UnivCal-Santa Barbara	University of California, Santa Barbara	Agilent 7700x	detrital	siliciclastic	sandstone	R20470-S03630	114	20.185	0.138446		114
R20470-S03631	3	CG14-33	Western USA	USA_Western	N_America	Western Mississippi Basin	Manning Formation	Zavala TX	31.1572	-94.4158	35	32	29	zircon	LA_ICP_MS	UnivCal-Santa Barbara	University of California, Santa Barbara	Agilent 7700x	detrital	siliciclastic	sandstone	R20470-S03631	129	20.185	0.138446		129
R20470-S03632	3	CG14-34	Western USA	USA_Western	N_America	Western Mississippi Basin	Cadell Formation	Lake Sam Rayburn TX	31.215	-94.3469	38	35	32	zircon	LA_ICP_MS	UnivCal-Santa Barbara	University of California, Santa Barbara	Agilent 7700x	detrital	siliciclastic	sandstone	R20470-S03632	80	20.185	0.138446		80
R20470-S03633	3	CG14-37	Western USA	USA_Western	N_America	Western Mississippi Basin	Sparta Formation	Weches TX	31.5319	-95.2457	46	43	40	zircon	LA_ICP_MS	UnivCal-Santa Barbara	University of California, Santa Barbara	Agilent 7700x	detrital	siliciclastic	sandstone	R20470-S03633	97	20.184	0.138446		97
R20470-S03634	3	CG14-04	Eastern USA	USA_Eastern	N_America	Eastern Mississippi Basin	Claiborne Formation	Chickasaw State Forest TN	35.3805	-88.8354	45	42	39	zircon	LA_ICP_MS	UnivCal-Santa Barbara	University of California, Santa Barbara	Agilent 7700x	detrital	siliciclastic	sandstone	R20470-S03634	98	20.191	0.418926		98
R20470-S03635	3	CG14-07	Eastern USA	USA_Eastern	N_America	Eastern Mississippi Basin	Claiborne-Jackson Formation	SW of Paducah KY	36.9751	-88.7591	45	42	39	zircon	LA_ICP_MS	UnivCal-Santa Barbara	University of California, Santa Barbara	Agilent 7700x	detrital	siliciclastic	sandstone	R20470-S03635	147	20.191	0.418926		147
R20470-S03636	3	CG14-09	Eastern USA	USA_Eastern	N_America	Eastern Mississippi Basin	Jackson Formation	Columbus Bluffs KY	36.7668	-89.1126	35	32	29	zircon	LA_ICP_MS	UnivCal-Santa Barbara	University of California, Santa Barbara	Agilent 7700x	detrital	siliciclastic	sandstone	R20470-S03636	113	20.19	0.418926		113
R20470-S03637	3	CG15-01	Western USA	USA_Western	N_America	Western Mississippi Basin	Queen City Formation	Waelder TX	29.687	-97.4111	50	47	44	zircon	LA_ICP_MS	UnivCal-Santa Barbara	University of California, Santa Barbara	Agilent 7700x	detrital	siliciclastic	sandstone	R20470-S03637	74	19.182	0.515249		74
R20470-S03638	3	CG15-02	Western USA	USA_Western	N_America	Western Mississippi Basin	Carrizo Formation	south of Luling TX	29.564	-97.6715	59	56	53	zircon	LA_ICP_MS	UnivCal-Santa Barbara	University of California, Santa Barbara	Agilent 7700x	detrital	siliciclastic	sandstone	R20470-S03638	115	19.182	0.515249		115
R20470-S03639	3	CG15-04	Western USA	USA_Western	N_America	Western Mississippi Basin	Queen City Formation	Leesville TX	29.3786	-97.7506	51	48	45	zircon	LA_ICP_MS	UnivCal-Santa Barbara	University of California, Santa Barbara	Agilent 7700x	detrital	siliciclastic	sandstone	R20470-S03639	115	19.182	0.515249		115
R20470-S03640	3	CG15-05	Western USA	USA_Western	N_America	Western Mississippi Basin	Manning Formation	Gwen Lake TX	29.2467	-97.5605	35	32	30	zircon	LA_ICP_MS	UnivCal-Santa Barbara	University of California, Santa Barbara	Agilent 7700x	detrital	siliciclastic	sandstone	R20470-S03640	122	19.182	0.515249		122
R20470-S03641	3	CG15-06	Western USA	USA_Western	N_America	Western Mississippi Basin	Whittset Formation	Westhoff TX	29.2311	-97.5426	34	31	28	zircon	LA_ICP_MS	UnivCal-Santa Barbara	University of California, Santa Barbara	Agilent 7700x	detrital	siliciclastic	sandstone	R20470-S03641	149	19.182	0.515249		149
R20470-S03642	3	CG15-09	Western USA	USA_Western	N_America	Western Mississippi Basin	Yegua Formation	Pleasanton TX	28.923	-98.4567	40	37	34	zircon	LA_ICP_MS	UnivCal-Santa Barbara	University of California, Santa Barbara	Agilent 7700x	detrital	siliciclastic	sandstone	R20470-S03642	128	19.181	0.515249		128
R20470-S03643	3	CG15-10	Western USA	USA_Western	N_America	Western Mississippi Basin	Cadell Formation	Campbellton TX	28.7327	-98.2767	34	31	28	zircon	LA_ICP_MS	UnivCal-Santa Barbara	University of California, Santa Barbara	Agilent 7700x	detrital	siliciclastic	sandstone	R20470-S03643	137	19.181	0.515249		137
R20470-S03644	3	CG15-11	Western USA	USA_Western	N_America	Western Mississippi Basin	Laredo Formation	west of Cotulla TX	28.3952	-99.4065	36	33	30	zircon	LA_ICP_MS	UnivCal-Santa Barbara	University of California, Santa Barbara	Agilent 7700x	detrital	siliciclastic	sandstone	R20470-S03644	133	19.18	0.515249		133
R20470-S03645	3	CG15-12	Western USA	USA_Western	N_America	Western Mississippi Basin	El Pico Formation	Catarina TX	28.3736	-99.6459	49	46	43	zircon	LA_ICP_MS	UnivCal-Santa Barbara	University of California, Santa Barbara	Agilent 7700x	detrital	siliciclastic	sandstone	R20470-S03645	159	19.18	0.515249		159
R20470-S03646	3	CG15-16	Western USA	USA_Western	N_America	Western Mississippi Basin	Carrizo Formation	Carrizo Springs TX	28.476	-99.8916	59	56	53	zircon	LA_ICP_MS	UnivCal-Santa Barbara	University of California, Santa Barbara	Agilent 7700x	detrital	siliciclastic	sandstone	R20470-S03646	129	19.18	0.515249		129
R20470-S03647	3	CG15-17	Western USA	USA_Western	N_America	Western Mississippi Basin	Bigford Formation	NW of Laredo TX	28.0351	-99.912	50	47	44	zircon	LA_ICP_MS	UnivCal-Santa Barbara	University of California, Santa Barbara	Agilent 7700x	detrital	siliciclastic	sandstone	R20470-S03647	148	19.18	0.515249		148
R20470-S03648	3	CG15-18	Western USA	USA_Western	N_America	Western Mississippi Basin	El Pico Formation	NW of Laredo TX	27.7356	-99.7443	49	46	43	zircon	LA_ICP_MS	UnivCal-Santa Barbara	University of California, Santa Barbara	Agilent 7700x	detrital	siliciclastic	sandstone	R20470-S03648	143	19.18	0.515249		143
R20470-S03649	3	CG15-19	Western USA	USA_Western	N_America	Western Mississippi Basin	Laredo Formation	Laredo TX	27.5344	-99.4391	42	39	36	zircon	LA_ICP_MS	UnivCal-Santa Barbara	University of California, Santa Barbara	Agilent 7700x	detrital	siliciclastic	sandstone	R20470-S03649	117	19.18	0.515249		117
R20470-S03650	3	CG15-20	Western USA	USA_Western	N_America	Western Mississippi Basin	Yegua Formation	Laredo TX	27.5477	-99.409	40	37	34	zircon	LA_ICP_MS	UnivCal-Santa Barbara	University of California, Santa Barbara	Agilent 7700x	detrital	siliciclastic	sandstone	R20470-S03650	135	19.18	0.515249		135
R20472-S03662	3	US2	France	Western Europe	Europe	NW Pyrenees/SW Alps	Lower Bedarieux Karst Bauxite	Bedarieux Mine	43.6042	3.20722	118	113	108	zircon	LA_ICP_MS	Montpellier-France	University of Montpellier, France	Thermo Scientific Element 2 XR	detrital	misc_sediments	bauxite	R20472-S03662	127	21.283	0.263101		127
R20472-S03663	3	US5	France	Western Europe	Europe	NW Pyrenees/SW Alps	Upper Bedarieux Karst Bauxite	Bedarieux Mine	43.6044	3.20667	118	113	108	zircon	LA_ICP_MS	Montpellier-France	University of Montpellier, France	Thermo Scientific Element 2 XR	detrital	misc_sediments	bauxite	R20472-S03663	126	21.283	0.263101		126
R20472-S03664	3	VL1	France	Western Europe	Europe	NW Pyrenees/SW Alps	Lower Villeveyrac Bauxite	Villeveyrac Quarry	43.5211	3.58278	118	113	108	zircon	LA_ICP_MS	Montpellier-France	University of Montpellier, France	Thermo Scientific Element 2 XR	detrital	misc_sediments	bauxite	R20472-S03664	130	21.283	0.263101		130
R20472-S03665	3	CB1	France	Western Europe	Europe	NW Pyrenees/SW Alps	Lapiaz of Karstified Limestone	Cambellies	43.4575	3.63306	118	113	108	zircon	LA_ICP_MS	Montpellier-France	University of Montpellier, France	Thermo Scientific Element 2 XR	detrital	misc_sediments	bauxite	R20472-S03665	129	21.283	0.263101		129
R20472-S03666	3	SdVL5	France	Western Europe	Europe	NW Pyrenees/SW Alps	Marine Glauconitic Sandstone	Villeveyrac Quarry	43.5206	3.58306	118	113	108	zircon	LA_ICP_MS	Montpellier-France	University of Montpellier, France	Thermo Scientific Element 2 XR	detrital	siliciclastic	sandstone	R20472-S03666	61	21.283	0.263101		61
R20472-S03667	3	Vg	France	Western Europe	Europe	NW Pyrenees/SW Alps	St Martin de Londres Valanginian Marl	St Martin de Londres	43.805	3.74222	118	113	108	zircon	LA_ICP_MS	Montpellier-France	University of Montpellier, France	Thermo Scientific Element 2 XR	detrital	carbonate	marl	R20472-S03667	11	21.283	0.263101		11
R20477-S03688	3	ALS15-70	China-Eastern	Eastern China	Asia	Central Asian Orogenic Belt	Amushan Formation	Zhusileng	41.8304	102.771	310	300	290	zircon	LA_ICP_MS	Beijing-Peking Univ	Peking Univ, Key Lab of Orog Belts/Crustal Evol	Agilent 7500ce	detrital	siliciclastic	sandstone	R20477-S03688	48	20.382	0.267432		48
R20477-S03689	3	ALS15-80	China-Eastern	Eastern China	Asia	Central Asian Orogenic Belt	Maihanhada Formation	Zhusileng	41.7668	102.857	271	266	261	zircon	LA_ICP_MS	Beijing-Peking Univ	Peking Univ, Key Lab of Orog Belts/Crustal Evol	Agilent 7500ce	detrital	siliciclastic	sandstone	R20477-S03689	38	20.382	0.267432		38
R20477-S03690	3	ALS15-64	China-Eastern	Eastern China	Asia	Central Asian Orogenic Belt	Haersuhai Formation	Zhusileng	41.901	102.713	260	255	250	zircon	LA_ICP_MS	Beijing-Peking Univ	Peking Univ, Key Lab of Orog Belts/Crustal Evol	Agilent 7500ce	detrital	siliciclastic	sandstone	R20477-S03690	39	20.382	0.267432		39
R20477-S03691	3	ALS15-103	China-Eastern	Eastern China	Asia	Central Asian Orogenic Belt	Maihanhada Formation	Hangwula	41.4714	103.751	276	271	266	zircon	LA_ICP_MS	Beijing-Peking Univ	Peking Univ, Key Lab of Orog Belts/Crustal Evol	Agilent 7500ce	detrital	siliciclastic	sandstone	R20477-S03691	45	20.383	0.267432		45
R20477-S03692	3	ALS15-110	China-Eastern	Eastern China	Asia	Central Asian Orogenic Belt	Aqide Formation	Hangwula	41.4599	103.731	265	260	255	zircon	LA_ICP_MS	Beijing-Peking Univ	Peking Univ, Key Lab of Orog Belts/Crustal Evol	Agilent 7500ce	detrital	siliciclastic	sandstone	R20477-S03692	35	20.383	0.267432		35
R20477-S03693	3	ALS15-113	China-Eastern	Eastern China	Asia	Central Asian Orogenic Belt	Aqide Formation	Hangwula	41.4507	103.726	265	260	255	zircon	LA_ICP_MS	Beijing-Peking Univ	Peking Univ, Key Lab of Orog Belts/Crustal Evol	Agilent 7500ce	detrital	siliciclastic	conglomerate	R20477-S03693	44	20.383	0.267432		44
R20480-S03713	3	19BK-36	China-Eastern	Eastern China	Asia	South China Craton	Lower Baiyang Formation	Xiazhongyuan	32.9106	105.305	720	710	700	zircon	LA_ICP_MS	Northwest ELAN-Xian	State Key Lab Geo Processes, NW Univ, Xi’an	Perkin Elmer ELAN 6100	detrital	siliciclastic	greywacke	R20480-S03713	56	20.385	0.267432		56
R20480-S03714	3	19BK-37	China-Eastern	Eastern China	Asia	South China Craton	Upper Baiyang Formation	Guan Ziling	32.9397	105.284	720	710	700	zircon	LA_ICP_MS	Northwest ELAN-Xian	State Key Lab Geo Processes, NW Univ, Xi’an	Perkin Elmer ELAN 6100	detrital	siliciclastic	greywacke	R20480-S03714	58	20.385	0.267432		58
R20480-S03715	3	19BK-39	China-Eastern	Eastern China	Asia	South China Craton	Lower Yangtianba Formation	Xietailing	32.9807	105.247	720	710	700	zircon	LA_ICP_MS	Northwest ELAN-Xian	State Key Lab Geo Processes, NW Univ, Xi’an	Perkin Elmer ELAN 6100	detrital	siliciclastic	greywacke	R20480-S03715	34	20.385	0.267432		34
R20480-S03716	3	19BK-42	China-Eastern	Eastern China	Asia	South China Craton	Upper Yangtianba Formation	Maoerju	33.0564	105.265	720	710	700	zircon	LA_ICP_MS	Northwest ELAN-Xian	State Key Lab Geo Processes, NW Univ, Xi’an	Perkin Elmer ELAN 6100	detrital	siliciclastic	sandstone	R20480-S03716	40	20.385	0.267432		40
R20481-S03717	3	My01	Myanmar	Southeast Asia	Asia	Eastern Himalayan Orogenic Belt	Pondaung Formation	Kawlin Town	23.7726	95.681	26	24	22	zircon	LA_ICP_MS	TrinityCollege-Dublin	Trinity College, Dublin, Department of Geology	Thermo Scientific iCAP-Qc	detrital	siliciclastic	sandstone	R20481-S03717	135	19.375	0.247793		135
R20481-S03718	3	My02	Myanmar	Southeast Asia	Asia	Eastern Himalayan Orogenic Belt	Pondaung Formation	Kyauktan Village	23.7935	95.8691	23	21	19	zircon	LA_ICP_MS	TrinityCollege-Dublin	Trinity College, Dublin, Department of Geology	Thermo Scientific iCAP-Qc	detrital	siliciclastic	sandstone	R20481-S03718	102	19.375	0.247793		102
R20481-S03719	3	My03	Myanmar	Southeast Asia	Asia	Eastern Himalayan Orogenic Belt	Lower Wabo Chaung Formation	Sanwin Range	24.0158	95.268	44	42	40	zircon	LA_ICP_MS	TrinityCollege-Dublin	Trinity College, Dublin, Department of Geology	Thermo Scientific iCAP-Qc	detrital	siliciclastic	sandstone	R20481-S03719	79	19.375	0.247793		79
R20481-S03720	3	My04	Myanmar	Southeast Asia	Asia	Eastern Himalayan Orogenic Belt	Lower Wabo Chaung Formation	Sanwin Range	24.0194	95.263	44	42	40	zircon	LA_ICP_MS	TrinityCollege-Dublin	Trinity College, Dublin, Department of Geology	Thermo Scientific iCAP-Qc	detrital	siliciclastic	sandstone	R20481-S03720	132	19.375	0.247793		132
R20481-S03721	3	My05	Myanmar	Southeast Asia	Asia	Eastern Himalayan Orogenic Belt	Gwegon Formation	Sanwin Range	24.0185	95.2576	22	20	18	zircon	LA_ICP_MS	TrinityCollege-Dublin	Trinity College, Dublin, Department of Geology	Thermo Scientific iCAP-Qc	detrital	siliciclastic	sandstone	R20481-S03721	91	19.375	0.247793		91
R20481-S03722	3	My06	Myanmar	Southeast Asia	Asia	Eastern Himalayan Orogenic Belt	Lower Wabo Chaung Formation	Sanwin Range	24.0262	95.2806	45	43	41	zircon	LA_ICP_MS	TrinityCollege-Dublin	Trinity College, Dublin, Department of Geology	Thermo Scientific iCAP-Qc	detrital	siliciclastic	sandstone	R20481-S03722	94	19.375	0.247793		94
R20481-S03723	3	My07	Myanmar	Southeast Asia	Asia	Eastern Himalayan Orogenic Belt	Upper Wabo Chaung Formation	Pinlebu Village	24.1661	95.43	40	38	36	zircon	LA_ICP_MS	TrinityCollege-Dublin	Trinity College, Dublin, Department of Geology	Thermo Scientific iCAP-Qc	detrital	siliciclastic	sandstone	R20481-S03723	102	19.375	0.247793		102
R20481-S03724	3	My08	Myanmar	Southeast Asia	Asia	Eastern Himalayan Orogenic Belt	Ketpanda Formation	east of Kanthaya Village	24.3868	95.5975	55	52	49	zircon	LA_ICP_MS	TrinityCollege-Dublin	Trinity College, Dublin, Department of Geology	Thermo Scientific iCAP-Qc	detrital	siliciclastic	shale	R20481-S03724	77	19.375	0.247793		77
R20481-S03725	3	My11	Myanmar	Southeast Asia	Asia	Eastern Himalayan Orogenic Belt	Minwun Basin Unit	Minwun Range	24.6657	95.9609	28	26	24	zircon	LA_ICP_MS	TrinityCollege-Dublin	Trinity College, Dublin, Department of Geology	Thermo Scientific iCAP-Qc	detrital	siliciclastic	sandstone	R20481-S03725	133	19.375	0.247793		133
R20481-S03726	3	My12	Myanmar	Southeast Asia	Asia	Eastern Himalayan Orogenic Belt	Minwun Basin Unit	Minwun Range	24.6654	95.9644	28	26	24	zircon	LA_ICP_MS	TrinityCollege-Dublin	Trinity College, Dublin, Department of Geology	Thermo Scientific iCAP-Qc	detrital	siliciclastic	sandstone	R20481-S03726	82	19.375	0.247793		82
R20481-S03727	3	My13	Myanmar	Southeast Asia	Asia	Eastern Himalayan Orogenic Belt	Minwun Basin Unit	Minwun Range	24.6681	96.0121	28	26	24	zircon	LA_ICP_MS	TrinityCollege-Dublin	Trinity College, Dublin, Department of Geology	Thermo Scientific iCAP-Qc	detrital	siliciclastic	sandstone	R20481-S03727	100	19.376	0.285479		100
R20481-S03728	3	My14	Myanmar	Southeast Asia	Asia	Eastern Himalayan Orogenic Belt	Padaung Formation	Gangaw Range	24.6353	96.0817	26	24	22	zircon	LA_ICP_MS	TrinityCollege-Dublin	Trinity College, Dublin, Department of Geology	Thermo Scientific iCAP-Qc	detrital	siliciclastic	sandstone	R20481-S03728	93	19.376	0.285479		93
R20481-S03729	3	My15	Myanmar	Southeast Asia	Asia	Eastern Himalayan Orogenic Belt	Okmintaung Formation	Gangaw Range	24.5991	96.0941	26	24	22	zircon	LA_ICP_MS	TrinityCollege-Dublin	Trinity College, Dublin, Department of Geology	Thermo Scientific iCAP-Qc	detrital	siliciclastic	sandstone	R20481-S03729	112	19.376	0.285479		112
R20481-S03730	3	My16	Myanmar	Southeast Asia	Asia	Eastern Himalayan Orogenic Belt	Irrawaddy Formation	Gangaw Range	24.991	96.4153	15	13	11	zircon	LA_ICP_MS	TrinityCollege-Dublin	Trinity College, Dublin, Department of Geology	Thermo Scientific iCAP-Qc	detrital	siliciclastic	sandstone	R20481-S03730	113	19.376	0.285479		113
R20481-S03731	3	My17	Myanmar	Southeast Asia	Asia	Eastern Himalayan Orogenic Belt	Minwun Basin Unit	Minwun Range	24.9688	96.2532	28	26	24	zircon	LA_ICP_MS	TrinityCollege-Dublin	Trinity College, Dublin, Department of Geology	Thermo Scientific iCAP-Qc	detrital	siliciclastic	sandstone	R20481-S03731	124	19.376	0.285479		124
R20482-S03732	3	GOR26	Italy	Western Europe	Europe	Southern Apennines	Gorgoglione Flysch	Gorgoglione Log 3 at 16m	40.4032	16.1531	17	11	5	zircon	LA_ICP_MS	Pavia-Italy	Univ of Padova IGG-CNR Lab, Pavia, Italy	Thermo Finnigan Element 1	detrital	siliciclastic	sandstone	R20482-S03732	11	20.296	4.31028		11
R20482-S03733	3	GOR18	Italy	Western Europe	Europe	Southern Apennines	Gorgoglione Flysch	Gorgoglione Log 3 at 15m	40.4032	16.1531	17	11	5	zircon	LA_ICP_MS	Pavia-Italy	Univ of Padova IGG-CNR Lab, Pavia, Italy	Thermo Finnigan Element 1	detrital	siliciclastic	sandstone	R20482-S03733	2	20.296	4.31028		2
R20482-S03734	3	GOR28	Italy	Western Europe	Europe	Southern Apennines	Gorgoglione Flysch	Gorgoglione Log 3 at 5m	40.4032	16.1531	17	11	5	zircon	LA_ICP_MS	Pavia-Italy	Univ of Padova IGG-CNR Lab, Pavia, Italy	Thermo Finnigan Element 1	detrital	siliciclastic	litharenite	R20482-S03734	4	20.296	4.31028		4
R20482-S03735	3	GOR4	Italy	Western Europe	Europe	Southern Apennines	Gorgoglione Flysch	Gorgoglione Log 3 at 1m	40.4032	16.1531	17	11	5	zircon	LA_ICP_MS	Pavia-Italy	Univ of Padova IGG-CNR Lab, Pavia, Italy	Thermo Finnigan Element 1	detrital	siliciclastic	litharenite	R20482-S03735	3	20.296	4.31028		3
R20482-S03736	3	GOR30	Italy	Western Europe	Europe	Southern Apennines	Gorgoglione Flysch	Gorgoglione Log 2 at 3m	40.3981	16.1541	17	11	5	zircon	LA_ICP_MS	Pavia-Italy	Univ of Padova IGG-CNR Lab, Pavia, Italy	Thermo Finnigan Element 1	detrital	siliciclastic	sandstone	R20482-S03736	7	20.296	4.31028		7
R20482-S03737	3	GOR1	Italy	Western Europe	Europe	Southern Apennines	Gorgoglione Flysch	Cirigliano Log 1 at 1m	40.3884	16.166	17	11	5	zircon	LA_ICP_MS	Pavia-Italy	Univ of Padova IGG-CNR Lab, Pavia, Italy	Thermo Finnigan Element 1	detrital	siliciclastic	litharenite	R20482-S03737	1	20.296	4.31028		1
R20483-S03738	3	CHA14	Mexico	Mexico	N_America	Gulf of Mexico sediments	Veracruz State beach sands	Chachalacas Beach	19.4221	-96.3202	0	0	0	zircon	LA_ICP_MS	Nat.Auto.Univ- Mexico	Nat'l Autonomous Univ of Mexico, Juriquilla	Thermo ICap Qc	detrital	modern_sediment	sand (beach)	R20483-S03738	21	19.183	0.515249		21
R20486-S03748	3	Kk	Western USA	USA_Western	N_America	Montana Rockies	Basal Kootenai Formation	NE of Elf Lake MT	45.9103	-110.962	150	130	110	zircon	LA_ICP_MS	Arizona-LaserChron	University of Arizona, LaserChron Lab	ThermoFisher Element 2	detrital	siliciclastic	conglomerate	R20486-S03748	169	21.169	0.0965953		169
R20486-S03749	3	Jm	Western USA	USA_Western	N_America	Montana Rockies	Morrison Formation	north of Elf Lake MT	45.91	-110.962	160	155	150	zircon	LA_ICP_MS	Arizona-LaserChron	University of Arizona, LaserChron Lab	ThermoFisher Element 2	detrital	siliciclastic	sandstone	R20486-S03749	191	21.169	0.0965953		191
R20486-S03750	3	Je	Western USA	USA_Western	N_America	Montana Rockies	Swift Sandstone	NW of Elf Lake MT	45.9095	-110.963	164	158	152	zircon	LA_ICP_MS	Arizona-LaserChron	University of Arizona, LaserChron Lab	ThermoFisher Element 2	detrital	siliciclastic	sandstone	R20486-S03750	194	21.169	0.0965953		194
R20486-S03751	3	IPq	Western USA	USA_Western	N_America	Montana Rockies	Quadrant Quartzite	SW of Fairy Lake MT	45.9014	-110.959	321	316	311	zircon	LA_ICP_MS	Arizona-LaserChron	University of Arizona, LaserChron Lab	ThermoFisher Element 2	detrital	meta_sedimentary	quartzite	R20486-S03751	181	21.169	0.0965953		181
R20486-S03752	3	IPMa	Western USA	USA_Western	N_America	Montana Rockies	Amsden Formation	SW of Fairy Lake MT	45.8999	-110.96	335	325	315	zircon	LA_ICP_MS	Arizona-LaserChron	University of Arizona, LaserChron Lab	ThermoFisher Element 2	detrital	siliciclastic	sandstone	R20486-S03752	199	21.169	0.0965953		199
R20486-S03753	3	Mk	Western USA	USA_Western	N_America	Montana Rockies	Kibbey Sandstone	SW of Fairy Lake MT	45.9008	-110.961	350	335	320	zircon	LA_ICP_MS	Arizona-LaserChron	University of Arizona, LaserChron Lab	ThermoFisher Element 2	detrital	siliciclastic	sandstone	R20486-S03753	69	21.169	0.0965953		69
R20486-S03754	3	Cf	Western USA	USA_Western	N_America	Montana Rockies	Flathead Sandstone	west of Sacagawea Peak MT	45.8945	-110.978	524	512	500	zircon	LA_ICP_MS	Arizona-LaserChron	University of Arizona, LaserChron Lab	ThermoFisher Element 2	detrital	siliciclastic	sandstone	R20486-S03754	189	21.169	0.0965953		189
R20486-S03755	3	Yla	Western USA	USA_Western	N_America	Montana Rockies	LaHood Formation	west of Sacagawea Peak MT	45.8942	-110.98	1750	1650	1550	zircon	LA_ICP_MS	Arizona-LaserChron	University of Arizona, LaserChron Lab	ThermoFisher Element 2	detrital	siliciclastic	sandstone	R20486-S03755	65	21.169	0.0965953		65
R20516-S03978	3	KM10	Brazil-Amazonian	Amazonian Brazil	S_America	Papecis Basin	Jauru Formation	Figueiropolis D'Oeste	-15.4166	-58.7101	360	350	340	zircon	LA_ICP_MS	Brasilia-Univ	University of Brasilia, Geochronology Laboratory	Thermo Finnigan Neptune HR	detrital	siliciclastic	conglomerate	R20516-S03978	27	16.221	2.31539		27
R20516-S03979	3	KM50	Brazil-Amazonian	Amazonian Brazil	S_America	Papecis Basin	Jauru Formation	Figueiropolis D'Oeste	-15.477	-58.7254	360	350	340	zircon	LA_ICP_MS	Brasilia-Univ	University of Brasilia, Geochronology Laboratory	Thermo Finnigan Neptune HR	detrital	siliciclastic	conglomerate	R20516-S03979	13	16.221	2.31539		13
R20516-S03980	3	KM102	Brazil-Amazonian	Amazonian Brazil	S_America	Papecis Basin	Jauru Formation	Pindaiuval	-15.6499	-58.7411	360	350	340	zircon	LA_ICP_MS	Brasilia-Univ	University of Brasilia, Geochronology Laboratory	Thermo Finnigan Neptune HR	detrital	siliciclastic	conglomerate	R20516-S03980	12	16.221	2.31539		12
R20516-S03981	3	KM20	Brazil-Amazonian	Amazonian Brazil	S_America	Papecis Basin	Jauru Formation	Figueiropolis D'Oeste	-15.4305	-58.7049	360	350	340	zircon	LA_ICP_MS	Brasilia-Univ	University of Brasilia, Geochronology Laboratory	Thermo Finnigan Neptune HR	detrital	siliciclastic	sandstone	R20516-S03981	14	16.221	2.31539		14
R20516-S03982	3	KM70	Brazil-Amazonian	Amazonian Brazil	S_America	Papecis Basin	Jauru Formation	Figueiropolis D'Oeste	-15.4361	-58.7474	360	350	340	zircon	LA_ICP_MS	Brasilia-Univ	University of Brasilia, Geochronology Laboratory	Thermo Finnigan Neptune HR	detrital	siliciclastic	conglomerate	R20516-S03982	26	16.221	2.31539		26
R20519-S04004	3	DZ2	Argentina	SW South America	S_America	Famatina Belt	Suri Formation	Chaschuil	-27.7829	-68.0267	486	473	460	zircon	LA_ICP_MS	Santiago-CEGA	University of Chile in Santiago, CEGA Lab	Thermo Fisher Scientific iCAP Q	detrital	siliciclastic	sandstone	R20519-S04004	38	15.211	0.526704		38
R20526-S04056	3	141009-04	China-Eastern	Eastern China	Asia	Central Asia Orogenic Belt	Gegenaobao Formation	Wusinihei	44.9608	117.154	280	270	260	zircon	LA_ICP_MS	Beijing-Peking Univ	Peking Univ, Key Lab of Orog Belts/Crustal Evol	Agilent 7500ce	detrital	siliciclastic	sandstone	R20526-S04056	52	21.397	0.73278		52
R20526-S04057	3	190531-12	China-Eastern	Eastern China	Asia	Central Asia Orogenic Belt	Gegenaobao Formation	Wulanhalaga	44.745	117.656	280	270	260	zircon	LA_ICP_MS	Beijing-Peking Univ	Peking Univ, Key Lab of Orog Belts/Crustal Evol	Agilent 7500ce	detrital	siliciclastic	sandstone	R20526-S04057	54	21.397	0.73278		54
R20526-S04058	3	190730-12	China-Eastern	Eastern China	Asia	Central Asia Orogenic Belt	Gegenaobao Formation	Wulanhalaga	44.8777	117.75	280	270	260	zircon	LA_ICP_MS	Beijing-Peking Univ	Peking Univ, Key Lab of Orog Belts/Crustal Evol	Agilent 7500ce	detrital	siliciclastic	sandstone	R20526-S04058	28	21.397	0.73278		28
R20526-S04059	3	110723-01	China-Eastern	Eastern China	Asia	Central Asia Orogenic Belt	Shoushangou Formation	West Ujimqin	44.6447	117.668	280	270	260	zircon	LA_ICP_MS	Beijing-Peking Univ	Peking Univ, Key Lab of Orog Belts/Crustal Evol	Agilent 7500ce	detrital	siliciclastic	sandstone	R20526-S04059	38	21.397	0.73278		38
R20526-S04060	3	190817-01	China-Eastern	Eastern China	Asia	Central Asia Orogenic Belt	Shoushangou Formation	Haorehada	44.4703	117.415	280	270	260	zircon	LA_ICP_MS	Beijing-Peking Univ	Peking Univ, Key Lab of Orog Belts/Crustal Evol	Agilent 7500ce	detrital	siliciclastic	sandstone	R20526-S04060	41	21.397	0.73278		41
R20526-S04061	3	190606-02	China-Eastern	Eastern China	Asia	Central Asia Orogenic Belt	Zhesi Formation	Haorehada	44.4811	117.444	270	260	250	zircon	LA_ICP_MS	Beijing-Peking Univ	Peking Univ, Key Lab of Orog Belts/Crustal Evol	Agilent 7500ce	detrital	siliciclastic	sandstone	R20526-S04061	46	21.397	0.73278		46
R20526-S04062	3	150422-11	China-Eastern	Eastern China	Asia	Central Asia Orogenic Belt	Shoushangou Formation	Haoletugaole	44.3519	117.588	280	270	260	zircon	LA_ICP_MS	Beijing-Peking Univ	Peking Univ, Key Lab of Orog Belts/Crustal Evol	Agilent 7500ce	detrital	siliciclastic	sandstone	R20526-S04062	22	21.397	0.73278		22
R20526-S04063	3	190602-05	China-Eastern	Eastern China	Asia	Central Asia Orogenic Belt	Benbatu Formation	Haoletugaole	44.3489	117.654	325	315	300	zircon	LA_ICP_MS	Beijing-Peking Univ	Peking Univ, Key Lab of Orog Belts/Crustal Evol	Agilent 7500ce	detrital	siliciclastic	sandstone	R20526-S04063	50	21.397	0.73278		50
R20526-S04064	3	190602-13	China-Eastern	Eastern China	Asia	Central Asia Orogenic Belt	Benbatu Formation	Haoletugaole	44.3492	117.656	325	315	300	zircon	LA_ICP_MS	Beijing-Peking Univ	Peking Univ, Key Lab of Orog Belts/Crustal Evol	Agilent 7500ce	detrital	siliciclastic	sandstone	R20526-S04064	48	21.397	0.73278		48
R20526-S04065	3	150326-12	China-Eastern	Eastern China	Asia	Central Asia Orogenic Belt	Amushan Formation	Haoletugaole	44.3644	117.693	305	295	285	zircon	LA_ICP_MS	Beijing-Peking Univ	Peking Univ, Key Lab of Orog Belts/Crustal Evol	Agilent 7500ce	detrital	siliciclastic	sandstone	R20526-S04065	42	21.397	0.73278		42
R20535-S04091	3	99RS38	Ecuador	Northern South America	S_America	Cordillera Real	Chiguinda Unit	east of Loja	-3.99389	-79.1394	355	335	315	zircon	LA_ICP_MS	Lausanne-Switzerland	Inst Earth Sci, Univ of Lausanne, Switzerland	Thermo Scientific Element XR	detrital	meta_sedimentary	quartzite	R20535-S04091	57	17.2	1.06914		57
R20535-S04092	3	99RS39	Ecuador	Northern South America	S_America	Cordillera Real	Chiguinda Unit	east of Loja	-3.98756	-79.0939	355	335	315	zircon	LA_ICP_MS	Lausanne-Switzerland	Inst Earth Sci, Univ of Lausanne, Switzerland	Thermo Scientific Element XR	detrital	meta_sedimentary	quartzite	R20535-S04092	55	17.2	1.06914		55
R20535-S04093	3	11RC20	Ecuador	Northern South America	S_America	Cordillera Real	Chiguinda Unit	east of Loja	-3.98756	-79.1067	355	335	315	zircon	LA_ICP_MS	Lausanne-Switzerland	Inst Earth Sci, Univ of Lausanne, Switzerland	Thermo Scientific Element XR	detrital	meta_sedimentary	schist	R20535-S04093	41	17.2	1.06914		41
R20535-S04094	3	13AP53	Ecuador	Northern South America	S_America	Cordillera Real	Chiguinda Unit	east of Loja	-3.99061	-79.1076	355	335	315	zircon	LA_ICP_MS	Lausanne-Switzerland	Inst Earth Sci, Univ of Lausanne, Switzerland	Thermo Scientific Element XR	detrital	meta_sedimentary	meta-sandstone	R20535-S04094	47	17.2	1.06914		47
R20535-S04095	3	13AP54	Ecuador	Northern South America	S_America	Cordillera Real	Chiguinda Unit	east of Loja	-3.99233	-79.107	355	335	315	zircon	LA_ICP_MS	Lausanne-Switzerland	Inst Earth Sci, Univ of Lausanne, Switzerland	Thermo Scientific Element XR	detrital	meta_sedimentary	meta-sandstone	R20535-S04095	41	17.2	1.06914		41
R20535-S04096	3	99RS53	Ecuador	Northern South America	S_America	Cordillera Real	Chiguinda Unit	SE of Gualaceo	-3.01261	-78.5989	355	335	315	zircon	LA_ICP_MS	Lausanne-Switzerland	Inst Earth Sci, Univ of Lausanne, Switzerland	Thermo Scientific Element XR	detrital	meta_sedimentary	quartzite	R20535-S04096	36	17.201	1.06914		36
R20535-S04097	3	99RS55	Ecuador	Northern South America	S_America	Cordillera Real	Chiguinda Unit	SE of Gualaceo	-3.00261	-78.6541	355	335	315	zircon	LA_ICP_MS	Lausanne-Switzerland	Inst Earth Sci, Univ of Lausanne, Switzerland	Thermo Scientific Element XR	detrital	meta_sedimentary	schist	R20535-S04097	52	17.201	1.06914		52
R20535-S04098	3	11RC27	Ecuador	Northern South America	S_America	Cordillera Real	Chiguinda Unit	Zunac	-2.20428	-78.3659	355	335	315	zircon	LA_ICP_MS	Lausanne-Switzerland	Inst Earth Sci, Univ of Lausanne, Switzerland	Thermo Scientific Element XR	detrital	meta_sedimentary	quartzite	R20535-S04098	51	17.201	1.06914		51
R20535-S04099	3	13AP33	Ecuador	Northern South America	S_America	Cordillera Real	Amotape Complex	north of Bellamaria	-3.71461	-79.8528	327	317	307	zircon	LA_ICP_MS	Lausanne-Switzerland	Inst Earth Sci, Univ of Lausanne, Switzerland	Thermo Scientific Element XR	detrital	meta_sedimentary	schist	R20535-S04099	50	17.2	1.06914		50
R20537-S04113	3	Barr	Brazil-Southeast	Eastern South America	S_America	South Amer Continental Margin	Barreiras Formation	Muribeca	-21.1954	-41.0152	23	13	3	zircon	LA_ICP_MS	Para-Iso	Federal Univ of Para, Isotope Geo Lab (Para-Iso)	Thermo Finnigan Neptune MC	detrital	siliciclastic	sandstone	R20537-S04113	310	15.238	1.07034		310
R20540-S04124	3	GS-3DA	Poland	Eastern Europe	Europe	Bohemian Massif	Gory Sowie Metasediments	Walbrzych	50.7167	16.3757	515	500	485	zircon	LA_ICP_MS	Prague-CzechGeoSurvey	Czech Geological Survey, Prague	Agilent 7900x	detrital	meta_sedimentary	paragneiss	R20540-S04124	7	21.296	0.263101		7
R20540-S04125	3	GS-5B3	Poland	Eastern Europe	Europe	Bohemian Massif	Gory Sowie Metasediments	Walbrzych	50.7167	16.3757	515	500	485	zircon	LA_ICP_MS	Prague-CzechGeoSurvey	Czech Geological Survey, Prague	Agilent 7900x	detrital	meta_sedimentary	paragneiss	R20540-S04125	24	21.296	0.263101		24
R20540-S04126	3	GS-2D	Poland	Eastern Europe	Europe	Bohemian Massif	Gory Sowie Metasediments	Walbrzych	50.7167	16.3757	515	500	485	zircon	LA_ICP_MS	Prague-CzechGeoSurvey	Czech Geological Survey, Prague	Agilent 7900x	detrital	meta_sedimentary	paragneiss	R20540-S04126	24	21.296	0.263101		24
R20540-S04127	3	GS-20D-A	Poland	Eastern Europe	Europe	Bohemian Massif	Gory Sowie Metasediments	Walbrzych	50.7167	16.3757	515	500	485	zircon	LA_ICP_MS	Prague-CzechGeoSurvey	Czech Geological Survey, Prague	Agilent 7900x	detrital	meta_sedimentary	paragneiss	R20540-S04127	15	21.296	0.263101		15
R20542-S04134	3	AND1-1	Uruguay	Eastern South America	S_America	Parana Basin	San Gregorio Formation	Andresito	-33.1561	-57.1748	525	505	485	zircon	LA_ICP_MS	UnivCal-Davis	University of California at Davis	Thermo Scientific Element XR	detrital	siliciclastic	sandstone	R20542-S04134	65	14.222	0.431774		65
R20542-S04135	3	LMF-2	Uruguay	Eastern South America	S_America	Parana Basin	San Gregorio Formation	Cerro de las Cuentas	-32.6554	-54.5827	555	535	515	zircon	LA_ICP_MS	UnivCal-Davis	University of California at Davis	Thermo Scientific Element XR	detrital	siliciclastic	sandstone	R20542-S04135	38	14.225	0.431774		38
R20542-S04136	3	LMF-3	Uruguay	Eastern South America	S_America	Parana Basin	San Gregorio Formation	Cerro de las Cuentas	-32.6561	-54.585	520	510	500	zircon	LA_ICP_MS	UnivCal-Davis	University of California at Davis	Thermo Scientific Element XR	detrital	siliciclastic	diamictite	R20542-S04136	27	14.225	0.431774		27
R20542-S04137	3	LMF-5	Uruguay	Eastern South America	S_America	Parana Basin	Tres Islas Formation	Cerro de las Cuentas	-32.6602	-54.5739	555	535	515	zircon	LA_ICP_MS	UnivCal-Davis	University of California at Davis	Thermo Scientific Element XR	detrital	siliciclastic	sandstone	R20542-S04137	26	14.225	0.431774		26
R20542-S04138	3	SUS-1	Brazil-Southeast	Eastern South America	S_America	Parana Basin	Itarare Group	Ibare	-30.7676	-54.2788	580	560	540	zircon	LA_ICP_MS	UnivCal-Davis	University of California at Davis	Thermo Scientific Element XR	detrital	siliciclastic	diamictite	R20542-S04138	21	14.225	0.431774		21
R20542-S04139	3	LP-3	Uruguay	Eastern South America	S_America	Parana Basin	Cerro Pelado Formation	Melo	-32.387	-54.1057	525	505	485	zircon	LA_ICP_MS	UnivCal-Davis	University of California at Davis	Thermo Scientific Element XR	detrital	siliciclastic	sandstone	R20542-S04139	52	14.225	0.431774		52
R20543-S04140	3	GJ1701-01	China-Western	Western China	Asia	Tibetan Plateau	Tangza Fm Member 4	Western Tangza Basin	32.7063	81.362	112	105	98	zircon	LA_ICP_MS	Beijing-CUGB	China University of Geosciences, Beijing	Agilent 7500a	detrital	siliciclastic	sandstone	R20543-S04140	75	20.361	0.340219		75
R20543-S04141	3	GJX01-06	China-Western	Western China	Asia	Tibetan Plateau	Tangza Fm Member 2	Western Tangza Basin	32.6491	81.4731	119	109	99	zircon	LA_ICP_MS	Beijing-CUGB	China University of Geosciences, Beijing	Agilent 7500a	detrital	siliciclastic	sandstone	R20543-S04141	54	20.361	0.340219		54
R20543-S04142	3	GJX02-02	China-Western	Western China	Asia	Tibetan Plateau	Tangza Fm Member 3	Western Tangza Basin	32.6491	81.4731	114	109	104	zircon	LA_ICP_MS	Beijing-CUGB	China University of Geosciences, Beijing	Agilent 7500a	detrital	siliciclastic	sandstone	R20543-S04142	70	20.361	0.340219		70
R20543-S04143	3	GJ1601-10	China-Western	Western China	Asia	Tibetan Plateau	Tangza Fm Member 2	Western Tangza Basin	32.67	81.3837	115	105	95	zircon	LA_ICP_MS	Wuhan-Analytical	Wuhan Sample Solution Analytical Technology Co.	Agilent 7700e	detrital	siliciclastic	sandstone	R20543-S04143	39	20.361	0.340219		39
R20543-S04144	3	GJ1601-20	China-Western	Western China	Asia	Tibetan Plateau	Tangza Fm Member 3	Western Tangza Basin	32.67	81.3837	106	100	95	zircon	LA_ICP_MS	Wuhan-Analytical	Wuhan Sample Solution Analytical Technology Co.	Agilent 7700e	detrital	siliciclastic	sandstone	R20543-S04144	46	20.361	0.340219		46
R20546-S04154	3	BJG-01	China-Eastern	Eastern China	Asia	Western Ordos Basin	Zhiluo Formation	Helan Mountain	39.0992	106.153	174	169	164	zircon	LA_ICP_MS	Northwest Univ-Xian	State Key Lab Cont. Dynamics, NW Univ, Xi’an	Agilent 7500a	detrital	siliciclastic	sandstone	R20546-S04154	46	20.386	0.267432		46
R20546-S04155	3	DZC-02	China-Eastern	Eastern China	Asia	Western Ordos Basin	Zhiluo Formation	Kexue Mountain	38.1873	105.617	174	169	164	zircon	LA_ICP_MS	Northwest Univ-Xian	State Key Lab Cont. Dynamics, NW Univ, Xi’an	Agilent 7500a	detrital	siliciclastic	arkose	R20546-S04155	45	20.385	0.267432		45
R20546-S04156	3	EDL-16	China-Eastern	Eastern China	Asia	Western Ordos Basin	Zhiluo Formation	Helan Mountain	39.0454	105.993	174	169	164	zircon	LA_ICP_MS	Northwest Univ-Xian	State Key Lab Cont. Dynamics, NW Univ, Xi’an	Agilent 7500a	detrital	siliciclastic	sandstone	R20546-S04156	42	20.385	0.267432		42
R20546-S04157	3	S102-13	China-Eastern	Eastern China	Asia	Western Ordos Basin	Zhiluo Formation	Wangjia Mtn Drillcore S102 at 1220m	36.8685	104.838	174	169	164	zircon	LA_ICP_MS	Northwest Univ-Xian	State Key Lab Cont. Dynamics, NW Univ, Xi’an	Agilent 7500a	detrital	siliciclastic	arkose	R20546-S04157	21	20.384	0.267432		21
R20546-S04158	3	BYD-02	China-Eastern	Eastern China	Asia	Western Ordos Basin	Zhiluo Formation	NE of Baiyin	36.6221	104.263	174	169	164	zircon	LA_ICP_MS	Northwest Univ-Xian	State Key Lab Cont. Dynamics, NW Univ, Xi’an	Agilent 7500a	detrital	siliciclastic	arkose	R20546-S04158	26	20.384	0.267432		26
R20546-S04159	3	SXZ-06	China-Eastern	Eastern China	Asia	Western Ordos Basin	Zhiluo Formation	Zhongju	36.3805	106.269	174	169	164	zircon	LA_ICP_MS	Northwest Univ-Xian	State Key Lab Cont. Dynamics, NW Univ, Xi’an	Agilent 7500a	detrital	siliciclastic	arkose	R20546-S04159	38	20.386	0.267432		38
R20547-S04160	3	DL-030118	Western USA	USA_Western	N_America	North American Cordillera	Saline Valley Formation	Saline Valley Calif	37.059	-117.87	540	530	520	zircon	LA_ICP_MS	Austin-Texas	Univ of Texas- Austin, UTChron Geo-Themo Lab	ThermoFisher Element 2	detrital	siliciclastic	sandstone	R20547-S04160	45	20.162	0.150488		45
R20547-S04161	3	DL-271217	Western USA	USA_Western	N_America	North American Cordillera	Wood Canyon Formation	Eurika Dunes Calif	37.1664	-117.709	525	515	505	zircon	LA_ICP_MS	Austin-Texas	Univ of Texas- Austin, UTChron Geo-Themo Lab	ThermoFisher Element 2	detrital	meta_sedimentary	quartzite	R20547-S04161	27	20.162	0.150488		27
R20547-S04162	3	DL-040118	Western USA	USA_Western	N_America	North American Cordillera	Carrara Formation	Last Chance Mountain	37.2236	-117.711	505	495	485	zircon	LA_ICP_MS	Austin-Texas	Univ of Texas- Austin, UTChron Geo-Themo Lab	ThermoFisher Element 2	detrital	siliciclastic	shale	R20547-S04162	74	20.162	0.150488		74
R20547-S04163	3	Zabriske6	Western USA	USA_Western	N_America	North American Cordillera	Zabriskie Quartzite	Last Chance Mountain	37.2287	-117.71	515	505	495	zircon	LA_ICP_MS	Austin-Texas	Univ of Texas- Austin, UTChron Geo-Themo Lab	ThermoFisher Element 2	detrital	meta_sedimentary	quartzite	R20547-S04163	91	20.162	0.150488		91
R20547-S04164	3	PH-7-11-13-1	Western USA	USA_Western	N_America	North American Cordillera	Wyman Formation	Big Pine Calif	37.1685	-118.194	640	590	540	zircon	LA_ICP_MS	Austin-Texas	Univ of Texas- Austin, UTChron Geo-Themo Lab	ThermoFisher Element 2	detrital	siliciclastic	argillite	R20547-S04164	8	20.161	0.150488		8
R20547-S04165	3	PH-7-16-13-3	Western USA	USA_Western	N_America	North American Cordillera	Wyman Formation	east of Bishop Calif	37.4376	-118.168	640	590	540	zircon	LA_ICP_MS	Austin-Texas	Univ of Texas- Austin, UTChron Geo-Themo Lab	ThermoFisher Element 2	detrital	siliciclastic	argillite	R20547-S04165	38	20.161	0.150488		38
R20547-S04166	3	PH-7-16-13-2A-2B	Western USA	USA_Western	N_America	North American Cordillera	Harkless Formation	east of Bishop Calif	37.4024	-118.226	540	530	520	zircon	LA_ICP_MS	Austin-Texas	Univ of Texas- Austin, UTChron Geo-Themo Lab	ThermoFisher Element 2	detrital	siliciclastic	shale	R20547-S04166	17	20.161	0.150488		17
R20549-S04170	3	LHW17	India	Southern Asia	Asia	Base Indian Himalaya sediments	Tal Formation	Landour	30.4535	78.1114	540	515	490	zircon	LA_ICP_MS	Monash-Univ	Monash University, Melbourne, Australia	Thermo Fisher iCAP TQ	detrital	siliciclastic	sandstone	R20549-S04170	34	20.358	0.340219		34
R20549-S04171	3	LHW16	India	Southern Asia	Asia	Base Indian Himalaya sediments	Krol Formation	Rajpur	30.3601	78.1411	630	605	580	zircon	LA_ICP_MS	Monash-Univ	Monash University, Melbourne, Australia	Thermo Fisher iCAP TQ	detrital	siliciclastic	sandstone	R20549-S04171	14	20.358	0.340219		14
R20549-S04172	3	LHW18	India	Southern Asia	Asia	Base Indian Himalaya sediments	Krol Formation	Kuwa Lagga Mundani	30.4729	78.1761	630	605	580	zircon	LA_ICP_MS	Monash-Univ	Monash University, Melbourne, Australia	Thermo Fisher iCAP TQ	detrital	siliciclastic	sandstone	R20549-S04172	20	20.358	0.340219		20
R20549-S04173	3	LHW20	India	Southern Asia	Asia	Base Indian Himalaya sediments	Infra Krol Formation	Kith	30.4729	78.1761	630	605	580	zircon	LA_ICP_MS	Monash-Univ	Monash University, Melbourne, Australia	Thermo Fisher iCAP TQ	detrital	siliciclastic	siltstone	R20549-S04173	4	20.358	0.340219		4
R20549-S04174	3	LHW19	India	Southern Asia	Asia	Base Indian Himalaya sediments	Blaini Formation	Kith	30.4729	78.1761	700	670	640	zircon	LA_ICP_MS	Monash-Univ	Monash University, Melbourne, Australia	Thermo Fisher iCAP TQ	detrital	siliciclastic	tillite	R20549-S04174	34	20.358	0.340219		34
R20549-S04175	3	LHW02	India	Southern Asia	Asia	Base Indian Himalaya sediments	Blaini Formation	NE of Dehradun	30.3448	78.1287	700	670	640	zircon	LA_ICP_MS	Monash-Univ	Monash University, Melbourne, Australia	Thermo Fisher iCAP TQ	detrital	siliciclastic	tillite	R20549-S04175	50	20.358	0.340219		50
R20549-S04176	3	LHW01	India	Southern Asia	Asia	Base Indian Himalaya sediments	Nagthat Formation	NE of Dehradun	30.3448	78.1287	780	750	720	zircon	LA_ICP_MS	Monash-Univ	Monash University, Melbourne, Australia	Thermo Fisher iCAP TQ	detrital	siliciclastic	sandstone	R20549-S04176	50	20.358	0.340219		50
R20550-S04177	3	DZT2-MH-78	India	Southern Asia	Asia	Indus Suture Zone	Nurla Formation	Mahe	33.2648	78.4667	51	49	47	zircon	LA_ICP_MS	Arizona-LaserChron	University of Arizona, LaserChron Lab	ThermoFisher Element 2	detrital	siliciclastic	sandstone	R20550-S04177	220	20.358	0.340219		220
R20550-S04178	3	DZAR2-HMS-77	India	Southern Asia	Asia	Indus Suture Zone	Hemis Formation	Martselang	33.8905	77.7233	38	36	34	zircon	LA_ICP_MS	Arizona-LaserChron	University of Arizona, LaserChron Lab	ThermoFisher Element 2	detrital	siliciclastic	sandstone	R20550-S04178	257	20.357	0.340219		257
R20550-S04179	3	DZT-SKG-02	India	Southern Asia	Asia	Indus Suture Zone	Basgo Formation	Khalsi	34.3743	76.8979	28	26	24	zircon	LA_ICP_MS	Arizona-LaserChron	University of Arizona, LaserChron Lab	ThermoFisher Element 2	detrital	siliciclastic	sandstone	R20550-S04179	270	20.356	0.340219		270
R20550-S04180	3	DZA-SKR-16	India	Southern Asia	Asia	Indus Suture Zone	Temesgam Formation	Skurbuchan	34.4454	76.6873	27	25	23	zircon	LA_ICP_MS	Arizona-LaserChron	University of Arizona, LaserChron Lab	ThermoFisher Element 2	detrital	siliciclastic	sandstone	R20550-S04180	219	20.356	0.340219		219
R20552-S04183	3	PQ1503-06	China-Western	Western China	Asia	Tibetan Plateau	Quemoco Formation	7 km south of Amuco Lake	33.3749	86.6834	175	171	167	zircon	LA_ICP_MS	Nanjing-NormalUniv	Nanjing Normal University	Agilent 7700x	detrital	siliciclastic	sandstone	R20552-S04183	83	20.366	0.340219		83
R20552-S04184	3	PQ1503-03	China-Western	Western China	Asia	Tibetan Plateau	Quemoco Formation	7 km south of Amuco Lake	33.3749	86.6834	195	190	185	zircon	LA_ICP_MS	Nanjing-NormalUniv	Nanjing Normal University	Agilent 7700x	detrital	siliciclastic	sandstone	R20552-S04184	95	20.366	0.340219		95
R20552-S04185	3	PQ1503-08	China-Western	Western China	Asia	Tibetan Plateau	Quemoco Formation	7 km south of Amuco Lake	33.3749	86.6834	186	182	178	zircon	LA_ICP_MS	Nanjing-NormalUniv	Nanjing Normal University	Agilent 7700x	detrital	siliciclastic	sandstone	R20552-S04185	69	20.366	0.340219		69
R20552-S04186	3	PQ1503-15	China-Western	Western China	Asia	Tibetan Plateau	Quemoco Formation	7 km south of Amuco Lake	33.3749	86.6834	198	194	190	zircon	LA_ICP_MS	Nanjing-NormalUniv	Nanjing Normal University	Agilent 7700x	detrital	siliciclastic	sandstone	R20552-S04186	50	20.366	0.340219		50
R20552-S04187	3	PQ1503-41	China-Western	Western China	Asia	Tibetan Plateau	Quemoco Formation	7 km south of Amuco Lake	33.3749	86.6834	186	182	178	zircon	LA_ICP_MS	Nanjing-NormalUniv	Nanjing Normal University	Agilent 7700x	detrital	siliciclastic	sandstone	R20552-S04187	111	20.366	0.340219		111
R20552-S04188	3	PQ1603-02	China-Western	Western China	Asia	Tibetan Plateau	Xiali Formation	3 km south of Amuco Lake	33.4237	86.6917	165	162	159	zircon	LA_ICP_MS	Nanjing-NormalUniv	Nanjing Normal University	Agilent 7700x	detrital	siliciclastic	sandstone	R20552-S04188	67	20.366	0.340219		67
R20552-S04189	3	PQ1603-08	China-Western	Western China	Asia	Tibetan Plateau	Xiali Formation	3 km south of Amuco Lake	33.4237	86.6917	174	171	168	zircon	LA_ICP_MS	Nanjing-NormalUniv	Nanjing Normal University	Agilent 7700x	detrital	siliciclastic	sandstone	R20552-S04189	95	20.366	0.340219		95
R20552-S04190	3	PQ1603-15	China-Western	Western China	Asia	Tibetan Plateau	Xiali Formation	3 km south of Amuco Lake	33.4237	86.6917	162	159	156	zircon	LA_ICP_MS	Nanjing-NormalUniv	Nanjing Normal University	Agilent 7700x	detrital	siliciclastic	sandstone	R20552-S04190	76	20.366	0.340219		76
R20553-S04191	3	93-551	Greenland	Greenland	N_America	East Greenland Caledonides	Lindemans Bugt Formation	Wollaston	74.666	-20.5	145	141	137	zircon	LA_ICP_MS	CurtinUniv-Perth-Ag7700	Curtin University - John deLaeter Center	Agilent 7700s	detrital	siliciclastic	sandstone	R20553-S04191	21	23.259	6.46798		21
R20553-S04192	3	118370	Greenland	Greenland	N_America	East Greenland Caledonides	Palnatokes Bjerg Formation	Wollaston	74.4542	-20.1404	140	135	130	zircon	LA_ICP_MS	CurtinUniv-Perth-Ag7700	Curtin University - John deLaeter Center	Agilent 7700s	detrital	siliciclastic	sandstone	R20553-S04192	12	23.259	6.46798		12
R20553-S04193	3	342155	Greenland	Greenland	N_America	East Greenland Caledonides	Palnatokes Bjerg Formation	Wollaston	74.6583	-20.55	140	135	130	zircon	LA_ICP_MS	CurtinUniv-Perth-Ag7700	Curtin University - John deLaeter Center	Agilent 7700s	detrital	siliciclastic	sandstone	R20553-S04193	29	23.259	6.46798		29
R20553-S04194	3	469804	Greenland	Greenland	N_America	East Greenland Caledonides	Palnatokes Bjerg Formation	Wollaston	74.4482	-20.1964	140	135	130	zircon	LA_ICP_MS	CurtinUniv-Perth-Ag7700	Curtin University - John deLaeter Center	Agilent 7700s	detrital	siliciclastic	sandstone	R20553-S04194	27	23.259	6.46798		27
R20553-S04195	3	469817	Greenland	Greenland	N_America	East Greenland Caledonides	Jakobsstigen Formation	Wollaston	74.4535	-20.1918	168	164	160	zircon	LA_ICP_MS	CurtinUniv-Perth-Ag7700	Curtin University - John deLaeter Center	Agilent 7700s	detrital	siliciclastic	sandstone	R20553-S04195	26	23.259	6.46798		26
R20553-S04196	3	518403	Greenland	Greenland	N_America	East Greenland Caledonides	Lindemans Bugt Formation	Wollaston	74.6656	-20.5003	145	141	137	zircon	LA_ICP_MS	CurtinUniv-Perth-Ag7700	Curtin University - John deLaeter Center	Agilent 7700s	detrital	siliciclastic	sandstone	R20553-S04196	42	23.259	6.46798		42
R20553-S04197	3	539411	Greenland	Greenland	N_America	East Greenland Caledonides	Intrabasaltic sediments	Wollaston	74.4256	-19.2358	54	51	48	zircon	LA_ICP_MS	CurtinUniv-Perth-Ag8900	Curtin University - John deLaeter Center	Agilent 8900	detrital	siliciclastic	sandstone	R20553-S04197	17	23.26	6.46798		17
R20553-S04198	3	539406	Greenland	Greenland	N_America	East Greenland Caledonides	Bernbjerg Formation	Wollaston	74.4527	-20.1897	160	155	150	zircon	LA_ICP_MS	CurtinUniv-Perth-Ag8900	Curtin University - John deLaeter Center	Agilent 8900	detrital	siliciclastic	sandstone	R20553-S04198	9	23.259	6.46798		9
R20553-S04199	3	539401	Greenland	Greenland	N_America	East Greenland Caledonides	Pelion Formation	Wollaston	74.4563	-20.2319	170	165	160	zircon	LA_ICP_MS	CurtinUniv-Perth-Ag8900	Curtin University - John deLaeter Center	Agilent 8900	detrital	siliciclastic	sandstone	R20553-S04199	7	23.259	6.46798		7
R20553-S04200	3	539425	Greenland	Greenland	N_America	East Greenland Caledonides	Sub-basaltic sands	Wollaston	74.3412	-19.3575	58	55	52	zircon	LA_ICP_MS	CurtinUniv-Perth-Ag8900	Curtin University - John deLaeter Center	Agilent 8900	detrital	siliciclastic	conglomerate	R20553-S04200	24	23.26	6.46798		24
R20553-S04201	3	539439	Greenland	Greenland	N_America	East Greenland Caledonides	Sub-basaltic sands	Wollaston	74.2778	-19.3648	58	55	52	zircon	LA_ICP_MS	CurtinUniv-Perth-Ag8900	Curtin University - John deLaeter Center	Agilent 8900	detrital	siliciclastic	sandstone	R20553-S04201	14	23.26	6.46798		14
R20553-S04202	3	539445	Greenland	Greenland	N_America	East Greenland Caledonides	Stratumbjerg Formation	Wollaston	74.551	-20.6215	130	120	110	zircon	LA_ICP_MS	CurtinUniv-Perth-Ag8900	Curtin University - John deLaeter Center	Agilent 8900	detrital	siliciclastic	sandstone	R20553-S04202	22	23.259	6.46798		22
R20553-S04203	3	539449	Greenland	Greenland	N_America	East Greenland Caledonides	Traill Ø Group	Clavering	74.2772	-21.8321	320	312	304	zircon	LA_ICP_MS	CurtinUniv-Perth-Ag8900	Curtin University - John deLaeter Center	Agilent 8900	detrital	siliciclastic	sandstone	R20553-S04203	9	23.258	6.46798		9
R20553-S04204	3	539451	Greenland	Greenland	N_America	East Greenland Caledonides	Sub-basaltic volcaniclastic	Clavering	74.2765	-21.8314	58	55	52	zircon	LA_ICP_MS	CurtinUniv-Perth-Ag8900	Curtin University - John deLaeter Center	Agilent 8900	detrital	siliciclastic	conglomerate	R20553-S04204	3	23.258	6.46798		3
R20553-S04205	3	539459	Greenland	Greenland	N_America	East Greenland Caledonides	Wordie Creek Group	Clavering	74.1537	-20.7272	240	225	210	zircon	LA_ICP_MS	CurtinUniv-Perth-Ag8900	Curtin University - John deLaeter Center	Agilent 8900	detrital	siliciclastic	sandstone	R20553-S04205	17	23.259	6.46798		17
R20553-S04206	3	539482	Greenland	Greenland	N_America	East Greenland Caledonides	Stratumbjerg Formation	Wollaston	74.509	-20.3731	130	120	110	zircon	LA_ICP_MS	CurtinUniv-Perth-Ag8900	Curtin University - John deLaeter Center	Agilent 8900	detrital	siliciclastic	sandstone	R20553-S04206	13	23.259	6.46798		13
R20553-S04207	3	518692	Greenland	Greenland	N_America	East Greenland Caledonides	Stratumbjerg Formation	Wollaston	74.5037	-20.3623	130	120	110	zircon	LA_ICP_MS	CurtinUniv-Perth-Ag8900	Curtin University - John deLaeter Center	Agilent 8900	detrital	siliciclastic	sandstone	R20553-S04207	6	23.259	6.46798		6
R20553-S04208	3	539446	Greenland	Greenland	N_America	East Greenland Caledonides	Lindemans Bugt Formation	Wollaston	74.5478	-20.6404	145	141	137	zircon	LA_ICP_MS	CurtinUniv-Perth-Ag8900	Curtin University - John deLaeter Center	Agilent 8900	detrital	siliciclastic	conglomerate	R20553-S04208	14	23.259	6.46798		14
R20553-S04209	3	539477	Greenland	Greenland	N_America	East Greenland Caledonides	Traill Ø Group	Clavering	74.2779	-21.8344	320	312	304	zircon	LA_ICP_MS	CurtinUniv-Perth-Ag8900	Curtin University - John deLaeter Center	Agilent 8900	detrital	siliciclastic	sandstone	R20553-S04209	10	23.258	6.46798		10
R20553-S04210	3	518469	Greenland	Greenland	N_America	East Greenland Caledonides	Lindemans Bugt Formation	Wollaston	74.66	-20.4901	145	141	137	zircon	LA_ICP_MS	CurtinUniv-Perth-Ag8900	Curtin University - John deLaeter Center	Agilent 8900	detrital	siliciclastic	sandstone	R20553-S04210	14	23.259	6.46798		14
R20553-S04211	3	523347	Greenland	Greenland	N_America	East Greenland Caledonides	Bernbjerg Formation	Wollaston	74.45	-20.19	160	155	150	zircon	LA_ICP_MS	CurtinUniv-Perth-Ag8900	Curtin University - John deLaeter Center	Agilent 8900	detrital	siliciclastic	conglomerate	R20553-S04211	7	23.259	6.46798		7
R20554-S04212	3	DM72	China-Eastern	Eastern China	Asia	North China Craton	Halahuogete Formation	Huhe Huduge	41.7188	110.064	1830	1800	1770	zircon	LA_ICP_MS	Northwest Univ-Xian	State Key Lab Cont. Dynamics, NW Univ, Xi’an	Agilent 7500a	detrital	meta_sedimentary	quartzite	R20554-S04212	37	20.39	0.288016		37
R20554-S04213	3	DM73	China-Eastern	Eastern China	Asia	North China Craton	Halahuogete Formation	Huhe Huduge	41.7022	110.07	1830	1800	1770	zircon	LA_ICP_MS	Northwest Univ-Xian	State Key Lab Cont. Dynamics, NW Univ, Xi’an	Agilent 7500a	detrital	meta_sedimentary	quartzite	R20554-S04213	29	20.39	0.288016		29
R20554-S04214	3	DM155	China-Eastern	Eastern China	Asia	North China Craton	Halahuogete Formation	Darhan Muminggan	41.6756	110.542	1830	1800	1770	zircon	LA_ICP_MS	Northwest Univ-Xian	State Key Lab Cont. Dynamics, NW Univ, Xi’an	Agilent 7500a	detrital	meta_sedimentary	quartzite	R20554-S04214	49	20.39	0.288016		49
R20554-S04215	3	DM153	China-Eastern	Eastern China	Asia	Bainaimiao Arc Terrane	Bainaimiao Group	Doufuhe	41.838	110.861	440	425	410	zircon	LA_ICP_MS	Northwest Univ-Xian	State Key Lab Cont. Dynamics, NW Univ, Xi’an	Agilent 7500a	detrital	meta_sedimentary	quartzite	R20554-S04215	23	20.39	0.288016		23
R20554-S04216	3	DM154	China-Eastern	Eastern China	Asia	Bainaimiao Arc Terrane	Haliqi Formation	Yiheri	41.8287	110.362	440	425	410	zircon	LA_ICP_MS	Northwest Univ-Xian	State Key Lab Cont. Dynamics, NW Univ, Xi’an	Agilent 7500a	detrital	siliciclastic	arkose	R20554-S04216	20	20.39	0.288016		20
R20554-S04217	3	DM209	China-Eastern	Eastern China	Asia	Bainaimiao Arc Terrane	Bulongshan Formation	Ariha Buqile	42.0393	110.505	440	425	410	zircon	LA_ICP_MS	Northwest Univ-Xian	State Key Lab Cont. Dynamics, NW Univ, Xi’an	Agilent 7500a	detrital	siliciclastic	sandstone	R20554-S04217	7	21.39	0.73278		7
R20557-S04233	3	AG-12	Spain	Western Europe	Europe	Internal Betics	Lower Lomo de Bas Unit	Los Curas	37.5043	-1.47263	320	310	300	zircon	LA_ICP_MS	CurtinUniv-Perth-Ag7700	Curtin University - John deLaeter Center	Agilent 7700s	detrital	meta_sedimentary	quartzite	R20557-S04233	31	20.278	0.450668		31
R20557-S04234	3	AG-14	Spain	Western Europe	Europe	Internal Betics	Lower Lomo de Bas Unit	Los Curas	37.5245	-1.46035	320	310	300	zircon	LA_ICP_MS	CurtinUniv-Perth-Ag7700	Curtin University - John deLaeter Center	Agilent 7700s	detrital	meta_sedimentary	quartzite	R20557-S04234	48	20.278	0.450668		48
R20557-S04235	3	AG-17	Spain	Western Europe	Europe	Internal Betics	Upper Lomo de Bas Unit	Barranco de los Asensios	37.534	-1.52132	320	310	300	zircon	LA_ICP_MS	CurtinUniv-Perth-Ag7700	Curtin University - John deLaeter Center	Agilent 7700s	detrital	meta_sedimentary	quartzite	R20557-S04235	54	20.278	0.450668		54
R20557-S04236	3	AG-18	Spain	Western Europe	Europe	Internal Betics	Upper Lomo de Bas Unit	Barranco de los Asensios	37.5344	-1.52135	320	310	300	zircon	LA_ICP_MS	CurtinUniv-Perth-Ag7700	Curtin University - John deLaeter Center	Agilent 7700s	detrital	meta_sedimentary	quartzite	R20557-S04236	65	20.278	0.450668		65
R20557-S04237	3	AG-1	Spain	Western Europe	Europe	Internal Betics	Tahal Formation	Villarreal	37.5612	-1.63627	260	240	220	zircon	LA_ICP_MS	CurtinUniv-Perth-Ag7700	Curtin University - John deLaeter Center	Agilent 7700s	detrital	meta_sedimentary	quartzite	R20557-S04237	62	20.278	0.450668		62
R20557-S04238	3	AG-2	Spain	Western Europe	Europe	Internal Betics	Tahal Formation	Villarreal	37.5383	-1.62533	260	240	220	zircon	LA_ICP_MS	CurtinUniv-Perth-Ag7700	Curtin University - John deLaeter Center	Agilent 7700s	detrital	meta_sedimentary	quartzite	R20557-S04238	36	20.278	0.450668		36
R20557-S04239	3	AG-4	Spain	Western Europe	Europe	Internal Betics	Las Palomas Quartzite Fm.	Tebar	37.4663	-1.63248	315	305	295	zircon	LA_ICP_MS	CurtinUniv-Perth-Ag7700	Curtin University - John deLaeter Center	Agilent 7700s	detrital	meta_sedimentary	quartzite	R20557-S04239	46	20.278	0.450668		46
R20557-S04240	3	AG-5	Spain	Western Europe	Europe	Internal Betics	Las Palomas Quartzite Fm.	Tebar	37.4757	-1.61406	315	305	295	zircon	LA_ICP_MS	CurtinUniv-Perth-Ag7700	Curtin University - John deLaeter Center	Agilent 7700s	detrital	meta_sedimentary	quartzite	R20557-S04240	48	20.278	0.450668		48
R20557-S04241	3	AG-6	Spain	Western Europe	Europe	Internal Betics	Las Palomas Quartzite Fm.	Aguilas	37.4205	-1.57545	315	305	295	zircon	LA_ICP_MS	CurtinUniv-Perth-Ag7700	Curtin University - John deLaeter Center	Agilent 7700s	detrital	meta_sedimentary	quartzite	R20557-S04241	56	20.278	0.450668		56
R20557-S04242	3	AG-7	Spain	Western Europe	Europe	Internal Betics	Las Palomas Quartzite Fm.	Todosol	37.4316	-1.53464	315	305	295	zircon	LA_ICP_MS	CurtinUniv-Perth-Ag7700	Curtin University - John deLaeter Center	Agilent 7700s	detrital	meta_sedimentary	quartzite	R20557-S04242	56	20.278	0.450668		56
R20557-S04243	3	AG-9	Spain	Western Europe	Europe	Internal Betics	Las Palomas Meta-detritic Fm.	Calabardina	37.4315	-1.4972	240	230	220	zircon	LA_ICP_MS	CurtinUniv-Perth-Ag7700	Curtin University - John deLaeter Center	Agilent 7700s	detrital	meta_sedimentary	quartzite	R20557-S04243	46	20.278	0.450668		46
R20557-S04244	3	AG-11	Spain	Western Europe	Europe	Internal Betics	Las Palomas Meta-detritic Fm.	Caserio Garrobillo	37.4806	-1.49831	240	230	220	zircon	LA_ICP_MS	CurtinUniv-Perth-Ag7700	Curtin University - John deLaeter Center	Agilent 7700s	detrital	meta_sedimentary	quartzite	R20557-S04244	67	20.278	0.450668		67
R20557-S04245	3	AG-15	Spain	Western Europe	Europe	Internal Betics	Las Palomas Meta-detritic Fm.	Ermita Ramonete	37.5435	-1.48076	240	230	220	zircon	LA_ICP_MS	CurtinUniv-Perth-Ag7700	Curtin University - John deLaeter Center	Agilent 7700s	detrital	meta_sedimentary	quartzite	R20557-S04245	56	20.278	0.450668		56
R20557-S04246	3	AG-19	Spain	Western Europe	Europe	Internal Betics	Las Palomas Meta-detritic Fm.	Barranco de los Asensios	37.5346	-1.5214	240	230	220	zircon	LA_ICP_MS	CurtinUniv-Perth-Ag7700	Curtin University - John deLaeter Center	Agilent 7700s	detrital	meta_sedimentary	quartzite	R20557-S04246	82	20.278	0.450668		82
R20557-S04247	3	AG-10	Spain	Western Europe	Europe	Internal Betics	Saladilla Formation	Calabardina	37.4245	-1.49344	230	220	210	zircon	LA_ICP_MS	CurtinUniv-Perth-Ag7700	Curtin University - John deLaeter Center	Agilent 7700s	detrital	meta_sedimentary	quartzite	R20557-S04247	49	20.278	0.450668		49
R20557-S04248	3	LP-16	Spain	Western Europe	Europe	Internal Betics	Saladilla Formation	Solana	37.6636	-1.99552	230	220	210	zircon	LA_ICP_MS	CurtinUniv-Perth-Ag7700	Curtin University - John deLaeter Center	Agilent 7700s	detrital	meta_sedimentary	quartzite	R20557-S04248	53	20.278	0.450668		53
R20557-S04249	3	AG-3	Spain	Western Europe	Europe	Internal Betics	Conglomerate-sandstone Fm.	Barranco de los Asensios	37.5298	-1.54905	16	13	10	zircon	LA_ICP_MS	CurtinUniv-Perth-Ag7700	Curtin University - John deLaeter Center	Agilent 7700s	detrital	siliciclastic	conglomerate	R20557-S04249	61	20.278	0.450668		61
R20557-S04250	3	AG-20	Spain	Western Europe	Europe	Internal Betics	Conglomerate-sandstone Fm.	Carrasquilla	37.5498	-1.55688	16	13	10	zircon	LA_ICP_MS	CurtinUniv-Perth-Ag7700	Curtin University - John deLaeter Center	Agilent 7700s	detrital	siliciclastic	sandstone	R20557-S04250	50	20.278	0.450668		50
R20560-S04278	3	598-62	Brazil-Southeast	Eastern South America	S_America	Crixas Greenstone Belt	Ribeirao das Antas Formation	Ashanti II-489 drillcore at 599m	-14.5871	-49.9647	2110	2090	2070	zircon	LA_ICP_MS	Sao Paulo-CPGeo-USP	University of Sao Paulo, CPGeo-USP Lab	Thermo-Fisher Neptune	detrital	meta_sedimentary	meta-greywacke	R20560-S04278	30	16.23	2.31539		30
R20560-S04279	3	584-62	Brazil-Southeast	Eastern South America	S_America	Crixas Greenstone Belt	Ribeirao das Antas Formation	Ashanti II-489 drillcore at 585m	-14.5871	-49.9647	2110	2090	2070	zircon	LA_ICP_MS	Sao Paulo-CPGeo-USP	University of Sao Paulo, CPGeo-USP Lab	Thermo-Fisher Neptune	detrital	meta_sedimentary	meta-greywacke	R20560-S04279	29	16.23	2.31539		29
R20560-S04280	3	704-78	Brazil-Southeast	Eastern South America	S_America	Crixas Greenstone Belt	Ribeirao das Antas Formation	Ashanti II-485 drillcore at 704m	-14.5878	-49.965	2110	2090	2070	zircon	LA_ICP_MS	Sao Paulo-CPGeo-USP	University of Sao Paulo, CPGeo-USP Lab	Thermo-Fisher Neptune	detrital	meta_sedimentary	meta-greywacke	R20560-S04280	24	16.23	2.31539		24
R20560-S04281	3	791-97	Brazil-Southeast	Eastern South America	S_America	Crixas Greenstone Belt	Corrego Geral Formation	Ashanti II-489 drillcore at 792m	-14.5871	-49.9647	2110	2090	2070	zircon	LA_ICP_MS	Sao Paulo-CPGeo-USP	University of Sao Paulo, CPGeo-USP Lab	Thermo-Fisher Neptune	detrital	meta_sedimentary	meta-greywacke	R20560-S04281	12	16.23	2.31539		12
R20560-S04282	3	839-12	Brazil-Southeast	Eastern South America	S_America	Crixas Greenstone Belt	Corrego Geral Formation	Ashanti II-485 drillcore at 839m	-14.5878	-49.965	2110	2090	2070	zircon	LA_ICP_MS	Sao Paulo-CPGeo-USP	University of Sao Paulo, CPGeo-USP Lab	Thermo-Fisher Neptune	detrital	meta_sedimentary	meta-greywacke	R20560-S04282	15	16.23	2.31539		15
R20562-S04284	3	KFS	France	Western Europe	Europe	Armorican Massif	Kermeur Formation	Camaret-sur-Mer	48.2612	-4.60811	585	580	575	zircon	LA_ICP_MS	Brasilia-Univ	University of Brasilia, Geochronology Laboratory	Thermo Finnigan Neptune HR	detrital	siliciclastic	quartz arenite	R20562-S04284	18	21.275	0.702114		18
R20562-S04285	3	PFS	France	Western Europe	Europe	Armorican Massif	Postolonnec Formation	Crozon	48.2382	-4.4684	640	630	620	zircon	LA_ICP_MS	Brasilia-Univ	University of Brasilia, Geochronology Laboratory	Thermo Finnigan Neptune HR	detrital	siliciclastic	quartz arenite	R20562-S04285	13	21.275	0.702114		13
R20562-S04286	3	GAFS	France	Western Europe	Europe	Armorican Massif	Gres Armoricain Formation	Morgat	48.2219	-4.4954	535	525	515	zircon	LA_ICP_MS	Brasilia-Univ	University of Brasilia, Geochronology Laboratory	Thermo Finnigan Neptune HR	detrital	siliciclastic	quartz arenite	R20562-S04286	21	21.275	0.702114		21
R20562-S04287	3	IRBS	France	Western Europe	Europe	Armorican Massif	Cap de la Chevre Formation	Le Caon	48.221	-4.39896	495	485	475	zircon	LA_ICP_MS	Brasilia-Univ	University of Brasilia, Geochronology Laboratory	Thermo Finnigan Neptune HR	detrital	siliciclastic	arkose	R20562-S04287	34	21.275	0.702114		34
R20562-S04288	3	BS	France	Western Europe	Europe	Armorican Massif	Brioverian Succession	Le Caon	48.2187	-4.3826	545	530	515	zircon	LA_ICP_MS	Brasilia-Univ	University of Brasilia, Geochronology Laboratory	Thermo Finnigan Neptune HR	detrital	siliciclastic	greywacke	R20562-S04288	23	21.275	0.702114		23
R20564-S04291	3	ND	Thailand	Southeast Asia	Asia	Indochina Block	Num Duk Formation	Pak Chong	16.7331	101.38	295	285	275	zircon	LA_ICP_MS	Nagoya Univ-GSES	Nagoya University, Nagoya, Japan	Agilent 7700x	detrital	siliciclastic	sandstone	R20564-S04291	21	18.381	0.768847		21
R20564-S04292	3	KL	Thailand	Southeast Asia	Asia	Indochina Block	Khao Luak Formation	Wang Tha Di	16.003	101.226	300	285	270	zircon	LA_ICP_MS	Nagoya Univ-GSES	Nagoya University, Nagoya, Japan	Agilent 7700x	detrital	siliciclastic	sandstone	R20564-S04292	21	18.381	0.768847		21
R20564-S04293	3	HHL01	Thailand	Southeast Asia	Asia	Indochina Block	Huai Hin Lat Formation	Khok Mon	16.6891	101.731	235	225	215	zircon	LA_ICP_MS	Nagoya Univ-GSES	Nagoya University, Nagoya, Japan	Agilent 7700x	detrital	siliciclastic	sandstone	R20564-S04293	29	18.381	0.768847		29
R20564-S04294	3	NP	Thailand	Southeast Asia	Asia	Indochina Block	Nam Phong Formation	Pak Chong	16.746	101.4	220	205	190	zircon	LA_ICP_MS	Nagoya Univ-GSES	Nagoya University, Nagoya, Japan	Agilent 7700x	detrital	siliciclastic	sandstone	R20564-S04294	28	18.381	0.768847		28
R20564-S04295	3	MS01	Thailand	Southeast Asia	Asia	Sibumasu Block	Mae Sariang Group	Mae Sariang	18.1597	97.8767	360	345	330	zircon	LA_ICP_MS	Nagoya Univ-GSES	Nagoya University, Nagoya, Japan	Agilent 7700x	detrital	siliciclastic	sandstone	R20564-S04295	18	19.377	0.285479		18
R20564-S04296	3	MS02	Thailand	Southeast Asia	Asia	Sibumasu Block	Mae Sariang Group	Ban Kat	18.2062	97.8688	360	345	330	zircon	LA_ICP_MS	Nagoya Univ-GSES	Nagoya University, Nagoya, Japan	Agilent 7700x	detrital	siliciclastic	sandstone	R20564-S04296	31	19.377	0.285479		31
R20564-S04297	3	PS01	Thailand	Southeast Asia	Asia	Nan Back-arc Basin	Pha Som Metamorphic Complex	Sirikit Lake Dam	17.7666	100.566	235	225	215	zircon	LA_ICP_MS	Nagoya Univ-GSES	Nagoya University, Nagoya, Japan	Agilent 7700x	detrital	siliciclastic	sandstone	R20564-S04297	26	18.38	0.768847		26
R20564-S04298	3	PS02	Thailand	Southeast Asia	Asia	Nan Back-arc Basin	Pha Som Metamorphic Complex	Pha Lueat	17.738	100.527	235	225	215	zircon	LA_ICP_MS	Nagoya Univ-GSES	Nagoya University, Nagoya, Japan	Agilent 7700x	detrital	siliciclastic	sandstone	R20564-S04298	33	18.38	0.768847		33
R20564-S04299	3	UT05	Thailand	Southeast Asia	Asia	Nan Back-arc Basin	Lab Lae Formation	Na Phun	17.779	99.8183	235	225	215	zircon	LA_ICP_MS	Nagoya Univ-GSES	Nagoya University, Nagoya, Japan	Agilent 7700x	detrital	siliciclastic	sandstone	R20564-S04299	18	18.379	0.768847		18
R20564-S04300	3	UT08	Thailand	Southeast Asia	Asia	Nan Back-arc Basin	Lab Lae Formation	Hat Siao	17.6167	99.7202	235	225	215	zircon	LA_ICP_MS	Nagoya Univ-GSES	Nagoya University, Nagoya, Japan	Agilent 7700x	detrital	siliciclastic	sandstone	R20564-S04300	25	18.379	0.768847		25
R20564-S04301	3	UT09	Thailand	Southeast Asia	Asia	Nan Back-arc Basin	Khao Phueng Formation	Ban Tuek	17.6955	99.8868	235	225	215	zircon	LA_ICP_MS	Nagoya Univ-GSES	Nagoya University, Nagoya, Japan	Agilent 7700x	detrital	siliciclastic	sandstone	R20564-S04301	33	18.379	0.768847		33
R20564-S04302	3	UT10	Thailand	Southeast Asia	Asia	Nan Back-arc Basin	Lab Lae Formation	Mae Phun	17.7313	99.9771	235	225	215	zircon	LA_ICP_MS	Nagoya Univ-GSES	Nagoya University, Nagoya, Japan	Agilent 7700x	detrital	siliciclastic	sandstone	R20564-S04302	42	18.379	0.768847		42
R20601-S04554	3	CDH0923-3S	Argentina	SW South America	S_America	Paganzo Basin	Upper Guandacol Formation	Huaco	-30.143	-68.5407	326	322	318	zircon	LA_ICP_MS	Arizona-LaserChron	University of Arizona, LaserChron Lab	ThermoFisher Element 2	detrital	siliciclastic	sandstone	R20601-S04554	47	14.211	0.431774		47
R20602-S04555	3	EH133	Mexico	Mexico	N_America	North American Cordillera	Rio Asuncion Formation	Barra los Tanques	30.3916	-112.83	227	222	217	zircon	LA_ICP_MS	Lausanne-Switzerland	Inst Earth Sci, Univ of Lausanne, Switzerland	Thermo Scientific Element XR	detrital	siliciclastic	sandstone	R20602-S04555	58	20.167	0.150488		58
R20602-S04556	3	EH135	Mexico	Mexico	N_America	North American Cordillera	Rio Asuncion Formation	Barra los Tanques	30.4076	-112.732	218	213	208	zircon	LA_ICP_MS	Lausanne-Switzerland	Inst Earth Sci, Univ of Lausanne, Switzerland	Thermo Scientific Element XR	detrital	siliciclastic	sandstone	R20602-S04556	68	20.167	0.150488		68
R20602-S04557	3	EH247	Mexico	Mexico	N_America	North American Cordillera	Rio Asuncion Formation	Sierra del Alamo	30.6312	-112.574	227	222	217	zircon	LA_ICP_MS	Lausanne-Switzerland	Inst Earth Sci, Univ of Lausanne, Switzerland	Thermo Scientific Element XR	detrital	siliciclastic	sandstone	R20602-S04557	56	20.167	0.150488		56
R20617-S04622	3	1605-1801	Ireland	Western Europe	Europe	Western Ireland Lough Nafooey Arc	Glen Pebbly Arkose Formation	Louisburgh	53.7806	-9.77442	428	424	420	zircon	LA_ICP_MS	Washington State-Agilent	Washington State Univ, GeoAnalytical Lab, Pullman	Agilent 7700x	detrital	siliciclastic	sandstone (fluvial)	R20617-S04622	57	21.27	0.702114		57
R20617-S04623	3	1605-1802	Ireland	Western Europe	Europe	Western Ireland Lough Nafooey Arc	Mweelrea Formation	Bundorragha	53.604	-9.78049	469	466	463	zircon	LA_ICP_MS	Washington State-Agilent	Washington State Univ, GeoAnalytical Lab, Pullman	Agilent 7700x	detrital	siliciclastic	sandstone	R20617-S04623	17	21.27	0.702114		17
R20617-S04624	3	1605-1803	Ireland	Western Europe	Europe	Western Ireland Lough Nafooey Arc	Lough Mask Formation	Creagha	53.5699	-9.79965	445	441	437	zircon	LA_ICP_MS	Washington State-Agilent	Washington State Univ, GeoAnalytical Lab, Pullman	Agilent 7700x	detrital	siliciclastic	sandstone	R20617-S04624	44	21.27	0.702114		44
R20617-S04625	3	1605-1804	Ireland	Western Europe	Europe	Western Ireland Lough Nafooey Arc	Lettergesh Formation	Letterettrin	53.5915	-9.84502	436	433	430	zircon	LA_ICP_MS	Washington State-Agilent	Washington State Univ, GeoAnalytical Lab, Pullman	Agilent 7700x	detrital	siliciclastic	sandstone	R20617-S04625	55	21.27	0.702114		55
R20617-S04626	3	1605-1805	Ireland	Western Europe	Europe	Western Ireland Lough Nafooey Arc	Salrock Formation	Salrock	53.6092	-9.85739	433	429	425	zircon	LA_ICP_MS	Washington State-Agilent	Washington State Univ, GeoAnalytical Lab, Pullman	Agilent 7700x	detrital	siliciclastic	sandstone	R20617-S04626	45	21.27	0.702114		45
R20617-S04627	3	1909-1401	Ireland	Western Europe	Europe	Western Ireland Lough Nafooey Arc	Cregganbaun Formation	Murrisk	53.7563	-9.67108	445	441	437	zircon	LA_ICP_MS	Washington State-Agilent	Washington State Univ, GeoAnalytical Lab, Pullman	Agilent 7700x	detrital	meta_sedimentary	quartzite	R20617-S04627	36	21.27	0.702114		36
R20617-S04628	3	1909-1402	Ireland	Western Europe	Europe	Western Ireland Lough Nafooey Arc	Bunnamohaun Formation	Louisburgh	53.7702	-9.81858	428	425	422	zircon	LA_ICP_MS	Washington State-Agilent	Washington State Univ, GeoAnalytical Lab, Pullman	Agilent 7700x	detrital	siliciclastic	sandstone	R20617-S04628	24	21.27	0.702114		24
R20617-S04629	3	1909-1403	Ireland	Western Europe	Europe	Western Ireland Lough Nafooey Arc	Glenummera Formation	Bundorragha	53.604	-9.78049	467	464	461	zircon	LA_ICP_MS	Washington State-Agilent	Washington State Univ, GeoAnalytical Lab, Pullman	Agilent 7700x	detrital	siliciclastic	sandstone	R20617-S04629	9	21.27	0.702114		9
R20617-S04630	3	1909-1404	Ireland	Western Europe	Europe	Western Ireland Lough Nafooey Arc	Mweelrea Formation	Leenane	53.6173	-9.69648	460	457	454	zircon	LA_ICP_MS	Washington State-Agilent	Washington State Univ, GeoAnalytical Lab, Pullman	Agilent 7700x	detrital	siliciclastic	sandstone	R20617-S04630	12	21.27	0.702114		12
R20617-S04631	3	1909-1405	Ireland	Western Europe	Europe	Western Ireland Lough Nafooey Arc	Lettergesh Formation	Tullyconor	53.5813	-9.78365	436	433	430	zircon	LA_ICP_MS	Washington State-Agilent	Washington State Univ, GeoAnalytical Lab, Pullman	Agilent 7700x	detrital	siliciclastic	sandstone	R20617-S04631	31	21.27	0.702114		31
R20617-S04632	3	1909-1406	Ireland	Western Europe	Europe	Western Ireland Lough Nafooey Arc	Loch Muck Formation	Salrock	53.6045	-9.86135	433	430	427	zircon	LA_ICP_MS	Washington State-Agilent	Washington State Univ, GeoAnalytical Lab, Pullman	Agilent 7700x	detrital	siliciclastic	sandstone	R20617-S04632	32	21.27	0.702114		32
R20617-S04633	3	1909-1407	Ireland	Western Europe	Europe	Western Ireland Lough Nafooey Arc	Loch Mask Formation	Kilmore	53.5734	-9.48454	440	437	434	zircon	LA_ICP_MS	Washington State-Agilent	Washington State Univ, GeoAnalytical Lab, Pullman	Agilent 7700x	detrital	siliciclastic	sandstone	R20617-S04633	23	21.27	0.702114		23
R20617-S04634	3	1909-1408	Ireland	Western Europe	Europe	Western Ireland Lough Nafooey Arc	Kilbride Formation	Kilmore	53.5727	-9.47591	436	433	430	zircon	LA_ICP_MS	Washington State-Agilent	Washington State Univ, GeoAnalytical Lab, Pullman	Agilent 7700x	detrital	siliciclastic	sandstone	R20617-S04634	28	21.27	0.702114		28
R20622-S04657	3	17NA11	Nepal	Southern Asia	Asia	Eastern Nepal Himalaya	Lesser Himalaya schist	Rukma	27.7363	87.3929	135	125	115	zircon	LA_ICP_MS	Ochang-KBSI	Korea Basic Science Institute at Ochang	Nu Plasma IIe	detrital	meta_sedimentary	micaschist	R20622-S04657	48	19.367	0.247793		48
R20622-S04658	3	17NA09	Nepal	Southern Asia	Asia	Eastern Nepal Himalaya	Lesser Himalaya schist	Rukma	27.7392	87.4052	135	125	115	zircon	LA_ICP_MS	Ochang-KBSI	Korea Basic Science Institute at Ochang	Nu Plasma IIe	detrital	meta_sedimentary	schist	R20622-S04658	58	19.367	0.247793		58
R20622-S04659	3	17NA06	Nepal	Southern Asia	Asia	Eastern Nepal Himalaya	Lesser Himalaya schist	Chepuwa	27.7565	87.413	135	125	115	zircon	LA_ICP_MS	Ochang-KBSI	Korea Basic Science Institute at Ochang	Nu Plasma IIe	detrital	meta_sedimentary	schist	R20622-S04659	31	19.367	0.247793		31
R20625-S04662	3	TH-12B	Brazil-Southeast	Eastern South America	S_America	Ribeira Orogenic Belt	Cabo Frio Domain	Ponta do Chapeu	-22.8834	-41.9947	626	600	574	zircon	LA_ICP_MS	Sao Paulo-Photon	University of Sao Paulo, CPGeo-USP Lab	Thermo-Fisher Neptune	detrital	meta_sedimentary	paragneiss	R20625-S04662	15	15.238	1.07034		15
R20625-S04663	3	TH-10A	Brazil-Southeast	Eastern South America	S_America	Ribeira Orogenic Belt	Cabo Frio Domain	Ponta do Chapeu	-22.8836	-41.9962	550	525	500	zircon	LA_ICP_MS	Sao Paulo-Photon	University of Sao Paulo, CPGeo-USP Lab	Thermo-Fisher Neptune	detrital	meta_sedimentary	paragneiss	R20625-S04663	11	15.238	1.07034		11
R20626-S04664	3	S1	Vietnam	Southeast Asia	Asia	Indochina Block	Kontum Massif metasediments	Dak To Kan	14.7792	107.893	260	250	240	zircon	SHRIMP	Tokyo-II	National Inst of Polar Research, Tokyo	SHRIMP-II	detrital	meta_sedimentary	paragneiss	R20626-S04664	5	18.387	0.768847		5
R20626-S04665	3	S3	Vietnam	Southeast Asia	Asia	Indochina Block	Kontum Massif metasediments	An Hung	14.6486	108.858	260	250	240	zircon	SHRIMP	Tokyo-II	National Inst of Polar Research, Tokyo	SHRIMP-II	detrital	meta_sedimentary	paragneiss	R20626-S04665	5	18.388	3.07036		5
R20626-S04666	3	S2	Vietnam	Southeast Asia	Asia	Indochina Block	Kontum Massif metasediments	Ba Tieu	14.7403	108.562	510	480	450	zircon	LA_ICP_MS	Kyushu-Univ	Kyushu University, Japan	Agilent 7500cx	detrital	meta_sedimentary	paragneiss	R20626-S04666	33	18.388	3.07036		33
R20626-S04667	3	S4	Vietnam	Southeast Asia	Asia	Indochina Block	Kontum Massif metasediments	Van Lem	14.6869	107.956	510	480	450	zircon	LA_ICP_MS	Kyushu-Univ	Kyushu University, Japan	Agilent 7500cx	detrital	meta_sedimentary	paragneiss	R20626-S04667	38	18.387	0.768847		38
R20627-S04668	3	3554-224	Russia-Europe	Eastern Europe	Europe	Eastern Sarmatia	Kursk Block	Kursk Drillcore 3554 at 224m	51.8305	36.3696	2830	2820	2810	zircon	SHRIMP	St Petersburg	All Russian Geo Res Inst., St. Petersburg	SHRIMP-II/mc	detrital	meta_sedimentary	meta-pelite	R20627-S04668	12	21.316	0.563501		12
R20627-S04669	3	3145-540	Russia-Europe	Eastern Europe	Europe	Eastern Sarmatia	Kursk Block	Kursk Drillcore 3145 at 540m	51.5227	36.0281	2830	2820	2810	zircon	SHRIMP	St Petersburg	All Russian Geo Res Inst., St. Petersburg	SHRIMP-II/mc	detrital	meta_sedimentary	meta-sandstone	R20627-S04669	9	21.316	0.563501		9
R20627-S04670	3	4026-739	Russia-Europe	Eastern Europe	Europe	Eastern Sarmatia	Kursk Block	Kursk Drillcore 4026 at 739m	51.65	35.85	2830	2820	2810	zircon	SHRIMP	St Petersburg	All Russian Geo Res Inst., St. Petersburg	SHRIMP-II/mc	detrital	meta_sedimentary	schist	R20627-S04670	6	21.315	0.486954		6
R20634-S04693	3	S2895	Niger	Sahara	Africa	Sahara Metacraton	Sahara desert sands	SE Air Mountains	17.8403	10.1033	0	0	0	zircon	LA_ICP_MS	UnivCollege-London	Univ College London, London Geochronology Cent	Agilent 7700x	detrital	modern_sediment	sand (desert)	R20634-S04693	70	18.29	7.03879		70
R20634-S04694	3	S2896	Niger	Sahara	Africa	Sahara Metacraton	Sahara desert sands	Eastern Air Mountains	18.645	10.1953	0	0	0	zircon	LA_ICP_MS	UnivCollege-London	Univ College London, London Geochronology Cent	Agilent 7700x	detrital	modern_sediment	sand (desert)	R20634-S04694	65	19.29	7.05049		65
R20634-S04695	3	S2898	Niger	Sahara	Africa	Sahara Metacraton	Sahara desert sands	Eastern Air Mountains	19.0422	9.54556	0	0	0	zircon	LA_ICP_MS	UnivCollege-London	Univ College London, London Geochronology Cent	Agilent 7700x	detrital	modern_sediment	sand (desert)	R20634-S04695	81	19.289	7.05049		81
R20634-S04696	3	S3099	Burkina Faso	Western Africa	Africa	Sahara Metacraton	Sahara desert sands	Oursi	14.6833	-0.45833	0	0	0	zircon	LA_ICP_MS	UnivCollege-London	Univ College London, London Geochronology Cent	Agilent 7700x	detrital	modern_sediment	sand (desert)	R20634-S04696	41	18.279	3.03396		41
R20634-S04697	3	S3229	Niger	Sahara	Africa	Sahara Metacraton	Sahara desert sands	Eastern Air Mountains	19.2739	9.2425	0	0	0	zircon	LA_ICP_MS	UnivCollege-London	Univ College London, London Geochronology Cent	Agilent 7700x	detrital	modern_sediment	sand (desert)	R20634-S04697	54	19.289	7.05049		54
R20634-S04698	3	S3232	Niger	Sahara	Africa	Sahara Metacraton	Sahara desert sands	Northern Tenere Desert	19.3089	10.5206	0	0	0	zircon	LA_ICP_MS	UnivCollege-London	Univ College London, London Geochronology Cent	Agilent 7700x	detrital	modern_sediment	sand (desert)	R20634-S04698	28	19.29	7.05049		28
R20634-S04699	3	S3233	Niger	Sahara	Africa	Sahara Metacraton	Sahara desert sands	NE Zinder Province	16.4364	11.3681	0	0	0	zircon	LA_ICP_MS	UnivCollege-London	Univ College London, London Geochronology Cent	Agilent 7700x	detrital	modern_sediment	sand (desert)	R20634-S04699	58	18.291	7.03879		58
R20634-S04700	3	S3235	Niger	Sahara	Africa	Sahara Metacraton	Sahara desert sands	Central Tenere Desert	18.6833	12.9167	0	0	0	zircon	LA_ICP_MS	UnivCollege-London	Univ College London, London Geochronology Cent	Agilent 7700x	detrital	modern_sediment	sand (desert)	R20634-S04700	108	19.292	10		108
R20634-S04701	3	S3269	Morocco	Sahara	Africa	Sahara Metacraton	Sahara desert sands	Oulad Edriss	29.8333	-5.63333	0	0	0	zircon	LA_ICP_MS	UnivCollege-London	Univ College London, London Geochronology Cent	Agilent 7700x	detrital	modern_sediment	sand (desert)	R20634-S04701	29	19.274	3.39772		29
R20634-S04702	3	S3534	Mali	Sahara	Africa	Sahara Metacraton	Sahara desert sands	Timbuktu	16.8167	-3	0	0	0	zircon	LA_ICP_MS	UnivCollege-London	Univ College London, London Geochronology Cent	Agilent 7700x	detrital	modern_sediment	sand (desert)	R20634-S04702	47	18.277	3.03396		47
R20634-S04703	3	S3535	Mali	Sahara	Africa	Sahara Metacraton	Sahara desert sands	Nakomole	14.35	-3.36667	0	0	0	zircon	LA_ICP_MS	UnivCollege-London	Univ College London, London Geochronology Cent	Agilent 7700x	detrital	modern_sediment	sand (desert)	R20634-S04703	41	18.276	3.03396		41
R20634-S04704	3	S4207	Mauritania	Sahara	Africa	Sahara Metacraton	Sahara desert sands	Western El Djouf Desert	20.9603	-9.57389	0	0	0	zircon	LA_ICP_MS	UnivCollege-London	Univ College London, London Geochronology Cent	Agilent 7700x	detrital	modern_sediment	sand (desert)	R20634-S04704	15	19.27	3.39772		15
R20634-S04705	3	S4232	Mauritania	Sahara	Africa	Sahara Metacraton	Sahara desert sands	NW El Djouf Desert	22.0781	-9.50722	0	0	0	zircon	LA_ICP_MS	UnivCollege-London	Univ College London, London Geochronology Cent	Agilent 7700x	detrital	modern_sediment	sand (desert)	R20634-S04705	44	19.27	3.39772		44
R20634-S04706	3	S4236	Mauritania	Sahara	Africa	Sahara Metacraton	Sahara desert sands	NW El Djouf Desert	21.6575	-9.51806	0	0	0	zircon	LA_ICP_MS	UnivCollege-London	Univ College London, London Geochronology Cent	Agilent 7700x	detrital	modern_sediment	sand (desert)	R20634-S04706	37	19.27	3.39772		37
R20634-S04707	3	S5584	Libya	Northern Africa	Africa	Sahara Metacraton	Sahara desert sands	Northern Murzuq	26.4917	16.2472	0	0	0	zircon	LA_ICP_MS	UnivCollege-London	Univ College London, London Geochronology Cent	Agilent 7700x	detrital	modern_sediment	sand (desert)	R20634-S04707	43	19.296	10		43
R20634-S04708	3	S5587	Morocco	Sahara	Africa	Sahara Metacraton	Sahara desert sands	Hassilabied	31.1467	-4.00944	0	0	0	zircon	LA_ICP_MS	UnivCollege-London	Univ College London, London Geochronology Cent	Agilent 7700x	detrital	modern_sediment	sand (desert)	R20634-S04708	8	20.275	0.450668		8
R20634-S04709	3	S5590	Libya	Northern Africa	Africa	Sahara Metacraton	Sahara desert sands	south of Adiri	27.0589	13.1544	0	0	0	zircon	LA_ICP_MS	UnivCollege-London	Univ College London, London Geochronology Cent	Agilent 7700x	detrital	modern_sediment	sand (desert)	R20634-S04709	57	19.293	10		57
R20634-S04710	3	S5591	Libya	Northern Africa	Africa	Sahara Metacraton	Sahara desert sands	Central Ghat	26.2472	10.3419	0	0	0	zircon	LA_ICP_MS	UnivCollege-London	Univ College London, London Geochronology Cent	Agilent 7700x	detrital	modern_sediment	sand (desert)	R20634-S04710	62	19.29	7.05049		62
R20634-S04711	3	S5594	Niger	Sahara	Africa	Sahara Metacraton	Sahara desert sands	Maine-Soroa	13.4636	11.6614	0	0	0	zircon	LA_ICP_MS	UnivCollege-London	Univ College London, London Geochronology Cent	Agilent 7700x	detrital	modern_sediment	sand (desert)	R20634-S04711	32	18.291	7.03879		32
R20634-S04712	3	S5598	Algeria	Sahara	Africa	Sahara Metacraton	Sahara desert sands	NNW of El Menia	30.7344	2.78139	0	0	0	zircon	LA_ICP_MS	UnivCollege-London	Univ College London, London Geochronology Cent	Agilent 7700x	detrital	modern_sediment	sand (desert)	R20634-S04712	101	20.282	4.31028		101
R20634-S04713	3	S5599	Chad	Sahara	Africa	Sahara Metacraton	Sahara desert sands	South-central Borkou	16.7256	18.4381	0	0	0	zircon	LA_ICP_MS	UnivCollege-London	Univ College London, London Geochronology Cent	Agilent 7700x	detrital	modern_sediment	sand (desert)	R20634-S04713	38	18.298	6.76807		38
R20634-S04714	3	S5600	Mauritania	Sahara	Africa	Sahara Metacraton	Sahara desert sands	Nouadhibou	19.7708	-16.1794	0	0	0	zircon	LA_ICP_MS	UnivCollege-London	Univ College London, London Geochronology Cent	Agilent 7700x	detrital	modern_sediment	sand (desert)	R20634-S04714	56	19.263	2.20994		56
R20634-S04715	3	S5601	Egypt	Northern Africa	Africa	Sahara Metacraton	Sahara desert sands	SW of Siwa Oasis	28.8742	25.2006	0	0	0	zircon	LA_ICP_MS	UnivCollege-London	Univ College London, London Geochronology Cent	Agilent 7700x	detrital	modern_sediment	sand (desert)	R20634-S04715	34	19.305	10		34
R20634-S04716	3	S5602	Chad	Sahara	Africa	Sahara Metacraton	Sahara desert sands	South-central Borkou	16.6522	17.9292	0	0	0	zircon	LA_ICP_MS	UnivCollege-London	Univ College London, London Geochronology Cent	Agilent 7700x	detrital	modern_sediment	sand (desert)	R20634-S04716	52	18.297	6.76807		52
R20634-S04717	3	S5603	Chad	Sahara	Africa	Sahara Metacraton	Sahara desert sands	Western Borkou	18.5225	16.8828	0	0	0	zircon	LA_ICP_MS	UnivCollege-London	Univ College London, London Geochronology Cent	Agilent 7700x	detrital	modern_sediment	sand (desert)	R20634-S04717	47	19.296	10		47
R20634-S04718	3	S5607	Nigeria	Western Africa	Africa	Sahara Metacraton	Sahara desert sands	Wagiri	12.4122	12.2256	0	0	0	zircon	LA_ICP_MS	UnivCollege-London	Univ College London, London Geochronology Cent	Agilent 7700x	detrital	modern_sediment	sand (desert)	R20634-S04718	57	18.292	6.76807		57
R20634-S04719	3	S5609	Chad	Sahara	Africa	Sahara Metacraton	Sahara desert sands	Central Bahr El Gazel	14.2744	16.7472	0	0	0	zircon	LA_ICP_MS	UnivCollege-London	Univ College London, London Geochronology Cent	Agilent 7700x	detrital	modern_sediment	sand (desert)	R20634-S04719	26	18.296	6.76807		26
R20634-S04720	3	S5611	Tunisia	Northern Africa	Africa	Sahara Metacraton	Sahara desert sands	SW of Jebil National Park	32.9278	9.01722	0	0	0	zircon	LA_ICP_MS	UnivCollege-London	Univ College London, London Geochronology Cent	Agilent 7700x	detrital	modern_sediment	sand (desert)	R20634-S04720	54	20.289	4.31028		54
R20634-S04721	3	S5612	Nigeria	Western Africa	Africa	Sahara Metacraton	Sahara desert sands	NW of Lake Chad	13.3683	13.8356	0	0	0	zircon	LA_ICP_MS	UnivCollege-London	Univ College London, London Geochronology Cent	Agilent 7700x	detrital	modern_sediment	sand (desert)	R20634-S04721	71	18.293	6.76807		71
R20634-S04722	3	S5614	Nigeria	Western Africa	Africa	Sahara Metacraton	Sahara desert sands	NW of Lake Chad	13.4058	13.8119	0	0	0	zircon	LA_ICP_MS	UnivCollege-London	Univ College London, London Geochronology Cent	Agilent 7700x	detrital	modern_sediment	sand (desert)	R20634-S04722	75	18.293	6.76807		75
R20634-S04723	3	S5616	Algeria	Sahara	Africa	Sahara Metacraton	Sahara desert sands	Grand Erg Oriental Desert	30.2167	7.53194	0	0	0	zircon	LA_ICP_MS	UnivCollege-London	Univ College London, London Geochronology Cent	Agilent 7700x	detrital	modern_sediment	sand (desert)	R20634-S04723	99	20.287	4.31028		99
R20634-S04724	3	S5610	Niger	Sahara	Africa	Sahara Metacraton	Sahara desert sands	Eastern Air Mountains	18.7375	9.54583	0	0	0	zircon	LA_ICP_MS	UnivCollege-London	Univ College London, London Geochronology Cent	Agilent 7700x	detrital	modern_sediment	sand (desert)	R20634-S04724	37	19.289	7.05049		37
R20635-S04725	3	16Az-1	Iran	Western Asia	Asia	Arabia-Eurasia Collision Zone	Azerbaijan Sandstone	Ravand	38.8176	44.8103	100	85	70	zircon	LA_ICP_MS	Zurich-Switzerland ETH	ETH Zurich, Switzerland, Inst Geochem Petrology	Thermo Scientific Element 2 XR	detrital	siliciclastic	turbidite	R20635-S04725	128	20.324	0.564666		128
R20635-S04726	3	16Az-2	Iran	Western Asia	Asia	Arabia-Eurasia Collision Zone	Azerbaijan Sandstone	Ravyan	38.3907	44.5119	100	85	70	zircon	LA_ICP_MS	Zurich-Switzerland ETH	ETH Zurich, Switzerland, Inst Geochem Petrology	Thermo Scientific Element 2 XR	detrital	siliciclastic	turbidite	R20635-S04726	31	20.324	0.564666		31
R20635-S04727	3	16Az-3	Iran	Western Asia	Asia	Arabia-Eurasia Collision Zone	Azerbaijan Sandstone	SE of Zeri	38.4068	44.5367	100	85	70	zircon	LA_ICP_MS	Zurich-Switzerland ETH	ETH Zurich, Switzerland, Inst Geochem Petrology	Thermo Scientific Element 2 XR	detrital	siliciclastic	turbidite	R20635-S04727	167	20.324	0.564666		167
R20635-S04728	3	16Az-4	Iran	Western Asia	Asia	Arabia-Eurasia Collision Zone	Azerbaijan Sandstone	Habash-e-Olya	38.5465	44.4931	100	85	70	zircon	LA_ICP_MS	Zurich-Switzerland ETH	ETH Zurich, Switzerland, Inst Geochem Petrology	Thermo Scientific Element 2 XR	detrital	siliciclastic	turbidite	R20635-S04728	6	20.324	0.564666		6
R20635-S04729	3	16Az-6	Iran	Western Asia	Asia	Arabia-Eurasia Collision Zone	Azerbaijan Sandstone	Esteran	38.4346	44.7158	62	59	56	zircon	LA_ICP_MS	Zurich-Switzerland ETH	ETH Zurich, Switzerland, Inst Geochem Petrology	Thermo Scientific Element 2 XR	detrital	siliciclastic	turbidite	R20635-S04729	12	20.324	0.564666		12
R20635-S04730	3	16Az-7	Iran	Western Asia	Asia	Arabia-Eurasia Collision Zone	Azerbaijan Sandstone	Badalan	38.5853	44.6706	94	92	90	zircon	LA_ICP_MS	Zurich-Switzerland ETH	ETH Zurich, Switzerland, Inst Geochem Petrology	Thermo Scientific Element 2 XR	detrital	siliciclastic	turbidite	R20635-S04730	3	20.324	0.564666		3
R20635-S04731	3	16Az-9	Iran	Western Asia	Asia	Arabia-Eurasia Collision Zone	Azerbaijan Sandstone	Babalu	39.0044	44.5264	62	60	58	zircon	LA_ICP_MS	Zurich-Switzerland ETH	ETH Zurich, Switzerland, Inst Geochem Petrology	Thermo Scientific Element 2 XR	detrital	siliciclastic	turbidite	R20635-S04731	19	20.324	0.564666		19
R20635-S04732	3	16Az-12	Iran	Western Asia	Asia	Arabia-Eurasia Collision Zone	Azerbaijan Sandstone	Asiab Kharabe Waterfall	38.8574	45.8558	100	85	70	zircon	LA_ICP_MS	Zurich-Switzerland ETH	ETH Zurich, Switzerland, Inst Geochem Petrology	Thermo Scientific Element 2 XR	detrital	siliciclastic	turbidite	R20635-S04732	275	20.325	0.564666		275
R20637-S04773	3	K18-106	Russia-Central Siberia	Russia_Central Siberia	Asia	Siberian Craton	Upper Shaman Formation	Shamanka	52.0847	103.857	530	520	510	zircon	LA_ICP_MS	GeoInst-RAS-Moscow	Geo Institute Russian Academy Science, Moscow	Thermo Scientific Element 2	detrital	siliciclastic	sandstone	R20637-S04773	55	21.383	1.33907		55
R20638-S04774	3	YZLL300	Iran	Western Asia	Asia	Alborz Block	Lalun Formation	1km east of Lalun Village	35.9927	51.5902	520	505	490	zircon	LA_ICP_MS	Monash-Univ	Monash University, Melbourne, Australia	Thermo Fisher iCAP TQ	detrital	siliciclastic	sandstone	R20638-S04774	27	20.331	0.564666		27
R20638-S04775	3	YZLL471	Iran	Western Asia	Asia	Alborz Block	Lalun Formation	1km east of Lalun Village	35.9927	51.5902	520	505	490	zircon	LA_ICP_MS	Monash-Univ	Monash University, Melbourne, Australia	Thermo Fisher iCAP TQ	detrital	siliciclastic	shale	R20638-S04775	9	20.331	0.564666		9
R20638-S04776	3	YZLL498	Iran	Western Asia	Asia	Alborz Block	Lalun Formation	1km east of Lalun Village	35.9927	51.5902	520	505	490	zircon	LA_ICP_MS	Monash-Univ	Monash University, Melbourne, Australia	Thermo Fisher iCAP TQ	detrital	siliciclastic	quartz arenite	R20638-S04776	25	20.331	0.564666		25
R20641-S04781	3	JC-27	China-Western	Western China	Asia	Tibetan Plateau	Yunlong Formation	Yangcen	26.4803	99.7956	100	85	70	zircon	LA_ICP_MS	Beijing-ChinAcadSci-Tib	Inst Tibetan Plat Res, Chinese Acad Sci, Beijing	Agilent 7500a	detrital	siliciclastic	sandstone	R20641-S04781	47	19.379	0.285479		47
R20641-S04782	3	LP-02	China-Western	Western China	Asia	Tibetan Plateau	Yunlong Formation	Agengzhuang	26.9133	99.3461	100	85	70	zircon	LA_ICP_MS	Beijing-ChinAcadSci-Tib	Inst Tibetan Plat Res, Chinese Acad Sci, Beijing	Agilent 7500a	detrital	siliciclastic	sandstone	R20641-S04782	47	19.379	0.285479		47
R20641-S04783	3	LP-05	China-Western	Western China	Asia	Tibetan Plateau	Yunlong Formation	Agengzhuang	26.9133	99.3461	100	85	70	zircon	LA_ICP_MS	Beijing-ChinAcadSci-Tib	Inst Tibetan Plat Res, Chinese Acad Sci, Beijing	Agilent 7500a	detrital	siliciclastic	sandstone	R20641-S04783	46	19.379	0.285479		46
R20641-S04784	3	LP-08	China-Western	Western China	Asia	Tibetan Plateau	Yunlong Formation	Agengzhuang	26.9133	99.3461	100	85	70	zircon	LA_ICP_MS	Beijing-ChinAcadSci-Tib	Inst Tibetan Plat Res, Chinese Acad Sci, Beijing	Agilent 7500a	detrital	siliciclastic	sandstone	R20641-S04784	49	19.379	0.285479		49
R20641-S04785	3	LP-34	China-Western	Western China	Asia	Tibetan Plateau	Yunlong Formation	Shanshen	25.9928	99.3431	100	85	70	zircon	LA_ICP_MS	Beijing-ChinAcadSci-Tib	Inst Tibetan Plat Res, Chinese Acad Sci, Beijing	Agilent 7500a	detrital	siliciclastic	sandstone	R20641-S04785	62	19.379	0.285479		62
R20641-S04786	3	YL-01	China-Western	Western China	Asia	Tibetan Plateau	Yunlong Formation	Nuodeng	25.9175	99.3783	100	85	70	zircon	LA_ICP_MS	Beijing-ChinAcadSci-Tib	Inst Tibetan Plat Res, Chinese Acad Sci, Beijing	Agilent 7500a	detrital	siliciclastic	sandstone	R20641-S04786	73	19.379	0.285479		73
R20641-S04787	3	YL-03	China-Western	Western China	Asia	Tibetan Plateau	Yunlong Formation	Nuodeng	25.9175	99.3783	100	85	70	zircon	LA_ICP_MS	Beijing-ChinAcadSci-Tib	Inst Tibetan Plat Res, Chinese Acad Sci, Beijing	Agilent 7500a	detrital	siliciclastic	sandstone	R20641-S04787	62	19.379	0.285479		62
R20642-S04788	3	16H13	China-Eastern	Eastern China	Asia	Qinling Orogenic Belt	Upper TSM Formation	Liushanzhen	33.4632	112.558	235	230	225	zircon	LA_ICP_MS	Wuhan-GPMR	China Univ of Geoscience, State Key Lab GPMR	Agilent 7500a	detrital	siliciclastic	sandstone	R20642-S04788	45	20.392	0.288016		45
R20642-S04789	3	16H08	China-Eastern	Eastern China	Asia	Qinling Orogenic Belt	Lower TZS Formation	Nanzhao	33.4427	112.44	216	210	204	zircon	LA_ICP_MS	Wuhan-GPMR	China Univ of Geoscience, State Key Lab GPMR	Agilent 7500a	detrital	siliciclastic	sandstone	R20642-S04789	43	20.392	0.288016		43
R20642-S04790	3	16H11	China-Eastern	Eastern China	Asia	Qinling Orogenic Belt	Upper Nanzhao Formation	east of Mashiping	33.5643	112.259	110	105	100	zircon	LA_ICP_MS	Wuhan-GPMR	China Univ of Geoscience, State Key Lab GPMR	Agilent 7500a	detrital	siliciclastic	sandstone	R20642-S04790	63	20.392	0.288016		63
R20642-S04791	3	16H14	China-Eastern	Eastern China	Asia	Qinling Orogenic Belt	Lower MSP Formation	NW of Yunyang	33.4818	112.595	110	105	100	zircon	LA_ICP_MS	Wuhan-GPMR	China Univ of Geoscience, State Key Lab GPMR	Agilent 7500a	detrital	siliciclastic	conglomerate	R20642-S04791	59	20.392	0.288016		59
R20643-S04792	3	JJ-R-034	Brazil-Southeast	Eastern South America	S_America	Brasilia Belt	Corrego do Santo Antonio Unit	east of Piranhas	-16.4455	-51.7189	870	835	800	zircon	LA_ICP_MS	Brasilia-Univ	University of Brasilia, Geochronology Laboratory	Thermo Finnigan Neptune HR	detrital	meta_sedimentary	micaschist	R20643-S04792	38	16.228	2.31539		38
R20643-S04793	3	JJ-R-105	Brazil-Southeast	Eastern South America	S_America	Brasilia Belt	Corrego do Santo Antonio Unit	west of Vila Maria	-16.587	-51.7023	870	835	800	zircon	LA_ICP_MS	Brasilia-Univ	University of Brasilia, Geochronology Laboratory	Thermo Finnigan Neptune HR	detrital	meta_sedimentary	meta-greywacke	R20643-S04793	9	16.228	2.31539		9
R20643-S04794	3	JJ-R-132	Brazil-Southeast	Eastern South America	S_America	Brasilia Belt	Corrego do Santo Antonio Unit	NE of Piranhas	-16.3917	-51.7116	870	835	800	zircon	LA_ICP_MS	Brasilia-Univ	University of Brasilia, Geochronology Laboratory	Thermo Finnigan Neptune HR	detrital	meta_sedimentary	quartzite	R20643-S04794	26	16.228	2.31539		26
R20643-S04795	3	JJ-R-144	Brazil-Southeast	Eastern South America	S_America	Brasilia Belt	Corrego do Santo Antonio Unit	Piranhas	-16.4435	-51.7528	870	835	800	zircon	LA_ICP_MS	Brasilia-Univ	University of Brasilia, Geochronology Laboratory	Thermo Finnigan Neptune HR	detrital	meta_sedimentary	quartzite	R20643-S04795	34	16.228	2.31539		34
R20645-S04797	3	CP46	Brazil-Southeast	Eastern South America	S_America	Sao Francisco Craton	Sao Tome das Letras Formation	Olimpio Noronha	-22.0714	-45.3217	650	625	600	zircon	LA_ICP_MS	Brasilia-Univ	University of Brasilia, Geochronology Laboratory	Thermo Finnigan Neptune HR	detrital	meta_sedimentary	quartzite	R20645-S04797	43	15.234	1.07034		43
R20645-S04798	3	CP65	Brazil-Southeast	Eastern South America	S_America	Sao Francisco Craton	Sao Tome das Letras Formation	Santa Quiteria	-22.0161	-45.4683	650	625	600	zircon	LA_ICP_MS	Brasilia-Univ	University of Brasilia, Geochronology Laboratory	Thermo Finnigan Neptune HR	detrital	meta_sedimentary	quartzite	R20645-S04798	43	15.234	1.07034		43
R20645-S04799	3	CP84	Brazil-Southeast	Eastern South America	S_America	Sao Francisco Craton	Sao Tome das Letras Formation	Atirado	-22.1303	-45.5958	650	625	600	zircon	LA_ICP_MS	Brasilia-Univ	University of Brasilia, Geochronology Laboratory	Thermo Finnigan Neptune HR	detrital	meta_sedimentary	schist	R20645-S04799	40	15.234	1.07034		40
R20645-S04800	3	PM05	Brazil-Southeast	Eastern South America	S_America	Sao Francisco Craton	Santo Antonio Formation	Sao Bento Abade	-21.6054	-45.0884	650	625	600	zircon	LA_ICP_MS	Brasilia-Univ	University of Brasilia, Geochronology Laboratory	Thermo Finnigan Neptune HR	detrital	meta_sedimentary	meta-greywacke	R20645-S04800	10	15.234	1.07034		10
R20645-S04801	3	PM06	Brazil-Southeast	Eastern South America	S_America	Sao Francisco Craton	Santo Antonio Formation	Sao Tome das Letras	-21.6404	-44.9632	650	625	600	zircon	LA_ICP_MS	Brasilia-Univ	University of Brasilia, Geochronology Laboratory	Thermo Finnigan Neptune HR	detrital	meta_sedimentary	meta-greywacke	R20645-S04801	4	15.235	1.07034		4
R20645-S04802	3	PM08	Brazil-Southeast	Eastern South America	S_America	Sao Francisco Craton	Santo Antonio Formation	Tres Coracoes	-21.7566	-45.239	650	625	600	zircon	LA_ICP_MS	Brasilia-Univ	University of Brasilia, Geochronology Laboratory	Thermo Finnigan Neptune HR	detrital	meta_sedimentary	meta-greywacke	R20645-S04802	13	15.234	1.07034		13
R20645-S04803	3	PM09	Brazil-Southeast	Eastern South America	S_America	Sao Francisco Craton	Santo Antonio Formation	Cambuquira	-21.8912	-45.2636	650	625	600	zircon	LA_ICP_MS	Brasilia-Univ	University of Brasilia, Geochronology Laboratory	Thermo Finnigan Neptune HR	detrital	meta_sedimentary	meta-greywacke	R20645-S04803	17	15.234	1.07034		17
R20645-S04804	3	PM12	Brazil-Southeast	Eastern South America	S_America	Sao Francisco Craton	Santo Antonio Formation	north of Careacu	-21.9677	-45.7167	650	625	600	zircon	LA_ICP_MS	Brasilia-Univ	University of Brasilia, Geochronology Laboratory	Thermo Finnigan Neptune HR	detrital	meta_sedimentary	meta-greywacke	R20645-S04804	8	15.234	1.07034		8
R20645-S04805	3	PM15	Brazil-Southeast	Eastern South America	S_America	Sao Francisco Craton	Santo Antonio Formation	Santana do Garambeu	-21.6042	-44.1181	650	625	600	zircon	LA_ICP_MS	Brasilia-Univ	University of Brasilia, Geochronology Laboratory	Thermo Finnigan Neptune HR	detrital	meta_sedimentary	meta-greywacke	R20645-S04805	11	15.235	1.07034		11
R20645-S04806	3	RSM138	Brazil-Southeast	Eastern South America	S_America	Sao Francisco Craton	Santo Antonio Formation	Carrancas	-21.4769	-44.6782	650	625	600	zircon	LA_ICP_MS	Brasilia-Univ	University of Brasilia, Geochronology Laboratory	Thermo Finnigan Neptune HR	detrital	meta_sedimentary	meta-greywacke	R20645-S04806	2	15.235	1.07034		2
R20645-S04807	3	RSM146	Brazil-Southeast	Eastern South America	S_America	Sao Francisco Craton	Santo Antonio Formation	Carrancas	-21.4531	-44.5705	650	625	600	zircon	LA_ICP_MS	Brasilia-Univ	University of Brasilia, Geochronology Laboratory	Thermo Finnigan Neptune HR	detrital	meta_sedimentary	meta-greywacke	R20645-S04807	48	15.235	1.07034		48
R20645-S04808	3	RSM76	Brazil-Southeast	Eastern South America	S_America	Sao Francisco Craton	Santo Antonio Formation	Carrancas	-21.4448	-44.5457	650	625	600	zircon	LA_ICP_MS	Brasilia-Univ	University of Brasilia, Geochronology Laboratory	Thermo Finnigan Neptune HR	detrital	meta_sedimentary	meta-greywacke	R20645-S04808	19	15.235	1.07034		19
R20646-S04809	3	AL1	Western USA	USA_Western	N_America	North American Cordillera	Anaconda Metamorphic Core Complex	Goldcreek Montana	46.5205	-112.966	30	25	20	zircon	LA_ICP_MS	Arizona-LaserChron	University of Arizona, LaserChron Lab	ThermoFisher Element 2	detrital	siliciclastic	conglomerate	R20646-S04809	162	21.167	0.0965953		162
R20646-S04810	3	AL2	Western USA	USA_Western	N_America	North American Cordillera	Anaconda Metamorphic Core Complex	Goldcreek Montana	46.5279	-112.945	30	25	20	zircon	LA_ICP_MS	Arizona-LaserChron	University of Arizona, LaserChron Lab	ThermoFisher Element 2	detrital	siliciclastic	conglomerate	R20646-S04810	111	21.167	0.0965953		111
R20646-S04811	3	AL3	Western USA	USA_Western	N_America	North American Cordillera	Anaconda Metamorphic Core Complex	NW of Deer Lodge Montana	46.4728	-112.925	0	0	0	zircon	LA_ICP_MS	Arizona-LaserChron	University of Arizona, LaserChron Lab	ThermoFisher Element 2	detrital	modern_sediment	sand (sub-surface)	R20646-S04811	126	21.167	0.0965953		126
R20646-S04812	3	AL4	Western USA	USA_Western	N_America	North American Cordillera	Anaconda Metamorphic Core Complex	Goldcreek Montana	46.5241	-112.918	0	0	0	zircon	LA_ICP_MS	Arizona-LaserChron	University of Arizona, LaserChron Lab	ThermoFisher Element 2	detrital	glacial	moraine (glacial till)	R20646-S04812	144	21.167	0.0965953		144
R20647-S04813	3	AM-1	Argentina	SW South America	S_America	Neuquen Basin	Agrio Fm. Pilmatue Member	Bajada del Agrio	-38.3766	-69.9731	140	135	130	zircon	LA_ICP_MS	Arizona-LaserChron	University of Arizona, LaserChron Lab	ThermoFisher Element 2	detrital	siliciclastic	sandstone	R20647-S04813	217	14.21	0.431774		217
R20647-S04814	3	EM-1	Argentina	SW South America	S_America	Neuquen Basin	Agrio Fm. Pilmatue Member	El Mangrullo Field	-38.5864	-69.4491	140	135	130	zircon	LA_ICP_MS	Arizona-LaserChron	University of Arizona, LaserChron Lab	ThermoFisher Element 2	detrital	siliciclastic	sandstone	R20647-S04814	248	14.21	0.431774		248
R20647-S04815	3	EM-2	Argentina	SW South America	S_America	Neuquen Basin	Agrio Fm. Pilmatue Member	El Mangrullo Field	-38.5701	-69.437	140	135	130	zircon	LA_ICP_MS	Arizona-LaserChron	University of Arizona, LaserChron Lab	ThermoFisher Element 2	detrital	siliciclastic	sandstone	R20647-S04815	211	14.21	0.431774		211
R20647-S04816	3	LR-1	Argentina	SW South America	S_America	Neuquen Basin	Agrio Fm. Pilmatue Member	SE of Chos Malal	-37.6071	-70.0981	140	135	130	zircon	LA_ICP_MS	Arizona-LaserChron	University of Arizona, LaserChron Lab	ThermoFisher Element 2	detrital	siliciclastic	sandstone	R20647-S04816	203	14.209	0.431774		203
R20648-S04817	3	BS06-01	China-Western	Western China	Asia	Indochina Block	Baoshan Formation	Gaohaicun	25.2242	99.1786	506	496	486	zircon	LA_ICP_MS	Beijing-CAS-GeoLas	Inst Geol & Geophys, Chinese Acad Sci, Beijing	Agilent 7500a	detrital	meta_sedimentary	schist	R20648-S04817	31	19.379	0.285479		31
R20648-S04818	3	BS06-06	China-Western	Western China	Asia	Indochina Block	Baoshan Formation	west of Baoshan	25.0797	99.1286	485	465	445	zircon	LA_ICP_MS	Beijing-CAS-GeoLas	Inst Geol & Geophys, Chinese Acad Sci, Beijing	Agilent 7500a	detrital	siliciclastic	sandstone	R20648-S04818	28	19.379	0.285479		28
R20648-S04819	3	BS06-15	China-Western	Western China	Asia	Indochina Block	Baoshan Formation	west of Baoshan	25.1483	99.0564	485	465	445	zircon	LA_ICP_MS	Beijing-CAS-GeoLas	Inst Geol & Geophys, Chinese Acad Sci, Beijing	Agilent 7500a	detrital	siliciclastic	sandstone	R20648-S04819	26	19.379	0.285479		26
R20648-S04820	3	BS06-16	China-Western	Western China	Asia	Indochina Block	Baoshan Formation	west of Baoshan	25.1122	99.0939	485	465	445	zircon	LA_ICP_MS	Beijing-CAS-GeoLas	Inst Geol & Geophys, Chinese Acad Sci, Beijing	Agilent 7500a	detrital	siliciclastic	sandstone	R20648-S04820	30	19.379	0.285479		30
R20648-S04821	3	BS06-42	China-Western	Western China	Asia	Indochina Block	Baoshan Formation	Longling	24.5989	98.7045	444	432	420	zircon	LA_ICP_MS	Beijing-CAS-GeoLas	Inst Geol & Geophys, Chinese Acad Sci, Beijing	Agilent 7500a	detrital	siliciclastic	sandstone	R20648-S04821	31	19.378	0.285479		31
R20648-S04822	3	BS03-05	China-Western	Western China	Asia	Indochina Block	Lower Gongyanghe Group	Xialameng	24.4378	98.7497	540	530	520	zircon	SHRIMP	Beijing-II	Chinese Academy of Geo Sci, Beijing	SHRIMP-II	detrital	meta_sedimentary	quartzite	R20648-S04822	9	19.378	0.285479		9
R20649-S04823	3	AM-1702	Kazakhstan	Central Asia	Asia	Central Asian Orogenic Belt	Aikarly Formation	NW slope of Mount Aktas	47.7392	72.8175	1150	1035	920	zircon	LA_ICP_MS	Sinica-Taiwan-XR	Sinica Academy, Taipei, Taiwan	ThermoFinnigan Element XR	detrital	meta_sedimentary	quartzite	R20649-S04823	79	21.352	0.397971		79
R20649-S04824	3	AM-1759	Kazakhstan	Central Asia	Asia	Central Asian Orogenic Belt	Aktau Formation	NW Mount Kabantau	47.6484	71.9543	1150	1035	920	zircon	LA_ICP_MS	Sinica-Taiwan-XR	Sinica Academy, Taipei, Taiwan	ThermoFinnigan Element XR	detrital	meta_sedimentary	quartzite	R20649-S04824	37	21.351	5.2277		37
R20649-S04825	3	AM-1761	Kazakhstan	Central Asia	Asia	Central Asian Orogenic Belt	Aktau Formation	eastern Mount Taskoraly	47.5488	71.8286	1150	1035	920	zircon	LA_ICP_MS	Sinica-Taiwan-XR	Sinica Academy, Taipei, Taiwan	ThermoFinnigan Element XR	detrital	meta_sedimentary	quartzite	R20649-S04825	115	21.351	5.2277		115
R20650-S04826	3	18LS-27	China-Eastern	Eastern China	Asia	South China Craton	Lower Yingyangguan Group	Xinying	24.65	111.817	750	740	730	zircon	LA_ICP_MS	Wuhan-GPMR-2	China Univ of Geoscience, State Key Lab GPMR	Agilent 7700e	detrital	siliciclastic	sandstone (volcaniclastic)	R20650-S04826	16	19.391	0.404963		16
R20650-S04827	3	18LS-22	China-Eastern	Eastern China	Asia	South China Craton	Middle Yingyangguan Group	Huangganchong	24.6717	111.867	670	660	650	zircon	LA_ICP_MS	Wuhan-GPMR-2	China Univ of Geoscience, State Key Lab GPMR	Agilent 7700e	detrital	carbonate	limestone	R20650-S04827	24	19.391	0.404963		24
R20650-S04828	3	18LS-17	China-Eastern	Eastern China	Asia	South China Craton	Upper Yingyangguan Group	Tianluochong	24.6783	111.873	660	640	620	zircon	LA_ICP_MS	Wuhan-GPMR-2	China Univ of Geoscience, State Key Lab GPMR	Agilent 7700e	detrital	siliciclastic	sandstone	R20650-S04828	31	19.391	0.404963		31
R20651-S04829	3	CPIV-15-1	Brazil-Southeast	Eastern South America	S_America	Brasilia Belt	Lower Crixas Group	Crixas drillcore CPIVES-15-1	-14.571	-49.9699	2150	2138	2126	zircon	LA_ICP_MS	Brasilia-Univ	University of Brasilia, Geochronology Laboratory	Thermo Finnigan Neptune HR	detrital	meta_sedimentary	meta-greywacke	R20651-S04829	8	16.23	2.31539		8
R20651-S04830	3	CPIV-15-2	Brazil-Southeast	Eastern South America	S_America	Brasilia Belt	Lower Crixas Group	Crixas drillcore CPIVES-15-2	-14.5716	-49.9703	2150	2138	2126	zircon	LA_ICP_MS	Brasilia-Univ	University of Brasilia, Geochronology Laboratory	Thermo Finnigan Neptune HR	detrital	meta_sedimentary	meta-greywacke	R20651-S04830	5	16.23	2.31539		5
R20651-S04831	3	CPIV-16-1	Brazil-Southeast	Eastern South America	S_America	Brasilia Belt	Lower Crixas Group	Crixas drillcore CPIVES-16-1	-14.5713	-49.9695	2150	2138	2126	zircon	LA_ICP_MS	Brasilia-Univ	University of Brasilia, Geochronology Laboratory	Thermo Finnigan Neptune HR	detrital	meta_sedimentary	meta-greywacke	R20651-S04831	6	16.23	2.31539		6
[truncated: 5,943 more rows]

## Sheet: UPb_Data
Ref-Sample Key	Group	Sample&Grain	Non-Iter. Probability age (Ma)	Strat. Age (Ma)	Concord Class	12x12 grid index	12x12 grid weight
R20315-S02370	3	17HN-89.01	2334.2	817	1	19.396	0.404963
R20315-S02370	3	17HN-89.03	1051.86	817	2	19.396	0.404963
[truncated: 616,419+ more rows]

## Sheet: Grids_12x12
Lat. Incr.	Long. Incr.	Lat. Center	Long. Center	Min Lat.	Max Lat.	Min Long.	Max. Long.	Dec. Index	Surface Area (km2)	Continent	Accepted Record Count	12x12 Grid Weight	Not used	Maximum Wt.	Continent	Sampled Surface Area (km2)	Accepted records only
[truncated: 295 more rows]
