# Supplementary material for: Enhanced U-Pb detrital zircon, Lu-Hf zircon, δ18O zircon, and Sm-Nd whole rock global databases
Source: Sci Data. 2024 Jan 9;11:56. doi: 10.1038/s41597-023-02902-9 (PMC10776700; doi:10.1038/s41597-023-02902-9)
Supplement: Supplementary file 12 — DB12 - U-Pb metamorphic detrital zircon cores [file 41597_2023_2902_MOESM12_ESM.xlsx]

## Sheet: References
Ref No.	Group	Lead_Author	Year	Journal	Vol.	Pages	Title	Web Link
R13002	1	Kemp, AIS et al.	2010	Earth & Planetary Sci Lett	296	45—56	Hadean crustal evolution revisited: New constraints from Pb—Hf isotope systematics of the Jack Hills zircons.	http://dx.doi.org/10.1016/j.epsl.2010.04.043
R13005	1	Harrison, TM et al.	2005	Science	310	1947—1950	Heterogeneous Hadean Hafnium: Evidence of Continental Crust at 4.4 to 4.5 Ga.	http://dx.doi.org/10.1126/science.1117926
R13007	1	Stevens, T et al.	2010	GSA Bulletin	122	1331—1344	Assessing the provenance of loess and desert sediments in northern China using U-Pb dating and morphology of detrital zircons.	http://dx.doi.org/10.1130/B30102.1
R13008	1	Horton, BK et al.	2010	GSA Bulletin	122	1423—1442	Linking sedimentation in the northern Andes to basement configuration, Mesozoic extension, and Cenozoic shortening: Evidence from detrital zircon U-Pb ages, Eastern Cordillera, Colombia.	http://dx.doi.org/10.1130/B30118.1
R13010	1	Amato, JM & Pavlis, TL	2010	Geology	38	459—462	Detrital zircon ages from the Chugach terrane, southern Alaska, reveal multiple episodes of accretion and erosion in a subduction complex.	http://dx.doi.org/10.1130/G30719.1
R13011	1	Lawton, TF et al.	2010	Geology	38	463—466	Detrital zircon record of thrust belt unroofing in Lower Cretaceous synorogenic conglomerates, central Utah.	http://dx.doi.org/10.1130/G30684.1
R13012	1	Horton, BK et al.	2010	GSA Today	20	4—10	Resolving uplift of the northern Andes using detrital zircon age signatures.	http://dx.doi.org/10.1130/GSATG76A.1
R13013	1	Dickinson, WR et al.	2010	Geology	38	499—502	Detrital zircons from fluvial Jurassic strata of the Michigan basin: Implications for the transcontinental Jurassic paleoriver hypothesis.	http://dx.doi.org/10.1130/G30509.1
R13014	1	Weislogel, AL et al.	2010	GSA Bulletin	122	2041—2062	Detrital zircon provenance from three turbidite depocenters of the Middle-Upper Triassic Songpan-Ganzi complex, central China: Record of collisional tectonics, erosional exhumation, and sediment production.	http://dx.doi.org/10.1130/B26606.1
R13015	1	Beranek, LP et al.	2010	GSA Bulletin	122	1899—1911	Detrital zircon geochronology of the western Ellesmerian clastic wedge, northwestern Canada: Insights on Arctic tectonics and the evolution of the northern Cordilleran miogeocline.	http://dx.doi.org/10.1130/B30120.1
R13016	1	Memeti, V et al.	2010	Lithosphere	2	341—360	Evaluating the Mojave—Snow Lake fault hypothesis and origins of central Sierran metasedimentary pendant strata using detrital zircon provenance analyses.	http://dx.doi.org/10.1130/L58.1
R13018	1	Davis, SJ et al.	2010	Geology	38	931—934	The Paleogene California River: Evidence of Mojave-Uinta paleodrainage from U-Pb ages of detrital zircons.	http://dx.doi.org/10.1130/G31250.1
R13019	1	Merschat, AJ et al.	2010	GSA Memoirs	206	661—699	Detrital zircon geochronology and provenance of southern Appalachian Blue Ridge and Inner Piedmont crystalline terranes.	https://doi.org/10.1130/2010.1206(26)
R13021	1	Shufeldt, OP et al.	2010	Geology	38	1099—1102	Archean detrital zircons in the Proterozoic Vishnu Schist of the Grand Canyon, Arizona: Implications for crustal architecture and Nuna supercontinent reconstructions.	http://dx.doi.org/10.1130/G31335.1
R13022	1	Carter, A et al.	2010	Geology	38	807—810	Locating earliest records of orogenesis in western Himalaya: Evidence from Paleogene sediments in the Iranian Makran region and Pakistan Katawaz basin.	http://dx.doi.org/10.1130/G31087.1
R13023	1	Fan, M et al.	2011	GSA Bulletin	123	979—996	Sedimentology, detrital zircon geochronology, and stable isotope geochemistry of the lower Eocene strata in the Wind River Basin, central Wyoming.	http://dx.doi.org/10.1130/B30235.1
R13026	1	Druschke, P et al.	2011	GSA Bulletin	123	1141—1160	Paleogeographic isolation of the Cretaceous to Eocene Sevier hinterland, east-central Nevada: Insights from U-Pb and (U-Th)/He detrital zircon ages of hinterland strata.	http://dx.doi.org/10.1130/B30029.1
R13027	1	Spencer, JE et al.	2011	GSA Bulletin	123	1258—1274	Age and tectonic setting of the Mesozoic McCoy Mountains Formation in western Arizona, USA.	http://dx.doi.org/10.1130/B30206.1
R13028	1	Gehrels, GE et al.	2011	Lithosphere	3	183—200	Detrital zircon U-Pb geochronology of Paleozoic strata in the Grand Canyon, Arizona.	http://dx.doi.org/10.1130/L121.1
R13029	1	Leier, AL & Gehrels, GE	2011	Geology	39	399—402	Continental-scale detrital zircon provenance signatures in Lower Cretaceous strata, western North America.	http://dx.doi.org/10.1130/G31762.1
R13030	1	McKenzie, NR et al.	2011	Geology	39	591—594	Trilobites and zircons link north China with the eastern Himalaya during the Cambrian.	http://dx.doi.org/10.1130/G31838.1
R13031	1	La Maskin, TA et al.	2011	GSA Bulletin	123	1939—1965	Early Mesozoic paleogeography and tectonic evolution of the western United States: Insights from detrital zircon U-Pb geochronology, Blue Mountains Province, northeastern Oregon.	http://dx.doi.org/10.1130/B30260.1
R13033	1	Kochelek, EJ et al.	2011	Lithosphere	3	265—274	Flysch deposition and preservation of coherent bedding in an accretionary complex: Detrital zircon ages from the Upper Cretaceous Valdez Group, Chugach terrane, Alaska.	http://dx.doi.org/10.1130/L131.1
R13035	1	Anfinson, OA et al.	2012	GSA Bulletin	124	415—430	Detrital zircon geochronology and provenance of the Neoproterozoic to Late Devonian Franklinian Basin, Canadian Arctic Islands.	http://dx.doi.org/10.1130/B30503.1
R13037	1	Rasmussen, B et al.	2011	Geology	39	1143—1146	Metamorphic replacement of mineral inclusions in detrital zircon from Jack Hills, Australia: Implications for the Hadean Earth.	http://dx.doi.org/10.1130/G32554.1
R13039	1	Zhu, DC et al.	2011	Geology	39	727—730	Lhasa terrane in southern Tibet came from Australia.	http://dx.doi.org/10.1130/G31895.1
R13042	1	Clift, PD et al.	2012	Geology	40	211—214	U-Pb zircon dating evidence for a Pleistocene Sarasvati River and capture of the Yamuna River.	http://dx.doi.org/10.1130/G32840.1
R13043	1	Taylor, J et al.	2012	GSA Bulletin	124	1191—1211	Successive midcrustal, high-grade metamorphic events provide insight into Mid-Archean mountain-building along the SE margin of the proto—Kaapvaal craton.	http://dx.doi.org/10.1130/B30543.1
R13044	1	Saylor, J et al.	2012	GSA Bulletin	124	762—779	Discriminating rapid exhumation from syndepositional volcanism using detrital zircon double dating: Implications for the tectonic history of the Eastern Cordillera, Colombia.	http://dx.doi.org/10.1130/B30534.1
R13046	1	Hadlari, T et al.	2012	GSA Bulletin	124	1155—1168	Two detrital zircon signatures for the Cambrian passive margin of northern Laurentia highlighted by new U-Pb results from northern Canada.	http://dx.doi.org/10.1130/B30530.1
R13047	1	Clements, B et al.	2012	GSA Special Papers	487	37—61	Detrital zircon U-Pb age and Hf-isotope perspective on sediment provenance and tectonic models in SE Asia.	https://doi.org/10.1130/2012.2487(03)
R13048	1	DiGiulio, A et al.	2012	Geology	40	559—562	Detrital zircon provenance from the NeuquÃ©n Basin (south-central Andes): Cretaceous geodynamic evolution and sedimentary response in a retroarc-foreland basin.	http://dx.doi.org/10.1130/G33052.1
R13049	1	Riggs, NR et al.	2012	GSA Special Papers	487	13—36	Provenance of Upper Triassic strata in southwestern North America as suggested by isotopic analysis and chemistry of zircon crystals.	https://doi.org/10.1130/2012.2487(02)
R13050	1	Rothfuss, JL et al.	2012	GSA Special Papers	487	63—95	Application of detrital zircon provenance in paleogeographic reconstruction of an intermontane basin system, Paleogene Renova Formation, southwest Montana.	https://doi.org/10.1130/2012.2487(04)
R13051	1	Amato, JM & Mack, GH	2012	GSA Bulletin	124	1826—1840	Detrital zircon geochronology from the Cambrian-Ordovician Bliss Sandstone, New Mexico: Evidence for contrasting Grenville-age and Cambrian sources on opposite sides of the Transcontinental Arch.	http://dx.doi.org/10.1130/B30657.1
R13054	1	Aoki, K et al.	2012	Geology	40	1087—1090	Tectonic erosion in a Pacific-type orogen: Detrital zircon response to Cretaceous tectonics in Japan.	http://dx.doi.org/10.1130/G33414.1
R13056	1	Harris, DB et al.	2012	Lithosphere	5	98—108	Detrital zircon U-Pb geochronology of Mesozoic sandstones from the Lower Yana River, northern Russia.	http://dx.doi.org/10.1130/L250.1
R13057	1	Webb, AAG et al.	2012	GSA Bulletin	125	499—522	U-Pb zircon geochronology of major lithologic units in the eastern Himalaya: Implications for the origin and assembly of Himalayan rocks.	http://dx.doi.org/10.1130/B30626.1
R13059	1	Small, D et al.	2013	Geology	41	155—158	Provenance of North Atlantic ice-rafted debris during the last deglaciationâ€”A new application of U-Pb rutile and zircon geochronology.	http://dx.doi.org/10.1130/G33594.1
R13060	1	Beranek, LP et al.	2013	Lithosphere	5	163—168	Detrital zircon Hf isotopic compositions indicate a northern Caledonian connection for the Alexander terrane.	http://dx.doi.org/10.1130/L255.1
R13064	1	Raines, MK et al.	2013	GSA Bulletin	125	741—755	Sediment dispersal in an evolving foreland: Detrital zircon geochronology from Upper Jurassic and lowermost Cretaceous strata, Alberta Basin, Canada.	http://dx.doi.org/10.1130/B30671.1
R13065	1	Daniel, CG et al.	2013	GSA Bulletin	125	1423—1441	Detrital zircon evidence for non-Laurentian provenance, Mesoproterozoic (ca. 1490—1450 Ma) deposition and orogenesis in a reconstructed orogenic belt, northern New Mexico, USA: Defining the Picuris orogeny.	http://dx.doi.org/10.1130/B30804.1
R13066	1	Amato, JM et al.	2013	GSA Bulletin	125	1891—1911	Architecture of the Chugach accretionary complex as revealed by detrital zircon ages and lithologic variations: Evidence for Mesozoic subduction erosion in south-central Alaska.	http://dx.doi.org/10.1130/B30818.1
R13067	1	Gibson, TM et al.	2013	GSA Bulletin	125	877—893	Depositional history, tectonics, and detrital zircon geochronology of Ordovician and Devonian strata in southwestern Mongolia.	http://dx.doi.org/10.1130/B30746.1
R13068	1	May, SR et al.	2013	GSA Bulletin	125	1403—1422	Detrital zircon geochronology from the Bighorn Basin, Wyoming, USA: Implications for tectonostratigraphic evolution and paleogeography.	http://dx.doi.org/10.1130/B30824.1
R13069	1	Calver, CR et al.	2013	Geology	41	1127—1130	Globally synchronous Marinoan deglaciation indicated by U-Pb geochronology of the Cottons Breccia, Tasmania, Australia.	http://dx.doi.org/10.1130/G34568.1
R13074	1	Enkelmann, E et al.	2014	Lithosphere	6	93—107	A thermochronometric view into an ancient landscape: Tectonic setting, development, and inversion of the Paleozoic eastern Paganzo basin, Argentina.	http://dx.doi.org/10.1130/L309.1
R13075	1	Spencer, CJ et al.	2014	GSA Bulletin	126	1117—1128	Detrital zircon geochronology of the Grenville/Llano foreland and basal Sauk Sequence in west Texas, USA.	http://dx.doi.org/10.1130/B30884.1
R13077	1	Blum, M & Pecha, M	2014	Geology	42	607—610	Mid-Cretaceous to Paleocene North American drainage reorganization from detrital zircons.	http://dx.doi.org/10.1130/G35513.1
R13078	1	Painter, CS et al.	2014	GSA Bulletin	126	1439—1464	Exhumation of the North American Cordillera revealed by multi-dating of Upper Jurassic—Upper Cretaceous foreland basin deposits.	http://dx.doi.org/10.1130/B30999.1
R13081	1	McGee, B et al.	2014	GSA Bulletin	127	76—86	Age and provenance of the Cryogenian to Cambrian passive margin to foreland basin sequence of the northern Paraguay Belt, Brazil.	http://dx.doi.org/10.1130/B30842.1
R13083	1	Cawood, PA et al.	2014	GSA Bulletin	127	349—371	Neoproterozoic to early Paleozoic extensional and compressional history of East Laurentian margin sequences: The Moine Supergroup, Scottish Caledonides.	http://dx.doi.org/10.1130/B31068.1
R13084	1	Carrapa, B et al.	2014	Lithosphere	6	443—455	Multisystem dating of modern river detritus from Tajikistan and China: Implications for crustal evolution and exhumation of the Pamir.	http://dx.doi.org/10.1130/L360.1
R13086	1	Ershova, VB et al.	2015	Lithosphere	7	40—45	Detrital zircon ages and provenance of the Upper Paleozoic successions of Kotelâ€™ny Island (New Siberian Islands Archipelago).	http://dx.doi.org/10.1130/L387.1
R13090	1	Belousova, EA et al.	2015	Geology	43	119—122	The enigma of crustal zircons in upper-mantle rocks: Clues from the Tumut ophiolite, southeast Australia.	http://dx.doi.org/10.1130/G36231.1
R13091	1	Chapman, AD et al.	2015	GSA Bulletin	127	926—944	Detrital zircon geochronology of Neoproterozoic—Lower Cambrian passive-margin strata of the White-Inyo Range, east-central California: Implications for the Mojave—Snow Lake fault hypothesis.	http://dx.doi.org/10.1130/B31142.1
R13092	1	Morris, GA et al.	2015	Lithosphere	7	138—143	Orogenic paleofluid flow recorded by discordant detrital zircons in the Caledonian foreland basin of northern Greenland.	http://dx.doi.org/10.1130/L420.1
R13093	1	Shaanan, U et al.	2015	GSA Bulletin	127	1052—103	Provenance of the Early Permian Nambucca block (eastern Australia) and implications for the role of trench retreat in accretionary orogens.	http://dx.doi.org/10.1130/B31178.1
R13094	1	Swanson-Hysell, NL et al.	2015	Geology	43	323—326	Stratigraphy and geochronology of the Tambien Group, Ethiopia: Evidence for globally synchronous carbon isotope change in the Neoproterozoic.	http://dx.doi.org/10.1130/G36347.1
R13096	1	Portner, RA et al.	2011	Lithos	126	355—368	Enriching mantle melts within a dying mid-ocean spreading ridge: Insights from Hf-isotope and trace element patterns in detrital oceanic zircon.	http://dx.doi.org/10.1016/j.lithos.2011.07.017
R13106	1	Lehrmann, D et al.	2015	Basin Research	27	587—612	Patterns of basin fill in Triassic turbidites of the Nanpanjiang basin: implications for regional tectonics and impacts on carbonate-platform evolution.	http://dx.doi.org/10.1111/bre.12090
R13109	1	Bibikova, EV et al.	2013	Geochemistry International	51	87—108	Isotope-geochronological (U-Th-Pb, Lu-Hf) study of the zircons from the archean magmatic and metasedimentary rocks of the Podolia domain, Ukrainian shield	http://dx.doi.org/10.1134/S0016702913020031
R13111	1	McQuarrie, N et al.	2013	Gondwana Research	23	1491—1510	Documenting basin scale, geometry and provenance through detrital geochemical data: Lessons from the Neoproterozoic to Ordovician Lesser, Greater, and Tethyan Himalayan strata of Bhutan.	http://dx.doi.org/10.1016/j.gr.2012.09.002
R13112	1	Robinson, RAJ et al.	2014	Gondwana Research	26	112—121	Large rivers and orogens: The evolution of the Yarlung Tsangpo—Irrawaddy system and the eastern Himalayan syntaxis.	http://dx.doi.org/10.1016/j.gr.2013.07.002
R13113	1	Dong, CY et al.	2011	Science China: Earth Sci	54	1034—1042	Detrital zircon age model of Ordovician Wenquan quartzite south of Lungmuco-Shuanghu Suture in the Qiangtang area, Tibet: Constraint on tectonic affinity and source regions.	http://dx.doi.org/10.1007/s11430-010-4166-x
R13115	1	Wang, CY et al.	2011	Geochim Cosmochim Acta	75	1308—1345	Growth rate of the preserved continental crust: II. Constraints from Hf and O isotopes in detrital zircons from Greater Russian Rivers.	http://dx.doi.org/10.1016/j.gca.2010.12.010
R13123	1	Pertoldova, J et al.	2014	J of Geosciences	59	367—388	Geochronology and petrology of pyroxene-garnet skarns (eastern Bohemian Massif): implications for the source and evolution of the Variscan continental crust.	http://dx.doi.org/10.3190/jgeosci.181
R13126	1	Kabete, JM et al.	2012	Precambrian Research	216	232—266	Reconnaissance SHRIMP U—Pb zircon geochronology of the Tanzania Craton: Evidence for Neoarchean granitoid—greenstone belts in the Central Tanzania Region and the Southern East African Orogen.	https://doi.org/10.1016/j.precamres.2012.06.020
R13135	1	Wyche, S et al.	2012	Australian J Earth Sci	59	657—670	Isotopic constraints on stratigraphy in the central and eastern Yilgarn Craton, Western Australia	http://dx.doi.org/10.1080/08120099.2012.697677
R13136	1	Tsutsumi, Y et al.	2011	Bull National Mus Nat Sci Ser C	37	5—16	SHRIMP Dating of Detrital Zircons from the Sangun-Renge Belt of Sangun Metamorphic Rocks, Northern Kyushu, Southwest Japan	http://www.kahaku.go.jp/research/publication/geology/download/37/BNMNS_C3702.pdf
R13137	1	Seranne, M et al.	2008	Bull Society Geo France	179	29—40	U-Pb single zircon grain dating of Present fluvial and Cenozoic aeolian sediments from Gabon: Consequences on sediment provenance, reworking, and erosion processes on the equatorial West African margin	http://dx.doi.org/10.2113/gssgfbull.179.1.29
R13138	1	Willner, AP et al.	2008	Chemical Geology	253	114—129	History of crustal growth and recycling at the Pacific convergent margin of South America at latitudes 29Â°—36Â° S revealed by a U—Pb and Lu—Hf isotope study of detrital zircon from late Paleozoic accretionary systems	http://dx.doi.org/10.1016/j.chemgeo.2008.04.016
R13139	1	Ferriere, L et al.	2010	Chemical Geology	275	254—261	Single crystal U—Pb zircon age and Sr—Nd isotopic composition of impactites from the Bosumtwi impact structure, Ghana: Comparison with country rocks and Ivory Coast tektites	http://dx.doi.org/10.1016/j.chemgeo.2010.05.016
R13141	1	Yang, S et al.	2012	Chemical Geology	296	26—38	Grain size distribution and age population of detrital zircons from the Changjiang (Yangtze) River system, China	http://dx.doi.org/10.1016/j.chemgeo.2011.12.016
R13142	1	Maier, AC et al.	2012	Chemical Geology	312	47—57	Geology, age and field relations of Hadean zircon-bearing supracrustal rocks from Quad Creek, eastern Beartooth Mountains (Montana and Wyoming, USA)	http://dx.doi.org/10.1016/j.chemgeo.2012.04.005
R13144	1	He, M et al.	2013	Chemical Geology	360	186—203	Zircon U—Pb geochronology and Hf isotope data from the Yangtze River sands: Implications for major magmatic events and crustal evolution in Central China	http://dx.doi.org/10.1016/j.chemgeo.2013.10.020
R13147	1	Meinhold, G et al.	2011	Earth & Planetary Sci Lett	312	164—175	Evidence from detrital zircons for recycling of Mesoproterozoic and Neoproterozoic crust recorded in Paleozoic and Mesozoic sandstones of southern Libya	http://dx.doi.org/10.1016/j.epsl.2011.09.056
R13148	1	Partin, CA et al.	2014	Earth & Planetary Sci Lett	388	123—133	Filling in the juvenile magmatic gap: Evidence for uninterrupted Paleoproterozoic plate tectonics	http://dx.doi.org/10.1016/j.epsl.2013.11.041
R13149	1	Garzanti, E et al.	2013	Earth-Science Rev	120	1—19	Provenance and recycling of Arabian desert sand	http://dx.doi.org/10.1016/j.earscirev.2013.01.005
R13153	1	Huhma, H et al.	2012	Geo Survey Finland Spec Paper	54	74—175	The Age of the Archaean Greenstone Belts in Finland	http://tupa.gtk.fi/julkaisu/specialpaper/sp_054_pages_074_175.pdf
R13154	1	Hoang, LV et al.	2009	Geochem Geophys Geosyst	10	Q11008-01—Q11008-20	Evaluating the evolution of the Red River system based on in situ U-Pb dating and Hf isotope analysis of zircons	http://dx.doi.org/10.1029/2009GC002819
R13155	1	Kong, P et al.	2012	Geochem Geophys Geosyst	13	Q06017-01—Q06017-15	Provenance and time constraints on the formation of the first bend of the Yangtze River	http://dx.doi.org/10.1029/2012GC004140
R13157	1	Iizuka, T et al.	2010	Geochim Cosmochim Acta	74	2450—2472	Detrital zircon evidence for Hf isotopic evolution of granitoid crust and continental growth	http://dx.doi.org/10.1016/j.gca.2010.01.023
R13159	1	Iizuka, T et al.	2013	Geochim Cosmochim Acta	107	96—120	Evolution of the African continental crust as recorded by U—Pb, Lu—Hf and O isotopes in detrital zircons from modern rivers	http://dx.doi.org/10.1016/j.gca.2012.12.028
R13160	1	Jost, H et al.	2012	Geo USP Serie Cientifica	12	31—48	Stratigraphy and geochronlogy of the Guarinos greenstone belt, GoiÃ¡s, Brazil	http://dx.doi.org/10.5327/Z1519-874X2012000200003
R13161	1	Noguera, MI et al.	2011	Geologica Acta	9	265—272	U-Pb Geochronology of detrital zircons from the Venezuelan passive margin: implications for an Early Cretaceous Proto-Orinoco river system and Proto-Caribbean ocean basin paleogeography	http://dx.doi.org/10.1344/105.000001698
R13167	1	Craddock & Kylander-Clark	2013	Geosphere	9	1832—1851	U-Pb ages of detrital zircons from the Tertiary Mississippi River Delta in central Louisiana: Insights into sediment provenance.	http://dx.doi.org/10.1130/GES00917.1
R13168	1	Dickinson, WR et al.	2014	Geosphere	10	1123—1138	Detrital-zircon U-Pb evidence precludes paleo—Colorado River sediment in the exposed Muddy Creek Formation of the Virgin River depression	http://dx.doi.org/10.1130/GES01097.1
R13170	1	Yang, J et al.	2014	Geology	42	835—838	Global continental weathering trends across the Early Permian glacial to postglacial transition: Correlating high and low paleo-latitude sedimentary records	http://dx.doi.org/10.1130/G35892.1
R13174	1	Fernandez, RD et al.	2010	Gondwana Research	18	385—399	U—Pb ages of detrital zircons from the Basal allochthonous units of NW Iberia: Provenance and paleoposition on the northern margin of Gondwana during the Neoproterozoic and Paleozoic	http://dx.doi.org/10.1016/j.gr.2009.12.006
R13177	1	Tam, PY et al.	2011	Gondwana Research	19	150—162	Timing of metamorphism in the Paleoproterozoic Jiao-Liao-Ji Belt: New SHRIMP U—Pb zircon dating of granulites, gneisses and marbles of the Jiaobei massif in the North China Craton	http://dx.doi.org/10.1016/j.gr.2010.05.007
R13179	1	Abre, P et al.	2011	Gondwana Research	19	275—290	Provenance of Ordovician clastic sequences of the San Rafael Block (Central Argentina), with emphasis on the PonÃ³n TrehuÃ© Formation	http://dx.doi.org/10.1016/j.gr.2010.05.013
R13188	1	Samuel, MD et al.	2011	Gondwana Research	20	450—464	Provenance of conglomerate clasts from the volcano-sedimentary sequence at Wadi Rutig in southern Sinai, Egypt as revealed by SIMS U—Pb dating of zircon	http://dx.doi.org/10.1016/j.gr.2010.11.021
R13199	1	Avigad, D et al.	2012	Gondwana Research	21	690—703	Coupled U—Pb—Hf of detrital zircons of Cambrian sandstones from Morocco and Sardinia: Implications for provenance and Precambrian crustal evolution of North Africa	http://dx.doi.org/10.1016/j.gr.2011.06.005
R13206	1	Chemale, F Jr et al.	2012	Gondwana Research	22	200—206	Unravelling a Proterozoic basin history through detrital zircon geochronology: The case of the EspinhaÃ§o Supergroup, Minas Gerais, Brazil	http://dx.doi.org/10.1016/j.gr.2011.08.016
R13207	1	Yang, XF et al.	2012	Gondwana Research	22	567—584	Provenance and tectonic setting of the Carboniferous sedimentary rocks of the East Junggar Basin, China: Evidence from geochemistry and U—Pb zircon geochronology	http://dx.doi.org/10.1016/j.gr.2011.11.001
R13209	1	Pereira, MF et al.	2012	Gondwana Research	22	882—891	The missing Rheic Ocean magmatic arcs: Provenance analysis of Late Paleozoic sedimentary clastic rocks of SW Iberia	http://dx.doi.org/10.1016/j.gr.2012.03.010
R13210	1	Li, SQ et al.	2012	Gondwana Research	22	943—955	Late Mesozoic tectonic evolution of the Songliao basin, NE China: Evidence from detrital zircon ages and Sr—Nd isotopes	http://dx.doi.org/10.1016/j.gr.2012.04.002
R13212	1	KrÃ¶ner, A et al.	2013	Gondwana Research	23	272—295	Mesoproterozoic (Grenville-age) terranes in the Kyrgyz North Tianshan: Zircon ages and Nd—Hf isotopic constraints on the origin and evolution of basement blocks in the southern Central Asian Orogen	http://dx.doi.org/10.1016/j.gr.2012.05.004
R13215	1	Meinhold, G et al.	2013	Gondwana Research	23	661—665	New insights into peri-Gondwana paleogeography and the Gondwana super-fan system from detrital zircon U—Pb ages	http://dx.doi.org/10.1016/j.gr.2012.05.003
R13216	1	Kaur, P et al.	2013	Gondwana Research	23	1040—1052	Nature of magmatism and sedimentation at a Columbia active margin: Insights from combined U—Pb and Lu—Hf isotope data of detrital zircons from NW India	http://dx.doi.org/10.1016/j.gr.2012.07.008
R13218	1	Flowerdew, MJ et al.	2007	GSA Bulletin	119	275—288	Combined U-Pb geochronology and Hf isotope geochemistry of detrital zircons from early Paleozoic sedimentary rocks, Ellsworth-Whitmore Mountains block, Antarctica	http://dx.doi.org/10.1130/B25891.1
R13219	1	Zhang, JY et al.	2012	GSA Bulletin	124	1449—1473	Coupled U-Pb dating and Hf isotopic analysis of detrital zircon of modern river sand from the Yalu River (Yarlung Tsangpo) drainage system in southern Tibet: Constraints on the transport processes and evolution of Himalayan rivers	http://dx.doi.org/10.1130/B30592.1
R13220	1	Zhang, SH et al.	2014	GSA Bulletin	126	1275—1300	Origin and evolution of the Bainaimiao arc belt: Implications for crustal growth in the southern Central Asian orogenic belt	http://dx.doi.org/10.1130/B31042.1
R13221	1	Wodicka, N et al.	2014	GSA Bulletin	126	1625—1653	Did a proto-ocean basin form along the southeastern Rae cratonic margin? Evidence from U-Pb geochronology, geochemistry (Sm-Nd and whole-rock), and stratigraphy of the Paleoproterozoic Piling Group, northern Canada	http://dx.doi.org/10.1130/B31028.1
R13222	1	Noble, SR et al.	2015	GSA Bulletin	127	250—265	U-Pb geochronology and global context of the Charnian Supergroup, UK: Constraints on the age of key Ediacaran fossil assemblages	http://dx.doi.org/10.1130/B31013.1
R13223	1	Sharman, GR et al.	2015	GSA Bulletin	127	38—60	Detrital zircon provenance of the Late Cretaceous—Eocene California forearc: Influence of Laramide low-angle subduction on sediment dispersal and paleogeography	http://dx.doi.org/10.1130/B31065.1
R13224	1	EizenhÃ¶fer, PR et al.	2015	GSA Bulletin	127	1422—1436	Geochronological and Hf isotopic variability of detrital zircons in Paleozoic strata across the accretionary collision zone between the North China craton and Mongolian arcs and tectonic implications	http://dx.doi.org/10.1130/B31175.1
R13227	1	Yackymchuk, C et al.	2015	GSA Bulletin	127	1464—1484	Paleozoic evolution of western Marie Byrd Land, Antarctica	http://dx.doi.org/10.1130/B31136.1
R13228	1	Linnemann, U et al.	2007	GSA Special Papers	423	61—96	The continuum between Cadomian orogenesis and opening of the Rheic Ocean: Constraints from LA-ICP-MS U-Pb zircon dating and analysis of plate-tectonic setting (Saxo-Thuringian zone, northeastern Bohemian Massif, Germany)	https://doi.org/10.1130/2007.2423(03)
R13231	1	Zimmermann, U et al.	2011	Intl J Earth Science	100	511—526	The Witputs diamictite in southern Namibia and associated rocks: constraints for a global glaciation?	http://dx.doi.org/10.1007/s00531-010-0621-3
R13232	1	Krippner, A & Bahlburg, H	2013	Intl J Earth Science	102	917—932	Provenance of Pleistocene Rhine River Middle Terrace sands between the Swiss—German border and Cologne based on U—Pb detrital zircon ages	http://dx.doi.org/10.1007/s00531-012-0842-8
R13233	1	Gartner, A et al.	2014	Intl J Earth Science	103	579—595	The provenance of northern Kalahari Basin sediments and growth history of the southern Congo Craton reconstructed by U—Pb ages of zircons from recent river sands	http://dx.doi.org/10.1007/s00531-013-0974-5
R13234	1	Pereira, MF et al.	2014	Intl J Earth Science	103	1453—1470	Variability over time in the sources of South Portuguese Zone turbidites: evidence of denudation of different crustal blocks during the assembly of Pangaea	http://dx.doi.org/10.1007/s00531-013-0902-8
R13245	1	Moore, JM et al.	2012	J African Earth Sci	64	9—19	The age and correlation of the Postmasburg Group, southern Africa: Constraints from detrital zircon grains	http://dx.doi.org/10.1016/j.jafrearsci.2011.11.001
R13247	1	Altumi, MM et al.	2013	J African Earth Sci	79	74—97	U—Pb LA-ICP-MS detrital zircon ages from the Cambrian of Al Qarqaf Arch, central-western Libya: Provenance of the West Gondwanan sand sea at the dawn of the early Palaeozoic	http://dx.doi.org/10.1016/j.jafrearsci.2012.11.007
R13256	1	Mahar, MI et al.	2014	J African Earth Sci	100	510—523	Provenance of the heavy mineral-enriched alluvial deposits at the west coast of the Red Sea. Implications for evolution of Arabian—Nubian crust	http://dx.doi.org/10.1016/j.jafrearsci.2014.07.015
R13261	1	Nie, J et al.	2012	Earth-Science Rev	110	111—126	Integrated provenance analysis of a convergent retroarc foreland system: U—Pb ages, heavy minerals, Nd isotopes, and sandstone compositions of the Middle Magdalena Valley basin, northern Andes, Colombia	http://dx.doi.org/10.1016/j.earscirev.2011.11.002
R13263	1	Kuznetsov, NB et al.	2010	Gondwana Research	17	583—601	Geochronological, geochemical and isotopic study of detrital zircon suites from late Neoproterozoic clastic strata along the NE margin of the East European Craton: Implications for plate tectonic models	http://dx.doi.org/10.1016/j.gr.2009.08.005
R13266	1	Ramos, VA et al.	2014	Gondwana Research	26	719—740	A provenance study of the Paleozoic Ventania System (Argentina): Transient complex sources from Western and Eastern Gondwana	http://dx.doi.org/10.1016/j.gr.2013.07.008
R13268	1	Deng, J et al.	2010	J Asian Earth Sci	37	412—424	Genetic relationship between the Emeishan plume and the bauxite deposits in Western Guangxi, China: Constraints from U—Pb and Lu—Hf isotopes of the detrital zircons in bauxite ores	http://dx.doi.org/10.1016/j.jseaes.2009.10.005
R13272	1	KrÃ¶ner, A et al.	2011	J Asian Earth Sci	42	1008—1017	Zircon ages for a felsic volcanic rock and arc-related early Palaeozoic sediments on the margin of the Baydrag microcontinent, central Asian orogenic belt, Mongolia	http://dx.doi.org/10.1016/j.jseaes.2010.09.002
R13273	1	Zhang, CL et al.	2012	J Asian Earth Sci	47	5—20	Precambrian evolution and cratonization of the Tarim Block, NW China: Petrology, geochemistry, Nd-isotopes and U—Pb zircon geochronology from Archaean gabbro-TTG—potassic granite suite and Paleoproterozoic metamorphic belt	http://dx.doi.org/10.1016/j.jseaes.2011.05.018
R13274	1	Diwu, C et al.	2012	J Asian Earth Sci	47	107—122	Episodic tectonothermal events of the western North China Craton and North Qinling Orogenic Belt in central China: Constraints from detrital zircon U—Pb ages	http://dx.doi.org/10.1016/j.jseaes.2011.07.012
R13276	1	Wu, G et al.	2012	J Asian Earth Sci	49	214—233	Zircon U—Pb ages of the metamorphic supracrustal rocks of the Xinghuadukou Group and granitic complexes in the Argun massif of the northern Great Hinggan Range, NE China, and their tectonic implications	http://dx.doi.org/10.1016/j.jseaes.2011.11.023
R13279	1	Yang, W et al.	2014	J Asian Earth Sci	89	54—65	Uplift-denudation history of the Qinling orogen: Constrained from the detrital-zircon U—Pb geochronology	http://dx.doi.org/10.1016/j.jseaes.2014.03.025
R13280	1	van Staden, A et al.	2010	J Geo Society London	167	217—220	Correlation of Ordovician diamictites from Argentina and South Africa using detrital zircon dating	http://dx.doi.org/10.1144/0016-76492009-023
R13281	1	McCourt, S et al.	2013	J Geo Society London	170	353—363	New U—Pb SHRIMP ages from the Lubango region, SW Angola: insights into the Palaeoproterozoic evolution of the Angolan Shield, southern Congo Craton, Africa	http://dx.doi.org/10.1144/jgs2012-059
R13282	1	Yang, J et al.	2014	J Geo Society London	171	269—280	A sedimentary archive of tectonic switching from Emeishan Plume to Indosinian orogenic sources in SW China	http://dx.doi.org/10.1144/jgs2012-143
R13285	1	Cardona, A et al.	2010	J South Amer Earth Sci	29	92—104	Grenvillian remnants in the Northern Andes: Rodinian and Phanerozoic paleogeographic perspectives	http://dx.doi.org/10.1016/j.jsames.2009.07.011
R13291	1	Augustsson, C et al.	2011	J Sedimentary Research	81	284—298	Detrital quartz and zircon combined: The production of mature sand with short transportation paths along the Cambrian west Gondwana margin, northwestern Argentina	http://dx.doi.org/10.2110/jsr.2011.23
R13315	1	Welke, BM	2013	Univ Indiana	Thesis	Masters	Double dating detrital zircons in till from the Ross Embayment, Antarctica	http://hdl.handle.net/1805/4450
R13316	1	Forrester, SW	2009	Univ of Nevada Las Vegas	Thesis	Masters	Provenance of the Miocene-Pliocene Muddy Creek Formation near Mesquite Nevada	http://dx.doi.org/10.34917/1390981
R13318	1	Chombong, NN et al.	2013	Natural Science	5	835—847	New detrital zircon U-Pb ages from BIF-related metasediments in the Ntem Complex (Congo craton) of southern Cameroon, West Africa	http://dx.doi.org/10.4236/ns.2013.57101
R13320	1	Roberts, EM et al.	2012	Nature Geoscience	5	289—294	Initiation of the western branch of the East African Rift coeval with the eastern branch	https://doi.org/10.1038/ngeo1432
R13321	1	Xing, GF et al.	2014	Nature Scientific Rpt	4	1—8	Diversity in early crustal evolution: 4100 Ma zircons in the Cathaysia Block of southern China.	http://dx.doi.org/10.1038/srep05143
R13322	1	Duo, J. et al.	2007	Chinese Science Bull	52	23—26	4.1 Ga old detrital zircon in western Tibet of China	https://doi.org/10.1007/s11434-007-0009-3
R13323	1	Muntean, TW	2012	Univ of Nevada Las Vegas	Thesis	PhD	Muddy Creek Formation: A record of Late Neogene tectonics and sedimentation in southern Nevada	http://dx.doi.org/10.34917/4306204
R13324	1	Diwu, C.R. et al.	2010	Acta Petrologica Sinica	26	1171—1174	In situ U-Pb geochronology of Hadean zircon xenocryst (4.1~3.9 Ga) from the western of the Northern Qinling Orogenic Belt	http://www.ysxb.ac.cn/ysxb/ch/reader/view_news.aspx?id=2010033103021001
R13325	1	Wang, H.L. et al.	2007	Chinese Science Bull	52	3002-3010	~4.1 Ga xenocrystal zircon from Ordovician volcanic rocks in Western part of North Qinling Orogenic Belt	https://doi.org/10.1007/s11434-007-0316-8
R13326	1	Fildani, A et al.	2009	Geology	37	719—722	U-Pb zircon ages from the southwestern Karoo Basin, South Africa - Implications for the Permian-Triassic boundary	http://dx.doi.org/10.1130/G25685A.1
R13327	1	Licht, K.J et al.	2014	Antarctic Science	26	687—697	The U-Pb detrital zircon signature of West Antarctic ice stream tills in the Ross embayment, with implications for Last Glacial Maximum ice flow reconstructions	http://dx.doi.org/10.1017/S0954102014000315
R13328	1	Nutman, AP et al.	2009	Precambrian Research	172	212—233	Detrital zircon sedimentary provenance ages for the Eoarchaean Isua supracrustal belt southern West Greenland: Juxtaposition of an imbricated ca. 3700 Ma juvenile arc against an older complex with 3920-3760 Ma components	http://dx.doi.org/10.1016/j.precamres.2009.03.019
R13337	1	Thomas, RJ et al.	2010	Precambrian Research	178	72—90	The MecubÃºri and Alto Benfica Groups, NE Mozambique: Aids to unravelling ca. 1 and 0.5 Ga events in the East African Orogen	http://dx.doi.org/10.1016/j.precamres.2010.01.010
R13338	1	Krapex, B & Pickard, AL	2010	Precambrian Research	178	91—118	Detrital-zircon age-spectra for Late Archaean synorogenic basins of the Eastern Goldfields Superterrane, Western Australia	http://dx.doi.org/10.1016/j.precamres.2010.01.014
R13346	1	Tack, L et al.	2010	Precambrian Research	180	63—84	The 1375Ma â€œKibaran eventâ€ in Central Africa: Prominent emplacement of bimodal magmatism under extensional regime	http://dx.doi.org/10.1016/j.precamres.2010.02.022
R13348	1	Guadagnin, F et al.	2010	Precambrian Research	180	156—182	Depositional age and provenance of the ItajaÃ­ Basin, Santa Catarina State, Brazil: Implications for SW Gondwana correlation	http://dx.doi.org/10.1016/j.precamres.2010.04.002
R13351	1	Fezaa, N et al.	2010	Precambrian Research	180	299—327	Late Ediacaran geological evolution (575—555 Ma) of the Djanet Terrane, Eastern Hoggar, Algeria, evidence for a Murzukian intracontinental episode	http://dx.doi.org/10.1016/j.precamres.2010.05.011
R13353	1	McAteer, CA et al.	2010	Precambrian Research	181	21—42	Detrital zircon, detrital titanite and igneous clast U—Pb geochronology and basement—cover relationships of the Colonsay Group, SW Scotland: Laurentian provenance and correlation with the Neoproterozoic Dalradian Supergroup	http://dx.doi.org/10.1016/j.precamres.2010.05.013
R13354	1	Yu, JH et al.	2010	Precambrian Research	181	97—114	Components and episodic growth of Precambrian crust in the Cathaysia Block, South China: Evidence from U—Pb ages and Hf isotopes of zircons in Neoproterozoic sediments	http://dx.doi.org/10.1016/j.precamres.2010.05.016
R13355	1	Lamminen, J. & Koykka, J.	2010	Precambrian Research	181	129—149	The provenance and evolution of the Rjukan Rift Basin, Telemark, south Norway: The shift from a rift basin to an epicontinental sea along a Mesoproterozoic supercontinent	http://dx.doi.org/10.1016/j.precamres.2010.05.017
R13356	1	Rainbird, RH et al.	2010	Precambrian Research	181	167—186	Early Paleoproterozoic supracrustal assemblages of the Rae domain, Nunavut, Canada: Intracratonic basin development during supercontinent break-up and assembly	http://dx.doi.org/10.1016/j.precamres.2010.06.005
R13360	1	Zhao, XF et al.	2010	Precambrian Research	182	57—69	Late Paleoproterozoic to early Mesoproterozoic Dongchuan Group in Yunnan, SW China: Implications for tectonic evolution of the Yangtze Block	http://dx.doi.org/10.1016/j.precamres.2010.06.021
R13361	1	Bethune, KM et al.	2010	Precambrian Research	182	83—100	Age and provenance of the Paleoproterozoic Thluicho Lake Group based on detrital zircon U—Pb SHRIMP geochronology: new insights into the protracted tectonic evolution of the southwestern Rae Province, Canadian Shield	http://dx.doi.org/10.1016/j.precamres.2010.07.003
R13366	1	Nebel-Jacobsen, Y et al.	2010	Precambrian Research	182	175—186	Reworking of Earthâ€™s first crust: Constraints from Hf isotopes in Archean zircons from Mt. Narryer, Australia	http://dx.doi.org/10.1016/j.precamres.2010.07.002
R13368	1	Balintoni, I et al.	2010	Precambrian Research	182	217—229	Avalonian and Cadomian terranes in North Dobrogea, Romania	http://dx.doi.org/10.1016/j.precamres.2010.08.010
R13369	1	Hebert, CL et al.	2010	Precambrian Research	182	402—412	Radiometric and stratigraphic constraints on terminal Ediacaran (post-Gaskiers) glaciation and metazoan evolution	http://dx.doi.org/10.1016/j.precamres.2010.07.008
R13375	1	Squire, RJ et al.	2010	Precambrian Research	183	251—274	Two cycles of voluminous pyroclastic volcanism and sedimentation related to episodic granite emplacement during the late Archean: Eastern Yilgarn Craton, Western Australia	http://dx.doi.org/10.1016/j.precamres.2010.08.009
R13388	1	Koglin, N et al.	2010	Precambrian Research	183	817—824	New constraints on the auriferous Witwatersrand sediment provenance from combined detrital zircon U—Pb and Lu—Hf isotope data for the Eldorado Reef (Central Rand Group, South Africa)	http://dx.doi.org/10.1016/j.precamres.2010.09.009
R13390	1	Howard, KE et al.	2011	Precambrian Research	184	43—62	U—Pb, Lu—Hf and Sm—Nd isotopic constraints on provenance and depositional timing of metasedimentary rocks in the western Gawler Craton: Implications for Proterozoic reconstruction models	http://dx.doi.org/10.1016/j.precamres.2010.10.002
R13393	1	Myhre, PI et al.	2011	Precambrian Research	186	89—100	Palaeoproterozoic (2.0-1.95 Ga) pre-orogenic supracrustal sequences in the West Troms Basement Complex, North Norway	http://dx.doi.org/10.1016/j.precamres.2011.01.003
R13395	1	Kirkland, CL et al.	2011	Precambrian Research	186	127—146	Neoproterozoic palaeogeography in the North Atlantic Region: Inferences from the Akkajaure and Seve Nappes of the Scandinavian Caledonides	http://dx.doi.org/10.1016/j.precamres.2011.01.010
R13399	1	Blanco, G et al.	2011	Precambrian Research	187	15—32	Provenance and paleogeography of the Nama Group (Ediacaran to early Palaeozoic, Namibia): Petrography, geochemistry and U—Pb detrital zircon geochronology	http://dx.doi.org/10.1016/j.precamres.2011.02.002
R13402	1	Szpunar, M et al.	2011	Precambrian Research	187	99—126	Isotopic and geochemical constraints on the Paleoproterozoic Hutchison Group, southern Australia: Implications for Paleoproterozoic continental reconstructions	http://dx.doi.org/10.1016/j.precamres.2011.02.006
R13403	1	Kaur, P et al.	2011	Precambrian Research	187	155—164	Archaean to Palaeoproterozoic crustal evolution of the Aravalli mountain range, NW India, and its hinterland: The U—Pb and Hf isotope record of detrital zircon	http://dx.doi.org/10.1016/j.precamres.2011.03.005
R13404	1	Peng, P et al.	2011	Precambrian Research	187	165—180	Halaqin volcano-sedimentary succession in the central-northern margin of the North China Craton: Products of Late Paleoproterozoic ridge subduction	http://dx.doi.org/10.1016/j.precamres.2011.03.006
R13405	1	Be'eri-Shlevin, Y et al.	2011	Precambrian Research	187	181—200	Provenance of Neoproterozoic sediments in the SÃ¤rv nappes (Middle Allochthon) of the Scandinavian Caledonides: LA-ICP-MS and SIMS U—Pb dating of detrital zircons	http://dx.doi.org/10.1016/j.precamres.2011.03.007
R13412	1	de Waele, B et al.	2011	Precambrian Research	189	18—42	Provenance and tectonic significance of the Palaeoproterozoic metasedimentary successions of central and northern Madagascar	http://dx.doi.org/10.1016/j.precamres.2011.04.004
R13413	1	Jiang, Y et al.	2011	Precambrian Research	189	140—154	Precambrian detrital zircons in the Early Paleozoic Chinese Altai: Their provenance and implications for the crustal growth of central Asia	http://dx.doi.org/10.1016/j.precamres.2011.05.008
R13415	1	Ying, JF et al.	2011	Precambrian Research	189	229—238	Continental growth and secular evolution: Constraints from U-Pb ages and Hf isotope of detrital zircons in Proterozoic Jixian sedimentary section (1.8—0.8 Ga), North China Craton	http://dx.doi.org/10.1016/j.precamres.2011.07.007
R13417	1	Bauer, W et al.	2011	Precambrian Research	189	292—312	Cover sequences at the northern margin of the Antongil Craton, NE Madagascar	http://dx.doi.org/10.1016/j.precamres.2011.07.018
R13419	1	Bingen, B et al.	2011	Precambrian Research	189	347—367	Neoproterozoic recycling of the Sveconorwegian orogenic belt: Detrital-zircon data from the Sparagmite basins in the Scandinavian Caledonides	http://dx.doi.org/10.1016/j.precamres.2011.07.005
R13422	1	Grosch, EG et al.	2011	Precambrian Research	191	85—99	Paleoarchean detrital zircon ages from the earliest tectonic basin in the Barberton Greenstone Belt, Kaapvaal craton, South Africa	http://dx.doi.org/10.1016/j.precamres.2011.09.003
R13426	1	Nironen, M & Manttari, I	2012	Precambrian Research	192	34—51	Timing of accretion, intra-orogenic sedimentation and basin inversion in the Paleoproterozoic Svecofennian orogen: The Pyhantaka area, southern Finland	http://dx.doi.org/10.1016/j.precamres.2011.09.013
R13429	1	Pereira, MF et al.	2012	Precambrian Research	192	166—189	The provenance of Late Ediacaran and Early Ordovician siliciclastic rocks in the Southwest Central Iberian Zone: Constraints from detrital zircon data on northern Gondwana margin evolution during the late Neoproterozoic	http://dx.doi.org/10.1016/j.precamres.2011.10.019
R13433	1	Clark, C et al.	2012	Precambrian Research	196	23—45	Sedimentary provenance and age of metamorphism of the Vestfold Hills, East Antarctica: Evidence for a piece of Chinese Antarctica?	http://dx.doi.org/10.1016/j.precamres.2011.11.001
R13435	1	Kalsbeek, F et al.	2012	Precambrian Research	196	218—233	Geochronology of granitoid and metasedimentary rocks from Togo and Benin, West Africa: Comparisons with NE Brazil	http://dx.doi.org/10.1016/j.precamres.2011.12.006
R13436	1	Ksienzyk, AK et al.	2012	Precambrian Research	198	37—50	U—Pb ages of metamorphic monazite and detrital zircon from the Northampton Complex: evidence of two orogenic cycles in Western Australia	http://dx.doi.org/10.1016/j.precamres.2011.12.011
R13438	1	Plavsa, D et al.	2014	GSA Bulletin	126	791—811	Detrital zircons in basement metasedimentary protoliths unveil the origins of southern India	http://dx.doi.org/10.1130/B30977.1
R13441	1	Schersten, A et al.	2012	Precambrian Research	200	149—162	Re—Os and U—Pb constraints on gold mineralisation events in the Meso- to Neoarchaean StorÃ¸ greenstone belt, StorÃ¸, southern West Greenland	http://dx.doi.org/10.1016/j.precamres.2011.12.014
R13443	1	Sun, JF et al.	2012	Precambrian Research	200	184—208	Precambrian crustal evolution of the eastern North China Craton as revealed by U—Pb ages and Hf isotopes of detrital zircons from the Proterozoic Jingâ€™eryu Formation	http://dx.doi.org/10.1016/j.precamres.2012.01.018
R13445	1	Cabral, AR et al.	2012	Precambrian Research	204	40—45	Dating the Itabira iron formation, QuadrilÃ¡tero FerrÃ­fero of Minas Gerais, Brazil, at 2.65 Ga: Depositional U—Pb age of zircon from a metavolcanic layer	http://dx.doi.org/10.1016/j.precamres.2012.02.006
R13446	1	Zeh, A and Gerdes, A	2012	Precambrian Research	204	46—56	U—Pb and Hf isotope record of detrital zircons from gold-bearing sediments of the Pietersburg Greenstone Belt (South Africa)â€”Is there a common provenance with the Witwatersrand Basin?	http://dx.doi.org/10.1016/j.precamres.2012.02.013
R13448	1	Ma, X et al.	2012	Precambrian Research	206	1—16	Detrital zircon U—Pb geochronology and Hf isotope data from Central Tianshan suggesting a link with the Tarim Block: Implications on Proterozoic supercontinent history	http://dx.doi.org/10.1016/j.precamres.2012.02.015
R13449	1	Ganade, CE et al.	2012	Precambrian Research	206	36—51	U—Pb detrital zircon provenance of metasedimentary rocks from the CearÃ¡ Central and MÃ©dio CoreaÃº Domains, Borborema Province, NE-Brazil: Tectonic implications for a long-lived Neoproterozoic active continental margin	http://dx.doi.org/10.1016/j.precamres.2012.02.021
R13450	1	Zhang, SH et al.	2012	Precambrian Research	206	52—71	U—Pb geochronology and geochemistry of the bedrocks and moraine sediments from the Windmill Islands: Implications for Proterozoic evolution of East Antarctica	http://dx.doi.org/10.1016/j.precamres.2012.02.019
R13451	1	Grew, ES et al.	2012	Precambrian Research	206	87—108	New constraints from U—Pb, Lu—Hf and Sm—Nd isotopic data on the timing of sedimentation and felsic magmatism in the Larsemann Hills, Prydz Bay, East Antarctica	http://dx.doi.org/10.1016/j.precamres.2012.02.016
R13454	1	Matteini, M et al.	2012	Precambrian Research	206	168—181	U—Pb and Hf isotope study on detrital zircons from the ParanoÃ¡ Group, BrasÃ­lia Belt Brazil: Constraints on depositional age at Mesoproterozoic — Neoproterozoic transition and tectono-magmatic events in the SÃ£o Francisco craton	http://dx.doi.org/10.1016/j.precamres.2012.03.007
R13455	1	Yao, J et al.	2012	Precambrian Research	208	19—48	Precambrian crustal evolution of the South China Block and its relation to supercontinent history: Constraints from U—Pb ages, Lu—Hf isotopes and REE geochemistry of zircons from sandstones and granodiorite	http://dx.doi.org/10.1016/j.precamres.2012.03.009
R13459	1	Morag, N et al.	2012	Precambrian Research	208	197—212	1000—580 Ma crustal evolution in the northern Arabian-Nubian Shield revealed by U—Pb—Hf of detrital zircons from late Neoproterozoic sediments (Elat area, Israel)	http://dx.doi.org/10.1016/j.precamres.2012.04.009
R13460	1	Adams, CJ & Griffin, WL	2012	Precambrian Research	212	13—20	Rodinian detrital zircons in Late Cretaceous sandstones indicate a possible Precambrian basement under southern Zealandia	http://dx.doi.org/10.1016/j.precamres.2012.04.003
R13461	1	He, ZY et al.	2012	Precambrian Research	212	21—33	Neoproterozoic granulites from the northeastern margin of the Tarim Craton: Petrology, zircon U—Pb ages and implications for the Rodinia assembly	http://dx.doi.org/10.1016/j.precamres.2012.04.014
R13463	1	Agyei-Dwarko, NY et al.	2012	Precambrian Research	212	245—262	The Heggmovatn supracrustals, North Norwayâ€”A late Mesoproterozoic to early Neoproterozoic (1050—930 Ma) terrane of Laurentian origin in the Scandinavian Caledonides	http://dx.doi.org/10.1016/j.precamres.2012.06.008
R13467	1	Walsh, GJ et al.	2012	Precambrian Research	216	23—62	Neoproterozoic tectonic evolution of the Jebel Saghro and Bou Azzerâ€”El Graara inliers, eastern and central Anti-Atlas, Morocco	http://dx.doi.org/10.1016/j.precamres.2012.06.010
R13468	1	Fernandez-Alonso, M et al.	2012	Precambrian Research	216	63—86	The Mesoproterozoic Karagwe-Ankole Belt (formerly the NE Kibara Belt): The result of prolonged extensional intracratonic basin development punctuated by two short-lived far-field compressional events	http://dx.doi.org/10.1016/j.precamres.2012.06.007
R13472	1	Song, S et al.	2012	Precambrian Research	220	9—22	Grenville-age orogenesis in the Qaidam-Qilian block: The link between South China and Tarim	http://dx.doi.org/10.1016/j.precamres.2012.07.007
R13482	1	Strickland, BA et al.	2013	Precambrian Research	224	222—241	Proterozoic evolution of the Mojave crustal province as preserved in the Ivanpah Mountains, southeastern California	http://dx.doi.org/10.1016/j.precamres.2012.09.006
R13487	1	Wang, XC et al.	2012	Precambrian Research	222	386—403	Episodic Precambrian crust growth: Evidence from U—Pb ages and Hf—O isotopes of zircon in the Nanhua Basin, central South China	http://dx.doi.org/10.1016/j.precamres.2011.06.001
R13490	1	Ma, X et al.	2012	Precambrian Research	222	450—473	Precambrian tectonic evolution of Central Tianshan, NW China: Constraints from U—Pb dating and in situ Hf isotopic analysis of detrital zircons	http://dx.doi.org/10.1016/j.precamres.2011.06.004
R13496	1	Martin, AP et al.	2013	Precambrian Research	224	160—168	Dating the termination of the Palaeoproterozoic Lomagundi-Jatuli carbon isotopic 1 Event in the North Transfennoscandian Greenstone Belt	http://dx.doi.org/10.1016/j.precamres.2012.09.010
R13501	1	Furlanetto, F et al.	2013	Precambrian Research	224	512—528	Late Paleoproterozoic terrane accretion in northwestern Canada and the case for circum-Columbian orogenesis	http://dx.doi.org/10.1016/j.precamres.2012.10.010
R13502	1	Diener, JFA et al.	2013	Precambrian Research	224	629—652	Clockwise, low-P metamorphism of the Aus granulite terrain, southern Namibia, during the Mesoproterozoic Namaqua Orogeny	http://dx.doi.org/10.1016/j.precamres.2012.11.009
R13503	1	HajnÃ¡, J et al.	2013	Precambrian Research	224	653—670	Neoproterozoic to early Cambrian Franciscan-type mÃ©langes in the TeplÃ¡—Barrandian unit, Bohemian Massif: Evidence of modern-style accretionary processes along the Cadomian active margin of Gondwana?	http://dx.doi.org/10.1016/j.precamres.2012.11.007
R13504	1	Thomas, RJ et al.	2013	Precambrian Research	224	671—689	Structural and geochronological constraints on the evolution of the eastern margin of the Tanzania Craton in the Mpwapwa area, central Tanzania	http://dx.doi.org/10.1016/j.precamres.2012.11.010
R13506	1	Kalsbeek, F et al.	2013	Precambrian Research	226	105—115	Recognition of Early and Late Neoproterozoic supracrustal units in West Africa and North-East Brazil from detrital zircon geochronology	http://dx.doi.org/10.1016/j.precamres.2012.12.006
R13509	1	Hokada, T et al.	2013	Precambrian Research	227	99—119	An appraisal of Archaean supracrustal sequences in Chitradurga Schist Belt, Western Dharwar Craton, Southern India	http://dx.doi.org/10.1016/j.precamres.2012.04.006
R13510	1	Choi, T et al.	2012	Terra Nova	24	156—165	Mesozoic detrital zircon U-Pb ages of modern river sediments in Korea: implications for migration of arc magmatism in the Mesozoic East Asian continental margin	http://dx.doi.org/10.1111/j.1365-3121.2011.01050.x
R13511	1	Song, D et al.	2013	Precambrian Research	227	368—388	Progressive accretionary tectonics of the Beishan orogenic collage, southern Altaids: Insights from zircon U—Pb and Hf isotopic data of high-grade complexes	http://dx.doi.org/10.1016/j.precamres.2012.06.011
R13514	1	Xu, Y et al.	2014	Tectonophysics	636	40—51	Early Paleozoic orogenesis along Gondwana's northern margin constrained by provenance data from South China	http://dx.doi.org/10.1016/j.tecto.2014.08.022
R13523	1	Zimmermann, U et al.	2015	Sedimentary Geology	320	38—50	The role of U-Pb ages of detrital zircons in sedimentology â€” An alarming case study for the impact of sampling for provenance interpretation	http://dx.doi.org/10.1016/j.sedgeo.2015.02.006
R13524	1	Shi, Y et al.	2013	Precambrian Research	231	19—60	Tectonic evolution of the Qinling orogenic belt, Central China: New evidence from geochemical, zircon U—Pb geochronology and Hf isotopes	http://dx.doi.org/10.1016/j.precamres.2013.03.001
R13525	1	Chen, WT et al.	2013	Precambrian Research	231	61—77	Late Paleoproterozoic sedimentary and mafic rocks in the Hekou area, SW China: Implication for the reconstruction of the Yangtze Block in Columbia	http://dx.doi.org/10.1016/j.precamres.2013.03.011
R13526	1	Halpin, JA et al.	2013	Precambrian Research	231	78—97	Basin analysis in polymetamorphic terranes: An example from east Antarctica	http://dx.doi.org/10.1016/j.precamres.2013.03.015
R13530	1	Frimmel, HE et al.	2013	Precambrian Research	231	218—235	A new lithostratigraphic subdivision and geodynamic model for the Pan-African western Saldania Belt, South Africa	http://dx.doi.org/10.1016/j.precamres.2013.03.014
R13535	1	Bethune, KM et al.	2013	Precambrian Research	232	89—118	Structural, petrological and U—Pb SHRIMP geochronological study of the western Beaverlodge domain: Implications for crustal architecture, multi-stage orogenesis and the extent of the Taltson orogen in the SW Rae craton, Canadian Shield	http://dx.doi.org/10.1016/j.precamres.2013.01.001
R13536	1	Xu, Y et al.	2013	Tectonics	32	1547—1558	Linking south China to northern Australia and India on the margin of Gondwana: Constraints from detrital zircon U-Pb and Hf isotopes in Cambrian strata	http://dx.doi.org/10.1002/tect.20099
R13538	1	Goodenough, KM et al.	2013	Precambrian Research	233	1—19	New U-Pb age constraints for the Laxford Shear Zone, NW Scotland: Evidence for tectono-magmatic processes associated with the formation of a Paleoproterozoic supercontinent	http://dx.doi.org/10.1016/j.precamres.2013.04.010
R13539	1	Zeh, A et al.	2013	Precambrian Research	233	20—43	Juvenile crust formation in the northeastern Kaapvaal Craton at 2.97 Gaâ€”Implications for Archean terrane accretion, and the source of the Pietersburg gold	http://dx.doi.org/10.1016/j.precamres.2013.04.013
R13542	1	Pokki, J et al.	2013	Precambrian Research	233	132—143	The Suursaari conglomerate (SE Fennoscandian shield; Russia)â€”Indication of cratonic conditions and rapid reworking of quartz arenitic cover at the outset of the emplacement of the rapakivi granites at ca. 1.65 Ga	http://dx.doi.org/10.1016/j.precamres.2013.04.008
R13544	1	Qian, J et al.	2013	Precambrian Research	233	282—296	Metamorphic P—T paths and New Zircon U—Pb age data forgarnet—mica schist from the Wutai Group, North China Craton	http://dx.doi.org/10.1016/j.precamres.2013.05.012
R13547	1	Fornelli, A et al.	2015	Sedimentary Geology	320	19—29	First U—Pb detrital zircon ages from Numidian sandstones in Southern Apennines (Italy): Evidences of African provenance	http://dx.doi.org/10.1016/j.sedgeo.2015.02.005
R13549	1	Owada, M et al.	2013	Precambrian Research	234	63—84	Magmatic history and evolution of continental lithosphere of the SÃ¸r Rondane Mountains, eastern Dronning Maud Land, East Antarctica	http://dx.doi.org/10.1016/j.precamres.2013.02.007
R13552	1	Nakano, N et al.	2013	Precambrian Research	234	161—182	Multiple thermal events recorded in metamorphosed carbonate and associated rocks from the southern Austkampane region in the SÃ¸r Rondane Mountains, East Antarctica: A protracted Neoproterozoic history at the Gondwana suture zone	http://dx.doi.org/10.1016/j.precamres.2012.10.009
R13557	1	Santos, MN et al.	2015	Sedimentary Geology	318	40—57	Provenance and paleogeographic reconstruction of a mesoproterozoic intracratonic sag basin (Upper EspinhaÃ§o Basin, Brazil)	http://dx.doi.org/10.1016/j.sedgeo.2014.12.006
R13561	1	Liu, J et al.	2013	Precambrian Research	235	230—250	U—Pb dating and Hf isotope study of detrital zircons from the Zhifu Group, Jiaobei Terrane, North China Craton: Provenance andimplications for Precambrian crustal growth and recycling	http://dx.doi.org/10.1016/j.precamres.2013.06.014
R13562	1	Fang, Y et al.	2015	Sedimentary Geology	315	47—63	Provenance of the southern Junggar Basin in the Jurassic: Evidence from detrital zircon geochronology and depositional environments	http://dx.doi.org/10.1016/j.sedgeo.2014.10.014
R13563	1	Lodge, RWD et al.	2013	Precambrian Research	235	264—277	New U—Pb geochronology from Timiskaming-type assemblages in the Shebandowan and Vermilion greenstone belts, Wawa subprovince, Superior Craton: Implications for the Neoarchean development of the southwestern Superior Province	http://dx.doi.org/10.1016/j.precamres.2013.06.011
R13567	1	Marschall, HR et al.	2013	Precambrian Research	236	31—45	Mesoproterozoic subduction under the eastern edge of the Kalahari-Grunehogna Craton preceding Rodinia assembly: The Ritscherflya detrital zircon record, Ahlmannryggen (Dronning MaudLand, Antarctica)	http://dx.doi.org/10.1016/j.precamres.2013.07.006
R13571	1	Yin, C et al.	2013	Precambrian Research	236	145—156	Tectonic evolution of the southeastern margin of the Yangtze Block: Constraints from SHRIMP U-Pb and LA-ICP-MS Hf isotopic studies ofzircon from the eastern Jiangnan Orogenic Belt and implications for the tectonic interpretation of South China	http://dx.doi.org/10.1016/j.precamres.2013.07.022
R13574	1	Ishwar-Kumar, C et al.	2013	Precambrian Research	236	224—251	A Rodinian suture in western India: New insights on India-Madagascar correlations	http://dx.doi.org/10.1016/j.precamres.2013.07.023
R13576	1	Albardeiro, L et al.	2014	Sedimentary Geology	307	47—58	Provenance study of Pliocene—Pleistocene sands based on ancient detrital zircons (Alvalade Basin, SW Iberian Atlantic coast)	http://dx.doi.org/10.1016/j.sedgeo.2014.04.007
R13580	1	McKenzie, NR et al.	2013	Precambrian Research	238	120—128	New age constraints for the Proterozoic Aravalli—Delhi successions of India and their implications	http://dx.doi.org/10.1016/j.precamres.2013.10.006
R13582	1	Lin, S et al.	2013	Precambrian Research	238	148—157	Diapirism and sagduction as a mechanism for deposition and burial of Timiskaming-type sedimentary sequences, Superior Province: Evidence from detrital zircon geochronology and implications for the Borden Lake conglomerate in the exposed middle to lower crust in the Kapuskasing uplift	http://dx.doi.org/10.1016/j.precamres.2013.09.012
R13583	1	Hall, M et al.	2013	Precambrian Research	238	214—232	Stratigraphy, palaeontology and geochemistry of the late Neoproterozoic Aar Member, southwest Namibia: Reflecting environmental controls on Ediacara fossil preservation during the terminal Proterozoic in African Gondwana	http://dx.doi.org/10.1016/j.precamres.2013.09.009
R13584	1	Yaseen, N et al.	2013	Precambrian Research	239	6—23	U—Pb detrital zircon provenance of the Saramuj Conglomerate, Jordan, and implications for the Neoproterozoic evolution of the Red Sea region	http://dx.doi.org/10.1016/j.precamres.2013.10.008
R13586	1	Jarrar, GH et al.	2013	Precambrian Research	239	56—78	Geochemistry and P—T—t evolution of the Abu-Barqa Metamorphic Suite, SW Jordan, and implications for the tectonics of the northern Arabian—Nubian Shield	http://dx.doi.org/10.1016/j.precamres.2013.08.003
R13587	1	El-Enen, MMA & Whitehouse, MJ	2013	Precambrian Research	239	106—125	The Feiran—Solaf metamorphic complex, Sinai, Egypt: Geochronological and geochemical constraints on its evolution	http://dx.doi.org/10.1016/j.precamres.2013.10.011
R13588	1	van Schijndel, V et al.	2014	Precambrian Research	240	22—36	Crustal evolution of the Rehoboth Province from Archaean to Mesoproterozoic times: Insights from the Rehoboth Basement Inlier	http://dx.doi.org/10.1016/j.precamres.2013.10.014
R13592	1	Xie, X and Mann, P	2014	Sedimentary Geology	307	7—16	U—Pb detrital zircon age patterns of Cenozoic clastic sedimentary rocks in Trinidad and its implications	http://dx.doi.org/10.1016/j.sedgeo.2014.04.001
R13594	1	He, J et al.	2014	Precambrian Research	241	44—60	New age constraints on Neoproterozoic diamicites in Kuruktag, NW China and Precambrian crustal evolution of the Tarim Craton	http://dx.doi.org/10.1016/j.precamres.2013.11.005
R13596	1	Kim, N et al.	2014	Precambrian Research	242	1—21	Zircon U-Pb geochronological and Hf isotopic constraints on the Precambrian crustal evolution of the north-eastern Yeongnam Massif, Korea	http://dx.doi.org/10.1016/j.precamres.2013.12.008
R13599	1	Montero, P et al.	2014	Precambrian Research	242	112—137	Timing of Archean crust formation and cratonization in the Awsard-Tichla zone of the NW Reguibat Rise, West African Craton: A SHRIMP, Nd—Sr isotopes, and geochemical reconnaissance study	http://dx.doi.org/10.1016/j.precamres.2013.12.013
R13603	1	Armit, RJ et al.	2014	Precambrian Research	243	63—87	Provenance of the Early Mesoproterozoic Radium Creek Group in the northern Mount Painter Inlier: Correlating isotopic signatures to inform tectonic reconstructions	http://dx.doi.org/10.1016/j.precamres.2013.12.022
R13607	1	Avila, CA et al.	2014	Precambrian Research	243	221—251	Rhyacian evolution of subvolcanic and metasedimentary rocks of the southern segment of the Mineiro belt, SÃ£o Francisco Craton, Brazil	http://dx.doi.org/10.1016/j.precamres.2013.12.028
R13609	1	Linnemann, U et al.	2014	Precambrian Research	244	236—278	The Cadomian Orogen: Neoproterozoic to Early Cambrian crustal growth and orogenic zoning along the periphery of the West African Cratonâ€”Constraints from U—Pb zircon ages and Hf isotopes (Schwarzburg Antiform, Germany)	http://dx.doi.org/10.1016/j.precamres.2013.08.007
R13610	1	Kuznetsov, NB et al.	2014	Precambrian Research	244	288—305	Ages of detrital zircons (U/Pb, LA-ICP-MS) from the Latest Neoproterozoic—Middle Cambrian Asha Group and Early Devonian Takaty Formation, the Southwestern Urals: A test of an Australia-Baltica connection within Rodinia	http://dx.doi.org/10.1016/j.precamres.2013.09.011
R13611	1	Geraldes, MC et al.	2014	Precambrian Research	244	306—316	U—Pb detrital zircon ages from the AguapeÃ­ Group (Brazil): Implications for the geological evolution of the SW border of the Amazonian Craton	http://dx.doi.org/10.1016/j.precamres.2014.02.001
R13616	1	Martin, AJ et al.	2011	Precambrian Research	185	1—17	Stratigraphic and tectonic implications of field and isotopic constraints on depositional ages of Proterozoic Lesser Himalayan rocks in central Nepal	http://dx.doi.org/10.1016/j.precamres.2010.11.003
R13617	1	Tucker, RD et al.	2011	Precambrian Research	185	109—130	A new geological framework for south-central Madagascar, and its relevance to the out-of-Africa hypothesis	http://dx.doi.org/10.1016/j.precamres.2010.12.008
R13619	1	Bezenjani, RN et al.	2014	Precambrian Research	245	225—243	Detrital zircon geochronology and provenance of the Neoproterozoic Hammamat Group (Igla Basin), Egypt and the Thalbah Group, NW Saudi Arabia: Implications for regional collision tectonics	http://dx.doi.org/10.1016/j.precamres.2013.12.002
R13620	1	Hollis, JA et al.	2014	Precambrian Research	246	35—53	Detrital zircon U—Pb—Hf and O isotope character of the Cahill Formation and Nourlangie Schist, Pine Creek Orogen: Implications for the tectonic correlation and evolution of the North Australian Craton	http://dx.doi.org/10.1016/j.precamres.2014.02.013
R13625	1	de Oliveira, CHE et al.	2014	Precambrian Research	246	240—255	U—Pb and Lu—Hf isotopes applied to the evolution of the late to post-orogenic transtensional basins of the dom feliciano belt, Brazil	http://dx.doi.org/10.1016/j.precamres.2014.03.008
R13626	1	Gartner, C et al.	2014	Precambrian Research	246	281—295	Dating Palaeoproterozoic glacial deposits of the Fennoscandian Shield using detrital zircons from the Kola Peninsula, Russia	http://dx.doi.org/10.1016/j.precamres.2014.03.014
R13629	1	Boger, SD et al.	2014	Precambrian Research	247	159—186	From passive margin to volcano—sedimentary forearc: The Tonian to Cryogenian evolution of the Anosyen Domain of southeastern Madagascar	http://dx.doi.org/10.1016/j.precamres.2014.04.004
R13630	1	Szilas, K et al.	2014	Precambrian Research	247	208—222	The Neoarchaean StorÃ¸ Supracrustal Belt, Nuuk region, southern West Greenland: An arc-related basin with continent-derived sedimentation	http://dx.doi.org/10.1016/j.precamres.2014.04.010
R13640	1	Lan, Z et al.	2014	Precambrian Research	251	21—32	Diagenetic xenotime age constraints on the Sanjiaotang Formation, Luoyu Group, southern margin of the North China Craton: Implications for regional stratigraphic correlation and early evolution of eukaryotes	http://dx.doi.org/10.1016/j.precamres.2014.06.012
R13645	1	Spencer, CJ et al.	2014	Precambrian Research	252	107—118	Intermontane basins and bimodal volcanism at the onset of the Sveconorwegian Orogeny, southern Norway	http://dx.doi.org/10.1016/j.precamres.2014.07.008
R13651	1	Koglin, N et al.	2014	Precambrian Research	255	96—108	Depositional age and sediment source of the auriferous Moeda Formation, QuadrilÃ¡tero FerrÃ­fero of Minas Gerais, Brazil: New constraints from U—Pb—Hf isotopes in zircon and xenotime	http://dx.doi.org/10.1016/j.precamres.2014.09.010
R13652	1	Hauzenberger, CA et al.	2014	Precambrian Research	255	144—162	Termination of the Southern Irumide Belt in Tanzania: Zircon U/Pb geochronology	http://dx.doi.org/10.1016/j.precamres.2014.09.021
R13656	1	RÃ¶sel, D et al.	2014	Precambrian Research	255	381—400	LA-ICP-MS U—Pb dating of detrital rutile and zircon from the Reynolds Range: A window into the Palaeoproterozoic tectonosedimentary evolution of the North Australian Craton	http://dx.doi.org/10.1016/j.precamres.2014.10.006
R13657	1	Nelson, DR et al.	2014	Precambrian Research	255	412—432	Geochemical and ion-microprobe U—Pb zircon constraints on the Archaean evolution of Singhbhum Craton, eastern India	http://dx.doi.org/10.1016/j.precamres.2014.09.024
R13659	1	Naidoo, T et al.	2013	Sedimentary Geology	294	164—178	The evolution of Gondwana: U—Pb, Sm—Nd, Pb—Pb and geochemical data from Neoproterozoic to Early Palaeozoic successions of the Kango Inlier (Saldania Belt, South Africa)	http://dx.doi.org/10.1016/j.sedgeo.2013.05.014
R13664	1	Yi, et al.	2014	Precambrian Research	255	900—921	Tracing Archaean terranes under Greenlandâ€™s Icecap: U—Th—Pb—Hf isotopic study of zircons from melt-water rivers in the Isua area	http://dx.doi.org/10.1016/j.precamres.2014.04.006
R13665	1	Thomas, RJ et al.	2015	Precambrian Research	256	1—16	Salt domes of the UAE and Oman: Probing eastern Arabia	http://dx.doi.org/10.1016/j.precamres.2014.10.011
R13669	1	Henrique-Pinto, R et al.	2015	Precambrian Research	256	271—288	Zircon provenance in meta-sandstones of the SÃ£o Roque Domain: Implications for the Proterozoic evolution of the Ribeira Belt, SE Brazil	http://dx.doi.org/10.1016/j.precamres.2014.11.014
R13670	1	Teles, G et al.	2015	Precambrian Research	256	289—313	Paleoarchean record of the detrital pyrite-bearing, Jacobina Au—U deposits, Bahia, Brazil	http://dx.doi.org/10.1016/j.precamres.2014.11.004
R13673	1	DÃ¶rr, W et al.	2015	Precambrian Research	258	83—108	A hidden Tonian basement in the eastern Mediterranean: Age constraints from U—Pb data of magmatic and detrital zircons of the External Hellenides (Crete and Peloponnesus)	http://dx.doi.org/10.1016/j.precamres.2014.12.015
R13675	1	Nutman, AP et al.	2015	Precambrian Research	258	146—160	Mesoarchaean collision of Kapisilik terrane 3070 Ma juvenile arc rocks and >3600 Ma Isukasia terrane continental crust (Greenland)	http://dx.doi.org/10.1016/j.precamres.2014.12.013
R13677	1	Hollanda, MHBM et al.	2015	Precambrian Research	258	186—207	Detrital zircon ages and Nd isotope compositions of the SeridÃ³ and Lavras da Mangabeira basins (Borborema Province, NE Brazil): Evidence for exhumation and recycling associated with a major shift in sedimentary provenance	http://dx.doi.org/10.1016/j.precamres.2014.12.009
R13679	1	Bogdanova, S et al.	2015	Precambrian Research	259	5—33	Trans-Baltic Palaeoproterozoic correlations towards the reconstruction of supercontinent Columbia/Nuna	http://dx.doi.org/10.1016/j.precamres.2014.11.023
R13681	1	Khudoley, A et al.	2015	Precambrian Research	259	78—94	Proterozoic supercontinental restorations: Constraints from provenance studies of Mesoproterozoic to Cambrian clastic rocks, eastern Siberian Craton	http://dx.doi.org/10.1016/j.precamres.2014.10.003
R13682	1	de Waele, B et al.	2015	Precambrian Research	259	156—175	New insights on proterozoic tectonics and sedimentation along the peri-Gondwanan West African margin based on zircon U—Pb SHRIMP geochronology	http://dx.doi.org/10.1016/j.precamres.2014.08.008
R13683	1	Hofmann, M et al.	2015	Precambrian Research	259	176—188	The four Neoproterozoic glaciations of southern Namibia and their detrital zircon record: The fingerprints of four crustal growth events during two supercontinent cycles	http://dx.doi.org/10.1016/j.precamres.2014.07.021
R13685	1	Ksienzyk, AK & Jacobs, J	2015	Precambrian Research	259	207—221	Western Australia-Kalahari (WAlahari) connection in Rodinia: Not supported by U/Pb detrital zircon data from the Maud Belt (East Antarctica) and the Northampton Complex (Western Australia)	http://dx.doi.org/10.1016/j.precamres.2014.11.020
R13686	1	Camacho, A et al.	2015	Precambrian Research	259	232—242	Early history of the Amadeus Basin: Implications for the existence and geometry of the Centralian Superbasin	http://dx.doi.org/10.1016/j.precamres.2014.12.004
R13687	1	Shumlyanskyy, L et al.	2015	Precambrian Research	260	39—54	207Pb/206Pb ages and Hf isotope composition of zircons from sedimentary rocks of the Ukrainian shield: Crustal growth of the south-western part of East European craton from Archaean to Neoproterozoic	http://dx.doi.org/10.1016/j.precamres.2015.01.007
R13689	1	Shatsky, VS et al.	2015	Precambrian Research	261	1—11	Evolution history of the Neoproterozoic eclogite-bearing complex of the Muya dome (Central Asian Orogenic Belt): Constraints from zircon U—Pb age, Hf and whole-rock Nd isotopes	http://dx.doi.org/10.1016/j.precamres.2015.01.013
R13691	1	Decker, NB et al.	2015	Precambrian Research	261	54—74	High resolution tephra and U/Pb chronology of the 3.33—3.26 Ga Mendon Formation, Barberton Greenstone Belt, South Africa	http://dx.doi.org/10.1016/j.precamres.2015.02.003
R13693	1	Lahtinen, R et al.	2015	Precambrian Research	261	127—165	Archean—Proterozoic collision boundary in central Fennoscandia: Revisited	http://dx.doi.org/10.1016/j.precamres.2015.02.012
R13695	1	Orejana, D et al.	2015	Precambrian Research	261	234—251	Ediacaran—Cambrian paleogeography and geodynamic setting of the Central Iberian Zone: Constraints from coupled U—Pb—Hf isotopes of detrital zircons	http://dx.doi.org/10.1016/j.precamres.2015.02.009
R13702	1	Poujol, M et al.	2005	South African J Geology	108	317—332	New UPb data on zircons from the Amalia greenstone belt Southern Africa: insights into the Neoarchaean evolution of the Kaapvaal Craton	http://dx.doi.org/10.2113/108.3.317
R13706	1	Poujol, M et al.	2008	South African J Geology	111	67—78	UPb SHRIMP data for the Madibe greenstone belt: implications for crustal growth on the western margin of the Kaapvaal Craton, South Africa	http://dx.doi.org/10.2113/gssajg.111.1.67
R13712	1	Wang, L et al.	2014	Sedimentary Geology	304	44—58	Provenance and paleogeography of the Late Cretaceous Mengyejing Formation, Simao Basin, southeastern Tibetan Plateau: Whole-rock geochemistry, U—Pb geochronology, and Hf isotopic constraints	http://dx.doi.org/10.1016/j.sedgeo.2014.02.003
R13713	1	Kalsbeek, F et al.	2008	Sedimentary Geology	212	86—95	Constraints on provenance, stratigraphic correlation and structural context of the Volta basin, Ghana, from detrital zircon geochronology: An Amazonian connection?	http://dx.doi.org/10.1016/j.sedgeo.2008.10.005
R13714	1	Slama, J et al.	2011	Sedimentary Geology	238	254—267	Provenance of Neoproterozoic to upper Cretaceous sedimentary rocks, East Greenland Sedimentary Rocks: Implications for recognizing the sources of sediments in the Norwegian Sea	http://dx.doi.org/10.1016/j.sedgeo.2011.04.018
R13715	1	Yang, J et al.	2012	Sedimentary Geology	261	120—131	Large Igneous Province and magmatic arc sourced Permian—Triassic volcanogenic sediments in China	http://dx.doi.org/10.1016/j.sedgeo.2012.03.018
R13716	1	Lee, YI et al.	2012	Sedimentary Geology	282	256—267	Detrital zircon U—Pb ages of the Jangsan Formation in the northeastern Okcheon belt, Korea and its implications for material source, provenance, and tectonic setting	http://dx.doi.org/10.1016/j.sedgeo.2012.09.005
R13717	1	Reid, A et al.	2013	Sedimentary Geology	286	1—19	Source of zircon in world-class heavy mineral placer deposits of the Cenozoic Eucla Basin, southern Australia from LA-ICPMS U—Pb geochronology	http://dx.doi.org/10.1016/j.sedgeo.2012.10.008
R13718	1	Wang, BQ et al.	2013	Sedimentary Geology	289	74—98	Constraints of detrital zircon U—Pb ages and Hf isotopes on the provenance of the Triassic Yidun Group and tectonic evolution of the Yidun Terrane, Eastern Tibet	http://dx.doi.org/10.1016/j.sedgeo.2013.02.005
R13719	1	Kazimoto, EO et al.	2014	Precambrian Research	252	119—144	Neoarchean and Paleoproterozoic crust formation in the Ubendian Belt of Tanzania: Insights from zircon geochronology and geochemistry	http://dx.doi.org/10.1016/j.precamres.2014.06.020
R13724	1	Bradshaw, JD et al.	2012	Geological Magazine	149	626—644	Permo-Carboniferous conglomerates in the Trinity Peninsula Group at View Point, Antarctic Peninsula: sedimentology, geochronology and isotope evidence for provenance and tectonic setting in Gondwana	http://dx.doi.org/10.1017/S001675681100080X
R13728	1	Wang, Y et al.	2008	Amer J Science	308	573—617	SHRIMP zircon age constraints from the Larsemann Hills region, Prydz Bay, for a late Mesoproterozoic to early Neoproterozoic tectono-thermal event in East Antarctica	http://dx.doi.org/10.2475/04.2008.07
R13731	1	van Hattum, MWA et al.	2006	Geology	34	589—592	Southeast Asian sediments not from Asia: Provenance and geochronology of north Borneo sandstones	http://dx.doi.org/10.1130/G21939.1
R13733	1	Cooper, AF et al.	2011	GSA Bulletin	123	681—702	Dating of volcanism and sedimentation in the Skelton Group, Transantarctic Mountains: Implications for the Rodinia-Gondwana transition in southern Victoria Land, Antarctica	http://dx.doi.org/10.1130/B30237.1
R13734	1	Goodge, JW and Fanning, CM	2010	GSA Bulletin	122	1135—1159	Composition and age of the East Antarctic Shield in eastern Wilkes Land determined by proxy from Oligocene-Pleistocene glaciomarine sediment and Beacon Supergroup sandstones, Antarctica	http://dx.doi.org/10.1130/B30079.1
R13735	1	Allen, MB et al.	2006	J Geo Society London	163	647—655	Zircon age constraints on sediment provenance in the Caspian region	http://dx.doi.org/10.1144/0016-764920-068
R13736	1	van deFlierdt, T et al.	2008	Geophysical Res Letters	35	L21303-01—L21303-06	Evidence against a young volcanic origin of the Gamburtsev Subglacial Mountains, Antarctica	http://dx.doi.org/10.1029/2008GL035564
R13738	1	Martin, AJ et al.	2005	GSA Bulletin	117	926—944	Isotopic and structural constraints on the location of the Main Central thrust in the Annapurna Range, central Nepal Himalaya	http://dx.doi.org/10.1130/B25646.1
R13744	1	Prokopiev, AV et al.	2008	Geology	36	699—702	The paleo—Lena Riverâ€”200 m.y. of transcontinental zircon transport in Siberia	http://dx.doi.org/10.1130/G24924A.1
R13746	1	Belousova, EA et al.	2009	Lithos	113	570—582	Rejuvenation vs. recycling of Archean crust in the Gawler Craton, South Australia: Evidence from U—Pb and Hf isotopes in detrital zircon	http://dx.doi.org/10.1016/j.lithos.2009.06.028
R13747	1	Griffin, WL et al.	2004	Precambrian Research	131	231—282	Archean crustal evolution in the northern Yilgarn craton: U-Pb and Hf isotope evidence from detrital zircons	http://dx.doi.org/10.1016/j.precamres.2003.12.011
R13748	1	Belousova, EA et al.	2006	Australian J Earth Sci	53	971—989	Tectonic affinities of the Houghton Inlier, South Australia: U—Pb and Hf-isotope data from zircons in modern stream sediments	http://dx.doi.org/10.1080/08120090600880875
R13749	1	Murgulov V, et al.	2007	Chemical Geology	245	198—218	Crustal evolution in the Georgetown Inlier, North Queensland, Australia: a detrital zircon grain study	http://dx.doi.org/10.1016/j.chemgeo.2007.08.001
R13750	1	Veevers, JJ et al.	2005	Earth-Science Rev	68	245—279	U—Pb ages and source composition by Hf-isotope and trace-element analysis of detrital zircons in Permian sandstone and modern sand from southwestern Australia and a review of the paleogeographical and denudational history of the Yilgarn Craton	http://dx.doi.org/10.1016/j.earscirev.2004.05.005
R13751	1	Veevers, JJ et al.	2016	Sedimentary Geology	334	115—141	Zircons traced from the 700—500 Ma Transgondwanan Supermountains and the Gamburtsev Subglacial Mountains to the Ordovician Lachlan Orogen, Cretaceous Ceduna Delta, and modern Channel Country, central-southern Australia	http://dx.doi.org/10.1016/j.sedgeo.2016.01.014
R13752	1	Li, W et al.	2013	J Asian Earth Sci	77	183—202	Paleozoic evolution of the Qimantagh magmatic arcs, Eastern Kunlun Mountains: Constraints from zircon dating of granitoids and modern river sands	http://dx.doi.org/10.1016/j.jseaes.2013.08.030
R13753	1	Andersen, T et al.	2016	J Geo Society London	173	337—351	U—Pb and Lu—Hf zircon data in young sediments reflect sedimentary recycling in eastern South Africa	http://dx.doi.org/10.1144/jgs2015-006
R13754	1	Sarmiento, DAR	2013	Univ of Florida	Thesis	Masters	Origin, provenance and exhumation of Gatuncillo, Tonosi and Cobachon Formations: Implications for the tectonic evolution of the isthmus of Panama	http://ufdc.ufl.edu/UFE0046384/00001
R13755	1	Sircombe, KN	1999	Sedimentary Geology	124	47—67	Tracing provenance through the isotope ages of littoral and sedimentary detrital zircon, eastern Australia	http://dx.doi.org/10.1016/S0037-0738(98)00120-1
R13756	1	Mapes, RW	2009	Univ of North Carolina	Thesis	PhD	Past and present provenance of the Amazon River	https://doi.org/10.17615/s09s-f385
R13757	1	Safonova, I et al.	2010	J of Geodynamics	50	134—153	LA ICP MS U—Pb ages of detrital zircons from Russia largest rivers: Implications for major granitoid events in Eurasia and global episodes of supercontinent formation	http://dx.doi.org/10.1016/j.jog.2010.02.008
R13758	1	Bodet, F and Scharer, U	2000	Geochim Cosmochim Acta	64	2067—2091	Evolution of the SE-Asian continent from U—Pb and Hf isotopes in single grains of zircon and baddeleyite from large rivers	http://dx.doi.org/10.1016/S0016-7037(00)00352-5
R13759	1	Sevastjanova, I et al.	2011	Gondwana Research	19	1024—1039	Granitic magmatism, basement ages, and provenance indicators in the Malay Peninsula: Insights from detrital zircon U—Pb and Hf-isotope data	http://dx.doi.org/10.1016/j.gr.2010.10.010
R13760	1	Morton, A et al.	2008	Sedimentary Geology	210	61—85	Provenance characteristics of Scandinavian basement terrains: Constraints from detrital zircon ages in modern river sediments	http://dx.doi.org/10.1016/j.sedgeo.2008.07.001
R13761	1	Rino, S et al.	2008	Gondwana Research	14	51—72	The Grenvillian and Pan-African orogens: worldâ€™s largest orogenies through geologic time, and their implications on the origin of superplume	http://dx.doi.org/10.1016/j.gr.2008.01.001
R13764	1	Chen, Q et al.	2016	Gondwana Research	31	184—199	U—Pb ages and Hf isotopic record of zircons from the late Neoproterozoic and Silurian—Devonian sedimentary rocks of the western Yangtze Block: Implications for its tectonic evolution and continental affinity	http://dx.doi.org/10.1016/j.gr.2015.01.009
R13765	1	Ganade, CE et al.	2016	Precambrian Research	276	24—42	Tightening-up NE Brazil and NW Africa connections: New U—Pb/Lu—Hf zircon data of a complete plate tectonic cycle in the Dahomey belt of the West Gondwana Orogen in Togo and Benin	http://dx.doi.org/10.1016/j.precamres.2016.01.032
R13768	1	Zhang, X et al.	2016	GSA Bulletin	128	29—46	Reconstruction of tectonic events on the northern Eurasia margin of the Arctic, from U-Pb detrital zircon provenance investigations of late Paleozoic to Mesozoic sandstones in southern Taimyr Peninsula	http://dx.doi.org/10.1130/B31241.1
R13771	1	Zhang, X et al.	2016	GSA Bulletin	128	644—660	Tectonic evolution from subduction to arc-continent collision of the Junggar ocean: Constraints from U-Pb dating and Hf isotopes of detrital zircons from the North Tianshan belt, NW China	http://dx.doi.org/10.1130/B31230.1
R13774	1	Malkowski, MA et al.	2016	Lithosphere	8	23—28	Unzipping the Patagonian Andes â€” Long-Lived Influence of Rifting History on Foreland Basin Evolution	http://dx.doi.org/10.1130/L489.1
R13775	1	Malkowski, MA et al.	2017	Basin Research	29	298—326	Characterisation and diachronous initiation of coarse clastic deposition in the Magallanes—Austral foreland basin, Patagonian Andes	http://dx.doi.org/10.1111/bre.12150
R13776	1	Bush, AM & Bambach, RK	2016	Lithosphere	8	58—82	Growth of the Qaidam Basin during Cenozoic exhumation in the northern Tibetan Plateau: Inferences from depositional patterns and multiproxy detrital provenance signatures	http://dx.doi.org/10.1130/L449.1
R13777	1	White, C et al.	2016	Lithosphere	8	83—96	U-Pb and Hf isotope analysis of detrital zircons from Paleozoic strata of the southern Alexander terrane (southeast Alaska)	http://dx.doi.org/10.1130/L475.1
R13778	1	Encinas, A et al.	2016	GSA Bulletin	128	807—823	Late Oligocene—early Miocene submarine volcanism and deep-marine sedimentation in an extensional basin of southern Chile: Implications for the tectonic development of the North Patagonian Andes	http://dx.doi.org/10.1130/B31303.1
R13780	1	Licht, A et al.	2016	GSA Bulletin	128	944—956	Eolian cannibalism: Reworked loess and fluvial sediment as the main sources of the Chinese Loess Plateau	http://dx.doi.org/10.1130/B31375.1
R13782	1	Colpron, M et al.	2015	Lithosphere	7	541—562	Birth of the northern Cordilleran orogen, as recorded by detrital zircons in Jurassic synorogenic strata and regional exhumation in Yukon	http://dx.doi.org/10.1130/L451.1
R13783	1	Arboit, F et al.	2016	GSA Bulletin	128	1024—1043	Detrital zircon analysis of the southwest Indochina terrane, central Thailand: Unravelling the Indosinian orogeny	http://dx.doi.org/10.1130/B31411.1
R13784	1	Potter-McIntyre, SL et al.	2016	Lithosphere	8	185—193	Middle Jurassic landscape evolution of southwest Laurentia using detrital zircon geochronology	http://dx.doi.org/10.1130/L467.1
R13788	1	Tucker, RT et al.	2016	GSA Bulletin	128	1461—1480	Large igneous province or long-lived magmatic arc along the eastern margin of Australia during the Cretaceous? Insights from the sedimentary record	https://doi.org/10.1130/B31337.1
R13789	1	Wu, C et al.	2016	Lithosphere	8	254—292	Pre-Cenozoic geologic history of the central and northern Tibetan Plateau and the role of Wilson cycles in constructing the Tethyan orogenic system	http://dx.doi.org/10.1130/L494.1
R13790	1	Mohammadi, A et al.	2016	GSA Bulletin	128	1481—1499	Detrital zircon and provenance analysis of Late Cretaceous-Miocene onshore Iranian Makran strata: Implications for the tectonic setting	http://dx.doi.org/10.1130/B31361.1
R13791	1	Midwinter, D et al.	2016	Lithosphere	8	668—683	Dual provenance signatures of the Triassic northern Laurentian margin from detrital-zircon U-Pb and Hf-isotope analysis of Triassic—Jurassic strata in the Sverdrup Basin	http://dx.doi.org/10.1130/L517.1
R13792	1	Fildani, A et al.	2016	Geology	44	479—482	The ancestral Mississippi drainage archived in the late Wisconsin Mississippi deep-sea fan	http://dx.doi.org/10.1130/G37657.1
R13797	1	Martinez, FJ et al.	2016	GSA Bulletin	128	842—859	Provenance, age, and tectonic evolution of Variscan flysch, southeastern France and northeastern Spain, based on zircon geochronology	http://dx.doi.org/10.1130/B31316.1
R13799	1	Stevens, T et al.	2013	Quaternary Sci Reviews	78	355—368	Genetic linkage between the Yellow River, the Mu Us desert and the Chinese Loess Plateau	http://dx.doi.org/10.1016/j.quascirev.2012.11.032
R13800	1	Nie, J et al.	2015	Nature Communications	6	8511-01—8511-08	Loess Plateau storage of Northeastern Tibetan Plateau-derived Yellow River sediment	http://dx.doi.org/10.1038/ncomms9511
R13801	1	Pullen, A et al.	2011	Geology	39	1031—1034	Qaidam Basin and northern Tibetan Plateau as dust sources for the Chinese Loess Plateau and paleoclimatic implications	http://dx.doi.org/10.1130/G32296.1
R13802	1	Anfinson, OA et al.	2012	Canadian J Earth Sci	49	1316—1328	U-Pb and Hf isotopic data from Franklinian Basin strata: Insights into the nature of Crockerland and the timing of accretion, Canadian Arctic Islands	http://dx.doi.org/10.1139/e2012-067
R13803	1	Strauss, JV et al.	2013	Lithosphere	5	477—482	Laurentian origin for the North Slope of Alaska: Implications for the tectonic evolution of the Arctic	http://dx.doi.org/10.1130/L284.1
R13805	1	Xu, Y et al.	2014	Terr Atmos Ocean Sci	25	505—535	Detrital Zircons U-Pb Age and Hf Isotope from the Western Side of the Taiwan Strait: Implications for Sediment Provenance and Crustal Evolution of the Northeast Cathaysia Block	http://dx.doi.org/10.3319/TAO.2014.02.18.01(TT)
R13806	1	Lundquist, R.	2006	Carleton College	Exercise	BA	Provenance analysis of the Marquette Range Supergroup sedimentary rocks from northwestern Wisconsin and western Michigan using U-Pb isotope geochemistry on detrital zircons by LA-ICP-MS	http://www.carleton.edu/departments/geol/Resources/comps/CompsPDFfiles/2006CompsPapers/Lundquist2006.pdf
R13808	1	Trail, D et al.	2007	Geochim Cosmochim Acta	71	4044—4065	Thermal events documented in Hadean zircons by ion microprobe depth profiles	http://dx.doi.org/10.1016/j.gca.2007.06.003
R13810	1	David, J et al.	2009	GSA Bulletin	121	150—163	U-Pb ages (3.8-2.7 Ga) and Nd isotope data from the newly identified Eoarchean Nuvvuagittuq supracrustal belt, Superior Craton, Canada	http://dx.doi.org/10.1130/B26369.1
R13812	1	Qiu, YM et al.	2000	Geology	28	11—14	First Evidence of >3.2 Ga Continental Crust in the Yangtze Craton of South China and its Implications for Archaean Crustal Evolution and Phanerozoic Tectonics	https://doi.org/10.1130/0091-7613(2000)028<0011:FEOGCC>2.0.CO;2
R13819	1	Cawood, PA and Nemchin, AA	2001	GSA Bulletin	113	1234—1246	Paleogeographic development of the east Laurentian margin: Constraints from U-Pb dating of detrital zircons in the Newfoundland Appalachians	https://doi.org/10.1130/0016-7606(2001)113<1234:PDOTEL>2.0.CO;2
R13820	1	Santos, JOS et al.	2003	GSA Bulletin	115	331—348	Age, source, and regional stratigraphy of the Roraima Supergroup and Roraima-like outliers in northern South America based on U-Pb geochronology	https://doi.org/10.1130/0016-7606(2003)115<0331:ASARSO>2.0.CO;2
R13822	1	Barth, AP et al.	2003	Geology	31	517—520	U-Pb zircon geochronology of rocks in the Salinas Valley region of California: A reevaluation of the crustal structure and origin of the Salinian block	https://doi.org/10.1130/0091-7613(2003)031<0517:UZGORI>2.0.CO;2
R13823	1	Gehrels, GE et al.	2003	GSA Bulletin	115	881—896	Detrital-zircon geochronology of the northeastern Tibetan plateau	https://doi.org/10.1130/0016-7606(2003)115<0881:DGOTNT>2.0.CO;2
R13824	1	Bream, BR et al.	2004	GSA Memoirs	197	459—475	Detrital zircon ages and Nd isotopic data from the southern Appalachian crystalline core, Georgia, South Carolina, North Carolina, and Tennessee: New provenance constraints for part of the Laurentian margin	http://dx.doi.org/10.1130/0-8137-1197-5.459
R13825	1	Barth, AP et al.	2004	GSA Bulletin	116	142—153	U-Pb geochronology and geochemistry of the McCoy Mountains Formation, southeastern California: A Cretaceous retroarc foreland basin	http://dx.doi.org/10.1130/B25288.1
R13826	1	Murphy, JB et al.	2004	Geology	32	585—588	Contiguous rather than discrete Paleozoic histories for the Avalon and Meguma terranes based on detrital zircon data	http://dx.doi.org/10.1130/G20351.1
R13829	1	Goodge, JW et al.	2004	GSA Bulletin	116	1253—1279	Provenance of Neoproterozoic and lower Paleozoic siliciclastic rocks of the central Ross Orogen, Antarctica: Detrital record of rift-, passive-, and active-margin sedimentation	http://dx.doi.org/10.1130/B25347.1
R13832	1	Thomas, WA et al.	2004	Geology	32	965—968	Transfer of the Argentine Precordillera terrane from Laurentia: Constraints from detrital-zircon geochronology	http://dx.doi.org/10.1130/G20727.1
R13834	1	Barbeau, DL et al.	2005	GSA Bulletin	117	466—481	U-Pb detrital-zircon geochronology of northern Salinian basement and cover rocks	http://dx.doi.org/10.1130/B25496.1
R13835	1	Ross, GM et al.	2005	GSA Bulletin	117	747—763	Evolution of the Cordilleran orogen (southwestern Alberta, Canada) inferred from detrital mineral geochronology, geochemistry, and Nd isotopes in the foreland basin	http://dx.doi.org/10.1130/B25564.1
R13836	1	Iizuka, T et al.	2005	Geology	33	485—488	U-Pb and Lu-Hf isotope systematics of zircons from the Mississippi River sand: Implications for reworking and growth of continental crust	http://dx.doi.org/10.1130/G21427.1
R13839	1	Beranek, LP et al.	2006	GSA Bulletin	118	1027—1050	Miocene to Holocene landscape evolution of the western Snake River Plain region, Idaho: Using the SHRIMP detrital zircon provenance record to track eastward migration of the Yellowstone hotspot	http://dx.doi.org/10.1130/B25896.1
R13840	1	Rainbird, RH and Davis, WJ	2007	GSA Bulletin	119	314—328	U-Pb detrital zircon geochronology and provenance of the late Paleoproterozoic Dubawnt Supergroup: Linking sedimentation with tectonic reworking of the western Churchill Province, Canada	http://dx.doi.org/10.1130/B25989.1
R13841	1	DeCelles, PG et al.	2007	Geology	35	323—326	Detrital zircon U-Pb ages provide provenance and chronostratigraphic information from Eocene synorogenic deposits in northwestern Argentina	http://dx.doi.org/10.1130/G23322A.1
R13842	1	Talavera-Mendoza, O et al.	2007	GSA Bulletin	119	1052—1065	Detrital zircon U/Pb geochronology of southern Guerrero and western Mixteca arc successions (southern Mexico): New insights for the tectonic evolution of southwestern North America during the late Mesozoic	http://dx.doi.org/10.1130/B26016.1
R13843	1	Waldron, JWF et al.	2008	Geology	36	527—530	Ancient Laurentian detrital zircon in the closing Iapetus Ocean, Southern Uplands terrane, Scotland	http://dx.doi.org/10.1130/G24763A.1
R13845	1	Amato, JM et al.	2009	GSA Bulletin	121	1219—1235	Late Proterozoic—Paleozoic evolution of the Arctic Alaska—Chukotka terrane based on U-Pb igneous and detrital zircon ages: Implications for Neoproterozoic paleogeographic reconstructions	http://dx.doi.org/10.1130/B26510.1
R13846	1	Yin, A et al.	2010	GSA Bulletin	122	336—359	Geologic correlation of the Himalayan orogen and Indian craton: Part 1. Structural geology, U-Pb zircon geochronology, and tectonic evolution of the Shillong Plateau and its neighboring regions in NE India	http://dx.doi.org/10.1130/B26460.1
R13847	1	Snow, CA et al.	2010	GSA Bulletin	122	282—291	Detrital zircon evidence for progressive underthrusting in Franciscan metagraywackes, west-central California	http://dx.doi.org/10.1130/B26399.1
R13852	1	Zeh, A et al.	2008	Geochim Cosmochim Acta	72	5304—5329	U—Pb and Lu—Hf isotope record of detrital zircon grains from the Limpopo Belt — Evidence for crustal recycling at the Hadean to early-Archean transition	http://dx.doi.org/10.1016/j.gca.2008.07.033
R13853	1	Ustaomer, PA et al.	2012	Turkish J Earth Sci	21	905—932	Ion Probe U-Pb Dating of the Central Sakarya Basement: A peri-Gondwana Terrane Intruded by Late Lower Carboniferous Subduction/Collision-related Granitic Rocks	http://dx.doi.org/10.3906/yer-1103-1
R13855	1	Be'eri-Shlevin, Y et al.	2014	J Geo Society London	171	107—116	Detrital zircon U-Pb-Hf systematics of Israeli coastal sands: New perspectives on the provenance of Nile sediments	http://dx.doi.org/10.1144/jgs2012-151
R13863	1	Crowley, JL et al.	2005	J of Geology	113	239—263	Detrital zircon from the Jack Hills and Mount Narryer Western Australia: Evidence for diverse >4.0 Ga source rocks	http://dx.doi.org/10.1086/428804
R13865	1	Avigad, D et al.	2007	Precambrian Research	154	88—106	Detrital zircon U—Pb geochronology of Cryogenian diamictites and Lower Paleozoic sandstone in Ethiopia (Tigrai): Age constraints on Neoproterozoic glaciation and crustal evolution of the southern Arabian—Nubian Shield	http://dx.doi.org/10.1016/j.precamres.2006.12.004
R13869	1	Omma, JE et al.	2011	Geo Soc London Memoir	35	559—566	U-Pb SIMS zircon geochronology of Triassic and Jurassic sandstones on northwestern Axel Heiberg Island, northern Sverdrup Basin, Arctic Canada	http://dx.doi.org/10.1144/M35.37
R13871	1	McKenzie, NR et al.	2016	Science	352	444—447	Continental arc volcanism as the principal driver of icehouse-greenhouse variability	http://dx.doi.org/10.1126/science.aad5787
R13872	1	Bradley, DC et al.	2007	GSA Special Papers	431	155—189	Detrital zircon geochronology of some Neoproterozoic to Triassic rocks in interior Alaska	https://doi.org/10.1130/2007.2431(07)
R13873	1	Miller, EL et al.	2006	Tectonics	25	TC3013-01—TC3013-19	New insights into Arctic paleogeography and tectonics from U-Pb detrital zircon geochronology	http://dx.doi.org/10.1029/2005TC001830
R13874	1	Macdonald, FA et al.	2009	GSA Bulletin	121	448—473	Neoproterozoic glaciation on a carbonate platform margin in Arctic Alaska and the origin of the North Slope subterrane	http://dx.doi.org/10.1130/B26401.1
R13876	1	Veevers, JJ et al.	2008	Gondwana Research	14	343—354	Zircons and clay from morainal Permian siltstone at Mt Rymill (73Â°S, 66Â°E), Prince Charles Mountains, Antarctica, reflect the ancestral Gamburtsev Subglacial Mountains—Vostok Subglacial Highlands complex	http://dx.doi.org/10.1016/j.gr.2007.12.006
R13877	1	Herve, F et al.	2006	Antarctic Science	18	229—238	Jurassic sedimentation of the Miers Bluff Formation, Livingston Island, Antarctica: Evidence from SHRIMP U-Pb ages of detrital and plutonic zircons	http://dx.doi.org/10.1017/S0954102006000277
R13878	1	Tochilin, CJ et al.	2012	Geochem Geophys Geosyst	13	Q11015-01—Q11015-21	Erosional history of the Prydz Bay sector of East Antarctica from detrital apatite and zircon geo- and thermochronology multidating	http://dx.doi.org/10.1029/2012GC004364
R13879	1	Paulsen, T et al.	2011	New Zealand J Geo Geophys	54	353—360	Detrital U-Pb zircon analysis of an Eocene McMurdo Erratic sandstone, McMurdo Sound, Antarctica	http://dx.doi.org/10.1080/00288306.2011.582123
R13880	1	Horton, BK et al.	2008	Tectonophysics	451	97—122	Detrital zircon provenance of Neoproterozoic to Cenozoic deposits in Iran; implications for chronostratigraphy and collisional tectonics	http://dx.doi.org/10.1016/j.tecto.2007.11.063
R13881	1	Kolodner, K et al.	2006	Geological Magazine	143	367—391	Provenance of north Gondwana Cambrian-Ordovician sandstone: U-PbSHRIMP dating of detrital zircons from Israel and Jordan	http://dx.doi.org/10.1017/S0016756805001640
R13882	1	Carson, CJ	2013	Australian J Earth Sci	60	175—196	The Victoria and Birrindudu Basins, Victoria River region, Northern Territory, Australia: A SHRIMP U-Pb detrital zircon and Sm-Nd study	http://dx.doi.org/10.1080/08120099.2013.772920
R13883	1	Maidment, DW et al.	2007	Basin Research	19	335—360	Testing long-term patterns of basin sedimentation by detrital zircon geochronology, Centralian Superbasin, Australia	http://dx.doi.org/10.1111/j.1365-2117.2007.00326.x
R13886	1	Kimbrough, DL et al.	2015	Geosphere	11	1719—1748	Detrital zircon U-Pb provenance of the Colorado River: A 5 m.y. record of incision into cover strata overlying the Colorado Plateau and adjacent regions	http://dx.doi.org/10.1130/GES00982.1
R13887	1	Hartmann, LA et al.	2006	J South Amer Earth Sci	20	273—285	Provenance and age delimitation of QuadrilÃ¡tero FerrÃ­fero sandstones based on zircon U—Pb isotopes	http://dx.doi.org/10.1016/j.jsames.2005.07.015
R13889	1	Sircombe, KN et al.	2001	Earth & Planetary Sci Lett	189	207—220	Detrital zircon geochronology and grain-size analysis of a ~2800 Ma Mesoarchean proto-cratonic cover succession, Slave Province, Canada	http://dx.doi.org/10.1016/S0012-821X(01)00363-6
R13890	1	Gillis, RJ et al.	2005	Sedimentary Geology	182	87—100	Detrital zircon provenance of Cambrian-Ordovician and Carboniferous strata of the Oaxaca terrane, southern Mexico	http://dx.doi.org/10.1016/j.sedgeo.2005.07.013
R13891	1	Linnemann, U et al.	2008	Tectonophysics	461	21—43	The Cadomian Orogeny and the opening of the Rheic Ocean: The diacrony of geotectonic processes constrained by LA-ICP-MS U-Pb zircon dating (Ossa-Morena and Saxo-Thuringian Zones, Iberian and Bohemian Massifs)	http://dx.doi.org/10.1016/j.tecto.2008.05.002
R13892	1	Linnemann, U et al.	2011	Lithos	123	188—203	Sands of West Gondwana: An archive of secular magmatism and plate interactions â€” A case study from the Cambro-Ordovician section of the Tassili Ouan Ahaggar (Algerian Sahara) using U-Pb-LA-ICP-MS detrital zircon ages	http://dx.doi.org/10.1016/j.lithos.2011.01.010
R13893	1	Veevers, JJ and Saeed, A	2007	Sedimentary Geology	202	653—676	Central Antarctic provenance of Permian sandstones in Dronning Maud Land and the Karoo Basin: Integration of U-Pb and T-DM ages and host-rock affinity from detrital zircons	http://dx.doi.org/10.1016/j.sedgeo.2007.07.011
R13894	1	Elliot, DH and Fanning, CM	2008	Gondwana Research	13	259—274	Detrital zircons from upper Permian and lower Triassic Victoria Group sandstones, Shackleton Glacier region, Antarctica: Evidence for multiple sources along the Gondwana plate margin	http://dx.doi.org/10.1016/j.gr.2007.05.003
R13895	1	Veevers, JJ and Saeed, A	2008	Gondwana Research	14	316—342	Gamburtsev Subglacial Mountains provenance of Permian-Triassic sandstones in the Prince Charles Mountains and offshore Prydz Bay: Integrated U-Pb and T(DM) ages and host-rock affinity from detrital zircons	http://dx.doi.org/10.1016/j.gr.2007.12.007
R13896	1	Veevers, JJ and Saeed, A	2013	Gondwana Research	23	296—332	Age and composition of Antarctic sub-glacial bedrock reflected by detrital zircons, erratics, and recycled microfossils in the Ellsworth Land—Antarctic Peninsula—Weddell Sea—Dronning Maud Land sector (240Â°E—0Â°—015Â°E)	http://dx.doi.org/10.1016/j.gr.2012.05.010
R13897	1	Veevers, JJ et al.	2008	Sedimentary Geology	211	12—32	Provenance of the Gamburtsev Subglacial Mountains from U-Pb and Hf analysis of detrital zircons in Cretaceous to Quaternary sediments in Prydz Bay and beneath the Amery Ice Shelf	http://dx.doi.org/10.1016/j.sedgeo.2008.08.003
R13898	1	Cawood, PA and Nemchin, AA	2000	Sedimentary Geology	134	209—234	Provenance record of a rift basin: U/Pb ages of detrital zircons from the Perth Basin, Western Australia	http://dx.doi.org/10.1016/S0037-0738(00)00044-0
R13900	1	Ely, KS	2009	Univ of Melbourne	Thesis	PhD	Geochronology of Timor-Leste and seismotectonics of the southern Banda Arc	http://hdl.handle.net/11343/35296
R13901	1	Agashev, AM et al.	2008	Doklady Earth Sci	421	751—754	Ages of Zircons from Jurassic Sediments of Bluefish River Slope, NWT Canada, and the Possible Age of Kimberlite Activity on the Lena West Property	http://dx.doi.org/10.1134/S1028334X08050085
R13902	1	McInnes, BIA et al.	2009	Lithos	112	592—599	Zircon U—Th—Pb—He double dating of the Merlin kimberlite field, Northern Territory, Australia	http://dx.doi.org/10.1016/j.lithos.2009.05.006
R13903	1	Zobell, EA	2007	Univ Brigham Young	Thesis	Masters	Origin and tectonic evolution of Gondwana Sequence units accreted to the Banda Arc: A structural transect through central East Timor	http://hdl.lib.byu.edu/1877/etd1837
R13913	1	Keogelenberg, C	2016	Univ Stellenbosch	PhD Disser 2016â€“03	1—116	Geology, structural evolution and controls of hydrothermal gold mineralization in the Eastern Karagwe-Ankole fold belt, North Western Tanzania	http://scholar.sun.ac.za/handle/10019.1/98831
R13914	1	Linol, B et al.	2016	Gondwana Research	29	208—219	U—Pb detrital zircon dates and source provenance analysis of Phanerozoic sequences of the Congo Basin, central Gondwana	http://dx.doi.org/10.1016/j.gr.2014.11.009
R13915	1	Batumike, SY et al.	2007	Precambrian Research	156	195—225	U—Pb and Hf-isotope analyses of zircon from the Kundelungu Kimberlites, D.R. Congo: Implications for crustal evolution	http://dx.doi.org/10.1016/j.precamres.2007.04.002
R13916	1	Delpomdor, F et al.	2013	Palaeogeo Palaeoclim Palaeoeco	389	4—34	Depositional age, provenance, and tectonic and paleoclimatic settings of the late Mesoproterozoic—middle Neoproterozoic Mbuji-Mayi Supergroup, Democratic Republic of Congo	http://dx.doi.org/10.1016/j.palaeo.2013.06.012
R13919	1	Pollock, JC et al.	2009	J Geo Society London	166	501—515	Early Ordovician rifting of Avalonia and birth of the Rheic Ocean: U-Pb detrital zircon constraints from Newfoundland	http://dx.doi.org/10.1144/0016-76492008-088
R13920	1	van Schmus, WR et al.	2003	Precambrian Research	127	287—327	The SeridÃ³ Group of NE Brazil, a late Neoproterozoic pre- to syn-collisional basin in West Gondwana: insights from SHRIMP U—Pb detrital zircon ages and Sm—Nd crustal residence (TDM) ages	http://dx.doi.org/10.1016/S0301-9268(03)00197-9
R13924	1	Collo, G et al.	2009	J Geo Society London	166	303—319	U—Pb detrital zircon ages and Sm—Nd isotopic features in low-grade metasedimentary rocks of the Famatina belt: Implications for late Neoproterozoic—early Palaeozoic evolution of the proto-Andean margin of Gondwana	http://dx.doi.org/10.1144/0016-76492008-051
R13926	1	Fergusson, CL et al.	2013	Gondwana Research	24	1051—1066	Evolution of a Cambrian active continental margin: The Delamerian-Lachlan connection in southeastern Australia from a zircon perspective	http://dx.doi.org/10.1016/j.gr.2013.03.006
R13927	1	Cawood, PA et al.	2002	Geological Magazine	139	131—144	Permian fragmentation, accretion and subsequent translation of a low-latitude Tethyan seamount to the high-latitude east Gondwana margin: Evidence from detrital zircon age data	http://dx.doi.org/10.1017/S0016756801006276
R13928	1	MacDonald, JD et al.	2013	J Geo Society London	170	3—6	Detrital zircon data reveal the origin of Australiaâ€™s largest delta system	http://dx.doi.org/10.1144/jgs2012-093
R13929	1	Adams, CJ et al.	2013	Geological Magazine	150	89—109	Detrital zircon geochronology and sandstone provenance of basement Waipapa Terrane (Triassic-Cretaceous) and Cretaceous cover rocks (Northland Allochthon and Houhora Complex) in northern North Island, New Zealand	http://dx.doi.org/10.1017/S0016756812000258
R13931	1	Hofmann, M et al.	2014	Intl J Earth Science	103	1187—1202	The Namuskluft and Dreigratberg sections in southern Namibia (Kalahari Craton, Gariep Belt): A geological history of Neoproterozoic rifting and recycling of cratonic crust during the dispersal of Rodinia until the amalgamation of Gondwana	http://dx.doi.org/10.1007/s00531-013-0949-6
R13932	1	Barr, SM et al.	2012	Canadian J Earth Sci	49	533—546	Provenance variations in northern Appalachian Avalonia based on detrital zircon age patterns in Ediacaran and Cambrian sedimentary rocks, New Brunswick and Nova Scotia, Canada	http://dx.doi.org/10.1139/e11-070
R13933	1	Malkowski, MA and Hampton, BA	2014	Lithosphere	6	383—398	Sedimentology, U-Pb detrital geochronology, and Hf isotopic analyses from Mississippian-Permian stratigraphy of the Mystic subterrane, Farewell terrane, Alaska	http://dx.doi.org/10.1130/L365.1
R13934	1	Fourie, PH et al.	2011	Intl J Earth Science	100	527—541	Provenance and reconnaissance study of detrital zircons of the Palaeozoic Cape Supergroup in South Africa: Revealing the interaction of the Kalahari and Rio de la Plata cratons	http://dx.doi.org/10.1007/s00531-010-0619-x
R13935	1	Bingen, B et al.	2005	Terra Nova	17	250—258	Timing of Late Neoproterozoic glaciation on Baltica constrained by detrital zircon geochronology in the Hedmark Group, south-east Norway	http://dx.doi.org/10.1111/j.1365-3121.2005.00609.x
R13936	1	Miller, EL et al.	2011	Geology	39	791—794	Baltica in the Cordillera?	http://dx.doi.org/10.1130/G31910.1
R13937	1	Poldvere, A et al.	2014	GFF	136	214—217	Detrital zircon ages of Cambrian and Devonian sandstones from Estonia, central Baltica: A possible link to Avalonia during the Late Neoproterozoic	http://dx.doi.org/10.1080/11035897.2013.873986
R13938	1	Okay, N et al.	2011	Geological Magazine	148	380—403	Sinistral transport along the Trans-European Suture Zone: Detrital zircon—rutile geochronology and sandstone petrography from the Carboniferous flysch of the Pontides	http://dx.doi.org/10.1017/S0016756810000804
R13939	1	Lundmark, AM	2014	Geo Soc London Spec Pub	386	243—259	Provenance of late Palaeozoic terrestrial sediments on the northern flank of the Mid North Sea High: Detrital zircon geochronology and rutile geochemical constraints	http://dx.doi.org/10.1144/SP386.4
R13940	1	Kristoffersen, M	2011	Univ Oslo	MS Thesis 2011â€“06	1—94	Provenance of the Asker Group, Oslo Rift	https://www.duo.uio.no/bitstream/handle/10852/12553/masterMKg.pdf
R13941	1	Ustaomer, PA et al.	2011	Intl J Earth Science	100	23—41	Detrital zircon ages from a Lower Ordovician quartzite of the Istanbul exotic terrane (NW Turkey): Evidence for Amazonian affinity	http://dx.doi.org/10.1007/s00531-009-0498-1
R13942	1	Fernandez-Suarez, J et al.	2003	Terra Nova	15	138—144	Constraints on the provenance of the uppermost allochthonous terrane of the NW Iberian Massif: Inferences from detrital zircon U-Pb ages	http://dx.doi.org/10.1046/j.1365-3121.2003.00479.x
R13943	1	Fernandez-Suarez, J et al.	2014	Intl J Earth Science	103	1335—1357	The Ediacaran—Early Cambrian detrital zircon record of NW Iberia: Possible sources and paleogeographic constraints	http://dx.doi.org/10.1007/s00531-013-0923-3
R13944	1	Catalan, JRM et al.	2008	J Geo Society London	165	687—698	U—Pb detrital zircon ages in synorogenic deposits of the NW Iberian Massif (Variscan belt): interplay of Devonian—Carboniferous sedimentation and thrust tectonics	http://dx.doi.org/10.1144/0016-76492007-066
R13945	1	Fernandez, RD et al.	2013	Intl J Earth Science	102	1305—1319	Rheological control on the tectonic evolution of a continental suture zone: The Variscan example from NW Iberia (Spain)	http://dx.doi.org/10.1007/s00531-013-0885-5
R13947	1	Lane, LS and Gehrels, GE	2014	GSA Bulletin	126	398—414	Detrital zircon lineages of late Neoproterozoic and Cambrian strata, NW Laurentia	http://dx.doi.org/10.1130/B30848.1
R13948	1	Balgord, EA et al.	2013	GSA Bulletin	125	1442—1467	Stratigraphic, geochronologic, and geochemical record of the Cryogenian Perry Canyon Formation, northern Utah: Implications for Rodinia rifting and snowball Earth glaciation	http://dx.doi.org/10.1130/B30860.1
R13949	1	Stewart, JH et al.	2001	GSA Bulletin	113	1343—1356	Detrital zircon provenance of Mesoproterozoic to Cambrian arenites in the western United States and northwestern Mexico	https://doi.org/10.1130/0016-7606(2001)113<1343:DZPOMT>2.0.CO;2
R13950	1	Affaton, P et al.	2016	Precambrian Research	272	185—202	The Pan-African West Congo belt in the Republic of Congo (Congo Brazzaville): Stratigraphy of the Mayombe and West Congo Supergroups studied by detrital zircon geochronology	http://dx.doi.org/10.1016/j.precamres.2015.10.020
R13951	1	DeGraaff-Surpless, K et al.	2002	GSA Bulletin	114	1564—1580	Detrital zircon provenance analysis of the Great Valley Group, California: Evolution of an arc-forearc system	https://doi.org/10.1130/0016-7606(2002)114<1564:DZPAOT>2.0.CO;2
R13952	1	Dumitru, TA et al.	2013	Geology	41	187—190	Eocene extension in Idaho generated massive sediment floods into the Franciscan trench and into the Tyee, Great Valley, and Green River basins	http://dx.doi.org/10.1130/G33746.1
R13953	1	Cecil, MR et al.	2010	Tectonics	29	TC6010-01—TC6010-13	Provenance of Eocene river sediments from the central northern Sierra Nevada and implications for paleotopography	http://dx.doi.org/10.1029/2010TC002717
R13954	1	Weber, B et al.	2006	Revista Mex Ciencias GeolÃ³gicas	23	262—276	Provenance ages of late Paleozoic sandstones (Santa Rosa Formation) from the Maya block, SE Mexico. Implications on the tectonic evolution of western Pangea	http://scielo.unam.mx/pdf/rmcg/v23n3/v23n3a2.pdf
R13955	1	Ortega-Flores, B et al.	2014	Intl Geology Review	56	237—261	Detrital-zircon record of major Middle Triassic-Early Cretaceous provenance shift, central Mexico: Demise of Gondwanan continental fluvial systems and onset of back-arc volcanism and sedimentation	http://dx.doi.org/10.1080/00206814.2013.844313
R13956	1	Isozaki, Y et al.	2014	GFF	136	116—119	The eastern extension of Paleozoic South China in NE Japan evidenced by detrital zircon	http://dx.doi.org/10.1080/11035897.2014.893254
R13957	1	Liu, J et al.	2012	Basin Research	24	544—558	Rapid exhumation of basement rocks along the northern margin of the North China craton in the early Jurassic: Evidence from the Xiabancheng Basin, Yanshan Tectonic Belt	http://dx.doi.org/10.1111/j.1365-2117.2011.00538.x
R13958	1	Fujisaki, W et al.	2014	J Asian Earth Sci	88	62—73	Age spectra of detrital zircon of the Jurassic clastic rocks of the Mino-Tanba AC belt in SW Japan: Constraints to the provenance of the mid-Mesozoic trench in East Asia	http://dx.doi.org/10.1016/j.jseaes.2014.02.006
R13959	1	Lee, YI et al.	2010	Island Arc	19	647—658	Detrital zircon geochronology of the Cretaceous Sindong Group, Southeast Korea: Implications for depositional age and Early Cretaceous igneous activity	http://dx.doi.org/10.1111/j.1440-1738.2010.00717.x
R13960	1	Meng, FX et al.	2010	Amer J Science	310	364—404	Permian-Triassic (260-220 Ma) Crustal Growth of Eastern Central Asian Orogenic Belt as Revealed by Detrital Zircon Studies	http://dx.doi.org/10.2475/05.2010.02
R13961	1	Wang, YJ et al.	2010	Tectonics	29	TC2750-01—TC2750-16	Tectonic setting of the South China Block in the early Paleozoic: Resolving intracontinental and ocean closure models from detrital zircon U-Pb geochronology	http://dx.doi.org/10.1029/2010TC002750
R13962	1	Myrow, PM et al.	2009	GSA Bulletin	121	323—332	Stratigraphic correlation of Cambrian—Ordovician deposits along the Himalaya: Implications for the age and nature of rocks in the Mount Everest region	http://dx.doi.org/10.1130/B26384.1
R13963	1	McQuarrie, N et al.	2008	Earth & Planetary Sci Lett	272	105—117	Preliminary stratigraphic and structural architecture of Bhutan: Implications for the alongstrike architecture of the Himalayan system	http://dx.doi.org/10.1016/j.epsl.2008.04.030
R13964	1	Ramacciotti, CD et al.	2015	Precambrian Research	270	39—49	U—Pb SHRIMP detrital zircon ages from the Neoproterozoic Difunta Correa Metasedimentary Sequence (Western Sierras Pampeanas, Argentina): Provenance and paleogeographic implications	http://dx.doi.org/10.1016/j.precamres.2015.09.008
R13965	1	Xiang, L and Shu, LS	2010	Science China: Earth Sci	53	1427—1444	Pre-Devonian tectonic evolution of the eastern South China Block: Geochronological evidence from detrital zircons	http://dx.doi.org/10.1007/s11430-010-4061-5
R13966	1	Duan, L et al.	2012	Geological Magazine	149	1124—1131	Detrital zircon evidence for the linkage of the South China block with Gondwanaland in early Palaeozoic time	http://dx.doi.org/10.1017/S0016756812000404
R13967	1	Reitsma, MJ	2012	Univ of Geneva	Thesis	Masters	Reconstructing the Late Paleozoic: Early Mesozoic plutonic and sedimentary record of south-east Peru: Orphaned back-arcs along the western margin of Gondwana	http://archive-ouverte.unige.ch/unige:23095
R13970	1	Levina, M et al.	2014	Tectonics	33	1659—1680	Cenozoic sedimentation and exhumation of the foreland basin system preserved in the Precordillera thrust belt (31-32Â°S), southern central Andes, Argentina	http://dx.doi.org/10.1002/2013TC003424
R13971	1	Lawrence, RL et al.	2010	GSA Bulletin	123	295—305	Hydrodynamic fractionation of zircon age populations	http://dx.doi.org/10.1130/B30151.1
R13972	1	Alverez, J et al.	2011	J South Amer Earth Sci	32	460—476	Detrital zircons from late Paleozoic accretionary complexes in north-central Chile (28-32 deg S): possible fingerprints of the Chilenia terrane	http://dx.doi.org/10.1016/j.jsames.2011.06.002
R13974	1	Gleason, JD et al.	2007	Sedimentology	54	107—136	Zircon and whole-rock Nd-Pb isotopic provenance of middle and upper ordovician siliciclastic rocks, Argentine Precordillera	http://dx.doi.org/10.1111/j.1365-3091.2006.00820.x
R13975	1	Rapela, CW et al.	2007	Earth-Science Rev	83	49—82	The Rio de la Plata craton and the assembly of SW Gondwana	http://dx.doi.org/10.1016/j.earscirev.2007.03.004
R13977	1	Carroll, AR et al.	2013	Intl Geology Review	55	818—829	An 800 million-year detrital zircon record of continental amalgamation: Tarim basin, NW China	http://dx.doi.org/10.1080/00206814.2013.787232
R13978	1	DeCelles, PG et al.	2011	GSA Bulletin	123	1337—1362	Oligocene-Miocene Kailas basin, southwestern Tibet: Record of postcollisional upper-plate extension in the Indus-Yarlung suture zone	http://dx.doi.org/10.1130/B30258.1
R13981	1	Ren, R et al.	2011	Gondwana Research	19	460—470	U—Pb age of detrital zircons from the Tekes River, Xinjiang, China, and implications for tectonomagmatic evolution of the South Tian Shan Orogen	http://dx.doi.org/10.1016/j.gr.2010.07.005
R13982	1	Parra-Avila, LA et al.	2016	Precambrian Research	274	25—60	Crustal evolution of the Paleoproterozoic Birimian terranes of the BaoulÃ©-Mossi domain, southern West African Craton: U—Pb and Hf-isotope studies of detrital zircons	http://dx.doi.org/10.1016/j.precamres.2015.09.005
R13983	1	Oliver, G et al.	2014	Gondwana Research	26	132—143	U—Pb zircon geochronology of Early Permian to Late Triassic rocks from Singapore and Johor: A plate tectonic reinterpretation	http://dx.doi.org/10.1016/j.gr.2013.03.019
R13984	1	Cluzel, D et al.	2011	Tectonophysics	501	17—27	Detrital zircon records of Late Cretaceous syn-rift sedimentary sequences of New Caledonia: An Australian provenance questioned	http://dx.doi.org/10.1016/j.tecto.2011.01.007
R13987	1	Cawood, PA et al.	2003	Earth & Planetary Sci Lett	210	259—268	Linking source and sedimentary basin: Detrital zircon record of sediment flux along a modern river system and implications for provenance studies	http://dx.doi.org/10.1016/S0012-821X(03)00122-5
R13988	1	Morton, AC et al.	2005	Sedimentary Geology	182	3—28	Provenance of Late Cretaceous to Paleocene submarine fan sandstones in the Norwegian Sea: Integration of heavy mineral, mineral chemical and zircon age data	http://dx.doi.org/10.1016/j.sedgeo.2005.08.007
R13989	1	Bahlburg, H et al.	2010	Gondwana Research	17	223—235	Plate tectonic significance of Middle Cambrian and Ordovician siliciclastic rocks of the Bavarian Facies, Armorican Terrane Assemblage, Germany - U-Pb and Hf isotope evidence from detrital zircons	http://dx.doi.org/10.1016/j.gr.2009.11.007
R13990	1	Eckelmann, K et al.	2014	Gondwana Research	25	1484—1500	Plate interactions of Laurussia and Gondwana during the formation of Pangaea â€” Constraints from U-Pb LA-SF-ICP-MS detrital zircon ages of Devonian and Early Carboniferous siliciclastics of the Rhenohercynian zone, Central European Variscides	http://dx.doi.org/10.1016/j.gr.2013.05.018
R13991	1	Ujvari, G et al.	2012	Chemical Geology	304	83—96	Evaluating the use of clay mineralogy, Sr—Nd isotopes and zircon U—Pb ages in tracking dust provenance: An example from loess of the Carpathian Basin	http://dx.doi.org/10.1016/j.chemgeo.2012.02.007
R13992	1	Dinis, P et al.	2012	Sedimentary Geology	273	19—29	Detrital zircon U-Pb ages of a late-Variscan Carboniferous succession associated with the Porto-Tomar shear zone (West Portugal): Provenance implications	http://dx.doi.org/10.1016/j.sedgeo.2012.06.007
R13993	1	McKenzie, NR et al.	2011	Earth & Planetary Sci Lett	312	471—483	Correlation of Precambrian—Cambrian sedimentary successions across northern India and the utility of isotopic signatures of Himalayan lithotectonic zones	http://dx.doi.org/10.1016/j.epsl.2011.10.027
R13994	1	Hofmann, M et al.	2011	Lithos	123	176—187	The India and South China cratons at the margin of Rodinia â€” Synchronous Neoproterozoic magmatism revealed by LA-ICP-MS zircon analyses	http://dx.doi.org/10.1016/j.lithos.2011.01.012
R13996	1	Kotilainen, AK et al.	2016	Precambrian Research	272	39—56	Evolution of a Palaeoproterozoic giant magmatic dome in the Finnish Svecofennian; New insights from U—Pb geochronology	http://dx.doi.org/10.1016/j.precamres.2015.10.023
R13997	1	Cope, T et al.	2005	Intl Geology Review	47	270—296	Late Paleozoic Sedimentation on the Northern Margin of the North China Block: Implications for Regional Tectonics and Climate Change	http://dx.doi.org/10.2747/0020-6814.47.3.270
R13998	1	Veevers, JJ and Saeed, A	2009	Gondwana Research	16	633—654	Permian-Jurassic Mahanadi and Pranhita-Godavari Rifts of Gondwana India: Provenance from regional paleoslope and U-Pb/Hf analysis of detrital zircons	http://dx.doi.org/10.1016/j.gr.2009.05.013
R13999	1	DeCelles, PG et al.	2004	Earth & Planetary Sci Lett	227	313—330	Detrital geochronology and geochemistry of Cretaceous—Early Miocene strata of Nepal: Implications for timing and diachroneity of initial Himalayan orogenesis	http://dx.doi.org/10.1016/j.epsl.2004.08.019
R14000	1	Alizai, A et al.	2011	Global & Planet Change	76	33—55	Sediment provenance, reworking and transport processes in the Indus River by U-Pb dating of detrital zircon grains	http://dx.doi.org/10.1016/j.gloplacha.2010.11.008
R14001	1	Becker, TP et al.	2005	Sedimentary Geology	182	59—86	Detrital zircon evidence of Laurentian crustal dominance in the lower Pennsylvanian deposits of the Alleghanian clastic wedge in eastern North America	http://dx.doi.org/10.1016/j.sedgeo.2005.07.014
R14002	1	Mahon, RC et al.	2014	Precambrian Research	251	102—117	Detrital zircon provenance and paleogeography of the Pahrump Group and overlying strata, Death Valley, California	http://dx.doi.org/10.1016/j.precamres.2014.06.005
R14003	1	Schoenborn, WA et al.	2012	Precambrian Research	206	182—199	Provenance of the Neoproterozoic Johnnie Formation and Stirling Quartzite, southeastern California, determined by detrital zircon geochronology and Nd isotope geochemistry	http://dx.doi.org/10.1016/j.precamres.2012.02.017
R14004	1	Kim, HS et al.	2013	Earth & Planetary Sci Lett	368	204—218	Tectonic linkage between the Korean Peninsula and mainland Asia in the Cambrian: Insights from U-Pb dating of detrital zircon	http://dx.doi.org/10.1016/j.epsl.2013.03.003
R14005	1	Yang, JH et al.	2009	Sedimentary Geology	220	95—104	Silurian collisional suturing onto the southern margin of the North China craton: Detrital zircon geochronology constraints from the Qilian Orogen	http://dx.doi.org/10.1016/j.sedgeo.2009.07.001
R14006	1	Xie, XY et al.	2013	J Asian Earth Sci	64	86—98	U-Pb detrital zircon geochronology and its implications: The early Late Triassic Yanchang Formation; south Ordos Basin, China	http://dx.doi.org/10.1016/j.jseaes.2012.11.045
R14007	1	Meng, E et al.	2010	Tectonophysics	485	42—51	Detrital-zircon geochronology of Late Paleozoic sedimentary rocks in eastern Heilongjiang Province, NE China: Implications for the tectonic evolution of the eastern segment of the Central Asian Orogenic Belt	http://dx.doi.org/10.1016/j.tecto.2009.11.015
R14008	1	Zhou, Y et al.	2015	Gondwana Research	27	1586—1598	U—Pb geochronology and Hf-isotopes on detrital zircons of Lower Paleozoic strata from Hainan Island: clues for the early crustal evolution of southeastern South China	http://dx.doi.org/10.1016/j.gr.2014.01.015
R14009	1	Babinski, M et al.	2013	Gondwana Research	23	988—997	Detrital zircon ages and geochronological constraints on the Neoproterozoic Puga diamictites and associated BIFs in the southern Paraguay Belt, Brazil	http://dx.doi.org/10.1016/j.gr.2012.06.011
R14010	1	Bahlburg, H et al.	2011	J South Amer Earth Sci	32	196—209	The U-Pb and Hf isotope evidence of detrital zircons of the Ordovician Ollantaytambo Formation, southern Peru, and the Ordovician provenance and paleogeography of southern Peru and northern Bolivia	http://dx.doi.org/10.1016/j.jsames.2011.07.002
R14011	1	Reimann, CR et al.	2010	Gondwana Research	18	370—384	Geodynamic evolution of the early Paleozoic Western Gondwana margin 14Â°-17Â°S reflected by the detritus of the Devonian and Ordovician basins of southern Peru and northern Bolivia	http://dx.doi.org/10.1016/j.gr.2010.02.002
R14013	1	Barbeau, DL Jr. et al.	2009	Earth & Planetary Sci Lett	284	489—503	Detrital-zircon geochronology of the eastern Magallanes foreland basin: Implications for Eocene kinematics of the northern Scotia Arc and Drake Passage	http://dx.doi.org/10.1016/j.epsl.2009.05.014
R14014	1	Amidon, WH et al.	2016	J South Amer Earth Sci	70	237—250	U-Pb ages of detrital and volcanic zircons of the Toro Negro Formation, northwestern Argentina: Age, provenance and sedimentation rates	http://dx.doi.org/10.1016/j.jsames.2016.05.013
R14015	1	Abre, P et al.	2012	J South Amer Earth Sci	40	1—22	Siliciclastic Ordovician to Silurian units of the Argentine Precordillera; constraints on provenance and tectonic setting in the proto-Andean margin of Gondwana	http://dx.doi.org/10.1016/j.jsames.2012.07.013
R14016	1	Glorie, S et al.	2014	J Asian Earth Sci	82	115—123	Detrital zircon provenance of early Palaeozoic sediments at the southwestern margin of the Siberian Craton: Insights from U-Pb geochronology	http://dx.doi.org/10.1016/j.jseaes.2013.12.007
R14017	1	Kelty, TK et al.	2008	Tectonophysics	451	290—311	Detrital-zircon geochronology of Paleozoic sedimentary rocks in the Hangay-Hentey basin, north-central Mongolia: Implications for the tectonic evolution of the Mongol-Okhotsk Ocean in central Asia	http://dx.doi.org/10.1016/j.tecto.2007.11.052
R14025	1	Wang, M et al.	2015	J Asian Earth Sci	113	310—324	Continuous denudation and pediplanation of the Chinese Western Tianshan orogen during Triassic to Middle Jurassic: Integrated evidence from detrital zircon age and heavy mineral chemical data	http://dx.doi.org/10.1016/j.jseaes.2014.05.013
R14028	1	Estrada, S et al.	2016	Gondwana Research	37	426—448	Continuous Neoproterozoic to Ordovician sedimentation at the East Gondwana margin â€” Implications from detrital zircons of the Ross Orogen in northern Victoria Land, Antarctica	http://dx.doi.org/10.1016/j.gr.2015.10.006
R14029	1	Castillo, P et al.	2016	Gondwana Research	36	1—13	Characterisation and tracing of Permian magmatism in the south-western segment of the Gondwanan margin; U—Pb age, Lu—Hf and O isotopic compositions of detrital zircons from metasedimentary complexes of northern Antarctic Peninsula and western Patagonia	http://dx.doi.org/10.1016/j.gr.2015.07.014
R14030	1	Paquette, JL et al.	2015	Precambrian Research	271	49—55	The geological roots of South America: 4.1 Ga and 3.7 Ga zircon crystals discovered in N.E. Brazil and N.W. Argentina	http://dx.doi.org/10.1016/j.precamres.2015.09.027
R14031	1	Sawada, H et al.	2016	J African Earth Sci	113	1—11	Detrital zircon geochronology by LA-ICP-MS of the Neoarchean Manjeri Formation in the Archean Zimbabwe craton— the disappearance of Eoarchean crust by 2.7 Ga?	http://dx.doi.org/10.1016/j.jafrearsci.2015.10.009
R14032	1	Gladkochub, DP et al.	2013	Russian Geology Geophys	54	1150—1163	Early evolution of the Paleoasian ocean: LA-ICP-MS dating of detrital zircon from Late Precambrian sequences of the southern margin of the Siberian craton	http://dx.doi.org/10.1016/j.rgg.2013.09.002
R14034	1	Claesson, S et al.	2016	Precambrian Research	273	1—11	Can oxygen isotopes in magmatic zircon be modified by metamorphism? A case study from the Eoarchean Dniester-Bug Series, Ukrainian Shield	http://dx.doi.org/10.1016/j.precamres.2015.11.002
R14037	1	Lebrun, E et al.	2016	Precambrian Research	274	136—160	Geochronology and lithostratigraphy of the Siguiri district: Implications for gold mineralisation in the Siguiri Basin (Guinea, West Africa)	http://dx.doi.org/10.1016/j.precamres.2015.10.011
R14038	1	Moreira, H et al.	2016	Precambrian Research	275	84—99	The detrital zircon record of an Archaean convergent basin in the Southern SÃ£o Francisco Craton, Brazil	http://dx.doi.org/10.1016/j.precamres.2015.12.015
R14039	1	Wang, W et al.	2016	Precambrian Research	275	135—150	U—Pb zircon ages and Hf isotopic compositions of metasedimentary rocks from the Grove Subglacial Highlands, East Antarctica: Constraints on the provenance of protoliths and timing of sedimentation and metamorphism	http://dx.doi.org/10.1016/j.precamres.2015.12.018
R14044	1	Maibam, B et al.	2016	Precambrian Research	275	496—512	U—Pb and Hf isotope records in detrital and magmatic zircon from eastern and western Dharwar craton, southern India: Evidence for coeval Archaean crustal evolution	http://dx.doi.org/10.1016/j.precamres.2016.01.009
R14047	1	Westin, A et al.	2016	Precambrian Research	276	178—193	A paleoproterozoic intra-arc basin associated with a juvenile source in the Southern Brasilia Orogen: Application of U—Pb and Hf—Nd isotopic analyses to provenance studies of complex areas	http://dx.doi.org/10.1016/j.precamres.2016.02.004
R14048	1	Thomas, RJ et al.	2016	Precambrian Research	277	47—67	Geochronology of the central Tanzania Craton and its southern and eastern orogenic margins	http://dx.doi.org/10.1016/j.precamres.2016.02.008
R14050	1	Duffles, P et al.	2016	Precambrian Research	278	69—86	U—Pb age of detrital zircon from the Embu sequence, Ribeira belt, Se Brazil	http://dx.doi.org/10.1016/j.precamres.2016.03.007
R14053	1	Schroder, S et al.	2016	Precambrian Research	278	362—393	Detrital zircon constraints on the tectonostratigraphy of the Paleoproterozoic Pretoria Group, South Africa	http://dx.doi.org/10.1016/j.precamres.2016.03.016
R14055	1	Balintoni, I & Balica, C	2016	Precambrian Research	278	34—51	Peri-Amazonian provenance of the Euxinic Craton components in Dobrogea and of the North Dobrogean Orogen components (Romania): A detrital zircon study	http://dx.doi.org/10.1016/j.precamres.2016.03.008
R14058	1	Naidoo, T et al.	2016	Precambrian Research	280	139—146	Pre-Pampean metasedimentary rocks from the Argentinian Puna: Evidence for the Ediacaran margin of Gondwana or the Arequipa—Antofalla—Western Pampeanas block	http://dx.doi.org/10.1016/j.precamres.2016.05.009
R14060	1	Saha, S et al.	2016	Precambrian Research	281	363—383	Detrital zircon geochronology (U—Pb SHRIMP and LA-ICPMS) from the Ampani Basin, Central India: Implication for provenance and Mesoproterozoic tectonics at East Indian cratonic margin	http://dx.doi.org/10.1016/j.precamres.2016.06.011
R14061	1	Yang, QY et al.	2016	Precambrian Research	281	101—127	Melt-fluid infiltration in Archean suprasubduction zone mantle wedge: Evidence from geochemistry, zircon U—Pb geochronology and Lu—Hf isotopes from Wynad, southern India	http://dx.doi.org/10.1016/j.precamres.2016.05.015
R14063	1	Amato, JM et al.	2016	Geosphere	11	1530—1564	Tectonic evolution of the Mesozoic South Anyui suture zone, eastern Russia: A critical component of paleogeographic reconstructions of the Arctic region	http://dx.doi.org/10.1130/GES01165.1
R14075	1	Brick, RA	2011	Univ of Adelaide	Thesis	PhD	Palaeoproterozoic eclogite formation in Tanzania: a structural, geochronological, thermochronological and metamorphic study of the Usagaran and Ubende orogenic belts	https://digital.library.adelaide.edu.au/dspace/handle/2440/70891
R14083	1	Toteu, SF et al.	2006	J African Earth Sci	44	428—442	Diachronous evolution of volcano-sedimentary basins north of the Congo craton: Insights from U—Pb ion microprobe dating of zircons from the Poli, Lom and YaoundÃ© Groups (Cameroon)	http://dx.doi.org/10.1016/j.jafrearsci.2005.11.011
R14084	1	Linnemann, U et al.	2004	Intl J Earth Science	93	683—705	West African provenance for Saxo-Thuringia (Bohemian Massif): Did Armorica ever leave pre-Pangean Gondwana? — U/Pb-SHRIMP zircon evidence and the Nd-isotopic record	http://dx.doi.org/10.1007/s00531-004-0413-8
R14085	1	Balintoni, I et al.	2009	Gondwana Research	16	119—133	Late Cambrian—Early Ordovician Gondwanan terranes in the Romanian Carpathians: A zircon U—Pb provenance study	http://dx.doi.org/10.1016/j.gr.2009.01.007
R14088	1	Miller, EL et al.	2008	Norwegian J Geology	88	201—226	Jurassic and Cretaceous foreland basin deposits of the Russian Arctic: Separated by birth of the Makarov Basin?	http://ginras.ru/struct/21/8/files/Miller_etal_NJG_08.pdf
R14090	1	Welke, B et al.	2016	Geochem Geophys Geosyst	17	1—19	Applications of detrital geochronology and thermochronology from glacial deposits to the Paleozoic and Mesozoic thermal history of the Ross Embayment, Antarctica	http://dx.doi.org/10.1002/2015GC005941
R14091	1	Barbeau Jr, DL et al.	2010	Antarctic Science	22	65—78	Detrital-zircon geochronology of the metasedimentary rocks of north-western Graham Land	http://dx.doi.org/10.1017/S095410200999054X
R14092	1	Flowerdew, MJ et al.	2012	Chemical Geology	292	88—102	Distinguishing East and West Antarctic sediment sources using the Pb isotope composition of detrital K-feldspar	http://dx.doi.org/10.1016/j.chemgeo.2011.11.006
R14094	1	Vorster, C et al.	2016	Geological Magazine	153	460—486	Detrital zircon U-Pb ages of the Palaeozoic Natal Group and Msikaba Formation, Kwazulu-Natal, South Africa: provenance areas in context of Gondwana	http://dx.doi.org/10.1017/S0016756815000370
R14099	1	Bial, J et al.	2015	Precambrian Research	268	243—278	The long-term high-temperature history of the central Namaqua Metamorphic Complex: Evidence for a Mesoproterozoic continental back-arc in southern Africa	http://dx.doi.org/10.1016/j.precamres.2015.07.012
R14100	1	Blades, ML et al.	2015	Precambrian Research	270	267—284	Age and hafnium isotopic evolution of the Didesa and Kemashi Domains, western Ethiopia	http://dx.doi.org/10.1016/j.precamres.2015.09.018
R14104	1	Hayman, PC et al.	2015	Precambrian Research	270	334—368	Evolution of a ~2.7 Ga large igneous province: A volcanological, geochemical and geochronological study of the Agnew Greenstone Belt, and new regional correlations for the Kalgoorlie Terrane (Yilgarn Craton, Western Australia)	http://dx.doi.org/10.1016/j.precamres.2015.09.016
R14105	1	Hein, KAA et al.	2015	J African Earth Sci	112	548—569	The Yatela gold deposit: 2 billion years in the making	http://dx.doi.org/10.1016/j.jafrearsci.2015.07.017
R14125	1	Sano, Y et al.	2000	Geochemical Journal	34	135—153	Ion microprobe U-Pb zircon geochronology of the Hida gneiss: Finding of the oldest minerals in Japan	http://dx.doi.org/10.2343/geochemj.34.135
R14127	1	Maksaev, V et al.	2015	Andean Geology	42	285—312	Detrital-zircon U-Pb geochronology of the Quebrada del Carrizo Metamorphic Complex and El JardÃ­n Schists and spatially-related granitoids of the Sierra Castillo Batholith	http://dx.doi.org/10.5027/andgeoV42n3-a01
R14128	1	Gonzalez-Leon, CM et al.	2005	GSA Special Papers	393	259—282	New data on the lithostratigraphy, detrital zircon and Nd isotope provenance, and paleogeographic setting of the El Antimonio Group, Sonora, Mexico	http://dx.doi.org/10.1130/0-8137-2393-0.259
R14138	1	Lambeck, A	2012	Univ of Adelaide	Thesis	PhD	Basin analysis and the geochemical signature of Paleoproterozoic sedimentary successions in northern Australia : constraints on basin development in respect to mineralisation and paleoreconstruction models	http://hdl.handle.net/2440/75689
R14142	1	Miller, EL et al.	2010	AAPG Bulletin	94	665—692	Stratigraphy and U-Pb detrital zircon geochronology of Wrangel Island, Russia: Implications for Arctic paleogeography	http://dx.doi.org/10.1306/10200909036
R14147	1	Kuzmichev, AB and Larionov, AN	2013	Russian Geology Geophys	54	34—43	Neoproterozoic island arcs in East Sayan: duration of magmatism (from U—Pb zircon dating of volcanic clastics)	http://dx.doi.org/10.1016/j.rgg.2012.12.003
R14160	1	Usuki, T et al.	2013	Tectonophysics	586	145—159	Linking the Indochina block and Gondwana during the Early Paleozoic: Evidence from U—Pb ages and Hf isotopes of detrital zircons	http://dx.doi.org/10.1016/j.tecto.2012.11.010
R14162	1	Casquet, C et al.	2010	J South Amer Earth Sci	29	128—142	The Arequipa Massif of Peru: New SHRIMP and isotope constraints on a Paleoproterozoic inlier in the Grenvillian orogen	http://dx.doi.org/10.1016/j.jsames.2009.08.009
R14163	1	Herve, F et al.	2013	Gondwana Research	23	1122—1135	Provenance variations in the Late Paleozoic accretionary complex of central Chile as indicated by detrital zircons	http://dx.doi.org/10.1016/j.gr.2012.06.016
R14166	1	Huang, G et al.	2013	Chinese Science Bull	58	3645—3663	Discovery of ~4.0 Ga detrital zircons in the Aermantai ophiolitic melange, East Junggar, northwest China	http://dx.doi.org/10.1007/s11434-013-5842-y
R14172	1	Ershova, VB et al.	2015	Intl Geology Review	57	199—210	U/Pb dating of detrital zircons from late Palaeozoic deposits of Belâ€™kovsky Island (New Siberian Islands): critical testing of Arctic tectonic models	http://dx.doi.org/10.1080/00206814.2014.999358
R14173	1	Walia, M et al.	2012	J Asian Earth Sci	52	134—145	No Paleozoic metamorphics in Palawan (the Philippines)? Evidence from single grain U—Pb dating of detrital zircons	http://dx.doi.org/10.1016/j.jseaes.2012.03.005
R14174	1	Montes, C et al.	2015	Science	348	226—229	Middle Miocene closure of the Central American Seaway	http://dx.doi.org/10.1126/science.aaa2815
R14175	1	Martens, U et al.	2010	GSA Bulletin	122	815—829	U/Pb geochronology of Devonian and older Paleozoic beds in the southeastern Maya block, Central America: Its affinity with peri-Gondwanan terranes	http://dx.doi.org/10.1130/B26405.1
R14176	1	Solari, LA et al.	2009	Geo Soc London Spec Pub	328	295—313	U-Pb zircon geochronology of Paleozoic units in Western and Central Guatemala: insights into the tectonic evolution of Middle America	http://dx.doi.org/10.1144/SP328.12
R14177	1	Weber, B et al.	2007	Intl J Earth Science	96	253—269	New insights into the history and origin of the southern Maya block, SE Mexico: U—Pb—SHRIMP zircon geochronology from metamorphic rocks of the Chiapas massif	http://dx.doi.org/10.1007/s00531-006-0093-7
R14179	1	Diaz, DV	2010	Univ of Geneve	4277	1—143	Thermochronology, geochronology and geochemistry of the Western and Central cordilleras and Sierra Nevada de Santa Marta, Colombia: The tectonic evolution of NW South America	http://archive-ouverte.unige.ch/unige:14270
R14182	1	Reyes-Harker, A et al.	2015	AAPG Bulletin	99	1407—1453	Cenozoic paleogeography of the Andean foreland and retroarc hinterland of Colombia	http://dx.doi.org/10.1306/06181411110
R14184	1	Lowe, DG et al.	2011	AAPG Bulletin	95	1295—1320	Provenance and paleodrainage patterns of Upper Jurassic and Lower Cretaceous synrift sandstones in the Flemish Pass Basin, offshore Newfoundland, east coast of Canada	http://dx.doi.org/10.1306/12081010005
R14185	1	Day, EM et al.	2016	Lithosphere	8	451—462	Detrital zircon ages indicate an Early Cretaceous episode of blueschist-facies metamorphism in southern Alaska: Implications for the Mesozoic paleogeography of the northern Cordillera	http://dx.doi.org/10.1130/L525.1
R14186	1	Horton, BK & Fuentes, F	2016	Geology	44	647—650	Sedimentary record of plate coupling and decoupling during growth of the Andes	http://dx.doi.org/10.1130/G37918.1
R14187	1	Barham, M et al.	2016	Geology	44	643—646	The answers are blowinâ€™ in the wind: Ultra-distal ashfall zircons, indicators of Cretaceous super-eruptions in eastern Gondwana	http://dx.doi.org/10.1130/G38000.1
R14188	1	Magee Jr, CW et al.	2016	Geology	44	527—530	Uranium irradiation history of carbonado diamond; implications for Paleoarchean oxidation in the SÃ£o Francisco craton	http://dx.doi.org/10.1130/G37749.1
R14190	1	Andersen, T	2013	Geological Magazine	150	426—440	Age, Hf isotope and trace element signatures of detrital zircons in the Mesoproterozoic Eriksfjord sandstone, southern Greenland: are detrital zircons reliable guides to sedimentary provenance and timing of deposition?	http://dx.doi.org/10.1017/S0016756812000623
R14191	1	Rojas-Agramonte, Y et al.	2008	Amer J Science	308	639—656	Detrital zircon geochronology of Jurassic sandstones of western Cuba (San Cayetano Formation): Implications for the Jurassic paleogeography of the NW Proto-Caribbean	http://dx.doi.org/10.2475/04.2008.09
R14194	1	Pepper, M et al.	2016	Geosphere	12	1—24	Magmatic history and crustal genesis of western South America: Constraints from U-Pb ages and Hf isotopes of detrital zircons in modern rivers	http://dx.doi.org/10.1130/GES01315.1
R14195	1	Baquero, M et al.	2015	AAPG Memoir	108	103—136	New Evidence for Putumayo crust in the basement of the Falcon Basin and Guajira Peninsula, Northwestern Venezuela	http://dx.doi.org/10.1306/13531933M1083639
R14200	1	Boger, SD et al.	2005	Precambrian Research	139	121—146	U-Pb age data from the Sunsas region of Eastern Bolivia, evidence for the allochthonous origin of the Paragua Block	http://dx.doi.org/10.1016/j.precamres.2005.05.010
R14208	1	Hauser, N et al.	2011	Gondwana Research	19	100—127	Combined U—Pb and Lu—Hf isotope data on turbidites of the Paleozoic basement of NW Argentina and petrology of associated igneous rocks: Implications for the tectonic evolution of western Gondwana between 560 and 460 Ma	http://dx.doi.org/10.1016/j.gr.2010.04.002
R14220	1	Naeraa, T et al.	2012	Nature	485	627—630	Hafnium isotope evidence for a transition in the dynamics of continental growth 3.2 Gyr ago	http://dx.doi.org/10.1038/nature11140
R14221	1	Horie, K et al.	2016	J Mineral Petrol Sci	111	104—117	U—Pb zircon geochronology in the western partof the Rayner Complex, East Antarctica	http://dx.doi.org/10.2465/jmps.150811
R14224	1	Kitano, I et al.	2016	J Mineral Petrol Sci	111	118—128	Detrital zircon provenances for metamorphic rocks from southern SÃ¸r Rondane Mountains, East Antarctica: A new report of Archean to Mesoproterozoic zircons	http://dx.doi.org/10.2465/jmps.151001
R14229	1	Beranek, LP et al.	2016	Lithosphere	8	533—550	Detrital zircon record of mid-Paleozoic convergent margin activity in the northern U.S. Rocky Mountains: Implications for the Antler orogeny and early evolution of the North American Cordillera	http://dx.doi.org/10.1130/L557.1
R14230	1	Shiels, C et al.	2016	Lithosphere	8	519—532	Provenance approaches in polydeformed metasedimentary uccessions: Determining nearest neighboring cratons during the deposition of the Paleoproterozoic Murmac Bay Group	http://dx.doi.org/10.1130/L537.1
R14231	1	Tang, L et al.	2016	Precambrian Research	284	14—29	Paleoproterozoic meta-carbonates from the central segment of the Trans-North China Orogen: Zircon U—Pb geochronology, geochemistry, and carbon and oxygen isotopes	http://dx.doi.org/10.1016/j.precamres.2016.08.001
R14232	1	Honarmand, M et al.	2016	Gondwana Research	37	285—300	Neoproterozoic—Early Cambrian tectono-magmatic evolution of the Central Iranian terrane, northern margin of Gondwana: Constraints from detrital zircon U—Pb and Hf—O isotope studies	http://dx.doi.org/10.1016/j.gr.2016.05.007
R14233	1	Haines, PW et al.	2016	Gondwana Research	37	324—347	Tracking sediment dispersal during orogenesis: A zircon age and Hf isotope study from the western Amadeus Basin, Australia	http://dx.doi.org/10.1016/j.gr.2015.08.011
R14234	1	Huang, H et al.	2016	Lithos	264	17—27	Silicic ash beds bracket Emeishan Large Igneous province to <1 m.y. at ~260 Ma	http://dx.doi.org/10.1016/j.lithos.2016.08.013
R14235	1	Bibikova, E et al.	2010	Amer J Science	310	1595—1622	Early Archean crust of the Middle Dnepr and Azov domains, Ukrainian Shieldâ€”evidence from ages of detrital zircons in Mesoarchean greenstone belts	http://dx.doi.org/10.2475/10.2010.13
R14237	1	Mueller, PA & Wooden, JL	2012	J of Geology	120	15—29	Trace Element and Lu-Hf Systematics in Hadean-Archean Detrital Zircons: Implications for Crustal Evolution	http://dx.doi.org/10.1086/662719
R14240	1	Zeh, A et al.	2013	J Geo Society London	170	215—223	U-Pb and Hf isotope data of detrital zircons from the Barberton Greenstone Belt: constraints on provenance and Archaean crustal evolution	http://dx.doi.org/10.1144/jgs2011-162
R14241	1	Darling, JR et al.	2013	Amer J Science	313	844—876	Eoarchean to Neoarchean evolution of the Nuvvuagittuq Supracrustal belt: New insights from U-Pb zircon geochronology	http://dx.doi.org/10.2475/09.2013.02
R14245	1	Ge, R et al.	2014	Precambrian Research	249	115—128	Zircon U—Pb—Lu—Hf—O isotopic evidence for =3.5 Ga crustal growth, reworking and differentiation in the northern Tarim Craton	http://dx.doi.org/10.1016/j.precamres.2014.05.004
R14246	1	Cates, NL & Mojzsis, SJ	2007	Earth & Planetary Sci Lett	255	9—21	Pre-3750 Ma supracrustal rocks from the Nuvvuagittuq supracrustal belt, northern Quebec	http://dx.doi.org/10.1016/j.epsl.2006.11.034
R14247	1	Taylor, J et al.	2016	Precambrian Research	280	205—220	U—Pb—Hf isotope systematics of detrital zircons in high-grade paragneisses of the Ancient Gneiss Complex, Swaziland: Evidence for two periods of juvenile crust formation, Paleo- and Mesoarchaean sediment deposition, and 3.23 Ga terrane accretion	http://dx.doi.org/10.1016/j.precamres.2016.05.012
R14249	1	Santosh, M et al.	2016	Gondwana Research	29	105—135	Oldest rocks from Peninsular India: Evidence for Hadean to Neoarchean crustal evolution	http://dx.doi.org/10.1016/j.gr.2014.11.003
R14250	1	O'Neil, J et al.	2013	Earth & Planetary Sci Lett	379	13—25	Half a billion years of reworking of Hadean mafic crust to produce the Nuvvuagittuq Eoarchean felsic crust	http://dx.doi.org/10.1016/j.epsl.2013.07.030
R14252	1	Davis, DW & Lin, S	2003	Economic Geology	98	51—67	Unraveling the Geologic History of the Hemlo Archean Gold Deposit, Superior Province, Canada: A U-Pb Geochronological Study	http://dx.doi.org/10.2113/gsecongeo.98.1.51
R14253	1	Zhou, JB et al.	2008	Precambrian Research	162	559—576	SHRIMP U—Pb zircon dating of the Wulian complex: Defining the boundary between the North and South China Cratons in the Sulu Orogenic Belt, China	http://dx.doi.org/10.1016/j.precamres.2007.10.008
R14254	1	Zhou, JB et al.	2008	Precambrian Research	160	323—340	SHRIMP U—Pb zircon dating of the Neoproterozoic Penglai Group and Archean gneisses from the Jiaobei Terrane, North China, and their tectonic implications	http://dx.doi.org/10.1016/j.precamres.2007.08.004
R14255	1	Wahl, PJ et al.	2016	Geosphere	12	1517—1531	U-Pb detrital zircon geochronology of the Upper Paleocene to Lower Eocene Wilcox Group, east-central Texas	http://dx.doi.org/10.1130/GES01313.1
R14256	1	Thomas, WA et al.	2016	Geosphere	12	1224—1234	Detrital zircons from crystalline rocks along the Southern Oklahoma fault system, Wichita and Arbuckle Mountains, USA	http://dx.doi.org/10.1130/GES01316.1
R14257	1	McClelland, WC et al.	2016	Geosphere	12	925—947	Carboniferous basin in Holm Land records local exhumation of the Northeast Greenland Caledonides: Implications for the detrital zircon signature of a collisional orogen	http://dx.doi.org/10.1130/GES01284.1
R14258	1	Pratt, JR et al.	2016	Geosphere	12	221—236	Sedimentary provenance of the Taza-Guercif Basin, South Rifean Corridor, Morocco: Implications for basin emergence	http://dx.doi.org/10.1130/GES01192.1
R14261	1	Goodge, JW & Fanning, CM	2016	Precambrian Research	285	242—271	Mesoarchean and Paleoproterozoic history of the Nimrod Complex, central Transantarctic Mountains, Antarctica: Stratigraphic revisions and relation to the Mawson Continent in East Gondwana	http://dx.doi.org/10.1016/j.precamres.2016.09.001
R14262	1	He, SP et al.	2011	Chinese Science Bull	56	647—658	Discovery of ~4.0 Ga detrital zircons in the Changdu Block, North Qiangtang, Tibetan Plateau	http://dx.doi.org/10.1007/s11434-010-4320-z
R14264	1	Pecha, ME et al.	2016	Geosphere	12	1556—1574	Detrital zircon U-Pb geochronology and Hf isotope geochemistry of the Yukon-Tanana terrane, Coast Mountains, southeast Alaska	http://dx.doi.org/10.1130/GES01303.1
R14265	1	Priyatkina, N et al.	2016	Precambrian Research	285	21—38	Detrital zircon record of Meso- and Neoproterozoic sedimentary basins in northern part of the Siberian Craton: Characterizing buried crust of the basement	http://dx.doi.org/10.1016/j.precamres.2016.09.003
R14266	1	Wang, Z et al.	2016	Gondwana Research	40	58—76	Detrital zircon fingerprints link western North China Craton with East Gondwana during Ordovician	http://dx.doi.org/10.1016/j.gr.2016.08.007
R14267	1	Moghadam, HS et al.	2017	Lithos	268	87—101	Early Paleozoic tectonic reconstruction of Iran: Tales from detrital zircon geochronology	http://dx.doi.org/10.1016/j.lithos.2016.09.008
R14269	1	Roberts, NMW et al.	2016	Geoscience Frontiers	7	609—619	Geochronological constraints on the metamorphic sole of the Semail ophiolite in the United Arab Emirates	http://dx.doi.org/10.1016/j.gsf.2015.12.003
R14271	1	Campanha, GAC et al.	2016	Geoscience Frontiers	7	683—694	The Mesoproterozoic to early Neoproterozoic passive margin Lajeado Group and ApiaÃ­ Gabbro, Southeastern Brazil	http://dx.doi.org/10.1016/j.gsf.2015.08.004
R14272	1	Deng, K et al.	2017	Earth-Science Rev	164	31—47	Detrital zircon geochronology of river sands from Taiwan: Implications for sedimentary provenance of Taiwan and its source link with the east China mainland	http://dx.doi.org/10.1016/j.earscirev.2016.10.015
R14273	1	Garzanti, E et al.	2016	Earth-Science Rev	162	107—128	The Euphrates-Tigris-Karun river system: Provenance, recycling and dispersal of quartz-poor foreland-basin sediments in arid climate	http://dx.doi.org/10.1016/j.earscirev.2016.09.009
R14274	1	Choi, T et al.	2016	Geoscience Frontiers	7	707—714	Crustal growth history of the Korean Peninsula: Constraints from detrital zircon ages in modern river sediments	http://dx.doi.org/10.1016/j.gsf.2016.05.003
R14275	1	Lloyd, J et al.	2016	Geoscience Frontiers	7	237—244	Tracking the Cretaceous transcontinental Ceduna River through Australia: The hafnium isotope record of detrital zircons from offshore southern Australia	http://dx.doi.org/10.1016/j.gsf.2015.06.001
R14276	1	Amarasinghe, U et al.	2015	Geoscience Frontiers	6	453—463	Evolving provenance in the Proterozoic Pranhita-Godavari Basin, India	http://dx.doi.org/10.1016/j.gsf.2014.03.009
R14278	1	Han, J et al.	2015	Geoscience Frontiers	6	211—225	The final collision of the CAOB: Constraint from the zircon U—Pb dating of the Linxi Formation, Inner Mongolia	http://dx.doi.org/10.1016/j.gsf.2014.06.003
R14281	1	Chernicoff, CJ et al.	2013	Geoscience Frontiers	4	37—56	Combined U-Pb SHRIMP and Hf isotope study of the Late Paleozoic YaminuÃ© Complex, Rio Negro Province, Argentina: Implications for the origin and evolution of the Patagonia composite terrane	http://dx.doi.org/10.1016/j.gsf.2012.06.003
R14283	1	Kristoffersen, M et al.	2016	J Geo Society London	173	203—215	Detrital zircon in a supercontinental setting: locally derived and far-transported components in the Ordovician Natal Group, South Africa	http://dx.doi.org/10.1144/jgs2015-012
R14284	1	Slama, J & Pedersen, RB	2015	J Geo Society London	172	465—478	Zircon provenance of SW Caledonian phyllites reveals a distant Timanian sediment source	http://dx.doi.org/10.1144/jgs2014-143
R14286	1	Gutierrez-Alonso, G et al.	2015	J Geo Society London	172	309—322	Significance of detrital zircons in Siluro-Devonian rocks from Iberia	http://dx.doi.org/10.1144/jgs2014-118
R14287	1	Pease, VL et al.	2015	J Geo Society London	172	1—4	The New Siberian Islands and evidence for the continuation of the Uralides, Arctic Russia	http://dx.doi.org/10.1144/jgs2014-064
R14288	1	da Silva, ID et al.	2015	J Geo Society London	172	45—61	Detrital zircon and tectonostratigraphy of the Parautochthon under the Morais Complex (NE Portugal): implications for the Variscan accretionary history of the Iberian Massif	http://dx.doi.org/10.1144/jgs2014-005
R14290	1	Kuptsova, AV et al.	2015	Stratigraphy Geo Correl	23	246—261	Results of the U-Pb Age of Detrital Zircons from Upper Proterozoic Deposits of the Eastern Slope of the Anabar Uplift	http://dx.doi.org/10.1134/S0869593815030053
R14291	1	Slama, J	2016	Terra Nova	28	394—401	Rare late Neoproterozoic detritus in SW Scandinavia as a response to distant tectonic processes	http://dx.doi.org/10.1111/ter.12232
R14292	1	Fernandez-Suarez, J et al.	2000	Precambrian Research	102	185—206	New ideas on the Proterozoic-Early Palaeozoic evolution of NW Iberia: insights from U—Pb detrital zircon ages	http://dx.doi.org/10.1016/S0301-9268(00)00065-6
R14293	1	Fernandez-Suarez, J et al.	2002	Earth & Planetary Sci Lett	204	75—88	The importance of along-margin terrane transport in northern Gondwana: insights from detrital zircon parentage in Neoproterozoic rocks from Iberia and Brittany	http://dx.doi.org/10.1016/S0012-821X(02)00963-9
R14294	1	Gutierrez-Alonso, G et al.	2003	Tectonophysics	365	221—232	Terrane accretion and dispersal in the northern Gondwana margin. An Early Paleozoic analogue of a long-lived active margin	http://dx.doi.org/10.1016/S0040-1951(03)00023-4
R14295	1	Puelles, P et al.	2014	Tectonophysics	632	123—137	Provenance of quartz-rich metamorphic tectonite pebbles from the â€œBlack Flyschâ€ (W Pyrenees, N Spain): An EBSD and detrital zircon LA—ICP-MS study	http://dx.doi.org/10.1016/j.tecto.2014.06.004
R14296	1	Talavera, C et al.	2015	Intl J Earth Science	104	1739—1757	SHRIMP U—Pb geochronological constraints on the timing of the intraâ€‘Alcudian (Cadomian) angular unconformity in the Central Iberian Zone (Iberian Massif, Spain)	http://dx.doi.org/10.1007/s00531-015-1171-5
R14297	1	Esteban, JJ et al.	2011	Gondwana Research	20	443—449	Peri-Gondwanan provenance of pre-Triassic metamorphic sequences in the western Alpujarride nappes (Betic Cordillera, southern Spain)	http://dx.doi.org/10.1016/j.gr.2010.11.006
R14309	1	Lemieux, Y et al.	2011	Canadian J Earth Sci	48	515—541	Detrital zircon geochronology and provenance of Devono-Mississippian strata in the northern Canadian Cordilleran miogeocline	http://dx.doi.org/10.1139/E10-056
R14310	1	Buechmann, DL	2013	Univ of Houston	Thesis	Masters	Provenance, detrital zircon U-Pb geochronology, and tectonic significance of Middle Cretaceous sandstones from the Alberta Foreland Basin	https://uh-ir.tdl.org/uh-ir/handle/10657/964
R14311	1	Malone, SJ	2012	Univ of Iowa	Thesis	PhD	Tectonic evolution of northern Ellesmere Island: insights from the Pearya Terrane, Ellesmerian Clastic Wedge And Sverdrup Basin	http://dx.doi.org/10.17077/etd.t7qd8h5o
R14312	1	Hoffnagle, EA	2014	Univ Western Washington	Thesis	Masters	Age, origin, and tectonic evolution of the Yellow Aster Complex: northwest Washington state	https://doi.org/10.25710/mgxf-w646
R14318	1	Khudoley, AK et al.	2001	Precambrian Research	111	129—163	Sedimentary evolution of the Riphean—Vendian basin of southeastern Siberia	http://dx.doi.org/10.1016/S0301-9268(01)00159-0
R14319	1	Rainbird, RH et al.	1998	Earth & Planetary Sci Lett	164	409—420	U—Pb geochronology of Riphean sandstone and gabbro from southeast Siberia and its bearing on the Laurentia—Siberia connection	http://dx.doi.org/10.1016/S0012-821X(98)00222-2
R14323	1	Gehrels, GE & Stewart, JH	1998	J Geophysical Research	103	2471—2487	Detrital zircon U-Pb geochronology of Cambrian to Triassic miogeoclinal and eugeoclinal strata of Sonora, Mexico	http://dx.doi.org/10.1029/97JB03251
R14326	1	Han, PY et al.	2017	Gondwana Research	42	1—12	Widespread Neoarchean (~ 2.7—2.6 Ga) magmatism of the Yangtze craton, South China, as revealed by modern river detrital zircons	http://dx.doi.org/10.1016/j.gr.2016.09.006
R14332	1	Armstrong, RA et al.	2005	J African Earth Sci	42	32—40	Geochronology of the Nchanga Granite, and constraints on the maximum age of the Katanga Supergroup, Zambian Copperbelt	http://dx.doi.org/10.1016/j.jafrearsci.2005.08.012
R14333	1	Rainaud, C et al.	2005	J African Earth Sci	42	1—31	Geochronology and nature of the Palaeoproterozoic basement in the Central African Copperbelt (Zambia and the Democratic Republic of Congo), with regional implications	http://dx.doi.org/10.1016/j.jafrearsci.2005.08.006
R14338	1	Micheletti, F et al.	2008	Lithos	104	1—11	The basement of Calabria (southern Italy) within the context of the Southern European Variscides: LA-ICPMS and SIMS U—Pb zircon study	http://dx.doi.org/10.1016/j.lithos.2007.11.003
R14340	1	De Waele, B & Fitzsimons, ICW	2007	Precambrian Research	159	95—116	The nature and timing of Palaeoproterozoic sedimentation at the southeastern margin of the Congo Craton; zircon U—Pb geochronology of plutonic, volcanic and clastic units in northern Zambia	http://dx.doi.org/10.1016/j.precamres.2007.06.004
R14345	1	Li, SS et al.	2016	Precambrian Research	286	281—305	Paleoproterozoic arc-continent collision in the North China Craton: Evidence from the Zanhuang Complex	http://dx.doi.org/10.1016/j.precamres.2016.10.008
R14347	1	Sheppard, S et al.	2016	Precambrian Research	285	58—79	The 1320 Ma intracontinental Wongawobbin Basin, Pilbara, Western Australia: A far-field response to Albany—Fraser—Musgrave tectonics	http://dx.doi.org/10.1016/j.precamres.2016.09.019
R14349	1	Canile, FM et al.	2016	Gondwana Research	40	142—169	Evolution of the Carboniferous-Early Cretaceous units of ParanÃ¡ Basin from provenance studies based on U-Pb, Hf and O isotopes from detrital zircons	http://dx.doi.org/10.1016/j.gr.2016.08.008
R14351	1	Liu, X et al.	2016	Precambrian Research	284	30—48	Early Mesoproterozoic arc magmatism followed by early Neoproterozoic granulite facies metamorphism with a near-isobaric cooling path at Mount Brown, Princess Elizabeth Land, East Antarctica	http://dx.doi.org/10.1016/j.precamres.2016.08.003
R14352	1	Du, L et al.	2016	Precambrian Research	286	59—100	Age and depositional setting of the Paleoproterozoic Gantaohe Group in Zanhuang Complex: Constraints from zircon U—Pb ages and Hf isotopes of sandstones and dacite	http://dx.doi.org/10.1016/j.precamres.2016.09.027
R14354	1	Garzanti, E et al.	2014	J of Geology	122	17—42	Provenance of Passive-Margin Sand (Southern Africa)	http://dx.doi.org/10.1086/674803
R14360	1	Garzanti, E et al.	2014	Marine Geology	357	25—36	Ultra-long distance littoral transport of Orange sand and provenance of the Skeleton Coast Erg (Namibia)	http://dx.doi.org/10.1016/j.margeo.2014.07.005
R14361	1	Garzanti, E et al.	2016	Chemical Geology	440	73—90	Tracing provenance and sediment fluxes in the Irrawaddy River basin (Myanmar)	http://dx.doi.org/10.1016/j.chemgeo.2016.06.010
R14362	1	Rittner, M et al.	2016	Earth & Planetary Sci Lett	437	127—137	The provenance of Taklamakan desert sand	http://dx.doi.org/10.1016/j.epsl.2015.12.036
R14363	1	Hajna, J et al.	2017	Gondwana Research	42	63—83	Time scales and mechanisms of growth of active margins of Gondwana: A model based on detrital zircon ages from the Neoproterozoic to Cambrian Blovice accretionary complex, Bohemian Massif	http://dx.doi.org/10.1016/j.gr.2016.10.004
R14364	1	Mohammadi, A et al.	2016	Lithosphere	8	615—632	Detrital zircon and provenance analysis of Eocene—Oligocene strata in the South Sistan suture zone, southeast Iran: Implications for the tectonic setting	http://dx.doi.org/10.1130/L538.1
R14365	1	Joy, S et al.	2015	J Asian Earth Sci	111	827—839	SHRIMP U—Pb zircon provenance of the Sullavai Group of Pranhita—Godavari Basin and Bairenkonda Quartzite of Cuddapah Basin, with implications for the Southern Indian Proterozoic tectonic architecture	http://dx.doi.org/10.1016/j.jseaes.2015.07.023
R14366	1	Kooijman, E et al.	2011	Chemical Geology	290	177—188	Response of the U—Pb chronometer and trace elements in zircon to ultrahigh-temperature metamorphism: The Kadavur anorthosite complex, southern India	http://dx.doi.org/10.1016/j.chemgeo.2011.09.013
R14368	1	Gao, XY et al.	2015	Chemical Geology	419	158—175	Zircon geochemistry records the action of metamorphic fluid on the formation of ultrahigh-pressure jadeite quartzite in the Dabie orogen	http://dx.doi.org/10.1016/j.chemgeo.2015.10.043
R14369	1	Perez-Caceres, I et al.	2017	Gondwana Research	42	177—192	Testing the Avalonian affinity of the South Portuguese Zone and the Neoproterozoic evolution of SW Iberia through detrital zircon populations	http://dx.doi.org/10.1016/j.gr.2016.10.010
R14370	1	Manzotti, P et al.	2016	Terra Nova	28	279—288	Detrital zircon geochronology in the Dora-Maira and Zone HouillÃ¨re: a record of sediment travel paths in the Carboniferous	http://dx.doi.org/10.1111/ter.12219
R14371	1	Turner, EC et al.	2016	Terra Nova	28	188—194	Late Mesoproterozoic rifting in Arctic Canada during Rodinia assembly: impactogens, trans-continental far-field stress and zinc mineralisation	http://dx.doi.org/10.1111/ter.12207
R14372	1	Xiao, S et al.	2016	Terra Nova	28	419—426	Biostratigraphic and detrital zircon age constraints on the basement of the Himalayan Foreland Basin: Implications for a Proterozoic link to the Lesser Himalaya and cratonic India	http://dx.doi.org/10.1111/ter.12235
R14373	1	Augustsson, C et al.	2015	J Geo Society London	172	186—200	0.3 byr of drainage stability along the Palaeozoic palaeo-Pacific Gondwana margin; a detrital zircon study	http://dx.doi.org/10.1144/jgs2014-065
R14374	1	Echeverri, S et al.	2015	Terra Nova	27	356—363	Regional provenance from southwestern Colombia fore-arc and intra-arc basins: implications for Middle to Late Miocene orogeny in the Northern Andes	http://dx.doi.org/10.1111/ter.12167
R14382	1	Lorenz, H et al.	2013	Terra Nova	25	496—503	Detrital zircon geochronology of Palaeozoic Novaya Zemlya — a key to understanding the basement of the Barents Shelf	http://dx.doi.org/10.1111/ter.12064
R14383	1	Rapalini, AE et al.	2013	Terra Nova	25	337—342	The South American ancestry of the North Patagonian Massif: geochronological evidence for an autochthonous origin	http://dx.doi.org/10.1111/ter.12043
R14386	1	Carosi, R et al.	2012	Terra Nova	24	42—51	Geochronological constraints on post-collisional shear zones in the Variscides of Sardinia (Italy)	http://dx.doi.org/10.1111/j.1365-3121.2011.01035.x
R14388	1	Milidragovic, D et al.	2011	Terra Nova	23	307—313	Evidence for late Mesoproterozoic tectonism in northern Yukon and the identification of a Grenville-age tectonothermal belt in western Laurentia	http://dx.doi.org/10.1111/j.1365-3121.2011.01015.x
R14390	1	Grimmer, JC et al.	2011	Terra Nova	23	270—279	The AmmarnÃ¤s Complex in the central Scandinavian Caledonides: an allochthonous basin fragment in the foreland of the Sveconorwegian orogen	http://dx.doi.org/10.1111/j.1365-3121.2011.01009.x
R14391	1	Kirstein, LA et al.	2010	Terra Nova	22	483—493	Testing inferences from palaeocurrents: application of zircon double-dating to Miocene sediments from the Hengchun Peninsula, Taiwan	http://dx.doi.org/10.1111/j.1365-3121.2010.00970.x
R14392	1	Wang, ZW et al.	2016	Gondwana Research	38	334—350	Tectonic evolution of the eastern Central Asian Orogenic Belt: Evidence from zircon U—Pb—Hf isotopes and geochemistry of early Paleozoic rocks in Yanbian region, NE China	http://dx.doi.org/10.1016/j.gr.2016.01.004
R14395	1	Mikes, T et al.	2009	Terra Nova	21	495—506	Jurassic granitoid magmatism in the Dinaride Neotethys: geochronological constraints from detrital minerals	http://dx.doi.org/10.1111/j.1365-3121.2009.00907.x
R14396	1	Figueiredo, FT et al.	2009	Terra Nova	21	375—385	Neoproterozoic glacial dynamics revealed by provenance of diamictites of the Bebedouro Formation, SÃ£o Francisco Craton, Central Eastern Brazil	http://dx.doi.org/10.1111/j.1365-3121.2009.00893.x
R14401	1	Bascunan, S et al.	2016	Basin Research	28	365—392	Unraveling the Peruvian Phase of the Central Andes: stratigraphy, sedimentology and geochronology of the Salar de Atacama Basin (22Â°30—23Â°S), northern Chile	http://dx.doi.org/10.1111/bre.12114
R14402	1	Balgord, EA & Carrapa, B	2016	Basin Research	28	183—206	Basin evolution of Upper Cretaceous—Lower Cenozoic strata in the MalargÃ¼e fold-and-thrust belt: northern NeuquÃ©n Basin, Argentina	http://dx.doi.org/10.1111/bre.12106
R14406	1	Macaulay, EA et al.	2016	Basin Research	28	57—80	The sedimentary record of the Issyk Kul basin, Kyrgyzstan: climatic and tectonic inferences	http://dx.doi.org/10.1111/bre.12098
R14407	1	Orme, DA et al.	2015	Basin Research	27	387—411	Sedimentology, provenance and geochronology of the upper Cretaceous—lower Eocene western Xigaze forearc basin, southern Tibet	http://dx.doi.org/10.1111/bre.12080
R14408	1	Filleaudeau, PY et al.	2012	Basin Research	24	401—417	Thermo-tectonic evolution of the south-central Pyrenees from rifting to orogeny: insights from detrital zircon U/Pb and (U-Th)/He thermochronometry	http://dx.doi.org/10.1111/j.1365-2117.2011.00535.x
R14409	1	Ustaomer, T et al.	2016	Intl J Earth Science	105	7—38	Implications of U—Pb and Lu—Hf isotopic analysis of detrital zircons for the depositional age, provenance and tectonic setting of the Permian—Triassic Palaeotethyan Karakaya Complex, NW Turkey	http://dx.doi.org/10.1007/s00531-015-1225-8
R14412	1	Leier, AL et al.	2007	Basin Research	19	361—378	Detrital zircon geochronology of Carboniferous-Cretaceous strata in the Lhasa terrane, Southern Tibet	http://dx.doi.org/10.1111/j.1365-2117.2007.00330.x
R14413	1	Bodorkos, S et al.	2013	Geoscience Australia	2013â€“25	1—56	New SHRIMP U-Pb zircon ages from the Wau-Bulolo region, Papua New Guinea	https://d28rz98at9flks.cloudfront.net/76362/Rec2013_025.pdf
R14415	1	Shao, T et al.	2016	J Asian Earth Sci	127	12—31	Provenance and tectonic-paleogeographic evolution: Constraints from detrital zircon Uâ€’Pb ages of Late Triassic-Early Jurassic deposits in the northern Sichuan basin, central China	http://dx.doi.org/10.1016/j.jseaes.2016.05.027
R14420	1	Konopelko, D et al.	2015	J Asian Earth Sci	113	711—727	Permian age of orogenic thickening and crustal melting in the Garm Block, South Tien Shan, Tajikistan	http://dx.doi.org/10.1016/j.jseaes.2015.09.004
R14430	1	Kosler, J et al.	2014	J Geo Society London	171	83—95	U—Pb zircon provenance of Moldanubian metasediments in the Bohemian Massif	http://dx.doi.org/10.1144/jgs2013-059
R14444	1	Wang, J et al.	2014	J Asian Earth Sci	96	27—45	Detrital zircon U—Pb age constraints on Cretaceous sedimentary rocks of Lingshan Island and implications for tectonic evolution of Eastern Shandong, North China	http://dx.doi.org/10.1016/j.jseaes.2014.09.002
R14450	1	Zou, S et al.	2016	J Asian Earth Sci	123	243—262	Provenance and depositional setting of Lower Silurian siliciclastic rocks on Hainan Island, South China: Implications for a passive margin environment of South China in Gondwana	http://dx.doi.org/10.1016/j.jseaes.2016.04.011
R14451	1	Chuang, B et al.	2014	J Asian Earth Sci	96	296—307	Provenances of the Mesozoic sediments in the Ordos Basin and implications for collision between the North China Craton (NCC) and the South China Craton (SCC)	http://dx.doi.org/10.1016/j.jseaes.2014.09.006
R14452	1	Agyemang, PCO et al.	2016	Cretaceous Research	67	25—43	Late Jurassic-Cretaceous fluvial evolution of central Africa: Insights from the Kasai-Congo Basin, Democratic Republic Congo	http://dx.doi.org/10.1016/j.cretres.2016.06.013
R14453	1	Webb, M & White, LT	2016	J Asian Earth Sci	132	58—74	Age and nature of Triassic magmatism in the Netoni Intrusive Complex, West Papua, Indonesia	http://dx.doi.org/10.1016/j.jseaes.2016.09.019
R14456	1	Einalou, MB et al.	2014	J Asian Earth Sci	92	92—124	Zircon U—Pb ages, Hf isotopes and geochemistry of the schists, gneisses and granites in Delbar Metamorphic-Igneous Complex, SE of Shahrood (Iran): Implications for Neoproterozoic geodynamic evolutions of Central Iran	http://dx.doi.org/10.1016/j.jseaes.2014.06.011
R14463	1	Zhong, L et al.	2017	J Asian Earth Sci	134	176—190	Using zircon U—Pb ages to constrain the provenance and transport of heavy minerals within the northwestern shelf of the South China Sea	http://dx.doi.org/10.1016/j.jseaes.2016.11.019
R14473	1	Ma, S et al.	2014	J Asian Earth Sci	87	89—101	Reconstructing Late Paleozoic exhumation history of the Inner Mongolia Highland along the northern edge of the North China Craton	http://dx.doi.org/10.1016/j.jseaes.2014.02.020
R14475	1	Yu, S et al.	2013	J Asian Earth Sci	73	372—395	The Grenvillian orogeny in the Altun—Qilian—North Qaidam mountain belts of northern Tibet Plateau: Constraints from geochemical and zircon U—Pb age and Hf isotopic study of magmatic rocks	http://dx.doi.org/10.1016/j.jseaes.2013.04.042
R14488	1	Zhou, JB et al.	2012	J Asian Earth Sci	47	21—34	Detrital zircons from phanerozoic rocks of the Songliao Block, NE China: Evidence and tectonic implications	http://dx.doi.org/10.1016/j.jseaes.2011.05.004
R14493	1	Guynn, J et al.	2012	J Asian Earth Sci	43	23—50	U—Pb geochronology of basement rocks in central Tibet and paleogeographic implications	http://dx.doi.org/10.1016/j.jseaes.2011.09.003
R14504	1	Li, LM et al.	2011	J Asian Earth Sci	41	44—55	U—Pb and Hf isotopic study of detrital zircons from the meta-sedimentary rocks in central Jiangxi Province, South China: Implications for the Neoproterozoic tectonic evolution of South China Block	http://dx.doi.org/10.1016/j.jseaes.2010.12.004
R14505	1	Rojas-Agramonte, Y et al.	2014	Gondwana Research	26	957—974	Detrital and igneous zircon ages for supracrustal rocks of the Kyrgyz Tianshan and palaeogeographic implications	http://dx.doi.org/10.1016/j.gr.2013.09.005
R14519	1	Yan, Y et al.	2006	J Asian Earth Sci	26	669—681	U—Pb dating of single detrital zircon grains from Mesozoic sandstone in the Beipiao Basin in the eastern Yan-Liao Orogenic Belt, China: provenance and correlation of tectonic evolution	http://dx.doi.org/10.1016/j.jseaes.2005.01.002
R14526	1	Tuisku, P & Huhma, H	2006	Bull Geo Society Finland	78	143—175	Evolution of Migmatitic Granulite Complexes: Implications from Lapland Granulite Belt, Part II: Isotopic dating	http://dx.doi.org/10.17741/bgsf/78.2.003
R14530	1	Letnikova, EF et al.	2013	Russian Geology Geophys	54	1177—1194	The Vendian passive continental margin in the southern Siberian Craton: geochemical and isotopic (Sr, Sm—Nd) evidence and U—Pb dating of detrital zircons by the LA-ICP-MS method	http://dx.doi.org/10.1016/j.rgg.2013.09.004
R14532	1	Willner, AP et al.	2003	Precambrian Research	124	1—20	Typology and single grain U/Pb ages of detrital zircons from Proterozoic sandstones in the SW Urals (Russia): early time marks at the eastern margin of Baltica	http://dx.doi.org/10.1016/S0301-9268(03)00045-7
R14536	1	Nozhkin, AD et al.	2016	Russian Geology Geophys	57	1570—1590	Geochemical, isotopic, and geochronological evidence for subsynchronous island-arc magmatism and terrigenous sedimentation (Predivinsk terrane of the Yenisei Ridge)	http://dx.doi.org/10.1016/j.rgg.2016.10.004
R14540	1	Turkina, OM et al.	2014	Russian Geology Geophys	55	1249—1263	The U—Pb age and Lu—Hf isotope composition of detrital zircon from metasedimentary rocks of the Onot greenstone belt (Sharyzhalgay uplift, southern Siberian craton)	http://dx.doi.org/10.1016/j.rgg.2014.10.001
R14548	1	Dmitrieva, NV et al.	2016	Russian Geology Geophys	57	1551—1569	Neoproterozoic metavolcanosedimentary rocks of the Bozdak Group in southern Ulutau (Central Kazakhstan): isotope-geochemical and geochronological data	http://dx.doi.org/10.1016/j.rgg.2016.10.003
R14551	1	Dmitrieva, NV et al.	2013	Russian Geology Geophys	54	1164—1176	Late Precambrian terrigenous rocks of the Anamakit—Muya zone of the Baikal—Muya belt: geochemistry and results of LA-ICP-MS dating of detrital zircons	http://dx.doi.org/10.1016/j.rgg.2013.09.003
R14577	1	Mazukabzov, AM et al.	2010	Russian Geology Geophys	51	482—491	The Late Paleozoic geodynamics of the West Transbaikalian segment of the Central Asian fold belt	http://dx.doi.org/10.1016/j.rgg.2010.04.008
R14590	1	Fergusson, CL et al.	2016	Gondwana Research	40	43—57	The Sanandaj—Sirjan Zone in the Neo-Tethyan suture, western Iran: Zircon U—Pb evidence of late Palaeozoic rifting of northern Gondwana and mid-Jurassic orogenesis	http://dx.doi.org/10.1016/j.gr.2016.08.006
R14591	1	Gonzalez-Guzman, R et al.	2016	Intl Geology Review	58	2065—2091	Provenance, age constraints and metamorphism of Ediacaran metasedimentary rocks from the El Triunfo Complex (SE Chiapas, MÃ©xico): evidence for Rodinia breakup and Iapetus active margin	http://dx.doi.org/10.1080/00206814.2016.1207208
R14593	1	Cardona, A et al.	2016	Intl Geology Review	58	1914—1939	Provenance of middle to late Palaeozoic sediments in the northeastern Colombian Andes: implications for Pangea reconstruction	http://dx.doi.org/10.1080/00206814.2016.1190948
R14594	1	Xie, X et al.	2016	Intl Geology Review	58	1951—1966	U—Pb detrital zircon evidence of transcontinental sediment dispersal: provenance of Late Mississippian Wedington Sandstone member, NW Arkansas	http://dx.doi.org/10.1080/00206814.2016.1193775
R14596	1	Ivanov, AV et al.	2016	Intl Geology Review	58	1818—1830	Catastrophic outburst and tsunami flooding of Lake Baikal: U—Pb detrital zircon provenance study of the Palaeo-Manzurka megaflood sediments	http://dx.doi.org/10.1080/00206814.2015.1064329
R14599	1	Ji, XZ et al.	2016	Intl Geology Review	58	1510—1527	Detrital zircon geochronology of Devonian quartzite from tectonic mÃ©lange in the Mianlue Suture Zone, Central China: provenance and tectonic implications	http://dx.doi.org/10.1080/00206814.2016.1167635
R14601	1	Terentiev, RA & Santosh, M	2016	Intl Geology Review	58	1108—1126	Detrital zircon geochronology and geochemistry of metasediments from the Vorontsovka terrane: implications for microcontinent tectonics	http://dx.doi.org/10.1080/00206814.2016.1147386
R14602	1	Lee, YI et al.	2016	Palaeogeo Palaeoclim Palaeoeco	441	770—786	Detrital zircon geochronology and Nd isotope geochemistry of the basal succession of the Taebaeksan Basin, South Korea: Implications for the Gondwana linkage of the Sino-Korean (North China) block during the Neoproterozoic—early Cambrian	http://dx.doi.org/10.1016/j.palaeo.2015.10.025
R14606	1	Zhao, B et al.	2013	Palaeogeo Palaeoclim Palaeoeco	385	83—94	Late Cretaceous (Campanian) provenance change in the Songliao Basin, NE China: Evidence from detrital zircon U—Pb ages from the Yaojia and Nenjiang Formations	http://dx.doi.org/10.1016/j.palaeo.2012.03.017
R14608	1	Escalona-Alcazar, FDJ et al.	2016	Intl Geology Review	58	826—848	The Palaeocene-early Oligocene Zacatecas conglomerate, Mexico: sedimentology, detrital zircon U—Pb ages, and sandstone provenance	http://dx.doi.org/10.1080/00206814.2015.1125809
R14609	1	Wang, J et al.	2016	Intl Geology Review	58	719—736	Detrital zircon provenance of the Wangshi and Laiyang groups of the Jiaolai basin: evidence for Early Cretaceous uplift of the Sulu orogen, Eastern China	http://dx.doi.org/10.1080/00206814.2015.1105728
R14612	1	Tyszka, R et al.	2008	Geological Magazine	145	85—93	Multiple Archaean to Early Palaeozoic events of the northern Gondwana margin witnessed by detrital zircons from the Radzimowice Slates, Kaczawa Complex (Central European Variscides)	http://dx.doi.org/10.1017/S0016756807003962
R14619	1	Stoica, AM et al.	2016	Intl Geology Review	58	510—524	Origin and evolution of the South Carpathians basement (Romania): a zircon and monazite geochronologic study of its Alpine sedimentary cover	http://dx.doi.org/10.1080/00206814.2015.1092097
R14625	1	Kuznetsov, NB et al.	2014	Intl Geology Review	56	1945—1963	New data on detrital zircons from the sandstones of the lower Cambrian Brusov Formation (White Sea region, East-European Craton): unravelling the timing of the onset of the Arctida—Baltica collision	http://dx.doi.org/10.1080/00206814.2014.977968
R14626	1	Mikhailenko, YV et al.	2016	Stratigraphy Geo Correl	24	439—463	Uâ€’Pb Age of Detrital Zircons from Upper Precambrian Deposits of the Sredni and Rybachi Peninsulas (Northern Margin of the Kola Peninsula)	http://dx.doi.org/10.1134/S086959381605004X
R14627	1	Villarreal-Fuentes, J et al.	2014	Intl Geology Review	56	2000—2014	New geological and geochronological data of the Placer de Guadalupe uplift, Mexico: a new piece of the Late Triassic—Jurassic Nazas Arc?	http://dx.doi.org/10.1080/00206814.2014.984353
R14628	1	Palacios-Garcia, NB & Martini, M	2014	Intl Geology Review	56	1377—1394	From back-arc rifting to arc accretion: the Late Jurassic—Early Cretaceous evolution of the Guerrero terrane recorded by a major provenance change in sandstones from the Sierra de los Cuarzos area, central Mexico	http://dx.doi.org/10.1080/00206814.2014.938367
R14632	1	Andresen, A et al.	2014	Intl Geology Review	56	1020—1038	The Wadi Zaghra metasediments of Sinai, Egypt: new constraints on the late Cryogenian—Ediacaran tectonic evolution of the northernmost Arabian—Nubian Shield	http://dx.doi.org/10.1080/00206814.2014.907755
R14634	1	Motta-Garcia, MDG et al.	2014	Intl Geology Review	56	481—500	Provenance and tectonic setting of neoproterozoic supracrustal rocks from the CearÃ¡ Central Domain, Borborema Province (NE Brazil): constraints from geochemistry and detrital zircon ages	http://dx.doi.org/10.1080/00206814.2013.875489
R14637	1	Hieu, PT et al.	2012	Intl Geology Review	54	1548—1561	Zircon U—Pb ages and Hf isotopic compositions from the Sin Quyen Formation: the Precambrian crustal evolution of northwest Vietnam	http://dx.doi.org/10.1080/00206814.2011.646831
R14639	1	Surpless, KD et al.	2006	Geology	34	21—24	Does the Great Valley Group contain Jurassic strata? Reevaluation of the age and early evolution of a classic forearc basin	http://dx.doi.org/10.1130/G21940.1
R14642	1	Keppie, JD et al.	2006	Intl Geology Review	48	97—111	Detrital Zircon Data from the Eastern Mixteca Terrane, Southern Mexico: Evidence for an Ordovicianâ€”Mississippian Continental Rise and a Permo-Triassic Clastic Wedge Adjacent to Oaxaquia	http://dx.doi.org/10.2747/0020-6814.48.2.97
R14648	1	Hartmann, LA et al.	2004	Intl Geology Review	46	127—157	Paleoproterozoic Magmatic Provenance of Detrital Zircons, Porongos Complex Quartzites, Southern Brazilian Shield	http://dx.doi.org/10.2747/0020-6814.46.2.127
R14661	1	Meinhold, G & Frei, D	2008	Geological Magazine	145	886—891	Detrital zircon ages from the islands of Inousses and Psara, Aegean Sea, Greece: constraints on depositional age and provenance	http://dx.doi.org/10.1017/S0016756808005505
R14663	1	Li, HB et al.	2013	Geological Magazine	150	959—974	Detrital zircon provenance of the Lower Yangtze foreland basin deposits: constraints on the evolution of the early Palaeozoic Wuyi—Yunkai orogenic belt in South China	http://dx.doi.org/10.1017/S0016756812000969
R14667	1	Xiao, LL et al.	2013	Geological Magazine	150	756—764	Zircon U—Pb geochronology of the Zanhuang metamorphic complex: reappraisal of the Palaeoproterozoic amalgamation of the Trans-North China Orogen	http://dx.doi.org/10.1017/S001675681300006X
R14668	1	Adams, CJ et al.	2013	Geological Magazine	150	455—478	The mid-Cretaceous transition from basement to cover within sedimentary rocks in eastern New Zealand: evidence from detrital zircon age patterns	http://dx.doi.org/10.1017/S0016756812000611
R14672	1	Riley, TR et al.	2010	Geological Magazine	147	581—595	Middle Jurassic rhyolite volcanism of eastern Graham Land, Antarctic Peninsula: age correlations and stratigraphic relationships	http://dx.doi.org/10.1017/S0016756809990720
R14673	1	Hara, H et al.	2013	J Asian Earth Sci	74	50—61	U—Pb ages of detrital zircons within the Inthanon Zone of the Paleo-Tethyan subduction zone, northern Thailand: New constraints on accretionary age and arc activity	http://dx.doi.org/10.1016/j.jseaes.2013.06.006
R14678	1	Xia, X et al.	2009	Geological Magazine	146	701—716	U—Pb and Hf isotopic study of detrital zircons from the LÃ¼liang khondalite, North China Craton, and their tectonic implications	http://dx.doi.org/10.1017/S0016756809006396
R14687	1	Jastrzebski, M et al.	2010	Geological Magazine	147	416—433	Protolith age and provenance of metasedimentary rocks in Variscan allochthon units: U—Pb SHRIMP zircon data from the Orlica—ÅšnieÅ¼nik Dome, West Sudetes	http://dx.doi.org/10.1017/S0016756809990501
R14688	1	Jastrzebski, M et al.	2015	Lithos	220	116—132	The Moldanubian Thrust Zone â€” A terrane boundary in the Central European Variscides refined based on lithostratigraphy and U—Pb zircon geochronology	http://dx.doi.org/10.1016/j.lithos.2015.01.023
R14699	1	Bickford, ME et al.	2011	J of Geology	119	33—50	Depositional History of the Chhattisgarh Basin, Central India: Constraints from New SHRIMP Zircon Ages	http://dx.doi.org/10.1086/657300
R14704	1	Kapp, PA & Gehrels, GE	1998	Canadian J Earth Sci	35	253—268	Detrital zircon constraints on the tectonic evolution of the Gravina belt, southeastern Alaska	http://dx.doi.org/10.1139/e97-110
R14705	1	Keppie, JD et al.	1998	Canadian J Earth Sci	35	222—236	U-Pb geochronological constraints on Precambrian stratified units in the Avalon Composite Terrane of Nova Scotia, Canada: tectonic implications	http://dx.doi.org/10.1139/e97-109
R14706	1	Foster, DA et al.	2014	Gondwana Research	28	179—190	U—Pb age and Lu—Hf isotopic data of detrital zircons from the Neoproterozoic Damara Sequence: Implications for Congo and Kalahari before Gondwana	http://dx.doi.org/10.1016/j.gr.2014.04.011
R14712	1	Chen, N et al.	2012	J Asian Earth Sci	54	110—130	U—Pb and Hf isotopic compositions of detrital zircons from the paragneisses of the Quanji Massif, NW China: Implications for its early tectonic evolutionary history	http://dx.doi.org/10.1016/j.jseaes.2012.04.006
R14716	1	Samson, SD et al.	2005	J Geo Society London	162	65—71	Neoproterozoic palaeogeography of the Cadomia and Avalon terranes: constraints from detrital zircon U—Pb ages	http://dx.doi.org/10.1144/0016-764904-003
R14717	1	McLennan, SM et al.	2001	J Sedimentary Research	71	305—317	Detrital Zircon Geochronology of Taconian and Acadian Foreland Sedimentary Rocks in New England	http://dx.doi.org/10.1306/072600710305
R14718	1	LaFlamme, C et al.	2014	Canadian J Earth Sci	51	1097—1122	Origin and tectonometamorphic history of the Repulse Bay block, Melville Peninsula, Nunavut: exotic terrane or deeper level of the Rae craton?	http://dx.doi.org/10.1139/cjes-2014-0040
R14724	1	Sanborn-Barrie, M et al.	2014	Canadian J Earth Sci	51	635—667	Neoarchean continental crust formation and Paleoproterozoic deformation of the central Rae craton, Committee Bay belt, Nunavut	http://dx.doi.org/10.1139/cjes-2014-0010
R14726	1	Whalen, JB et al.	2013	Canadian J Earth Sci	50	1116—1133	Geochemistry, U—Pb geochronology, and genesis of granitoid clasts in transported volcanogenic massive sulfide ore deposits, Buchans, Newfoundland	http://dx.doi.org/10.1139/cjes-2013-0040
R14733	1	Landing, E et al.	2000	Geological Magazine	137	485—494	Cambrian—Ordovician boundary age and duration of the lowest Ordovician Tremadoc Series based on U—Pb zircon dates from Avalonian Wales	http://dx.doi.org/10.1017/S0016756800004507
R14739	1	Dusel-Bacon, C & Williams, IS	2009	Canadian J Earth Sci	46	21—39	Evidence for prolonged mid-Paleozoic plutonism and ages of crustal sources in east-central Alaska from SHRIMP U—Pb dating of syn-magmatic, inherited, and detrital zircon	http://dx.doi.org/10.1139/E09-005
R14744	1	Jacques-Ayala, C et al.	2009	Intl Geology Review	51	1051—1077	Provenance and U—Pb geochronology of the Upper Cretaceous El Chanate Group, northwest Sonora, Mexico, and its tectonic significance	http://dx.doi.org/10.1080/00206810902945066
R14751	1	Hoffman, PF et al.	2011	Canadian J Earth Sci	48	281—293	Birthdate for the Coronation paleocean: age of initial rifting in Wopmay orogen, Canada	http://dx.doi.org/10.1139/E10-038
R14754	1	Urmantseva, LN et al.	2012	Russian Geology Geophys	53	1291—1303	Protoliths of Paleoproterozoic calciphyres from the Irkut block (Sharyzhalgai uplift of the Siberian craton): composition and origin	http://dx.doi.org/10.1016/j.rgg.2012.10.003
R14757	1	Johnson, BG et al.	2016	Lithosphere	8	649—667	Detrital geochronology of pre-Mississippian strata in the northeastern Brooks Range, Alaska: Insights into the tectonic evolution of northern Laurentia	http://dx.doi.org/10.1130/L533.1
R14759	1	Rainbird, RH et al.	2002	Geo Survey Canada	2002-F5	1—8	SHRIMP U-Pb detrital zircon geochronology of enigmatic Neoarchean-Paleoproterozoic sedimentary rocks of the central western Churchill Province, Nunavut	http://publications.gc.ca/pub?id=9.558160&sl=0
R14760	1	Davis, WJ et al.	2005	Geo Survey Canada	2005â€“F1	1—13	Detrital zircon geochronology of the Paleoproterozoic Hurwitz and Kiyuk groups, western Churchill Province, Nunavut	http://dx.doi.org/10.4095/216706
R14762	1	Lemieux, Y et al.	2007	Canadian J Earth Sci	44	1675—1693	Detrital zircon geochronology and provenance of Late Proterozoic and mid-Paleozoic successions outboard of the miogeocline, southeastern Canadian Cordillera	http://dx.doi.org/10.1139/e07-048
R14775	1	Vallini, DA et al.	2006	Canadian J Earth Sci	43	571—591	Age constraints for Paleoproterozoic glaciation in the Lake Superior Region: detrital zircon and hydrothermal xenotime ages for the Chocolay Group, Marquette Range Supergroup	http://dx.doi.org/10.1139/E06-010
R14778	1	Percival, JA et al.	2006	Canadian J Earth Sci	43	895—927	Strike-slip juxtaposition of ca. 2.72 Ga juvenile arc and >2.98 Ga continent margin sequences and its implications for Archean terrane accretion, western Superior Province, Canada	http://dx.doi.org/10.1139/e06-039
R14779	1	Skipton, DR et al.	2016	Precambrian Research	285	272—298	Multi-stage zircon and monazite growth revealed by depth profiling and in situ U—Pb geochronology: Resolving the Paleoproterozoic tectonics of the Trans-Hudson Orogen on southeastern Baffin Island, Canada	http://dx.doi.org/10.1016/j.precamres.2016.09.002
R14786	1	Bruguier, O	1996	Precambrian Research	78	197—210	U-Pb ages on single detrital zircon grains from the Tasmiyele Group: implications for the evolution of the Olekma Block (Aldan Shield, Siberia)	http://dx.doi.org/10.1016/0301-9268(95)00056-9
R14787	1	Blanchard, S et al.	2013	J Asian Earth Sci	70	8—26	Late Triassic volcanic activity in South-East Asia: New stratigraphical, geochronological and paleontological evidence from the Luang Prabang Basin (Laos)	http://dx.doi.org/10.1016/j.jseaes.2013.02.024
R14790	1	Carson, CJ et al.	2004	Canadian J Earth Sci	41	1049—1076	Age constraints on the Paleoproterozoic tectonometamorphic history of the Committee Bay region, western Churchill Province, Canada: evidence from zircon and in situ monazite SHRIMP geochronology	http://dx.doi.org/10.1139/e04-054
R14802	1	Andersson, UB et al.	2006	Geological Magazine	143	679—697	Multistage growth and reworking of the Palaeoproterozoic crust in the Bergslagen area, southern Sweden: evidence from U—Pb geochronology	http://dx.doi.org/10.1017/S0016756806002494
R14804	1	Zackova, E et al.	2012	Geological Magazine	149	443—458	Detrital zircon populations in quartzites of the KrkonoÅ¡e—Jizera Massif: implications for pre-collisional history of the Saxothuringian Domain in the Bohemian Massif	http://dx.doi.org/10.1017/S0016756811000744
R14806	1	Jin, Z et al.	2011	J Asian Earth Sci	42	1030—1047	Detrital zircon U—Pb ages of Middle Ordovician flysch sandstones in the western ordos margin: New constraints on their provenances, and tectonic implications	http://dx.doi.org/10.1016/j.jseaes.2011.03.009
R14811	1	Hartmann, LA et al.	2008	Intl Geology Review	50	364—374	Detrital Zircon U-Pb Age Data, and Precambrian Provenance of the Paleozoic Guaritas Formation, Southern Brazilian Shield	http://dx.doi.org/10.2747/0020-6814.50.4.364
R14812	1	Benyon, C et al.	2016	AAPG Bulletin	100	269—287	Sandstone provenance and insights into the paleogeography of the McMurray Formation from detrital zircon geochronology, Athabasca Oil Sands, Canada	http://dx.doi.org/10.1306/10191515029
R14814	1	Garver, JI & Davidson, CM	2015	Amer J Science	315	537—556	Southwestern Laurentian zircons in Upper Cretaceous flysch of the Chugach-Prince William terrane in Alaska	http://dx.doi.org/10.2475/06.2015.02
R14815	1	Wilson, RA et al.	2015	Amer J Science	315	958—1001	Synaccretionary sedimentary and volcanic rocks in the Ordovician Tetagouche backarc basin, New Brunswick, Canada: Evidence for a transition from foredeep to forearc basin sedimentation	http://dx.doi.org/10.2475/10.2015.03
R14820	1	DeSouza, S et al.	2014	Amer J Science	314	1065—1103	Taconian orogenesis, sedimentation and magmatism in the southern Quebec—northern Vermont Appalachians: Stratigraphic and detrital mineral record of Iapetan suturing	http://dx.doi.org/10.2475/07.2014.01
R14825	1	Kusiak, MA et al.	2013	Amer J Science	313	933—967	Changes in zircon chemistry during Archean UHT metamorphism in the Napier Complex, Antarctica	http://dx.doi.org/10.2475/09.2013.05
R14828	1	Dorais, MJ et al.	2012	Amer J Science	312	1049—1097	P-T-t conditions, Nd and Pb isotopic compositions and detrital zircon geochronology of the Massabesic Gneiss Complex, New Hampshire: Isotopic and metamorphic evidence for the identification of Gander basement, central New England	http://dx.doi.org/10.2475/10.2012.01
R14829	1	Aleinikoff, JN et al.	2012	Amer J Science	312	723—765	Origin of an unusual monazite-xenotime gneiss, Hudson Highlands, New York: SHRIMP U-Pb geochronology and trace element geochemistry	http://dx.doi.org/10.2475/07.2012.02
R14833	1	Bowman, JR et al.	2011	Amer J Science	311	719—772	Zircon U-Pb isotope, Î´18O and trace element response to 80 m.y. of high temperature metamorphism in the lower crust: Sluggish diffusion and new records of Archean craton formation	http://dx.doi.org/10.2475/09.2011.01
R14835	1	Pidgeon, RT et al.	2010	Amer J Science	310	1115—1135	The age distribution of detrital zircons in quartzites from the Toodyay-Lake Grace Domain, Western Australia: Implications for the early evolution of the Yilgarn Craton	http://dx.doi.org/10.2475/09.2010.13
R14839	1	Hourigan, JK et al.	2009	Amer J Science	309	333—396	Eocene arc-continent collision and crustal consolidation in Kamchatka, Russian Far East	http://dx.doi.org/10.2475/05.2009.01
R14840	1	Wilde, SA et al.	2008	Amer J Science	308	185—199	SHRIMP U-Pb and CAMECA 1280 oxygen isotope results from ancient detrital zircons in the Caozhuang quartzite, Eastern Hebei, North China Craton: Evidence for crustal reworking 3.8 Ga ago	http://dx.doi.org/10.2475/03.2008.01
R14842	1	Nutman, AP et al.	2008	Amer J Science	308	529—572	The Nagssugtoqidian orogen in South-East Greenland: Evidence for Paleoproterozoic collision and plate assembly	http://dx.doi.org/10.2475/04.2008.06
R14845	1	Wintsch, RP et al.	2007	Amer J Science	307	119—167	Shrimp U-Pb evidence for a Late Silurian age of metasedimentary rocks in the Merrimack and Putnam-Nashoba terranes, eastern New England	http://dx.doi.org/10.2475/01.2007.05
R14846	1	Walsh, GJ et al.	2007	Amer J Science	307	168—215	Origin of the Lyme Dome and implications for the timing of multiple Alleghanian deformational and intrusive events in southern Connecticut	http://dx.doi.org/10.2475/06.2007.06
R14849	1	Pollock, JC et al.	2007	Amer J Science	307	399—433	U-Pb detrital zircon geochronological constraints on the Early Silurian collision of Ganderia and Laurentia along the Dog Bay Line: The terminal Iapetan suture in the Newfoundland Appalachians	http://dx.doi.org/10.2475/02.2007.04
R14851	1	Bowring, SA et al.	2007	Amer J Science	307	1097—1145	Geochronologic constraints on the chronostratigraphic framework of the Neoproterozoic Huqf Supergroup, Sultanate of Oman	http://dx.doi.org/10.2475/10.2007.01
R14855	1	Torres-de Leon, R et al.	2012	Amer J Science	312	288—313	The ChortÃ­s Blockâ€”southwestern MÃ©xico connections: U-Pb zircon geochronology constraints	http://dx.doi.org/10.2475/03.2012.02
R14857	1	Rossel, P et al.	2014	Andean Geology	41	529—557	The Upper Jurassic volcanism of the RÃ­o Damas-Tordillo Formation (33Â°-35.5Â°S): Insights on petrogenesis, chronology, provenance and tectonic implications	http://dx.doi.org/10.5027/andgeoV41n3-a03
R14860	1	Jara, P & Charrier, R	2014	Andean Geology	41	174—209	New stratigraphical and geochronological constraints for the Mezo-Cenozoic deposits in the High Andes of central Chile between 32Â° and 32Â°30â€™S: Structural and palaeogeographic implications	http://dx.doi.org/10.5027/andgeoV41n1-a07
R14864	1	Sanchez, A et al.	2010	Andean Geology	37	413—432	On the presence of Upper Paleocene rocks in the foreland succession at Cabo Nariz, Tierra del Fuego, Chile: Geology and new palynological and U-Pb data	http://dx.doi.org/10.5027/andgeoV37n2-a08
R14871	1	Hoy, D et al.	2014	Australian J Earth Sci	61	1109—1124	Geology and geochronology of the Emu Creek Block (northern New South Wales, Australia) and implications for oroclinal bending in the New England Orogen	http://dx.doi.org/10.1080/08120099.2014.975156
R14874	1	Lewis, CJ et al.	2016	Geoscience Australia	2016â€“27	1—203	New SHRIMP U-Pb zircon ages from theÂ Stavely region, western Victoria	http://dx.doi.org/10.11636/Record.2016.027
R14875	1	Kwon, CW et al.	2014	Australian J Earth Sci	61	865—880	Sedimentological characteristics and new detrital zircon SHRIMP U—Pb ages of the Babulu Formation in the Fohorem area, Timor-Leste	http://dx.doi.org/10.1080/08120099.2014.924554
R14877	1	Lan, ZW & Chen, ZQ	2012	Australian J Earth Sci	59	119—133	New xenotime ages obtained from the Paleoproterozoic Kimberley Group, NW Australia: implications for regional hydrothermal events	http://dx.doi.org/10.1080/08120099.2012.617781
R14893	1	Semami, FA et al.	2016	GFF	138	164—182	New U—Pb geochronologic and palaeomagnetic constraints on the late Palaeoproterozoic Hartley magmatic event: evidence for a potential large igneous province in the Kaapvaal Craton during Kalahari assembly, South Africa	http://dx.doi.org/10.1080/11035897.2015.1124917
R14901	1	Fergusson, CL et al.	2007	Australian J Earth Sci	54	573—595	Structural history of the Greenvale Province, north Queensland: Early Palaeozoic extension and convergence on the Pacific margin of Gondwana	http://dx.doi.org/10.1080/08120090701188970
R14902	1	Houketchang, MB et al.	2009	J African Earth Sci	54	144—154	U—Pb and Sm—Nd dating of high-pressure granulites from TchollirÃ© and Banyo regions: Evidence for a Pan-African granulite facies metamorphism in north-central Cameroon	http://dx.doi.org/10.1016/j.jafrearsci.2009.03.013
R14904	1	Lane, K et al.	2015	Australian J Earth Sci	62	55—75	Age constraints on the timing of iron ore mineralisation in the southeastern Gawler Craton	http://dx.doi.org/10.1080/08120099.2015.993160
R14910	1	Vozarova, A et al.	2012	Intl J Earth Science	101	919—936	U-Pb ages of detrital zircons from Paleozoic metasandstones of the Gelnica Terrane (Southern Gemeric Unit, Western Carpathians, Slovakia): Evidence for Avalonian—Amazonian provenance	http://dx.doi.org/10.1007/s00531-011-0705-8
R14914	1	Letsch, D et al.	2015	Intl J Earth Science	104	123—145	The volcanoâ€‘sedimentary evolution of a postâ€‘Variscan intramontane basin in the Swiss Alps (Glarus Verrucano) as revealed by zircon U—Pb age dating and Hf isotope geochemistry	http://dx.doi.org/10.1007/s00531-014-1055-0
R14919	1	Howard, KE et al.	2011	Australian J Earth Sci	58	475—500	Provenance of late Paleoproterozoic cover sequences in the central Gawler Craton: exploring stratigraphic correlations in eastern Proterozoic Australia using detrital zircon ages, Hf and Nd isotopic data	http://dx.doi.org/10.1080/08120099.2011.577753
R14921	1	Zimmermann, S & Hall, R	2016	Gondwana Research	37	1—19	Provenance of Triassic and Jurassic sandstones in the Banda Arc: Petrography, heavy minerals and zircon geochronology	http://dx.doi.org/10.1016/j.gr.2016.06.001
R14924	1	Orth, K et al.	2014	Mineralium Deposita	49	595—623	Age and paragenesis of mineralisation at Coronation Hill uranium deposit, Northern Territory, Australia	http://dx.doi.org/10.1007/s00126-013-0501-4
R14925	1	McGoldrick, KL et al.	2013	Mineralium Deposita	48	861—881	The largest Au deposits in the St Ives Goldfield (Yilgarn Craton, Western Australia) may be located in a major Neoarchean volcano-sedimentary depo-centre	http://dx.doi.org/10.1007/s00126-013-0462-7
R14927	1	Evans, NJ et al.	2013	Mineralium Deposita	48	413—421	Emplacement age and thermal footprint of the diamondiferous Ellendale E9 lamproite pipe, Western Australia	http://dx.doi.org/10.1007/s00126-012-0430-7
R14933	1	Izbrodin, IA et al.	2010	Russian Geology Geophys	51	186—189	The age of metamorphism of sillimanite-bearing schists at the Kyakhtinskoe deposit (southwestern Transbaikalia)	http://dx.doi.org/10.1016/j.rgg.2009.12.015
R14934	1	McWilliams, CK et al.	2010	Amer J Science	310	325—363	Silurian-Devonian age and tectonic setting of the Connecticut Valley-GaspÃ© trough in Vermont based on U-Pb SHRIMP analyses of detrital zircons	http://dx.doi.org/10.2475/05.2010.01
R14951	1	Master, S et al.	2005	J African Earth Sci	42	41—60	Provenance ages of the Neoproterozoic Katanga Supergroup (Central African Copperbelt), with implications for basin evolution	http://dx.doi.org/10.1016/j.jafrearsci.2005.08.005
R14954	1	Rainaud, C et al.	2003	J Geo Society London	160	11—14	A cryptic Mesoarchaean terrane in the basement to the Central African Copperbelt	https://doi.org/10.1144/0016-764902-087
R14968	1	Turkina, OM et al.	2010	Stratigraphy Geo Correl	18	16—30	Paleoproterozoic Age of the Protoliths of Metaterrigenous Rocks in the East of the Irkut GranuliteGneiss Block (Sharyzhalgai Salient, Siberian Craton)	http://dx.doi.org/10.1134/S0869593810010028
R14974	1	Myskova, TA et al.	2008	Doklady Earth Sci	423	1294—1298	New Data on Origin and Age (U—Pb, SHRIMP-II) of Zircons from Khondalites of the Lapland Granulite Belt (Baltic Shield)	http://dx.doi.org/10.1134/S1028334X08080254
R14983	1	Romanyuk, TV et al.	2013	Doklady Earth Sci	453	1200—1204	Geochemical and Lu—Hf (LA_x0002_ICP_x0002_MS) Systematic of Detrital Zircons from Lower Neoproterozoic Lemeza Sandstones, Southern Urals	http://dx.doi.org/10.1134/S1028334X13120222
R14984	1	Kuznetsov, NB et al.	2016	Doklady Earth Sci	467	325—330	First results of U—Pb dating of detrital zircons from the Upper Ordovician sandstones of the Bashkir uplift (Southern Urals)	http://dx.doi.org/10.1134/S1028334X16040103
R14985	1	Kovach, V et al.	2017	Gondwana Research	47	28—43	Sources and provenance of the Neoproterozoic placer deposits of the Northern Kazakhstan: Implication for continental growth of the western Central Asian Orogenic Belt	http://dx.doi.org/10.1016/j.gr.2016.09.012
R14992	1	Knittel, U et al.	2017	Island Arc	26	e12160-1—e12160-17	Diverse protolith ages for the Mindoro and Romblon Metamorphics (Philippines): Evidence from single zircon U—Pb dating	http://dx.doi.org/10.1111/iar.12160
R14995	1	Shiraishi, K et al.	2003	Polar Geoscience	16	76—99	Timing of thermal events in eastern Dronning Maud Land, East Antarctica	http://ci.nii.ac.jp/naid/110000035039/
R15000	1	Skublov, SG et al.	2013	Doklady Earth Sci	453	1250—1256	Geochemistry of zircon rims with different ages in gneisses of the Kola Series (SIMS, SHRIMP-II) and the problem of early caledonian thermal activization of the Kola craton	http://dx.doi.org/10.1134/S1028334X13120167
R15017	1	Andreichev, VL et al.	2014	Stratigraphy Geo Correl	22	147—159	U—Pb Dating and Provenance of Detrital Zircons from the Upper Precambrian Deposits of North Timan	http://dx.doi.org/10.1134/S0869593814020026
R15020	1	Krasnobaev, AA et al.	2011	Doklady Earth Sci	437	527—531	Zirconology of Iron Quartzites of the Taratash Complex (Southern Urals)	http://dx.doi.org/10.1134/S1028334X11040192
R15030	1	Ivanov, KS et al.	2012	Doklady Earth Sci	443	321—325	Nature and age of metamorphic rocks from the basement of the West Siberian megabasin (according to U-Pb isotopic dates)	http://dx.doi.org/10.1134/S1028334X12030129
R15039	1	Maslov, AV et al.	2012	Lithology Mineral Resources	47	160—176	U—Pb Systematics of Detrital Zircons from the Serebryanka Group of the Central Urals Lithology and Mineral Resources	http://dx.doi.org/10.1134/S0024490212020046
R15045	1	Soloviev, AV & Miller, EL	2014	Stratigraphy Geo Correl	22	507—517	The U-Pb age dating of detrital zircons from Upper Jurassic-Lower Cretaceous deposits of Stolbovoy Island (New Siberian Islands)	http://dx.doi.org/10.1134/S0869593814050086
R15050	1	Kuzmichev, AB et al.	2013	Stratigraphy Geo Correl	21	421—444	Paleogene-Neogene sediments of Belâ€™kov Island (New Siberian Islands): Characteristics of sedimentary cover in the eastern Laptev shelf	http://dx.doi.org/10.1134/S0869593813040059
R15053	1	Krylov, DP et al.	2011	Petrology	19	79—86	Age and Origin of the CorundumBearing Rocks of Khitostrov Island, Northern Karelia	http://dx.doi.org/10.1134/S086959111101005X
R15055	1	Balagansky, VV et al.	2011	Stratigraphy Geo Correl	19	369—384	Provenance of the Sumian basal schists and age of the Lopian metavolcanic rocks at the Archean-Proterozoic boundary in the Kukasozero structure, North-Karelian zone of the Karelides, Baltic Shield	http://dx.doi.org/10.1134/S0869593811040034
R15056	1	Kuptsova, AV et al.	2011	Stratigraphy Geo Correl	19	125—140	Age and provenances of sandstones from the Riphean Priozersk and Salmi formations in the eastern Pasha-Ladoga basin (southern margin of the Baltic Shield)	http://dx.doi.org/10.1134/S0869593811020067
R15088	1	Likhanov, II et al.	2012	Geochemistry International	50	551—557	U-Pb and 40Ar/39Ar evidence for Grenvillian activity in the Yenisey Ridge during formation of the Teya metamorphic complex	http://dx.doi.org/10.1134/S0016702912060055
R15090	1	Likhanov, II & Reverdatto, VV	2011	Geochemistry International	49	224—252	Lower proterozoic metapelites in the northern Yenisei Range: Nature and age of the protolith and the behavior of material during collisional metamorphism	http://dx.doi.org/10.1134/S0016702911030062
R15095	1	Petrov, GA et al.	2015	Doklady Earth Sci	464	1010—1014	First results of U—Pb dating of detrital zircons from metasandstones of the Isherim anticlinorium (North Urals)	http://dx.doi.org/10.1134/S1028334X15100165
R15102	1	Ibrahim, DM	2016	Univ of Iowa	Thesis	PhD	High-resolution sequence stratigraphy and detrital zircon provenance of the Ordovician Ancell Group in the Iowa and Illinois Basins: insight into the evolution of midcontinental intracratonic basins of North America	http://ir.uiowa.edu/etd/3108/
R15104	1	Dickinson, WR & Gehrels, GE	2003	Sedimentary Geology	163	29—66	U—Pb ages of detrital zircons from Permian and Jurassic eolian sandstones of the Colorado Plateau, USA: paleogeographic implications	http://dx.doi.org/10.1016/S0037-0738(03)00158-1
R15106	1	Reznitsky, LZ et al.	2015	Doklady Earth Sci	461	356—359	Lower age limit and provenance areas of metaterrigenous rocks of the allochthon of Tunka Bald Mountains (East Sayan)	http://dx.doi.org/10.1134/S1028334X15040236
R15118	1	Fielding, L et al.	2017	J Geo Society London	174	301—317	A detrital record of the Nile River and its catchment	http://dx.doi.org/10.1144/jgs2016-075
R15120	1	Monie, P et al.	2012	Terra Nova	24	238—247	The Late Neoproterozoicâ„Early Palaeozoic evolution of the West Congo Belt of NW Angola: geochronological (U-Pb and Ar-Ar) and petrostructural constraints	http://dx.doi.org/10.1111/j.1365-3121.2012.01060.x
R15123	1	Prokopyev, IR et al.	2017	Ore Geology Rev	81	296—308	Mineralogy, age and genesis of apatite-dolomite ores at the Seligdar apatite deposit (Central Aldan, Russia)	http://dx.doi.org/10.1016/j.oregeorev.2016.10.012
R15137	1	Mikes, T et al.	2008	Swiss J Geosciences	101	31—54	Provenance of the Bosnian Flysch	http://dx.doi.org/10.1007/s00015-008-1291-z
R15138	1	Beltran-Trivino, A et al.	2016	Swiss J Geosciences	109	309—328	Triassic magmatism on the transition from Variscan to Alpine cycles: evidence from U—Pb, Hf, and geochemistry of detrital minerals	http://dx.doi.org/10.1007/s00015-016-0234-3
R15139	1	Scheiber, T et al.	2014	Swiss J Geosciences	107	49—64	Precambrian to Paleozoic zircon record in the Siviez-Mischabel basement (western Swiss Alps)	http://dx.doi.org/10.1007/s00015-013-0156-2
R15141	1	Gerdes, A & Zeh, A	2006	Earth & Planetary Sci Lett	249	47—61	Combined U—Pb and Hf isotope LA-(MC-)ICP-MS analyses of detrital zircons: Comparison with SHRIMP and new constraints for the provenance and age of an Armorican metasediment in Central Germany	http://dx.doi.org/10.1016/j.epsl.2006.06.039
R15143	1	Soumaila, A et al.	2008	Geo Soc London Spec Pub	297	19—32	REE patterns, Nd-Sm and U-Pb ages of the metamorphic rocks of the Diagorou-Darbani greenstone belt (Liptako, SW Niger): implication for Birimian (Palaeoproterozoic) crustal genesis	http://dx.doi.org/10.1144/SP297.2
R15154	1	Escayola, MP et al.	2007	Geology	35	495—498	Neoproterozoic backarc basin: Sensitive high-resolution ion microprobe U-Pb and Sm-Nd isotopic evidence from the Eastern Pampean Ranges, Argentina	http://dx.doi.org/10.1130/G23549A.1
R15155	1	Chew, DM et al.	2007	GSA Bulletin	119	697—711	U-Pb geochronologic evidence for the evolution of the Gondwanan margin of the north-central Andes	http://dx.doi.org/10.1130/B26080.1
R15158	1	Koegelenberg et al.	2015	Precambrian Research	269	147—161	U—Pb detrital zircon and 39Ar—40Ar muscovite ages from the eastern parts of the Karagwe-Ankole Belt: Tracking Paleoproterozoic basin formation and Mesoproterozoic crustal amalgamation along the western margin of the Tanzania Craton	http://dx.doi.org/10.1016/j.precamres.2015.08.014
R15163	1	Bradley, DC et al.	2015	Amer J Science	315	460—485	Detrital zircons from modern sands in New England and the timing of Neoproterozoic to Mesozoic Magmatism	http://dx.doi.org/10.2475/05.2015.03
R15164	1	Kokonyangi, JW et al.	2007	J of Geology	115	99—113	U-Pb SHRIMP Dating of Detrital Zircons from the Nzilo Group (Kibaran Belt): Implications for the Source of Sediments and Mesoproterozoic Evolution of Central Africa	http://dx.doi.org/10.1086/509270
R15165	1	Lovell, TR & Bowen, BB	2013	J of Geology	121	129—154	Fluctuations in Sedimentary Provenance of the Upper Cambrian Mount Simon Sandstone, Illinois Basin, United States	http://dx.doi.org/10.1086/669230
R15167	1	Zhang, RY et al.	2014	Amer J Science	314	649—678	U-Pb dating and tectonic implication of ophiolite and metabasite from the Song Ma suture zone, northern Vietnam	http://dx.doi.org/10.2475/02.2014.07
R15170	1	Berman, RG et al.	2013	Precambrian Research	232	44—69	The Arrowsmith orogeny: Geochronological and thermobarometric constraintson its extent and tectonic setting in the Rae craton, with implications forpre-Nuna supercontinent reconstruction	http://dx.doi.org/10.1016/j.precamres.2012.10.015
R15171	1	Berger, A et al.	2014	Precambrian Research	255	774—790	Exhumation rates in the Archean from pressure-time paths: Example from the Skjoldungen Orogen (SE Greenland)	http://dx.doi.org/10.1016/j.precamres.2014.04.011
R15172	1	Xu, Y et al.	2012	Sedimentary Geology	267	63—72	Detrital zircon provenance of Upper Ordovician and Silurian strata in the northeastern Yangtze Block: Response to orogenesis in South China	http://dx.doi.org/10.1016/j.sedgeo.2012.05.009
R15173	1	Xu, Y et al.	2014	Tectonics	33	2490—2504	Terminal suturing of Gondwana along the southern margin of South China Craton: Evidence from detrital zircon U-Pb ages and Hf isotopes in Cambrian and Ordovician strata, Hainan Island	http://dx.doi.org/10.1002/2014TC003748
R15174	1	Doe, MF et al.	2013	Precambrian Research	231	409—421	Using detrital zircon ages and Hf isotopes to identify 1.48—1.45 Ga sedimentary basins and fingerprint sources of exotic 1.6—1.5 Ga grains in southwestern Laurentia	http://dx.doi.org/10.1016/j.precamres.2013.03.002
R15175	1	Partin, CA et al.	2014	Precambrian Research	251	80—101	Sedimentological and geochemical basin analysis of the Paleoproterozoic Penrhyn and Piling groups of Arctic Canada	http://dx.doi.org/10.1016/j.precamres.2014.06.010
R15176	1	Wang, XL et al.	2014	Precambrian Research	242	154—171	Geochemical zonation across a Neoproterozoic orogenic belt: Isotopic evidence from granitoids and metasedimentary rocks of the Jiangnan orogen, China	http://dx.doi.org/10.1016/j.precamres.2013.12.023
R15186	1	Wang, WRZ et al.	2014	Precambrian Research	251	181—196	Late Paleoproterozoic medium-P high grade metamorphism of basement rocks beneath the northern margin of the Ordos Basin, NW China: Petrology, phase equilibrium modelling and U-Pb geochronology	http://dx.doi.org/10.1016/j.precamres.2014.06.016
R15194	1	Zhang, CL et al.	2014	Precambrian Research	254	226—244	Is the Precambrian basement of the Tarim Craton in NW China composed of discrete terranes?	http://dx.doi.org/10.1016/j.precamres.2014.08.006
R15195	1	Zhang, HF et al.	2014	Precambrian Research	254	245—257	Hadean to Neoarchean episodic crustal growth: Detrital zircon records in Paleoproterozoic quartzites from the southern North China Craton	http://dx.doi.org/10.1016/j.precamres.2014.09.003
R15200	1	Lan, Z et al.	2014	Precambrian Research	255	401—411	A rapid and synchronous initiation of the wide spread Cryogenian glaciations	http://dx.doi.org/10.1016/j.precamres.2014.10.015
R15202	1	Santos, JOS et al.	2002	Canadian J Earth Sci	39	1505—1515	Sensitive high resolution ion microprobe (SHRIMP) detrital zircon geochronology provides new evidence for a hidden Neoproterozoic foreland basin to the Grenville Orogen in the eastern Midwest, U.S.A.	http://dx.doi.org/10.1139/e02-052
R15203	1	Beranek, LP et al.	2010	Canadian J Earth Sci	47	53—73	Provenance of North American Triassic strata from west-central and southeastern Yukon: correlations with coeval strata in the Western Canada Sedimentary Basin and Canadian Arctic Islands	http://dx.doi.org/10.1139/E09-065
R15207	1	Labrado, A et al.	2015	Canadian J Earth Sci	52	1182—1190	The tectonic significance of the Early Cretaceous forearc-metamorphic assemblage in south-central Alaska based on detrital zircon U—Pb dating of sedimentary protoliths	http://dx.doi.org/10.1139/cjes-2015-0046
R15208	1	Rohr, TS et al.	2010	Canadian J Earth Sci	47	255—271	Detrital zircon characteristics of the Lower Cretaceous Isachsen Formation, Sverdrup Basin: source constraints from age and Hf isotope data	http://dx.doi.org/10.1139/E10-006
R15209	1	O'Brien, TM et al.	2016	Amer J Science	316	873—924	Dredge samples from the Chukchi Borderland: Implications for paleogeographic reconstruction and tectonic evolution of the Amerasia Basin of the Arctic	http://dx.doi.org/10.2475/09.2016.03
R15212	1	Kissock, JK	2016	Univ of Iowa	Thesis	Masters	Detrital zircon evidence for the unroofing of the northern Appalachians in Early-Middle Pennsylvanian sandstones of North America	http://dx.doi.org/10.17077/etd.kf75ap87
R15217	1	Van Breemen, O & Corriveau, L	2005	Canadian J Earth Sci	42	1677—1697	U-Â–Pb age constraints on arenaceous and volcanic rocks of the Wakeham Group, eastern Grenville Province	http://dx.doi.org/10.1139/e05-079
R15219	1	Gandhi, SS & Van Breemen, O	2005	Canadian J Earth Sci	42	833—845	SHRIMP UÂ–Pb geochronology of detrital zircons from the Treasure Lake Group Â— new evidence for Paleoproterozoic collisional tectonics in the southern Hottah terrane, northwestern Canadian Shield	http://dx.doi.org/10.1139/e05-021
R15221	1	McFarlane, CRM	2015	Canadian J Earth Sci	52	444—465	A geochronological framework for sedimentation and Mesoproterozoic tectono-magmatic activity in lower Belt—Purcell rocks exposed west of Kimberley, British Columbia	http://dx.doi.org/10.1139/cjes-2014-0215
R15234	1	Tang, Q et al.	2014	Precambrian Research	255	748—755	Detrital zircon constraint on the timing of amalgamation between Alxa and Ordos, with exploration implications for Jinchuan-type Ni—Cu ore deposit in China	http://dx.doi.org/10.1016/j.precamres.2014.08.015
R15236	1	Soreghan, MJ et al.	2002	Geology	30	695—698	Paleowinds inferred from detrital-zircon geochronology of upper Paleozoic loessite, western equatorial Pangea	https://doi.org/10.1130/0091-7613(2002)030<0695:PIFDZG>2.0.CO;2
R15237	1	Soreghan, GS et al.	2008	Palaeogeo Palaeoclim Palaeoeco	268	234—259	Origin and significance of loess in late Paleozoic western Pangaea: A record of tropical cold?	http://dx.doi.org/10.1016/j.palaeo.2008.03.050
R15240	1	Giustina, MESD et al.	2009	Precambrian Research	172	67—79	Neoproterozoic magmatism and high-grade metamorphism in the GoiÃ¡s Massif: New LA-MC-ICMPS U—Pb and Sm—Nd data and implications for collisional history of the BrasÃ­lia Belt	http://dx.doi.org/10.1016/j.precamres.2009.03.012
R15242	1	Sierra-Rojas, MI et al.	2016	J Sedimentary Research	86	712—733	The Lower Cretaceous Atzompa Formation in south-central Mexico: record of evolution from extensional backarc basin margin to carbonate platform	http://dx.doi.org/10.2110/jsr.2016.45
R15243	1	Hessler, AM & Fildani, A	2015	J Sedimentary Research	85	646—659	Andean forearc dynamics, as recorded by detrital zircon from the Eocene Talara Basin, northwest Peru	http://dx.doi.org/10.2110/jsr.2015.45
R15244	1	East, AE et al.	2015	J Sedimentary Research	85	715—728	Fluvial—eolian interactions in sediment routing and sedimentary signal buffering: an example from the Indus Basin and Thar Desert	http://dx.doi.org/10.2110/jsr.2015.42
R15245	1	Benyon, C et al.	2014	J Sedimentary Research	84	136—143	Provenance of the Cretaceous Athabasca Oil Sands Canada: implications for continental-scale sediment transport	http://dx.doi.org/10.2110/jsr.2014.16
R15246	1	Lawton, TF et al.	2014	J Sedimentary Research	84	407—434	Late Cretaceous fluvial-megafan and axial-river systems in the southern Cordilleran foreland basin: Drip Tank Member of the Straight Cliffs Formation and adjacent strata, southern utah, U.S.A.	http://dx.doi.org/10.2110/jsr.2014.33
R15247	1	Giles, JM et al.	2013	J Sedimentary Research	83	825—846	Lakes, loess, and paleosols in the Permian Wellington Formation of Oklahoma, U.S.A.: implications for paleoclimate and paleogeography of the midcontinent	http://dx.doi.org/10.2110/jsr.2013.59
R15248	1	Vozarova, A et al.	2013	J Sedimentary Research	83	915—927	Pb ages of detrital zircons in realtion to geodynamic models: Paleozoic of the Northern Gemercium (Western Carpathians, Slovakia)	http://dx.doi.org/10.2110/jsr.2013.66
R15249	1	Dickinson, WR and Gehrels, GE	2008	J Sedimentary Research	78	745—764	U-PB ages of detrital zircons in relation to paleogeography: Triassic paleodrainage networks and sediment dispersal across southwest Laurentia	http://dx.doi.org/10.2110/jsr.2008.088
R15251	1	Valeriano, CM et al.	2004	Precambrian Research	130	27—55	U—Pb geochronology of the southern Brasilia belt (SE-Brazil): sedimentary provenance, Neoproterozoic orogeny and assembly of West Gondwana	http://dx.doi.org/10.1016/j.precamres.2003.10.014
R15253	1	Butler, E et al.	2011	Swiss J Geosciences	104	225—236	Laser ablation U/Pb age patterns of detrital zircons in the Schlieren Flysch (Central Switzerland): new evidence on the detrital sources	http://dx.doi.org/10.1007/s00015-011-0065-1
R15254	1	Beranek, LP et al.	2013	Canadian J Earth Sci	50	1007—1018	Detrital zircon geochronology of Ediacaran to Cambrian deep-water strata of the Franklinian basin, northern Ellesmere Island, Nunavut: implications for regional stratigraphic correlations	http://dx.doi.org/10.1139/cjes-2013-0026
R15259	1	Wang, W et al.	2017	J Geo Society London	174	759—772	Zircon U—Pb age and Hf isotope evidence for an Eoarchaean crustal remnant and episodic crustal reworking in response to supercontinent cycles in NW India	https://doi.org/10.1144/jgs2016-080
R15260	1	Adams, CJ et al.	2013	Australian J Earth Sci	60	241—253	Provenance comparisons between the Nambucca Block, Eastern Australia and the Torlesse Composite Terrane, New Zealand: connections and implications from detrital zircon age patterns	http://dx.doi.org/10.1080/08120099.2013.767282
R15261	1	Korsch, RJ et al.	2009	Australian J Earth Sci	56	655—685	Geochronology and provenance of the Late Paleozoic accretionary wedge and Gympie Terrane, New England Orogen, eastern Australia	http://dx.doi.org/10.1080/08120090902825776
R15265	1	Howlett, D et al.	2015	Australian J Earth Sci	62	831—852	Evidence for 1808—1770 Ma bimodal magmatism, sedimentation, high-temperature deformation and metamorphism in the Aileron Province, central Australia	http://dx.doi.org/10.1080/08120099.2015.1108364
R15266	1	Pi, DH et al.	2016	Chemie der Erde	76	103—109	U—Pb dating of zircons from tuff layer, sandstone and tillite samples in the uppermost Liantuo Formation and the lowermost Nantuo Formation in Three Gorges area, South China	http://dx.doi.org/10.1016/j.chemer.2015.12.003
R15268	1	Xu, B et al.	2017	Gondwana Research	43	149—163	Ages and Hf isotopes of detrital zircons from Paleozoic strata in the Chagan Obo Temple area, Inner Mongolia: Implications for the evolution of the Central Asian Orogenic Belt	http://dx.doi.org/10.1016/j.gr.2016.08.004
R15269	1	Liu, XC et al.	2017	Geology	45	103—106	Tracing crustal evolution by U-Th-Pb, Sm-Nd, and Lu-Hf isotopes in detrital monazite and zircon from modern rivers	http://dx.doi.org/10.1130/G38720.1
R15270	1	Elliot, DH et al.	2017	Geosphere	13	155—178	The Permo-Triassic Gondwana sequence, central Transantarctic Mountains, Antarctica: Zircon geochronology, provenance, and basin evolution	http://dx.doi.org/10.1130/GES01345.1
R15271	1	Batumike, JM et al.	2009	Precambrian Research	170	107—115	Crustal evolution in the central Congo-Kasai Craton, Luebo, D.R. Congo: Insights from zircon U—Pb ages, Hf-isotope and trace-element data	http://dx.doi.org/10.1016/j.precamres.2008.12.001
R15272	1	Soares, MB et al.	2017	Precambrian Research	291	17—41	Geology of the Pitangui greenstone belt, Minas Gerais, Brazil: Stratigraphy, geochronology and BIF geochemistry	http://dx.doi.org/10.1016/j.precamres.2017.01.008
R15273	1	Sorokin, AA et al.	2015	Doklady Earth Sci	462	621—625	Sources of detrital zircons from terrigenous deposits in the Yankan terrane of the Mongolian-Okhotsk mobile belt	http://dx.doi.org/10.1134/S1028334X15060161
R15274	1	Smirnova, YN et al.	2015	Doklady Earth Sci	465	1224—1228	Sources of the Jurassic terrigenous rocks of the Upper Amur and Zeya—Dep troughs of the eastern part of the Central Asian fold belt: Results of Sm—Nd isotopic—geochemical and U—Pb (LA-ICP-MS) geochronological studies	http://dx.doi.org/10.1134/S1028334X15120211
R15275	1	Smirnova, YN et al.	2016	Lithology Mineral Resources	51	500—517	Geochemical Features, Depositional Settings, and Provenances of Lower Paleozoic Rocks in the Mamyn Terrane, Central Asian Fold Belt	http://dx.doi.org/10.1134/S0024490216060079
R15276	1	Smirnova, YN et al.	2016	Stratigraphy Geo Correl	24	219—241	Tectonic Conditions of Sedimentation and Source Areas of Upper Proterozoic and Lower Paleozoic Terrigenous Deposits of the Lesser Khingan Terrane of the Central Asian Fold Belt	http://dx.doi.org/10.1134/S0869593816030060
R15277	1	Sorokin, AA et al.	2014	Doklady Earth Sci	456	759—763	Age and Source of Terrigenous Rocks of the Turan Group of the Bureya Terrane of the Eastern Part of the Central Asian Foldbelt: Results of Geochemical (Sm—Nd) and Geochronological (U—Pb LA—ICP—MS) Studies	http://dx.doi.org/10.1134/S1028334X14060397
R15281	1	Wang, C et al.	2015	Precambrian Research	257	65—82	Recognition and tectonic implications of an extensive Neoproterozoicvolcano-sedimentary rift basin along the southwestern margin of theTarim Craton, northwestern China	http://dx.doi.org/10.1016/j.precamres.2014.11.022
R15284	1	Wang, W & Zhou, MF	2012	Sedimentary Geology	265	126—142	Sedimentary records of the Yangtze Block (South China) and their correlation with equivalent Neoproterozoic sequences on adjacent continents	http://dx.doi.org/10.1016/j.sedgeo.2012.04.003
R15287	1	Moser, DE et al.	2008	Geology	36	239—242	Creation of a continent recorded in zircon zoning	http://dx.doi.org/10.1130/G24416A.1
R15288	1	Tomlinson, KY et al.	2002	Precambrian Research	114	295—325	Mafic to felsic magmatism and crustal recycling in the Obonga Lake greenstone belt, western Superior Province: evidence from geochemistry, Nd isotopes and U—Pb geochronology	http://dx.doi.org/10.1016/S0301-9268(01)00232-7
R15291	1	Glynn, SM et al.	2017	Precambrian Research	298	421—438	The Proterozoic Choma-Kalomo Block, SE Zambia: Exotic terrane or a reworked segment of the Zimbabwe Craton?	http://dx.doi.org/10.1016/j.precamres.2017.06.020
R15294	1	Mercier-Langevin, P et al.	2007	Economic Geology	102	585—609	The LaRonde Penna Au-Rich Volcanogenic Massive Sulfide Deposit, Abitibi Greenstone Belt, Quebec: Part I. Geology and Geochronology	http://dx.doi.org/10.2113/gsecongeo.102.4.585
R15299	1	David , J et al.	2010	Geologie Quebec	2010â€“11	1—37	Datations U-Pb effectuÃ©es dans les sous-provinces dâ€™Ashuanipi, de La Grande, dâ€™Opinaca et dâ€™Abitibi en 2008-2009	https://gq.mines.gouv.qc.ca/documents/examine/RP201011/RP201011.pdf
R15300	1	David , J et al.	2010	Geologie Quebec	2010â€“03	1—28	Datations U-Pb effectuÃ©es dans les sous-provinces dâ€™Ashuanipi, de Minto et de La Grande en 2007-2008	https://gq.mines.gouv.qc.ca/documents/examine/RP201003/RP201003.pdf
R15302	1	Hadlari, T et al.	2014	GSA Bulletin	126	182—200	A pericratonic model for the Pearya terrane as an extension of the Franklinian margin of Laurentia, Canadian Arctic	http://dx.doi.org/10.1130/B30843.1
R15304	1	Beranek, LP et al.	2015	J Geo Society London	172	201—212	Silurian flysch successions of Ellesmere Island, Arctic Canada, and their significance to northern Caledonian palaeogeography and tectonics	http://dx.doi.org/10.1144/jgs2014-027
R15314	1	Mcconnell, B et al.	2009	J Geo Society London	166	473—484	Detrital zircon provenance and Ordovician terrane amalgamation, western Ireland	https://doi.org/10.1144/0016-76492008-081
R15323	1	Oberthur, T et al.	1998	Precambrian Research	89	129—143	Age constraints on gold mineralization and Paleoproterozoic crustal evolution in the Ashanti belt of southern Ghana	http://dx.doi.org/10.1016/S0301-9268(97)00075-2
R15326	1	Peucat, JJ et al.	1996	J Metamorphic Geo	14	667—692	Major and trace element geochemistry and isotope (Sr, Nd, Pb, O) systematics of an Archean basement involved in a 2.0 Ga very high-temperature (1000Â°C) metamorphic event: In Ouzzal Massif, Hoggar, Algeria	http://dx.doi.org/10.1111/j.1525-1314.1996.00054.x
R15334	1	Cai, F et al.	2017	Gondwana Research	41	325—336	Provenance and tectonic evolution of Lower Paleozoic—Upper Mesozoic strata from Sibumasu terrane, Myanmar	http://dx.doi.org/10.1016/j.gr.2015.03.005
R15335	1	An, W et al.	2017	Gondwana Research	41	222—234	Sandstone provenance and tectonic evolution of the Xiukang MÃ©lange from Neotethyan subduction to India—Asia collision (Yarlung-Zangbo suture, south Tibet)	http://dx.doi.org/10.1016/j.gr.2015.08.010
R15336	1	Guo, L et al.	2017	Gondwana Research	41	207—221	Detrital zircon U—Pb geochronology, trace-element and Hf isotope geochemistry of the metasedimentary rocks in the Eastern Himalayan syntaxis: Tectonic and paleogeographic implications	http://dx.doi.org/10.1016/j.gr.2015.07.013
R15340	1	Kristoffersen, M et al.	2014	Geological Magazine	151	816—829	U—Pb age and Lu—Hf signatures of detrital zircon from Palaeozoic sandstones in the Oslo Rift, Norway	http://dx.doi.org/10.1017/S0016756813000885
R15348	1	Bibikova, EV et al.	2010	Geochemistry International	48	845—861	Terrigenous Zircon of Archean Greenstone Belts as a Source of Information on the Early Earth's crust: Azov and Dnieper Domains, Ukrainian Shield	http://dx.doi.org/10.1134/S0016702910090016
R15349	1	Zirakparvar, NA et al.	2017	Lithos	272	69—83	The pre-Atlantic Hf isotope evolution of the east Laurentian continental margin: Insights from zircon in basement rocks and glacial tillites from northern New Jersey and southeastern New York	http://dx.doi.org/10.1016/j.lithos.2016.11.023
R15352	1	Pecoits, E et al.	2016	J South Amer Earth Sci	71	108—130	U-Pb detrital zircon ages from some Neoproterozoic successions of Uruguay: Provenance, stratigraphy and tectonic evolution	http://dx.doi.org/10.1016/j.jsames.2016.07.003
R15355	1	Mora-Bohorquez, JA et al.	2017	J South Amer Earth Sci	74	1—26	Structure and age of the Lower Magdalena Valley basin basement, northern Colombia: New reflection-seismic and U-Pb-Hf insights into the termination of the central andes against the Caribbean basin	http://dx.doi.org/10.1016/j.jsames.2017.01.001
R15356	1	Davis, DW et al.	1994	Precambrian Research	67	89—107	U-Pb age constraints on deposition and provenance of Birimian and gold-bearing Tarkwaian sediments in Ghana, West Africa	http://dx.doi.org/10.1016/0301-9268(94)90006-X
R15372	1	Neves, SP et al.	2016	J South Amer Earth Sci	72	266—278	The transition zone between the Pernambuco-Alagoas Domain and the Sergipano Belt (Borborema Province, NE Brazil): Geochronological constraints on the ages of deposition, tectonic setting and metamorphism of metasedimentary rocks	http://dx.doi.org/10.1016/j.jsames.2016.09.010
R15381	1	Fan, JJ et al.	2015	Intl Geology Review	57	342—353	Age and nature of the late Early Cretaceous Zhaga Formation, northern Tibet: constraints on when the Bangong—Nujiang Neo-Tethys Ocean closed	http://dx.doi.org/10.1080/00206814.2015.1006695
R15382	1	Leslie, AG & Nutman, AP	2003	Geological Magazine	140	309—333	Evidence for Neoproterozoic orogenesis and early high temperature Scandian deformation events in the southern East Greenland Caledonides	http://dx.doi.org/10.1017/S0016756803007593
R15383	1	Ershova, VB et al.	2016	Tectonophysics	691	220—233	Trans-Siberian Permian rivers: A key to understanding Arctic sedimentary provenance	http://dx.doi.org/10.1016/j.tecto.2016.03.028
R15385	1	Dong, XP et al.	2017	Precambrian Research	298	490—511	Provenance of Ediacaran (Sinian) sediments in the Helanshan area, North China Craton: Constraints from U—Pb geochronology and Hf isotopes of detrital zircons	http://dx.doi.org/10.1016/j.precamres.2017.06.022
R15386	1	Smyth, et al.	2007	Earth & Planetary Sci Lett	258	269—282	The deep crust beneath island arcs: Inherited zircons reveal a Gondwana continental fragment beneath East Java, Indonesia	http://dx.doi.org/10.1016/j.epsl.2007.03.044
R15387	1	Yan, Y et al.	2016	Earth & Planetary Sci Lett	459	264—278	Large southward motion and clockwise rotation of Indochina throughout the Mesozoic: Paleomagnetic and detrital zircon U—Pb geochronological constraints	http://dx.doi.org/10.1016/j.epsl.2016.11.035
R15388	1	Clift, PD et al.	2014	J Asian Earth Sci	82	80—89	U—Pb dating of detrital zircon grains in the Paleocene Stumpata Formation, Tethyan Himalaya, Zanskar, India	http://dx.doi.org/10.1016/j.jseaes.2013.12.014
R15389	1	Dopico, CIM et al.	2017	Precambrian Research	291	143—161	U—Pb ages and Hf-isotope data of detrital zircons from the late Neoarchean-Paleoproterozoic Minas Basin, SE Brazil	http://dx.doi.org/10.1016/j.precamres.2017.01.026
R15391	1	Olivarius, M et al.	2017	Basin Research	29	113—130	Provenance of the Lower Triassic Bunter Sandstone Formation: implications for distribution and architecture of aeolian vs. fluvial reservoirs in the North German Basin	http://dx.doi.org/10.1111/bre.12140
R15392	1	Tatzel, M et al.	2017	Basin Research	29	396—417	Provenance of Palaeo-Rhine sediments from zircon thermochronology, geochemistry, U/Pb dating and heavy mineral assemblages	http://dx.doi.org/10.1111/bre.12155
R15394	1	Jagodzinski, EA & Fricke, CE	2010	South Aust Dept Prim Ind-Res	2010/00014	1—50	Compilation of new SHRIMP U-Pb geochronological data for the Southern Curnamona Province, South Australia, 2010	https://www.pir.sa.gov.au/top_menu/forms_publications
R15396	1	Sircombe, KN et al.	2007	Geoscience Australia	2007/01	1—182	Compilation of SHRIMP U-Pb geochronological data, Yilgarn Craton, Western Australia, 2004-2006	https://d28rz98at9flks.cloudfront.net/64996/Rec2007_001.pdf
R15398	1	Jagodzinski, EJ	2005	Geoscience Australia	2005/20	1—211	Compilation of SHRIMP U—Pb geochronological data, Olympic Domain, Gawler Craton, South Australia, 2001—2003	https://d28rz98at9flks.cloudfront.net/63530/Rec2005_020.pdf
R15400	1	Fraser, GL & Neumann, NL	2010	Geoscience Australia	2010/16	1—256	New SHRIMP U-Pb zircon ages from the Gawler Craton and Curnamona Province, South Australia, 2008—2010	http://www.ga.gov.au/webtemp/image_cache/GA17485.pdf
R15401	1	Neumann, NL & Kositcin, N	2011	Geoscience Australia	2011/38	1—82	New SHRIMP U-Pb zircon ages from north Queensland, 2007—2010	https://d28rz98at9flks.cloudfront.net/72648/Rec2011_038.pdf
R15402	1	Lopes, ECDS et al.	2016	Brazilian J Geology	46â€“S1	123—144	U-Pb (LA-ICP-MS) of detrital zircon and whole rock Nd and geochemical constraints on the provenance, depositional age and tectonic setting of the metasedimentary PiriÃ¡ Basin, northern Brazil: implications for the evolution of the Gurupi Belt	http://dx.doi.org/10.1590/2317-4889201620150015
R15404	1	Collo, G et al.	2011	Tectonics	30	TC4012—TC4012	Clay mineralogy and thermal history of the Neogene Vinchina Basin, central Andes of Argentina: Analysis of factors controlling the heating conditions	http://dx.doi.org/10.1029/2010TC002841
R15406	1	Fennell, LM et al.	2017	Basin Research	29â€“S1	51—72	Cretaceous deformation of the southern Central Andes: synorogenic growth strata in the Neuquen Group (35Â°30'—37Â°S)	http://dx.doi.org/10.1111/bre.12135
R15407	1	Amidon, WH et al.	2017	Basin Research	29â€“S1	96—112	Provenance and tectonic implications of OrÃ¡n Group foreland basin sediments, RÃ­o Iruya canyon, NW Argentina (23Â°S)	http://dx.doi.org/10.1111/bre.12139
R15408	1	Dias, TG et al.	2016	Brazilian J Geology	46	199—219	Age, provenance and tectonic setting of the high-grade Jequitinhonha Complex, Aracuai Orogen, eastern Brazil	http://dx.doi.org/10.1590/2317-4889201620160012
R15411	1	Cordani, UG et al.	2016	Brazilian J Geology	46â€“S1	5—35	U-Pb zircon ages of rocks from the Amazonas Territory of Colombia and their bearing on the tectonic history of the NW sector of the Amazonian Craton	http://dx.doi.org/10.1590/2317-4889201620150012
R15419	1	Chaves, MLDSC et al.	2013	Brazilian J Geology	43	477—486	Grenvillian age magmatism in the Southern EspinhaÃ§o Range (Minas Gerais): evidence from U-Pb zircon ages	http://dx.doi.org/10.5327/Z2317-48892013000300005
R15423	1	Chaves, MLDSC et al.	2013	Brazilian J Geology	43	139—151	U-Pb ages in zircon of the Grao Mogol diamond-bearing conglomerate (Espinhaco supergroup): implications for the diamond origin in the Espinhaco range in Minas Gerais	http://dx.doi.org/10.5327/Z2317-48892013000100012
R15425	1	Isard, SJ et al.	2016	Geo Survey Canada	2016â€“1	1—22	Geology and U-Pb geochronology of low-grade mafic rocks from the St. Cyr klippe and a marble from the footwall, Canadian Cordillera, Yukon	http://dx.doi.org/10.4095/297474
R15432	1	Rayner, N et al.	2011	Geo Survey Canada	2011â€“5	1—20	New U-Pb geochronological results from plutonic and sedimentary rocks of Southampton Island, Nunavut	http://dx.doi.org/10.4095/287286
R15439	1	Myskova, TA et al.	2015	Doklady Earth Sci	463	738—745	New data on the U-Pb (SHRIMP II) age of zircons from aluminous gneisses of the Archean Kola Group of the Baltic shield and the problem of their interpretation	http://dx.doi.org/10.1134/S1028334X15070211
R15445	1	Davis, WJ et al.	2008	Geo Survey Canada	2008â€“8	1—8	A Paleoproterozoic detrital zircon age for a key conglomeratic horizon within the Rankin Inlet area, Kivalliq Region, Nunavut: implications for Archean and Proterozoic evolution of the area	http://dx.doi.org/10.4095/225479
R15448	1	Van Breeman, O & Ayer, JA	2010	Geo Survey Canada	2010â€“5	1—6	Uranium-lead geochronology of detrital zircon grains from bedded greywacke, Sangster Township, Abitibi greenstone belt, Ontario	http://dx.doi.org/10.4095/261490
R15452	1	Chauque, FR et al.	2017	J African Earth Sci	129	366—379	The Zimbabwe Craton in Mozambique: A brief review of its geochronological pattern and its relation to the Mozambique Belt	http://dx.doi.org/10.1016/j.jafrearsci.2017.01.021
R15455	1	Sirevaag, H et al.	2016	Gondwana Research	38	273—288	From Gondwana to Europe: The journey of Elba Island (Italy) as recorded by U—Pb detrital zircon ages of Paleozoic metasedimentary rocks	http://dx.doi.org/10.1016/j.gr.2015.12.006
R15456	1	Spencer, CJ et al.	2016	Gondwana Research	38	28—39	Provenance of Permian—Triassic Gondwana Sequence units accreted to the Banda Arc in the Timor region: Constraints from zircon U—Pb and Hf isotopes	http://dx.doi.org/10.1016/j.gr.2015.10.012
R15459	1	Tochilin, C et al.	2012	J Archaeological Sci	39	2583—2591	Sourcing temper sands in ancient ceramics with U—Pb ages of detrital zircons: a southwest Pacific test case	http://dx.doi.org/10.1016/j.jas.2012.04.002
R15460	1	Zhao, P et al.	2014	J Asian Earth Sci	95	136—146	Early Paleozoic tectonic evolution of the Xing-Meng Orogenic Belt: constraints from detrital zircon geochronology of western Erguna-Xingâ€™an Block, North China	http://dx.doi.org/10.1016/j.jseaes.2014.04.011
R15461	1	Zhang, L et al.	2014	J Asian Earth Sci	95	33—50	Geochemistry and detrital zircon U—Pb and Hf isotopes of the paragneiss suite from the Quanji massif, SE Tarim Craton: Implications for Paleoproterozoic tectonics in NW China	http://dx.doi.org/10.1016/j.jseaes.2014.05.014
R15462	1	Ershova, VB et al.	2015	J Asian Earth Sci	109	38—49	Integrated provenance analysis of Carboniferous deposits from Northeastern Siberia: Implication for the late Paleozoic history of the Arctic	http://dx.doi.org/10.1016/j.jseaes.2015.04.046
R15463	1	Zwanzig, HV et al.	2006	Manitoba Geological Survey	GSâ€“9	85—103	Thompson Nickel Belt—type units in the northeastern Kisseynew Domain, Manitoba (parts of NTS 63O)	https://manitoba.ca/iem/geo/field/roa06pdfs/GS-09.pdf
R15464	1	Weber, M et al.	2010	J South Amer Earth Sci	29	805—816	U/Pb detrital zircon provenance from Late Cretaceous metamorphic units of the Guajira Peninsula, Colombia: tectonic implications on the collision between the Caribbean arc and the South American margin	http://dx.doi.org/10.1016/j.jsames.2009.10.004
R15466	1	Fleming, EJ et al.	2016	Marine Petroleum Geology	78	516—535	Provenance of Triassic sandstones on the southwest Barents Shelf and the implication for sediment dispersal patterns in northwest Pangaea	http://dx.doi.org/10.1016/j.marpetgeo.2016.10.005
R15467	1	Collins, AS et al.	2007	Precambrian Research	155	125—138	Age and sedimentary provenance of the Southern Granulites, South India: U-Th-Pb SHRIMP secondary ion mass spectrometry	http://dx.doi.org/10.1016/j.precamres.2007.01.006
R15469	1	Thomas, RJ et al.	2016	Precambrian Research	286	35—58	The Sperrgebiet Domain, Aurus Mountains, SW Namibia: A âˆ¼2020—850 Ma window within the Pan-African Gariep Orogen	http://dx.doi.org/10.1016/j.precamres.2016.09.023
R15470	1	Tiepolo, M. & Tribuzio, R.	2008	J of Petrology	49	937—970	Petrology and U—Pb Zircon Geochronology of Amphibole-rich Cumulates with Sanukitic Affinity from Husky Ridge (Northern Victoria Land, Antarctica): Insights into the Role of Amphibole in the Petrogenesis of Subduction-related Magmas	https://doi.org/10.1093/petrology/egn012
R15475	1	Rayner, NM et al.	2003	Geo Survey Canada	2003â€“F2	1—20	SHRIMP U-Pb detrital zircon geochronology of Athabasca Group sandstones, northern Saskatchewan and Alberta	http://dx.doi.org/10.4095/214637
R15479	1	Corrigan, D & Rayner, N	2004	Geo Survey Canada	2004â€“F1	1—14	Uranium-lead geochronological results from the Churchill River—Southern Indian Lake transect, northern Manitoba	http://dx.doi.org/10.4095/214975
R15484	1	Ootes, L et al.	2006	Geo Survey Canada	2006â€“A7	1—15	Two turbidite sequences in the Russell Lake—Mosher Lake area: SHRIMP U-Pb detrital zircon evidence and correlations in the southwestern Slave craton, Northwest Territories	http://dx.doi.org/10.4095/222390
R15491	1	Purdy, DJ et al.	2016	Gondwana Research	39	41—56	New constraints on the origin and evolution of the Thomson Orogen and links with central Australia from isotopic studies of detrital zircons	http://dx.doi.org/10.1016/j.gr.2016.06.010
R15492	1	Kampunzu, AB et al.	2000	J African Earth Sci	30	579—587	Ion microprobe U-Pb ages on detrital zircon grains from the Ghanzi Group: implications for the identification of a Kibaran-age crust in northwest Botswana	http://dx.doi.org/10.1016/S0899-5362(00)00040-3
R15493	1	Mapeo, R.B.M. et al.	2000	South African J Geology	103	156-161	Ages of detrital zircon grains from Neoproterozoic siliciclastic rocks in the Shakawe area: implications for the evolution of Proterozoic crust in northern Botswana	https://doi.org/10.2113/103.2.156
R15494	1	Mapeo, R.B.M. et al.	2006	Earth & Planetary Sci Lett	244	113-132	A ca. 200 Ma hiatus between the Lower and Upper Transvaal Groups of southern Africa: SHRIMP U—Pb detrital zircon evidence from the Segwagwa Group, Botswana: Implications for Palaeoproterozoic glaciations	https://doi.org/10.1016/j.epsl.2006.02.008
R15495	1	Mapeo, R.B.M. et al.	2004	J African Earth Sci	40	1—16	U-Pb zircon age of the upper Palapye group (Botswana) and regional implications	https://doi.org/10.1016/j.jafrearsci.2004.08.001
R15496	1	Li, SS et al.	2017	Geoscience Frontiers	8	851—867	Detrital zircon geochronology of quartzites from the southern Madurai Block, India: Implications for Gondwana reconstruction	http://dx.doi.org/10.1016/j.gsf.2016.07.002
R15497	1	Mapeo, R.B.M. et al.	2001	Geological Magazine	138	299—308	SHRIMP U—Pb zircon geochronology of gneisses from the Gweta borehole, northeast Botswana: implications for the Palaeoproterozoic Magondi Belt in southern Africa	https://doi.org/10.1017/S001675680100526X
R15499	1	Sheppard, S et al.	2017	Precambrian Research	292	290—304	SHRIMP U—Pb zircon geochronology establishes that banded iron formations are not chronostratigraphic markers across Archean greenstone belts of the Pilbara Craton	http://dx.doi.org/10.1016/j.precamres.2017.02.004
R15510	1	Zhang, Z et al.	2013	J of Petrology	54	2547—2580	Building of the Deep Gangdese Arc, South Tibet: Paleocene Plutonism and Granulite-Facies Metamorphism	http://dx.doi.org/10.1093/petrology/egt056
R15513	1	Nelson, J & Gehrels, G	2007	Canadian J Earth Sci	44	297—316	Detrital zircon geochronology and provenance of the southeastern Yukon—Tanana terrane	http://dx.doi.org/10.1139/E06-105
R15518	1	Gong, H et al.	2017	J Asian Earth Sci	138	495—501	U-Pb ages of detrital zircon and provenances of Red Clay in the Chinese Loess Plateau	http://dx.doi.org/10.1016/j.jseaes.2017.02.014
R15520	1	Kortyna, C et al.	2014	Basin Research	26	436—460	Integrated provenance record of a forearc basin modified by slab-window magmatism: detrital- zircon geochronology and sandstone compositions of the Paleogene Arkose Ridge Formation, south-central Alaska	http://dx.doi.org/10.1111/bre.12033
R15524	1	Macey, PH et al.	2017	Precambrian Research	292	417—451	Origin and evolution of the âˆ¼1.9 Ga Richtersveld Magmatic Arc, SW Africa	http://dx.doi.org/10.1016/j.precamres.2017.01.013
R15525	1	Santos, FH et al.	2017	Intl Geology Review	59	1861—1884	Detrital zircon U—Pb ages and whole-rock geochemistry of the Neoproterozoic Paulistana and Santa Filomena complexes, Borborema Province, northeastern Brazil: implications for source area composition, provenance, and tectonic setting	http://dx.doi.org/10.1080/00206814.2017.1300074
R15526	1	Jacobs, J et al.	2017	Precambrian Research	294	1—14	Cryptic sub-ice geology revealed by a U-Pb zircon study of glacial till in Dronning Maud Land, East Antarctica	http://dx.doi.org/10.1016/j.precamres.2017.03.012
R15527	1	Mulder, JA et al.	2017	Precambrian Research	294	33—52	The syn-orogenic sedimentary record of the Grenville Orogeny in southwest Laurentia	http://dx.doi.org/10.1016/j.precamres.2017.03.006
R15528	1	Krapez, B et al.	2017	Precambrian Research	294	67—90	A tale of two basins? Stratigraphy and detrital zircon provenance of the Palaeoproterozoic Turee Creek and Horseshoe basins of Western Australia	http://dx.doi.org/10.1016/j.precamres.2017.03.020
R15530	1	Morrissey, LJ et al.	2017	Precambrian Research	293	131—149	Linking the Windmill Islands, east Antarctica and the Albany—Fraser Orogen: Insights from U—Pb zircon geochronology and Hf isotopes	http://dx.doi.org/10.1016/j.precamres.2017.03.005
R15532	1	Balgord, EA	2017	Lithosphere	9	453—462	Triassic to Neogene evolution of the south-central Andean arc determined by detrital zircon U-Pb and Hf analysis of NeuquÃ©n Basin strata, central Argentina (34Â°S—40Â°S)	http://dx.doi.org/10.1130/L546.1
R15533	1	Uriz, NJ et al.	2016	J South Amer Earth Sci	66	248—267	Provenance and paleogeography of the Devonian Durazno Group, southern Parana Basin in Uruguay	http://dx.doi.org/10.1016/j.jsames.2016.01.002
R15540	1	Wang, J et al.	2017	Precambrian Research	294	175—188	U-Pb and Lu-Hf isotopes of detrital zircon grains from Neoproterozoic sedimentary rocks in the central Jiangnan Orogen, South China: Implications for Precambrian crustal evolution	http://dx.doi.org/10.1016/j.precamres.2017.03.025
R15541	1	Tapia-Fernandez, HJ et al.	2017	J South Amer Earth Sci	76	346—361	Geochemistry and UePb geochronology of detrital zircons in the Brujas beach sands, Campeche, Southwestern Gulf of Mexico, Mexico	http://dx.doi.org/10.1016/j.jsames.2017.04.003
R15542	1	Van Schijndel, V et al.	2017	Precambrian Research	295	48—66	Zircon geochronology and Hf isotopes of the Dwalile Supracrustal Suite, Ancient Gneiss Complex, Swaziland: Insights into the diversity of Palaeoarchaean source rocks, depositional and metamorphic ages	http://dx.doi.org/10.1016/j.precamres.2017.04.025
R15543	1	Tollo, RP et al.	2017	Amer J Science	317	251—337	Petrology and geochronology of Mesoproterozoic basement of the Mount Rogers area of southwestern Virginia and northwestern North Carolina: Implications for the Precambrian tectonic evolution of the southern Blue Ridge province	http://dx.doi.org/10.2475/03.2017.01
R15544	1	Krabbendam, M et al.	2017	Precambrian Research	295	67—89	Tracking the evolution of the Grenvillian foreland basin: Constraints from sedimentology and detrital zircon and rutile in the Sleat and Torridon groups, Scotland	http://dx.doi.org/10.1016/j.precamres.2017.04.027
R15547	1	Ramsay, RR et al.	2017	Australian J Earth Sci	64	419—434	Detrital zircon geochronology of the Speewah Group, Kimberley region, Western Australia: evidence for intracratonic development of the Paleoproterozoic Speewah Basin	http://dx.doi.org/10.1080/08120099.2017.1294618
R15550	1	Kelly, NM & Harley, SL	2005	Contrib Mineral Petrol	149	57—84	An integrated microtextural and chemical approach to zircon geochronology: refining the Archaean history of the Napier Complex, east Antarctica	https://doi.org/10.1007/s00410-004-0635-6
R15552	1	Bibikova, EV et al.	2015	Stratigraphy Geo Correl	23	1—23	The Early Crust of the VolgoUralian Segment of the East European Craton: Isotope-Geochronological Zirconology of Metasedimentary Rocks of the Bolshecheremshanskaya Formation and Their Sm-Nd Model Ages	https://doi.org/10.1134/S0869593815010037
R15562	1	Dehler, C et al.	2017	GSA Bulletin	129	607—624	Synthesis of the 780—740 Ma Chuar, Uinta Mountain, and Pahrump (ChUMP) groups, western USA: Implications for Laurentia-wide cratonic marine basins	https://doi.org/10.1130/B31532.1
R15564	1	Deng, J et al.	2015	Lithos	230	166—179	Early Cretaceous arc volcanic suite in Cebu Island, Central Philippines and its implications on paleo-Pacific plate subduction: Constraints from geochemistry, zircon U—Pb geochronology and Lu—Hf isotopes	http://dx.doi.org/10.1016/j.lithos.2015.05.020
R15569	1	Han, S et al.	2017	J Asian Earth Sci	143	191—217	Detrital zircon ages in Korean mid-Paleozoic meta-sandstones (Imjingang Belt and Taean Formation): Constraints on tectonic and depositional setting, source regions and possible affinity with Chinese terranes	https://doi.org/10.1016/j.jseaes.2017.04.028
R15573	1	Henrique-Pinto, R et al.	2017	Precambrian Research	296	181—194	Evidence for transition from a continental forearc to a collisional proforeland basin in the eastern Trans-Hudson Orogen: Detrital zircon provenance analysis in the Labrador Trough, Canada	http://dx.doi.org/10.1016/j.precamres.2017.04.035
R15580	1	Mallmann, G et al.	2007	Gondwana Research	12	489—508	Isotope geochemistry and geochronology of the Nico PÃ©rez Terrane, Rio de la Plata Craton, Uruguay	https://doi.org/10.1016/j.gr.2007.01.002
R15581	1	Gaucher, C et al.	2008	Precambrian Research	167	150—170	Detrital zircon ages of Neoproterozoic sedimentary successions in Uruguay and Argentina: Insights into the geological evolution of the Rio de la Plata Craton	https://doi.org/10.1016/j.precamres.2008.07.006
R15583	1	Wingate, MTD et al.	2008	Geo Survey W Australia	2008	177901—177901	177901: quartzite, Kowalyou (Jimperding Metamorphic Belt, South West Terrane, Yilgarn Craton)	http://www.dmp.wa.gov.au/Geological-Survey/GSWA-publications-and-maps-1399.aspx
R15584	1	Wingate, MTD et al.	2008	Geo Survey W Australia	2008	177904—177904	177904: quartzite, Windmill Hill (Jimperding Metamorphic Belt, South West Terrane, Yilgarn Craton)	http://www.dmp.wa.gov.au/Geological-Survey/GSWA-publications-and-maps-1399.aspx
R15585	1	Wingate, MTD et al.	2008	Geo Survey W Australia	2008	177907—177907	177907: quartzite, Noondeening Hill (Jimperding Metamorphic Belt, South West Terrane, Yilgarn Craton)	http://www.dmp.wa.gov.au/Geological-Survey/GSWA-publications-and-maps-1399.aspx
R15586	1	Wingate, MTD et al.	2008	Geo Survey W Australia	2008	177908—177908	177908: quartzite, Noondeening Hill (Jimperding Metamorphic Belt, South West Terrane, Yilgarn Craton)	http://www.dmp.wa.gov.au/Geological-Survey/GSWA-publications-and-maps-1399.aspx
R15588	1	Luan, JP et al.	2017	Precambrian Research	297	19—32	Provenance, age, and tectonic implications of Neoproterozoic strata in the Jiamusi Massif: Evidence from U—Pb ages and Hf isotope compositions of detrital and magmatic zircons	http://dx.doi.org/10.1016/j.precamres.2017.05.012
R15590	1	Lan, C et al.	2017	Precambrian Research	297	77—100	Depositional age and protoliths of the Paleoproterozoic upper Taihua Group in the Wuyang area in the southern margin of the North China Craton: New insights into stratigraphic subdivision and tectonic setting	http://dx.doi.org/10.1016/j.precamres.2017.05.014
R15591	1	Zhang, Z et al.	2017	Intl J Earth Science	106	1223—1238	Detrital zircon provenance analysis in the Zagros Orogen, SW Iran: implications for the amalgamation history of the Neo-Tethys	http://dx.doi.org/10.1007/s00531-016-1314-3
R15592	1	Link, PK et al.	2017	Geosphere	13	681—698	U-Pb zircon ages of the Wildhorse gneiss, Pioneer Mountains, south-central Idaho, and tectonic implications	http://dx.doi.org/10.1130/GES01418.1
R15593	1	Sun, Q et al.	2017	Precambrian Research	296	120—147	Geochronology and geochemistry of the Paleoproterozoic Yinyugou Group in the southern North China Craton: Implications for provenance and tectonic evolution	http://dx.doi.org/10.1016/j.precamres.2017.04.012
R15594	1	Percival, JA et al.	2017	Canadian J Earth Sci	54	512—528	U—Pb zircon geochronology and depositional history of the Montresor group, Rae Province, Nunavut, Canada	http://dx.doi.org/10.1139/cjes-2016-0170
R15595	1	Zhu, W et al.	2017	J Asian Earth Sci	146	233—250	Heavy mineral compositions and zircon U-Pb ages of Cenozoic sandstones in the SW Qaidam basin, northern Tibetan Plateau: Implications for provenance and tectonic setting	https://doi.org/10.1016/j.jseaes.2017.05.023
R15598	1	Zhou, JB et al.	2010	Amer J Science	310	1024—1053	New SHRIMP U-Pb zircon ages from the Heilongjiang High-Pressure Belt: Constraints on the Mesozoic evolution of NE China	http://dx.doi.org/10.2475/09.2010.10
R15600	1	Tucker, NM et al.	2017	Precambrian Research	298	16—38	Proterozoic reworking of Archean (Yilgarn) basement in the Bunger Hills, East Antarctica	https://doi.org/10.1016/j.precamres.2017.05.013
R15601	1	McMechan, M et al.	2017	Canadian J Earth Sci	54	609—621	Cambrian detrital zircon signatures of the northern Cordilleran passive margin, Liard area, Canada: evidence of sediment recycling, non-Laurentian ultimate sources, and basement denudation	https://dx.doi.org/10.1139/cjes-2016-0127
R15603	1	Das, K et al.	2017	Precambrian Research	298	123—145	The Neoarchean-Paleoproterozoic basin development and growth of the Singhbhum Craton, eastern India and its global implications: Insights from detrital zircon U-Pb data	https://doi.org/10.1016/j.precamres.2017.06.008
R15604	1	Wanniarachchi, NS et al.	2016	J Mineral Petrol Sci	111	373—384	Internal textures and U—Pb geochronology of zircons in metamorphic rocks from the Southwestern Highland Complex, Sri Lanka	https://doi.org/10.2465/jmps.160316
R15605	1	MacDonald, FA et al.	2017	Amer J Science	317	555—596	Bridging the gap between the foreland and hinterland II: Geochronology and tectonic setting of Ordovician magmatism and basin formation on the Laurentian margin of New England and Newfoundland	http://dx.doi.org/10.2475/05.2017.02
R15606	1	Kuiper, YD et al.	2017	Geology	45	811—814	Detrital zircon evidence for Paleoproterozoic West African crust along the eastern North American continental margin, Georges Bank, offshore Massachusetts, USA	https://doi.org/10.1130/G39203.1
R15610	1	Eddy, MP et al.	2017	Lithosphere	9	652—664	Age and volcanic stratigraphy of the Eocene Siletzia oceanic plateau in Washington and on Vancouver Island	https://doi.org/10.1130/L650.1
R15612	1	Key, RM et al.	2012	Applied Geochemistry	27	1525—1539	Investigating high zircon concentrations in the fine fraction of stream sediments draining the Pan-African Dahomeyan Terrane in Nigeria	http://dx.doi.org/10.1016/j.apgeochem.2012.04.009
R15614	1	Liu, X et al.	2017	Precambrian Research	299	15—33	New zircon U—Pb and Hf—Nd isotopic constraints on the timing of magmatism, sedimentation and metamorphism in the northern Prince Charles Mountains, East Antarctica	http://dx.doi.org/10.1016/j.precamres.2017.07.012
R15622	1	Lahtinen, R et al.	2017	Precambrian Research	299	264—281	Geochemistry, U-Pb geochronology and Sm-Nd data from the Paleoproterozoic Western Finland supersuite — A key component in the coupled Bothnian oroclines	https://doi.org/10.1016/j.precamres.2017.07.025
R15624	1	Zhao, P et al.	2017	J Asian Earth Sci	146	412—430	Involvement of old crustal materials during formation of the Sakhalin Island (Russian Far East) and its paleogeographic implication: Constraints from detrital zircon ages of modern river sand and Miocene sandstone	http://dx.doi.org/10.1016/j.jseaes.2017.06.031
R15625	1	Song, D et al.	2017	Precambrian Research	299	230—243	New chronological constrains on the tectonic affinity of the Alxa Block, NW China	http://dx.doi.org/10.1016/j.precamres.2017.07.015
R15627	1	Zinconea, SA & Oliveira, EP	2017	Precambrian Research	299	117—131	Field and geochronological evidence for origin of the Contendas-Mirante supracrustal Belt, Sao Francisco Craton, Brazil, as a Paleoproterozoic foreland basin	http://dx.doi.org/10.1016/j.precamres.2017.07.031
R15628	1	Bibikova, EV et al.	2012	Stratigraphy Geo Correl	20	125—138	The Early Crust beneath the Azov Domain of the Ukrainian Shield: Isotopic—Geochronological and Geochemical Investigations of Detrital Zircons from Metasedimentary Rocks of the Fedorovka Structure	http://dx.doi.org/10.1134/S0869593812020037
R15629	1	Wandres, AM et al.	2005	New Zealand J Geo Geophys	48	229—245	The Paleozoicâ€Mesozoic recycling of the Rakaia Terrane, South Island, New Zealand: Sandstone clast and sandstone petrology, geochemistry, and geochronology	http://dx.doi.org/10.1080/00288306.2005.9515112
R15631	1	Guo, R et al.	2017	Precambrian Research	303	228—250	Arc-generated metavolcanic rocks in the Anshan—Benxi greenstone belt, North China Craton: Constraints from geochemistry and zircon U—Pb—Hf isotopic systematics	http://dx.doi.org/10.1016/j.precamres.2017.03.028
R15632	1	Walia, M et al.	2013	Tectonophysics	582	205—220	Cenozoic tectonics in the Buruanga Peninsula, Panay Island, Central Philippines, as constrained by U—Pb, Ar/Ar and fission track thermochronometers	http://dx.doi.org/10.1016/j.tecto.2012.10.002
R15636	1	Grosch, EG & Slama, J	2017	Geology	45	695—698	Evidence for 3.3-billion-year-old oceanic crust in the Barberton greenstone belt, South Africa	http://dx.doi.org/10.1130/G39035.1
R15637	1	Liu, C et al.	2017	Precambrian Research	303	372—391	Detrital zircon U-Pb and Hf isotopic and whole-rock geochemical study of the Bayan Obo Group, northern margin of the North China Craton: Implications for Rodinia reconstruction	http://dx.doi.org/10.1016/j.precamres.2017.04.033
R15641	1	Song, G et al.	2017	Geoscience Frontiers	8	1161—1173	New U-Pb age constraints on the upper Banxi Group and synchrony of the Sturtian glaciation in South China	http://dx.doi.org/10.1016/j.gsf.2016.11.012
R15642	1	Du, L et al.	2017	Precambrian Research	303	291—314	Zircon U-Pb ages and Lu-Hf isotope compositions from clastic rocks in the Hutuo Group: Further constraints on Paleoproterozoic tectonic evolution of the Trans-North China Orogen	http://dx.doi.org/10.1016/j.precamres.2017.04.007
R15645	1	Kim, SW et al.	2017	Gondwana Research	50	195—215	Tracking Paleozoic evolution of the South Korean Peninsula from detrital zircon records: Implications for the tectonic history of East Asia	https://doi.org/10.1016/j.gr.2017.05.009
R15646	1	Xu, J et al.	2017	Earth & Planetary Sci Lett	475	44—57	Enhanced provenance interpretation using combined U—Pb and (U—Th)/He double dating of detrital zircon grains from lower Miocene strata, proximal Gulf of Mexico Basin, North America	http://dx.doi.org/10.1016/j.epsl.2017.07.024
R15647	1	Chen, Y et al.	2017	Earth & Planetary Sci Lett	476	22—33	Detrital zircon U—Pb geochronological and sedimentological study of the Simao Basin, Yunnan: Implications for the Early Cenozoic evolution of the Red River	http://dx.doi.org/10.1016/j.epsl.2017.07.025
R15648	1	Costa, RV et al.	2017	J South Amer Earth Sci	79	170—188	Proterozoic evolution of part of the Embu Complex, eastern SÃ£o Paulo state, SE Brazil	http://dx.doi.org/10.1016/j.jsames.2017.08.003
R15649	1	Esteban, JJ et al.	2017	Lithos	290	34—47	U—Pb detrital zircon ages from the Paleozoic Marbella Conglomerate of the Malaguide Complex (Betic Cordilleras, Spain): Implications on Paleotethyan evolution	http://dx.doi.org/10.1016/j.lithos.2017.07.022
R15650	1	Li, S et al.	2017	J Asian Earth Sci	147	469—484	Provenance of Mesozoic clastic rocks within the Bangong-Nujiang suture zone, central Tibet: Implications for the age of the initial Lhasa-Qiangtang collision	http://dx.doi.org/10.1016/j.jseaes.2017.08.019
R15651	1	Paulsen, T et al.	2017	Precambrian Research	300	53—58	New detrital zircon age and trace element evidence for 1450Ma igneous zircon sources in East Antarctica	http://dx.doi.org/10.1016/j.precamres.2017.07.011
R15653	1	Hodges, MS et al.	2017	Lithosphere	9	702—714	Detrital zircon U-Pb geochronology of the Sierra de Santa Rosa Formation, Sonora, Mexico, and implications for an Early Jurassic retroarc basin	https://doi.org/10.1130/L633.1
R15655	1	Hara, H et al.	2017	Island Arc	26	e12218—e12218	Detrital zircon multi-chronology, provenance, and low-grade metamorphism of the Cretaceous Shimanto accretionary complex, eastern Shikoku, Southwest Japan: Tectonic evolution in response to igneous activity within a subduction zone	https://doi.org/10.1111/iar.12218
R15656	1	Paquette, JL et al.	2017	Precambrian Research	301	134—144	Age, provenance and Precambrian evolution of the Anabar shield from U-Pb and Lu-Hf isotope data on detrital zircons, and the history of the northern and central Siberian craton	http://dx.doi.org/10.1016/j.precamres.2017.09.008
R15658	1	Bahlburg, H et al.	2009	Earth-Science Rev	97	215—241	Timing of crust formation and recycling in accretionary orogens: Insights learned from the western margin of South America	https://doi.org/10.1016/j.earscirev.2009.10.006
R15695	1	Lancaster, P et al.	2015	Gondwana Research	28	1361—1372	Contrasting crustal evolution processes in the Dharwar craton: insights from detrital zircon U-Pb and Hf isotopes	https://doi.org/10.1016/j.gr.2014.10.010
R15696	1	Wu, FY et al.	2007	Precambrian Research	159	155-177	Detrital zircon UPb and Hf isotopic constraints on the crustal evolution of North Korea	https://doi.org/10.1016/j.precamres.2007.06.007
R15713	1	Yao, W et al.	2017	Tectonophysics	721	90-105	Origin and tectonic evolution of upper Triassic Turbidites in the Indo-Burman ranges, West Myanmar	https://doi.org/10.1016/j.tecto.2017.09.016
R15715	1	Pereira, MF et al.	2017	Lithos	278	383-399	Birth and demise of the Rheic Ocean magmatic arc(s): Combined U—Pb and Hf isotope analyses in detrital zircon from SW Iberia siliciclastic strata	https://doi.org/10.1016/j.lithos.2017.02.009
R15718	1	Ramos, VA et al.	2017	J South Amer Earth Sci	76	320-345	The Malvinas (Falkland) Islands revisited: The tectonic evolution of southern Gondwana based on U-Pb and Lu-Hf detrital zircon isotopes in the Paleozoic cover	https://doi.org/10.1016/j.jsames.2016.12.013
R15728	1	Zlatkin, O et al.	2013	Gondwana Research	23	682-700	Evolution and provenance of Neoproterozoic basement and Lower Paleozoic siliciclastic cover of the Menderes Massif (western Taurides): Coupled U—Pb—Hf zircon isotope geochemistry	https://doi.org/10.1016/j.gr.2012.05.006
R15729	1	Abbo, A et al.	2015	Lithos	227	122-139	Cadomian basement and Paleozoic to Triassic siliciclastics of the Taurides (Karacahisar dome, south-central Turkey): Paleogeographic constraints from U—Pb—Hf in zircons	https://doi.org/10.1016/j.lithos.2015.03.023
R15735	1	Linde, G. M et al.	2017	Tectonics	36	2347-2369	Threeâ€Dimensional Evolution of the Early Paleozoic Western Laurentian Margin: New Insights From Detrital Zircon Uâ€Pb Geochronology and Hf Isotope Geochemistry of the Harmony Formation of Nevada	http://dx.doi.org/10.1002/2017TC004520
R15736	1	Liu, K et al.	2017	Tectonics	36	2555-2598	Uâ€Pb Dating and Luâ€Hf Isotopes of Detrital Zircons From the Southern Sikhoteâ€Alin Orogenic Belt, Russian Far East: Tectonic Implications for the Early Cretaceous Evolution of the Northwest Pacific Margin	http://dx.doi.org/10.1002/2017TC004599
R15737	1	Thomas, WA et al.	2017	Geosphere	13	2206-2230	Detrital zircons and sediment dispersal in the Appalachian foreland	https://doi.org/10.1130/GES01525.1
R15740	1	O'Brien, TM et al.	2017	GSA Bulletin	130	825-847	Provenance, U-Pb detrital zircon geochronology, Hf isotopic analyses, and Cr-spinel geochemistry of the northeast Yukon-Koyukuk Basin: Implications for interior basin development and sedimentation in Alaska	https://doi.org/10.1130/B31825.1
R15748	1	Howard, AL	2013	Univ of Colorado	MS Thesis 66	1-100	Hafnium Isotope Evidence on the Provenance of ~1.1 Ga Detrital Zircons from Western North America	http://scholar.colorado.edu/geol_gradetds/66
R15753	1	Cardona, A et al.	2012	Tectonophysics	580	58-87	From arc-continent collision to continuous convergence, clues from Paleogene conglomerates along the southern Caribbean—South America plate boundary	http://dx.doi.org/10.1016/j.tecto.2012.08.039
R15754	1	Cochrane, R	2013	Univ of Geneva	PhD Thesis 4566	1-191	U-Pb thermochronology, geochronology and geochemistry of NW South America: rift to drift transition, active margin dynamics and implications for the volume balance of continents	http://dx.doi.org/10.13097/archive-ouverte/unige:30029
R15761	1	Surpless, KD et al.	2015	Geosphere	11	1770-1789	Hornbrook Formation, Oregon and California: A sedimentary record of the Late Cretaceous Sierran magmatic flare-up event	https://doi.org/10.1130/GES01186.1
R15769	1	Li, P et al.	2015	Tectonics	34	858-874	Australian-derived detrital zircons in the Permian-Triassic Gympie terrane (eastern Australia): Evidence for an autochthonous origin	http://dx.doi.org/10.1002/2015TC003829
R15770	1	Sanislav, IV et al.	2017	Terra Nova	30	169-178	Archaean crustal growth through successive partial melting events in an oceanic plateau-like setting in the Tanzania Craton	http://dx.doi.org/10.1111/ter.12323
R15850	1	Paulsen, TS et al.	2016	Gondwana Research	35	79—96	Detrital zircon ages from the Ross Supergroup, north Victoria Land, Antarctica: Implications for the tectonostratigraphic evolution of the Pacific-Gondwana margin.	http://dx.doi.org/10.1016/j.gr.2016.04.001
R15887	1	Smith, JJ et al.	2017	J Sedimentary Research	87	880—896	Discovery of Paleogene deposits of the central High Plains Aquifer in the western Great Plains, U.S.A.	https://doi.org/10.2110/jsr.2017.48
R15888	1	Soreghan, GS & Soreghan, MJ	2013	J Sedimentary Research	83	786—802	Tracing Clastic Delivery To the Permian Delaware Basin, U.S.A.: Implications For Paleogeography and Circulation In Westernmost Equatorial Pangea.	https://doi.org/10.2110/jsr.2013.63
R15897	1	Caxito, FDA et al.	2014	Gondwana Research	26	741—754	Detrital zircon (U—Pb) and Sm—Nd isotope studies of the provenance and tectonic setting of basins related to collisional orogens: The case of the Rio Preto fold belt on the northwest Sao Francisco Craton margin, NE Brazil	http://dx.doi.org/10.1016/j.gr.2013.07.007
R15916	1	Johnson, CM and Winter, BL	1999	GSA Bulletin	111	1723—1738	Provenance analysis of lower Paleozoic cratonic quartz arenites of the North American midcontinent region: U-Pb and Sm-Nd isotope geochemistry	http://dx.doi.org/10.1130/0016-7606(1999)111<1723:PAOLPC>2.3.CO;2
R15924	1	Linnemann, U et al.	2012	Earth-Science Rev	112	126—154	The Cambrian to Devonian odyssey of the Brabant Massif within Avalonia: A review with new zircon ages, geochemistry, Sm—Nd isotopes, stratigraphy and palaeogeography	http://dx.doi.org/10.1016/j.earscirev.2012.02.007
R15971	1	Nascimento, DB et al.	2017	Gondwana Research	52	153—171	Depositional ages and provenance of the Neoproterozoic Damara Supergroup (northwest Namibia): Implications for the Angola-Congo and Kalahari cratons connection.	https://doi.org/10.1016/j.gr.2017.09.006
R15993	1	Guadagnin, F et al.	2015	Precambrian Research	266	227—245	Sedimentary petrology and detrital zircon U—Pb and Lu—Hf constraints of Mesoproterozoic intracratonic sequences in the EspinhaÃ§o Supergroup: Implications for the Archean and Proterozoic evolution of the SÃ£o Francisco Craton.	https://doi.org/10.1016/j.precamres.2015.05.027
R15997	1	Tang, Y et al.	2017	Geological Journal	52(S1)	449—462	Provenance of Middle to Late Triassic sedimentary rocks in the Zoige Depression in the NE part of the Songpan—Ganzi Flysch Basin: Petrography, heavy minerals, and zircon U—Pb geochronology.	https://doi.org/10.1002/gj.3001
R15999	1	Galin, T et al.	2017	Gondwana Research	51	209—233	Provenance of the Cretaceous—Eocene Rajang Group submarine fan, Sarawak, Malaysia from light and heavy mineral assemblages and U-Pb zircon geochronology.	https://doi.org/10.1016/j.gr.2017.07.016
R16000	1	Jaya, A et al.	2017	Lithos	292	96—110	LA-ICP-MS zircon U—Pb and muscovite K—Ar ages of basement rocks from the south arm of Sulawesi, Indonesia.	https://doi.org/10.1016/j.lithos.2017.08.023
R16001	1	Hennig, J et al.	2016	Gondwana Research	32	41—63	U-Pb zircon geochronology of rocks from west Central Sulawesi, Indonesia: Extension-related metamorphism and magmatism during the early stages of mountain building.	http://dx.doi.org/10.1016/j.gr.2014.12.012
R16002	1	Craven, SJ & Daczko, NR	2017	Australian J Earth Sci	64	401—418	The Keepit arc: provenance of sedimentary rocks in the central Tablelands Complex, southern New England Orogen, Australia, as recorded by detrital zircon.	https://doi.org/10.1080/08120099.2017.1297329
R16005	1	Weber, B et al.	2016	J Nat Gas Sci Engineer	31	459—473	Age and provenance of Late Miocene-Early Pliocene sedimentary rocks from the Patao high hydrocarbon reservoir offshore NE Venezuela — U-Pb detrital zircon age, Sm-Nd isotope, and biostratigraphic data.	https://doi.org/10.1016/j.jngse.2016.03.058
R16029	1	Reno, BL et al.	2016	Northern Terr Geo Survey	2016â€“004	1—32	Summary of results. NTGS laser ablation ICP-MS in situ monazite and xenotime geochronology project: Arunta Region.	https://geoscience.nt.gov.au/gemis/ntgsjspui/handle/1/83002
R16032	1	Kositcin, N et al.	2017	Northern Terr Geo Survey	2017â€“012	1—64	Summary of results. Joint NTGS—GA geochronology project: greater McArthur Basin.	https://geoscience.nt.gov.au/gemis/ntgsjspui/handle/1/86834
R16038	1	Kositcin, N et al.	2014	Northern Terr Geo Survey	2014â€“005	1—24	Summary of results. Joint NTGS—GA geochronology project: Amadeus Basin, Arunta Region and Murphy Province.	https://geoscience.nt.gov.au/gemis/ntgsjspui/handle/1/82466
R16054	1	Pertille, J et al.	2017	Intl Geology Review	59	1532—1560	Reconstructing the Cryogenian—Ediacaran evolution of the Porongos fold and thrust belt, Southern Brasiliano Orogen, based on Zircon U—Pb—Hf—O isotopes.	https://doi.org/10.1080/00206814.2017.1285257
R16057	1	Priyatkina, N et al.	2017	Intl Geology Review	59	1632—1656	The Proterozoic evolution of northern Siberian Craton margin: a comparison of U—Pb—Hf signatures from sedimentary units of the Taimyr orogenic belt and the Siberian platform.	https://doi.org/10.1080/00206814.2017.1289341
R16077	1	Blewett, RS et al.	1998	Precambrian Research	89	101—127	U-Pb zircon and Sm-Nd geochronology of the Mesoproterozoic of North Queensland: implications for a Rodinian connection with the Belt supergroup of North America.	https://doi.org/10.1016/S0301-9268(98)00030-8
R16208	1	Boher, M et al.	1992	J Geophysical Research	97	345—369	Crustal growth in West Africa at 2.1 Ga.	https://doi.org/10.1029/91JB01640
R16220	1	Ranta, JP et al.	2015	Precambrian Research	266	246—259	U—Pb and Sm—Nd isotopic constraints on the evolution of the Paleoproterozoic Perapohja Belt, northern Finland.	https://doi.org/10.1016/j.precamres.2015.05.018
R16241	1	Swain, G et al.	2005	Precambrian Research	141	106—136	Provenance and tectonic development of the late Archaean Gawler Craton, Australia; U—Pb zircon, geochemical and Sm—Nd isotopic implications.	https://doi.org/10.1016/j.precamres.2005.08.004
R16323	1	Andersen, T et al.	2016	Gondwana Research	34	129—148	How far can we trust provenance and crustal evolution information from detrital zircons? A South African case study.	http://dx.doi.org/10.1016/j.gr.2016.03.003
R16349	1	Rocchi, S et al.	2015	Lithos	232	84—99	Time—space focused intrusion of genetically unrelated arc magmas in the early Paleozoic Ross—Delamerian Orogen (Morozumi Range, Antarctica).	https://doi.org/10.1016/j.lithos.2015.06.006
R16405	1	Do Couto, D et al.	2016	Intl J Earth Science	105	557—579	Monazite U—Th—Pb EPMA and zircon U—Pb SIMS chronological constraints on the tectonic, metamorphic, and thermal events in the inner part of the Variscan orogen, example from the Sioule series, French Massif Central.	https://doi.org/10.1007/s00531-015-1184-0
R16406	1	Dinis, PA et al.	2016	Intl J Earth Science	105	727—745	Detrital zircon geochronology of the Cretaceous succession from the Iberian Atlantic Margin: palaeogeographic implications.	https://doi.org/10.1007/s00531-015-1221-z
R16409	1	Georgiev, N et al.	2016	Intl J Earth Science	105	1985—2012	Structure and U—Pb zircon geochronology of an Alpine nappe stack telescoped by extensional detachment faulting (Kulidzhik area, Eastern Rhodopes, Bulgaria).	https://doi.org/10.1007/s00531-016-1293-4
R16412	1	Wang, Y et al.	2017	Intl J Earth Science	106	1409—1427	Provenance and paleogeography of the Mesozoic strata in the Muang Xai Basin, northern Laos: petrology, whole-rock geochemistry, and U—Pb geochronology constraints.	https://doi.org/10.1007/s00531-017-1469-6
R16413	1	Pozsgai, E et al.	2017	Intl J Earth Science	106	2005—2024	Provenance of the Upper Triassic siliciclastics of the Mecsek Mountains and Villany Hills (Pannonian Basin, Hungary): constraints to the Early Mesozoic paleogeography of the Tisza Megaunit.	https://doi.org/10.1007/s00531-016-1406-0
R16414	1	Abubaker, A et al.	2017	Intl J Earth Science	106	2445—2459	First U—Pb geochronology on detrital zircons from Early-Middle Cambrian strata of the Torgau-Doberlug Syncline (eastern Germany) and palaeogeographic implications.	https://doi.org/10.1007/s00531-016-1440-y
R16415	1	Gartner, A et al.	2017	Intl J Earth Science	106	2747—2769	The zircon evidence of temporally changing sediment transportâ€”the NW Gondwana margin during Cambrian to Devonian time (Aoucert and Smara areas, Moroccan Sahara).	https://doi.org/10.1007/s00531-017-1457-x
R16424	1	de Souza, ZS et al.	2016	J South Amer Earth Sci	68	68-96	Generation of continental crust in the northern part of the Borborema Province, northeastern Brazil, from Archaean to Neoproterozoic.	https://doi.org/10.1016/j.jsames.2015.10.006
R16425	1	Frimmel, HE et al.	2006	J African Earth Sci	46	221-239	Provenance and chemostratigraphy of the Neoproterozoic West Congolian Group in the Democratic Republic of Congo	https://doi.org/10.1016/j.jafrearsci.2006.04.010
R20442	1	Nelson, D.A.; Cottle, J.M.	2017	Tectonics	36	3229–3247	Long-Term Geochemical and Geodynamic Segmentation of the Paleo-Pacific Margin of Gondwana: Insight From the Antarctic and Adjacent Sectors	https://doi.org/10.1002/2017TC004611
R20568	1	Hart, N.R. et al.	2016	Geosphere	12	1166–1186	Provenance evolution during progressive rifting and hyperextension using bedrock and detrital zircon U-Pb geochronology, Mauléon Basin, western Pyrenees	https://doi.org/10.1130/ges01273.1
R20569	1	Zak, J. & Slama, J.	2017	Intl Geology Review	60	319-338	How far did the Cadomian ʽterranesʼ travel from Gondwana during early Palaeozoic? A critical reappraisal based on detrital zircon geochronology	https://doi.org/10.1080/00206814.2017.1334599
R20570	1	Lowen, K. et al.	2017	Intl J Earth Science	106	2771–2796	Palaeotethys-related sediments of the Karaburun Peninsula, western Turkey: constraints on provenance and stratigraphy from detrital zircon geochronology	https://doi.org/10.1007/s00531-017-1458-9
R20572	1	Drabon, N. et al.	2017	Geology	45	803–806	Detrital zircon geochronology of sandstones of the 3.6–3.2 Ga Barberton greenstone belt: No evidence for older continental crust	https://doi.org/10.1130/G39255.1
R20573	1	Schwartz, T.M. et al.	2017	Basin Research	29	725-746	Using detrital zircon U‐Pb ages to calculate Late Cretaceous sedimentation rates in the Magallanes‐Austral basin, Patagonia	https://doi.org/10.1111/bre.12198
R20575	1	Rahman, M.J.J. et al.	2017	J Asian Earth Sci	148	277-293	Provenance of the Neogene Surma Group from the Chittagong Tripura Fold Belt, southeast Bengal Basin, Bangladesh: Constraints from whole-rock geochemistry and detrital zircon U-Pb ages	https://doi.org/10.1016/j.jseaes.2017.09.010
R20578	1	Marzoli, A. et al.	2017	Lithos	278	229-239	Proterozoic to Mesozoic evolution of North-West Africa and Peri-Gondwana microplates: Detrital zircon ages from Morocco and Canada	https://doi.org/10.1016/j.lithos.2017.01.016
R20580	1	Paoli, G. et al.	2017	Lithos	277	376-387	Basement provenance revealed by U–Pb detrital zircon ages: A tale of African and European heritage in Tuscany, Italy	https://doi.org/10.1016/j.lithos.2016.11.017
R20581	1	Naidoo, T. et al.	2017	J African Earth Sci	129	307-317	The elusive snowball earth: U-Pb zircon ages from the upper diamictite of the Gifberg Group, South Africa	https://doi.org/10.1016/j.jafrearsci.2017.01.015
R20591	1	Paulsen, T. et al.	2017	Geosphere	13	2085–2093	Detrital zircon ages and trace element compositions of Permian–Triassic foreland basin strata of the Gondwanide orogen, Antarctica	https://doi.org/10.1130/GES01482.1
R20595	1	Das, K. et al.	2017	Sediment Provenance	Ch-15	403-451	Detrital Zircon U-Pb Geochronology, Nd Isotope Mapping, and Sediment Geochemistry From the Singhora Group, Central India: Implications Toward Provenance, Its Shift, and Regional Stratigraphic Correlation	https://doi.org/10.1016/B978-0-12-803386-9.00015-0
R20597	1	Paulsen, T. et al.	2016	New Zealand J Geo Geophys	59	592-597	Zircon U–Pb age constraints for a Cambrian age for metasedimentary rocks at O’Brien Peak, Antarctica	https://doi.org/10.1080/00288306.2016.1182033
R20599	1	Wang, C. et al.	2016	Tectonophysics	677	125-134	Detrital zircon U–Pb geochronology, Lu–Hf isotopes and REE geochemistry constrains on the provenance and tectonic setting of Indochina Block in the Paleozoic	https://doi.org/10.1016/j.tecto.2016.04.008
R20600	1	Kassab, C.M. et al.	2017	Quaternary Research	88	525–536	Exploring the use of zircon geochronology as an indicator of Laurentide Ice Sheet till provenance, Indiana, USA	https://doi.org/10.1017/qua.2017.71
R20606	1	Jiang, Y.D. et al.	2017	Tectonics	36	2305–2331	Neoproterozoic‐Early Paleozoic Peri‐Pacific Accretionary Evolution of the Mongolian Collage System: Insights From Geochemical and U‐Pb Zircon Data From the Ordovician Sedimentary Wedge in the Mongolian Altai	https://doi.org/10.1002/2017TC004533
R20607	1	Chen, M. et al.	2016	Gondwana Research	34	1–15	The early Paleozoic tectonic evolution of the Russian Altai: Implications from geochemical and detrital zircon U–Pb and Hf isotopic studies of meta-sedimentary complexes in the Charysh–Terekta–Ulagan–Sayan suture zone	https://doi.org/10.1016/j.gr.2016.02.011
R20608	1	Lin, T.H. et al.	2017	J Asian Earth Sci	145	641-651	The delimitation between the mature and juvenile crustal provinces in SE Asia: Insights from detrital zircon U-Pb and Hf isotopic data for the Salween drainage, Myanmar	https://doi.org/10.1016/j.jseaes.2017.06.018
R20611	1	Han, Y. et al.	2016	Sedimentary Geology	339	1–12	Detrital zircon provenance constraints on the initial uplift and denudation of the Chinese western Tianshan after the assembly of the southwestern Central Asian Orogenic Belt	https://doi.org/10.1016/j.sedgeo.2016.03.028
R20613	1	Whitehouse, M.J. et al.	2016	Intl Geology Review	58	2046-2064	Neoproterozoic crustal growth at the margin of the East Gondwana continent – age and isotopic constraints from the easternmost inliers of Oman	https://doi.org/10.1080/00206814.2016.1207207
R20614	1	Kabner, A. et al.	2017	GSA Bulletin	129	281–303	Proterozoic–Mesozoic history of the Central Asian orogenic belt in the Tajik and southwestern Kyrgyz Tian Shan: U-Pb, 40Ar/39Ar, and fission-track geochronology and geochemistry of granitoids	https://doi.org/10.1130/B31466.1
R20615	1	Castillo, P. et al.	2017	GSA Bulletin	129	1568–1584	Provenance and age constraints of Paleozoic siliciclastic rocks from the Ellsworth Mountains in West Antarctica, as determined by detrital zircon geochronology	https://doi.org/10.1130/B31686.1
R20616	1	Carter, A. et al.	2017	Earth Planet Sci Lett	458	49-57	Widespread Antarctic glaciation during the Late Eocene	https://doi.org/10.1016/j.epsl.2016.10.045
R20620	1	Demonterova, E.I. et al.	2017	Bull Society Geo France	188	1–29	Early to Middle Jurassic history of the southern Siberian continent (Transbaikalia) recorded in sediments of the Siberian Craton: Sm-Nd and U-Pb provenance study	https://doi.org/10.1051/bsgf/2017009
R20628	1	Vishnevskaya, I.A. et al.	2017	Gondwana Research	51	255-271	Chemostratigraphy and detrital zircon geochronology of the Neoproterozoic Khorbusuonka Group, Olenek Uplift, Northeastern Siberian platform	https://doi.org/10.1016/j.gr.2017.07.010
R20629	1	Isozaki, Y. et al.	2017	J Asian Earth Sci	145	565-575	Greater South China extended to the Khanka block: Detrital zircon geochronology of middle-upper Paleozoic sandstones in Primorye, Far East Russia	https://doi.org/10.1016/j.jseaes.2017.06.027
R20663	1	Frieman, B.M. et al.	2017	Precambrian Research	292	398-416	Constraints on the geodynamic evolution of the southern Superior Province: U-Pb LA-ICP-MS analysis of detrital zircon in successor basins of the Archean Abitibi and Pontiac subprovinces of Ontario and Quebec, Canada	https://doi.org/10.1016/j.precamres.2017.01.027
R20664	1	Hauck, T.E. et al.	2017	Geosphere	13	1149–1172	Northern Laurentian provenance for Famennian clastics of the Jasper Basin (Alberta, Canada): A Sm-Nd and U-Pb detrital zircon study	https://doi.org/10.1130/GES01453.1
R20670	1	Furlanetto, F. et al.	2016	Gondwana Research	39	14-40	The Paleoproterozoic Wernecke Supergroup of Yukon, Canada: Relationships to orogeny in northwestern Laurentia and basins in North America, East Australia, and China	https://doi.org/10.1016/j.gr.2016.06.007
R20671	1	Breitfeld, H.T. et al.	2017	Tectonophysics	694	35–56	A Triassic to Cretaceous Sundaland–Pacific subduction margin in West Sarawak, Borneo	http://dx.doi.org/10.1016/j.tecto.2016.11.034
R20678	1	Padrones, J.T. et al.	2017	J Asian Earth Sci	142	56-76	Imprints of Late Mesozoic tectonomagmatic events on Palawan Continental Block in northern Palawan, Philippines	http://dx.doi.org/10.1016/j.jseaes.2017.01.027
R20680	1	Fielding, I.O.H. et al.	2017	Economic Geology	112	1205–1230	Using In Situ SHRIMP U-Pb Monazite and Xenotime Geochronology to Determine the Age of Orogenic Gold Mineralization: An Example from the Paulsens Mine, Southern Pilbara Craton	https://doi.org/10.5382/econgeo.2017.4507
R20681	1	Boger, S.D. et al.	2017	J Asian Earth Sci	134	330–351	Isotopic (U-Pb, Nd) and geochemical constraints on the origins of the Aileu and Gondwana sequences of Timor	http://dx.doi.org/10.1016/j.jseaes.2016.11.026
R20683	1	Cherry, A.R. et al.	2017	Precambrian Research	300	168-180	Linking Olympic Dam and the Cariewerloo Basin: Was a sedimentary basin involved in formation of the world’s largest uranium deposit?	http://dx.doi.org/10.1016/j.precamres.2017.08.002
R20685	1	Finzel, E.S.	2017	Tectonics	36	1295-1316	Detrital zircon microtextures and U‐PB geochronology of Upper Jurassic to Paleocene strata in the distal North American Cordillera foreland basin	https://doi.org/10.1002/2017tc4549
R20687	1	Slagstad, T. & Kirkland, C.L.	2017	Lithosphere	9	1002-1011	The use of detrital zircon data in terrane analysis: A nonunique answer to provenance and tectonostratigraphic position in the Scandinavian Caledonides	https://doi.org/10.1130/L663.1
R20689	1	Salerno, R.A.	2017	Univ of Minnesota	Thesis	Masters	Neoarchean Deposition, Metamorphism, And Intrusion In Rapid Succession, Vermilion Granitic Complex, Superior Province Of Northern Minnesota	http://hdl.handle.net/11299/190579
R20690	1	McNicoll, V. et al.	2016	Precambrian Research	272	133-149	The world-class Musselwhite BIF-hosted gold deposit, Superior Province, Canada: new high-precision U-Pb geochronology and implications for the geological setting of the deposit and gold exploration	http://dx.doi.org/10.1016/j.precamres.2015.09.029
R20692	1	Guo, Z.X. et al.	2017	J Asian Earth Sci	145	494-511	Tectonostratigraphic evolution of the Mohe-Upper Amur Basin reflects the final closure of the Mongol-Okhotsk Ocean in the latest Jurassic–earliest Cretaceous	http://dx.doi.org/10.1016/j.jseaes.2017.06.020
R20693	1	Ershova, V.B. et al.	2016	Gondwana Research	35	305-322	The De Long Islands: A missing link in unraveling the Paleozoic paleogeography of the Arctic	http://dx.doi.org/10.1016/j.gr.2015.05.016
R20694	1	Kueter, N. et al.	2016	Lithos	265	159-176	Tracing the depositional history of Kalimantan diamonds by zircon provenance and diamond morphology studies	https://doi.org/10.1016/j.lithos.2016.05.003
R20695	1	White, L.T. et al.	2016	Gondwana Research	38	251-272	The provenance of Borneo’s enigmatic alluvial diamonds: A case study from Cempaka, SE Kalimanta	https://doi.org/10.1016/j.gr.2015.12.007
R20699	1	Pirard, C. & Spandler, C.	2017	Gondwana Research	46	79-94	The zircon record of high-pressure metasedimentary rocks of New Caledonia: Implications for regional tectonics of the south-west Pacific	https://doi.org/10.1016/j.gr.2017.03.001
R20700	1	Maxeiner, R.O. et al.	2015	Saskatchewan Geo Survey	2015-4.2	A-8	Age and isotopic results from the La Ronge Horseshoe project: age of the Black Bear Island Lake inlier and provenance of sedimentary assemblages in the western Reindeer Zone	https://publications.saskatchewan.ca/#/products/80177
R20701	1	Lane, L.S. et al.	2015	Geo Survey Canada	open file	7733	Neruokpuk Formation, northern Yukon: U-Pb detrital zircon and Ar-Ar sample descriptions, geochronology data tables and imagery	https://doi.org/10.4095/296831
R20706	1	Capaldi, T.N. et al.	2017	Earth & Planetary Sci Lett	479	83–97	Sediment provenance in contractional orogens: The detrital zircon record from modern rivers in the Andean fold-thrust belt and foreland basin of western Argentina	http://dx.doi.org/10.1016/j.epsl.2017.09.001
R20707	1	Witt, C. et al.	2017	GSA Bulletin	129	415–428	Tracking ancient magmatism and Cenozoic topographic growth within the Northern Andes forearc: Constraints from detrital U-Pb zircon ages	https://doi.org/10.1130/B31530.1
R20708	1	Perez, N.D. et al.	2016	Geological Magazine	153	1013-1041	Andean shortening, inversion and exhumation associated with thin- and thick-skinned deformation in southern Peru	https://doi.org/10.1017/S0016756816000121
R20719	1	Gomez, A.R.	2016	Univ Texas Christian	Thesis	Masters	Provenance of Cretaceous–Pliocene Clastic Sediments in the Táchira Saddle, Western Venezuela, and Implications for Sediment Dispersal Patterns in the Northern Andes	https://search.proquest.com/openview/9272d60275f852ba854d43cb4d4f743f/1?pq-origsite=gscholar&cbl=18750&diss=y
R20721	1	Klein, E.L. et al.	2017	Intl Geology Review	59	864-883	Deposition and tectonic setting of the Palaeoproterozoic Castelo dos Sonhos metasedimentary formation, Tapajós Gold Province, Amazonian Craton, Brazil: age and isotopic constraints	https://doi.org/10.1080/00206814.2016.1237311
R20722	1	Rainbird, R.H. et al.	2017	GSA Bulletin	129	1408–1423	Zircon provenance data record the lateral extent of pancontinental, early Neoproterozoic rivers and erosional unroofing history of the Grenville orogen	https://doi.org/10.1130/B31695.1
R20725	1	Rayner, N.M.	2015	Canada-Nunavut Geosci Summary	2015	95–106	Uranium-lead geochronology of eastern Meta Incognita Peninsula, southern Baffin Island, Nunavut	http://cngo.ca/summary-of-activities/2015/
R20727	1	Sanborn-Barrie, M. et al.	2017	Gondwana Research	51	289-309	The Laurentia – West Greenland connection at 1.9Ga: New insights from the Rinkian fold belt	https://doi.org/10.1016/j.gr.2017.07.002
R20730	1	Bader, N.A. et al.	2017	Quaternary Sci Reviews	159	88-102	East Antarctic ice sheet stability recorded in a high-elevation ice-cored moraine	https://doi.org/10.1016/j.quascirev.2016.12.005
R20731	1	Mulder, J.A. et al.	2015	Geology	43	759-762	Mesoproterozoic Tasmania: Witness to the East Antarctica–Laurentia connection within Nuna	https://doi.org/10.1130/G36850.1
R20732	1	Pierce, E.L. et al.	2014	Earth-Science Rev	138	156-178	A comparison of detrital U–Pb zircon, 40Ar/39Ar hornblende, 40Ar/39Ar biotite ages in marine sediments off East Antarctica: Implications for the geology of subglacial terrains and provenance studies	https://doi.org/10.1016/j.earscirev.2014.08.010
R20751	1	McNeill, L.C. et al.	2017	Earth & Planetary Sci Lett	475	134-142	Understanding Himalayan erosion and the significance of the Nicobar Fan	https://doi.org/10.1016/j.epsl.2017.07.019
R20752	1	Wiley, K.S.	2017	Univ - West Virginia	Thesis	6951	Provenance of Syn-rift Clastics in the Eastern Gulf of Mexico: Insight from U-Pb Detrital Zircon Geochronology and Thin Sections	https://researchrepository.wvu.edu/etd/6951
R20757	1	Menard, J.A.	2017	Ontario Geo Survey	Open File	6333	Sedimentary provenance of the Elliot Lake and Hough Lake groups, Huronian Supergroup, Sudbury area	http://www.geologyontario.mndm.gov.on.ca/mndmaccess/mndm_dir.asp?type=pub&id=MRD386
R20760	1	Hoiland, C.W. et al.	2017	Geo Soc London Spec Pub	460	121-158	Detrital zircon U–Pb geochronology and Hf isotope geochemistry of metasedimentary strata in the southern Brooks Range: constraints on Neoproterozoic–Cretaceous evolution of Arctic Alaska	https://doi.org/10.1144/SP460.16
R20763	1	Dumitru, T.A. et al.	2015	Intl Geology Review	57	767-800	Detrital zircon U–Pb reconnaissance of the Franciscan subduction complex in northwestern California	https://doi.org/10.1080/00206814.2015.1008060
R20765	1	Ortega-Flores, B. et al.	2016	Geological Magazine	153	696-717	The Mesozoic successions of western Sierra de Zacatecas, Central Mexico: provenance and tectonic implications	https://doi.org/10.1017/S0016756815000977
R20766	1	Liu, Y. et al.	2017	Geological Magazine	154	558-570	Detrital zircon U–Pb ages and Hf isotopic composition of the Ordovician Duguer quartz schist, central Tibetan Plateau: constraints on tectonic affinity and sedimentary source regions	https://doi.org/10.1017/S0016756816000212
R20767	1	Adams, C.J. et al.	2017	Geological Magazine	154	661-682	Perspectives on Cretaceous Gondwana break-up from detrital zircon provenance of southern Zealandia sandstones	https://doi.org/10.1017/S0016756816000285
R20768	1	Elliot, D.H. et al.	2017	Geological Magazine	154	777-803	The Lower Jurassic Hanson Formation of the Transantarctic Mountains: implications for the Antarctic sector of the Gondwana plate margin	https://doi.org/10.1017/S0016756816000388
R20776	1	Catalan, J.R.M. et al.	2016	Geological Magazine	153	38-60	Relationships between syn-orogenic sedimentation and nappe emplacement in the hinterland of the Variscan belt in NW Iberia deduced from detrital zircons	https://doi.org/10.1017/S001675681500028X
R20780	1	Naydenov, K.V. et al.	2016	Intl J Earth Science	105	695–712	The geology of the Matala Dome: an important piece of the Pan-African puzzle in Central Zambia	https://doi.org/10.1007/s00531-015-1222-y
R20781	1	Ghiglione, M.C. et al.	2015	Cretaceous Research	55	116-128	U-Pb zircon ages from the northern Austral basin and their correlation with the Early Cretaceous exhumation and volcanism of Patagonia	http://dx.doi.org/10.1016/j.cretres.2015.02.006
R20786	1	Lundmark, A.M. & Lamminen, J.	2016	Precambrian Research	275	197–208	The provenance and setting of the Mesoproterozoic Dala Sandstone, western Sweden, and paleogeographic implications for southwestern Fennoscandia	http://dx.doi.org/10.1016/j.precamres.2016.01.003
R20787	1	Chen, M. et al.	2015	Lithos	233	223-236	Neoproterozoic–middle Paleozoic tectono-magmatic evolution of the Gorny Altai terrane, northwest of the Central Asian Orogenic Belt: Constraints from detrital zircon U–Pb and Hf-isotope studies	http://dx.doi.org/10.1016/j.lithos.2015.03.020
R20792	1	Archibald, D.B. et al.	2015	Tectonophysics	662	167-182	Towards unravelling the Mozambique Ocean conundrum using a triumvirate of zircon isotopic proxies on the Ambatolampy Group, central Madagascar	https://doi.org/10.1016/j.tecto.2015.02.018
R20797	1	Lamminen, J. et al.	2015	Geological Magazine	152	80-105	Provenance and rift basin architecture of the Neoproterozoic Hedmark Basin, South Norway inferred from U–Pb ages and Lu–Hf isotopes of conglomerate clasts and detrital zircons	https://doi.org/10.1017/S0016756814000144
R20800	1	Fan, J.J. et al.	2016	Intl Geology Review	58	228–245	Depositional environment and provenance of the upper Permian–Lower Triassic Tianquanshan Formation, northern Tibet: implications for the Palaeozoic evolution of the Southern Qiangtang, Lhasa, and Himalayan terranes in the Tibetan Plateau	http://dx.doi.org/10.1080/00206814.2015.1070108
R20801	1	Brueckner, H.K. et al.	2016	J of Geology	124	541–567	An Orphaned Baltic Terrane in the Greenland Caledonides: A Sm-Nd and Detrital Zircon Study of a High-Pressure/Ultrahigh-Pressure Complex in Liverpool Land	https://doi.org/10.1086/687552
R20808	1	Chen, Y. et al.	2016	Tectonophysics	671	183-201	Detrital zircon U–Pb ages and Hf isotopes of Permo-Carboniferous sandstones in central Inner Mongolia, China: Implications for provenance and tectonic evolution of the southeastern Central Asian Orogenic Belt	https://doi.org/10.1016/j.tecto.2016.01.018
R20809	1	Cai, K. et al.	2016	Tectonophysics	674	182-194	Crustal nature and origin of the Russian Altai: Implications for the continental evolution and growth of the Central Asian Orogenic Belt (CAOB)	https://doi.org/10.1016/j.tecto.2016.02.026
R20810	1	Powerman, V. et al.	2015	Precambrian Research	267	39-71	Interaction between the Central Asian Orogenic Belt (CAOB) and the Siberian craton as recorded by detrital zircon suites from Transbaikalia	https://doi.org/10.1016/j.precamres.2015.05.015
R20811	1	Moore, T.E. et al.	2015	Geosphere	11	93–122	Provenance and detrital zircon geochronologic evolution of lower Brookian foreland basin deposits of the western Brooks Range, Alaska, and implications for early Brookian tectonism	https://doi.org/10.1130/GES01043.1
R20812	1	Chen, M. et al.	2015	Lithos	233	209-222	Detrital zircon record of the early Paleozoic meta-sedimentary rocks in Russian Altai: Implications on their provenance and the tectonic nature of the Altai–Mongolian terrane	https://doi.org/10.1016/j.lithos.2014.11.023
R20813	1	Zhu, C.Y. et al.	2017	Lithos	282	23-32	Detrital zircon U–Pb and Hf isotopic data for meta-sedimentary rocks from the Heilongjiang Complex, northeastern China and tectonic implications	https://doi.org/10.1016/j.lithos.2017.03.001
R20814	1	Rodrigues, B. et al.	2015	J Geo Society London	172	294-308	Detrital zircon geochronology of the Carboniferous Baixo Alentejo Flysch Group (South Portugal); constraints on the provenance and geodynamic evolution of the South Portuguese Zone	https://doi.org/10.1144/jgs2013-084
R20815	1	Gee, D.G. et al.	2015	Precambrian Research	265	40-56	Detrital zircon signatures of the Baltoscandian margin along the Arctic Circle Caledonides in Sweden: The Sveconorwegian connection	https://doi.org/10.1016/j.precamres.2015.05.012
R20818	1	Margalef, A. et al.	2016	Tectonophysics	681	124-134	Detrital zircons from the Ordovician rocks of the Pyrenees: Geochronological constraints and provenance	https://doi.org/10.1016/j.tecto.2016.03.015
R20819	1	Chatzaras, V. et al.	2016	Intl J Earth Science	105	1881–1899	Tracking the late Paleozoic to early Mesozoic margin of northern Gondwana in the Hellenides: paleotectonic constraints from U–Pb detrital zircon ages	https://doi.org/10.1007/s00531-016-1298-z
R20821	1	Bolhar, R. et al.	2017	Geochim Cosmochim Acta	215	432-446	Juvenile crust formation in the Zimbabwe Craton deduced from the O-Hf isotopic record of 3.8–3.1 Ga detrital zircons	https://doi.org/10.1016/j.gca.2017.07.008
R20822	1	Fitzpatrick, S.J.	2017	Univ of Johannesburg	Thesis	Masters	Implications of paleomagnetism and detrital zircon provenance of the Koras Group of the Kalahari Craton within the Supercontinent Rodinia	http://hdl.handle.net/10210/267721
R20823	1	Kasbohm, J. et al.	2016	Geo Soc London Spec Pub	424	145-165	Palaeomagnetic and geochronological data from Late Mesoproterozoic redbed sedimentary rocks on the western margin of Kalahari craton	https://doi.org/10.1144/SP424.4
R20829	1	Gursu, S. et al.	2017	J of Geology	125	165-202	Laser Ablation Inductively Coupled Plasma Mass Spectrometry U-Pb Dating of Detrital and Magmatic Zircons of Glacial Diamictites and Pebbles in Late Ordovician Sediments of the Taurides and Southeast Anatolian Autochthon Belt, Turkey: Indications for Their Arabian-Nubian Provenance	https://doi.org/10.1086/690199
R20831	1	Elliot, D.H. et al.	2015	Gondwana Research	28	152-164	Age provinces in the Antarctic craton: Evidence from detrital zircons in Permian strata from the Beardmore Glacier region, Antarctica	https://doi.org/10.1016/j.gr.2014.03.013
R20832	1	Paulsen, T.S. et al.	2015	Gondwana Research	27	377-391	Detrital mineral ages from the Ross Supergroup, Antarctica: Implications for the Queen Maud terrane and outboard sediment provenance on the Gondwana margin	https://doi.org/10.1016/j.gr.2013.10.006
R20834	1	Meaney, K.J.	2017	Univ of Adelaide	Thesis	PhD	Proterozoic crustal growth in the southeastern Gawler Craton: the development of the Barossa Complex, and an assessment of the detrital zircon method	http://hdl.handle.net/2440/114255
R20837	1	Markwitz, V. et al.	2017	Tectonics	36	2477–2496	Variations in zircon provenance constrain age and geometry of an Early Paleozoic rift in the Pinjarra Orogen, East Gondwana	https://doi.org/10.1002/2017TC004696
R20840	1	Nazari-Dehkordi, T. et al.	2017	Australian J Earth Sci	64	723-741	Provenance, tectonic setting and source of Archean metasedimentary rocks of the Browns Range Metamorphics, Tanami Region, Western Australia	http://dx.doi.org/10.1080/08120099.2017.1355844
R20842	1	Turkina, O.M. et al.	2017	Russian Geology Geophys	58	1018-1031	U–Pb age of zircon from paragneisses in granulite terrane of the Sharyzhalgai uplift (southwest of the Siberian craton): evidence for the Archean sedimentation and evolution of continental crust from Eoarchean to Mesoarchean	http://dx.doi.org/10.1016/j.rgg.2016.07.007
R20843	1	Xu, J. et al.	2016	GSA Bulletin	129	3–22	Early Miocene continental-scale sediment supply to the Gulf of Mexico Basin based on detrital zircon analysis	https://doi.org/10.1130/B31465.1
R20844	1	Ply, D.	2016	Univ of Arkansas	Thesis	Masters	Resolving Paragneiss Provenance at Grollier Lake in the Athabasca Granulite Terrane, Western Canadian Shield	http://scholarworks.uark.edu/etd/1563
R31732	1	Macdonald, F.A. et al.	2014	Geology	42	539–542	A newly identifi ed Gondwanan terrane in the northern Appalachian Mountains: Implications for the Taconic orogeny and closure of the Iapetus Ocean	https://doi.org/10.1130/G35659.1
R31765	1	Davis W.J. et al.	2015	Precambrian Research	269	296-310	Characterization of the Paleoproterozoic Hottah terrane, Wopmay Orogen using multi-isotopic (U-Pb, Hf and O) detrital zircon analyses: An evaluation of linkages to northwest Laurentian Paleoproterozoic domains	https://doi.org/10.1016/j.precamres.2015.08.012
R14228	2	Naidoo, T et al.	2018	Intl J Earth Science	107	409—429	Evidence of early Archean crust in northwest Gondwana, from U—Pb and Hf isotope analysis of detrital zircon, in Ediacaran surpacrustal rocks of northern Spain	http://dx.doi.org/10.1007/s00531-017-1500-y
R14821	2	De los Santos, MG et al.	2018	Basin Research	30	401—423	Magnetostratigraphy, age and depositional environment of the Lobo Formation, southwest New Mexico: Implications for the Laramide orogeny in the southern Rocky Mountains	http://dx.doi.org/10.1111/bre.12226
R15638	2	Sawada, H et al.	2018	Geoscience Frontiers	9	1099—1115	Secular change in lifetime of granitic crust and the continental growth: A new view from detrital zircon ages of sandstones	http://dx.doi.org/10.1016/j.gsf.2016.11.010
R15643	2	Yang, ZN et al.	2018	Precambrian Research	309	248—270	Early crustal evolution of the eastern Yangtze Block: Evidence from detrital zircon U-Pb ages and Hf isotopic composition of the Neoproterozoic Huashan Group in the Dahongshan area	http://dx.doi.org/10.1016/j.precamres.2017.05.011
R15701	2	Wang, Q & Wilde, SA	2018	Gondwana Research	55	74-91	New constraints on the Hadean to Proterozoic history of the Jack Hills belt, Western Australia	https://doi.org/10.1016/j.gr.2017.11.008
R15703	2	Wilson, AH & Zeh, A	2018	Precambrian Research	305	177-196	U-Pb and Hf isotopes of detrital zircons from the Pongola Supergroup: Constraints on deposition ages, provenance and Archean evolution of the Kaapvaal craton	https://doi.org/10.1016/j.precamres.2017.12.020
R15712	2	Lin, W et al.	2018	Tectonophysics	722	69-105	Detrital zircon age patterns from turbidites of the Balagne and Piedmont nappes of Alpine Corsica (France): Evidence for an European margin source	https://doi.org/10.1016/j.tecto.2017.09.015
R15725	2	Priyatkina, N et al.	2018	Precambrian Research	305	197-217	The Neoproterozoic evolution of the western Siberian Craton margin: U-Pb-Hf isotopic records of detrital zircons from the Yenisey Ridge and the Prisayan Uplift	https://doi.org/10.1016/j.precamres.2017.12.014
R15759	2	Bicca, MM et al.	2018	J African Earth Sci	138	42-57	Precambrian-Cambrian provenance of Matinde Formation, Karoo Supergroup, northwestern Mozambique, constrained from detrital zircon U-Pb age and Lu-Hf isotope data	https://doi.org/10.1016/j.jafrearsci.2017.10.013
R15773	2	Abdullayev, NR et al.	2018	Basin Research	30	835—862	Detrital zircon and apatite constraints on depositional ages, sedimentation rates and provenance: Pliocene Productive Series, South Caspian Basin, Azerbaijan.	https://doi.org/10.1111/bre.12283
R15779	2	Avigad, D et al.	2018	Intl J Earth Science	107	2803—2818	Cadomian metasediments and Ordovician sandstone from Corsica: detrital zircon U—Pb—Hf constrains on their provenance and paleogeography.	https://doi.org/10.1007/s00531-018-1629-3
R15780	2	Barbey, P et al.	2018	Precambrian Research	305	91—110	The Marbat metamorphic core-complex (Southern Arabian Peninsula): Reassessment of the evolution of a Neoproterozoic island-arc from petrological, geochemical and U-Pb zircon data.	https://doi.org/10.1016/j.precamres.2017.12.013
R15781	2	Basori, MBI et al.	2018	Geological Journal	53	2908—2917	Implications of U—Pb detrital zircon geochronology analysis for the depositional age, provenance, and tectonic setting of continental Mesozoic formations in the East Malaya Terrane, Peninsular Malaysia.	https://doi.org/10.1002/gj.3131
R15783	2	Breitfeld, HT & Hall, R	2018	Gondwana Research	63	34—64	The eastern Sundaland margin in the latest Cretaceous to Late Eocene: Sediment provenance and depositional setting of the Kuching and Sibu Zones of Borneo.	https://doi.org/10.1016/j.gr.2018.06.001
R15784	2	Card, CD et al.	2018	Precambrian Research	307	51—65	Characterising the southern part of the Hearne Province: A forgotten part of Canadaâ€™s shield revisited.	https://doi.org/10.1016/j.precamres.2018.01.002
R15789	2	Colpron, M et al.	2018	GSA Special Papers	541	Ch.19—Ch.19	Detrital zircon Uâ€Pb geochronological and Hf isotopic constraints on the geological evolution of North Yukon, in Piepjohn, K et al. (eds.) Circumâ€Arctic Structural Events: Tectonic Evolution of the Arctic Margins and Transâ€Arctic Links with Adjacent Orogens.	https://doi.org/10.1130/2018.2541(19)
R15792	2	De Pelsmaeker, E et al.	2018	Gondwana Research	54	180—204	Source-to-sink dynamics in the Kyrgyz Tien Shan from the Jurassic to the Paleogene: Insights from sedimentological and detrital zircon U-Pb analyses.	https://doi.org/10.1016/j.gr.2017.09.004
R15794	2	Domenech, M et al.	2018	Terra Nova	30	310—318	Detrital zircon U—Pb provenance and palaeogeography of Triassic rift basins in the Marrakech High Atlas.	https://doi.org/10.1111/ter.12340
R15795	2	Dong, Y et al.	2018	Gondwana Research	56	51—68	Convergence history of the Jiamusi and Songnen-Zhangguangcai Range massifs: Insights from detrital zircon U-Pb geochronology of the Yilan Heilongjiang Complex, NE China.	https://doi.org/10.1016/j.gr.2017.12.008
R15796	2	Dumoulin, JA et al.	2018	Geosphere	14	367—394	Neoproterozoic—early Paleozoic provenance evolution of sedimentary rocks in and adjacent to the Farewell terrane (interior Alaska).	https://doi.org/10.1130/GES01470.1
R15805	2	Garzanti, E et al.	2018	Basin Research	30	1098—1117	The zircon story of the Nile: Timeâ€structure maps of source rocks and discontinuous propagation of detrital signals.	https://doi.org/10.1111/bre.12293
R15811	2	Hara, H et al.	2018	J Asian Earth Sci	151	112—130	Permian arc evolution associated with Panthalassa subduction along the eastern margin of the South China block, based on sandstone provenance and U—Pb detrital zircon ages of the Kurosegawa belt, Southwest Japan.	https://doi.org/10.1016/j.jseaes.2017.10.025
R15813	2	Hau, BV et al.	2018	Geosciences Journal	22	549—568	Neoproterozoic deposition and Triassic metamorphism of metasedimentary rocks in the Nam Co Complex, Song Ma Suture Zone, NW Vietnam.	https://doi.org/10.1007/s12303-018-0026-z
R15815	2	Hennig, J et al.	2018	J Sedimentary Research	88	495—515	U-PB Zircon Ages and Provenance of Upper Cenozoic Sediments from the Da Lat Zone, SE Vietnam: Implications For an Intra-Miocene Unconformity and Paleo-Drainage of the Proto—Mekong River.	https://doi.org/10.2110/jsr.2018.26
R15816	2	Hill, CM et al.	2018	Precambrian Research	314	428—433	New U-Pb geochronology evidence for 2.3?Ga detrital zircon grains in the youngest Huronian Supergroup formations, Canada.	https://doi.org/10.1016/j.precamres.2018.07.001
R15817	2	Hofig, DF et al.	2018	Precambrian Research	306	189—208	Detrital zircon geochronology (U-Pb LA-ICP-MS) of syn-orogenic basins in SW Gondwana: New insights into the Cryogenian-Ediacaran of Porongos Complex, Dom Feliciano Belt, southern Brazil.	https://doi.org/10.1016/j.precamres.2017.12.031
R15818	2	Holm, RJ & Poke, B	2018	Cogent Geoscience	4	1450198—1450198	Petrology and crustal inheritance of the Cloudy Bay Volcanics as derived from a fluvial conglomerate, Papuan Peninsula (Papua New Guinea): An example of geological inquiry in the absence of in situ outcrop.	https://doi.org/10.1080/23312041.2018.1450198
R15821	2	Hunter, RC et al.	2018	Precambrian Research	310	114—132	Geology, lithogeochemistry and U-Pb geochronology of the Aberdeen Lake area, Nunavut: New insights into the Neoarchean tectonic evolution of the central Rae domain.	https://doi.org/10.1016/j.precamres.2018.02.024
R15823	2	Kanouo, NS et al.	2018	Minerals	8	194—194	Trace Element and U—Pb Core Age for Zircons from Western Meiganga Gold Placer, Cameroon: Their Genesis and Archean-Proterozoic Sources.	https://doi.org/10.3390/min8050194
R15828	2	Kitano, I et al.	2018	J Asian Earth Sci	156	122—144	Detrital zircon and igneous protolith ages of high-grade metamorphic rocks in the Highland and Wanni Complexes, Sri Lanka: Their geochronological correlation with southern India and East Antarctica.	https://doi.org/10.1016/j.jseaes.2018.01.017
R15833	2	Li, XH et al.	2018	Geophysical Res Letters	45	3001—3008	Old Continental Crust Underlying Juvenile Oceanic Arc: Evidence From Northern Arabianâ€Nubian Shield, Egypt.	https://doi.org/10.1002/2018GL077121
R15834	2	Linnemann, U et al.	2018	Intl J Earth Science	107	885—911	A ~565 Ma old glaciation in the Ediacaran of peri-Gondwanan West Africa.	https://doi.org/10.1007/s00531-017-1520-7
R15836	2	Moecher, DP et al.	2018	J of Geology	126	25—39	Zircon U-Pb Geochronology of Two Basement Cores (Kentucky, USA): Implications for Late Mesoproterozoic Sedimentation and Tectonics in the Eastern Midcontinent.	https://doi.org/10.1086/694825
R15840	2	Nanayama, F et al.	2018	Island Arc	27	e12234—e12234	U—Pb zircon ages of the Nakanogawa Group in the Hidaka Belt, northern Japan: Implications for its provenance and the protolith of the Hidaka metamorphic rocks.	https://doi.org/10.1111/iar.12234
R15843	2	Nguyen, HH et al.	2018	Sedimentary Geology	373	228—238	Provenance, routing and weathering history of heavy minerals from coastal placer deposits of southern Vietnam.	https://doi.org/10.1016/j.sedgeo.2018.06.008
R15845	2	Ortega-Flores, B et al.	2019	Intl Geology Review	61	915-935	Provenance analysis of Oligocene sandstone from the Cerro PelÃ³n area, southern Gulf of Mexico.	https://doi.org/10.1080/00206814.2018.1476922
R15847	2	Petersson, A et al.	2018	Chemical Geology	479	259—271	Birimian crustal growth in the West African Craton: U-Pb, O and Lu-Hf isotope constraints from detrital zircon in major rivers.	https://doi.org/10.1016/j.chemgeo.2018.01.021
R15848	2	Phillips, LJ et al.	2018	Australian J Earth Sci	65	465—481	Detrital zircon U—Pb geochronology of Permian strata in the Galilee Basin, Queensland, Australia.	https://doi.org/10.1080/08120099.2018.1467261
R15849	2	Pinto, L et al.	2018	Palaeogeo Palaeoclim Palaeoeco	492	104—125	Geochemistry of heavy minerals and U—Pb detrital zircon geochronology in the Manantiales Basin: Implications for Frontal Cordillera uplift and foreland basin connectivity in the Andes of central Argentina.	https://doi.org/10.1016/j.palaeo.2017.12.017
R15851	2	Qasim, M et al.	2018	Geochem Geophys Geosyst	19	1636—1659	Tectonic Implications of Detrital Zircon Ages From Lesser Himalayan Mesozoicâ€Cenozoic Strata, Pakistan.	https://doi.org/10.1002/2017GC006895
R15855	2	Robinson, FA et al.	2018	Precambrian Research	311	247—261	Preliminary detrital zircon signatures from the southern Asir terrane, Saudi Arabia: A link to Yemen or the Nubian Shield?	https://doi.org/10.1016/j.precamres.2018.04.017
R15857	2	Sang, M et al.	2018	J Asian Earth Sci	153	9—41	Structural styles and zircon ages of the South Tianshan accretionary complex, Atbashi Ridge, Kyrgyzstan: Insights for the anatomy of ocean plate stratigraphy and accretionary processes.	https://doi.org/10.1016/j.jseaes.2017.07.052
R15859	2	Schannor, MS et al.	2019	Geoscience Frontiers	10	611—628	SÃ£o Francisco—Congo Craton break-up delimited by U—Pb—Hf isotopes and trace-elements of zircon from metasediments of the AraÃ§uaÃ­ Belt.	https://doi.org/10.1016/j.gsf.2018.02.011
R15870	2	Takamura, Y et al.	2018	Geoscience Frontiers	9	355—375	Detrital zircon geochronology of the LÃ¼tzow-Holm Complex, East Antarctica: Implications for Antarctica—Sri Lanka correlation.	https://doi.org/10.1016/j.gsf.2017.08.006
R15876	2	Ulgen, SC et al.	2018	Geodinamica Acta	30	212—224	The Strandja Massif and the Ä°stanbul Zone were once parts of the same palaeotectonic unit: new data from Triassic detrital zircons.	https://doi.org/10.1080/09853111.2018.1475447
R15877	2	Viglietti, A et al.	2018	J African Earth Sci	143	59—66	U-Pb detrital zircon dates and provenance data from the Beaufort Group (Karoo Supergroup) reflect sedimentary recycling and air-fall tuff deposition in the Permo-Triassic Karoo foreland basin.	https://doi.org/10.1016/j.jafrearsci.2017.11.006
R15878	2	White, CE et al.	2018	Canadian J Earth Sci	55	589—603	U—Pb (zircon) ages and provenance of the White Rock Formation of the Rockville Notch Group, Meguma terrane, Nova Scotia, Canada: evidence for the â€œSardian gapâ€ and West African origin.	https://doi.org/10.1139/cjes-2017-0196
R15879	2	Yan, Y et al.	2018	Tectonics	37	1063—1076	Zircon Uâ€Pb Chronology and Hf Isotope From the Palawanâ€Mindoro Block, Philippines: Implication to Provenance and Tectonic Evolution of the South China Sea.	https://doi.org/10.1002/2017TC004942
R15880	2	Yang, B et al.	2018	Precambrian Research	304	140—155	Spatial and temporal variation in detrital zircon age provenance of the hydrocarbon-bearing upper Roper Group, Beetaloo Sub-basin, Northern Territory, Australia.	https://doi.org/10.1016/j.precamres.2017.10.025
R15882	2	Zhang, CL et al.	2018	Tectonophysics	723	27—40	Tectonic evolution of the NE section of the Pamir Plateau: New evidence from field observations and zircon U-Pb geochronology.	https://doi.org/10.1016/j.tecto.2017.11.036
R15883	2	Zhang, X et al.	2018	J Geophysical Research	123	6097—6110	Detrital zircons dismember Sibumasu in East Gondwana.	https://doi.org/10.1029/2018JB015780
R15886	2	McKenzie, NR et al.	2018	Geology	46	275—278	Continental growth histories revealed by detrital zircon trace elements: A case study from India.	https://doi.org/10.1130/G39973.1
R15928	2	Yang, S et al.	2019	J Asian Earth Sci	175	213-229	Detrital zircon age spectra of the Gurvan Sayhan accretionary complex in South Mongolia: Constraints on the Late Paleozoic evolution of the southern Central Asian Orogenic Belt	https://doi.org/10.1016/j.jseaes.2018.07.041
R15960	2	Li, Y et al.	2018	Precambrian Research	315	179—200	Tectonic affinity and evolution of the Precambrian Qilian block: Insights from petrology, geochemistry and geochronology of the Hualong Group in the Qilian Orogen, NW China	https://doi.org/10.1016/j.precamres.2018.07.025
R15962	2	Klein, EL et al.	2018	J Geo Survey Brazil	1	31—42	The Novo Progresso Formation, TapajÃ³s Gold Province, Amazonian Craton: zircon U-Pb and Lu-Hf constraints on the maximum depositional age, reconnaissance provenance study, and tectonic implications.	https://doi.org/10.29396/jgsb.2018.v1.n1.3
R15966	2	Babinski, M et al.	2018	J South Amer Earth Sci	85	6—42	Comparing two arms of an orogenic belt during Gondwana amalgamation: Age and provenance of the CuiabÃ¡ Group, northern Paraguay Belt, Brazil.	https://doi.org/10.1016/j.jsames.2018.04.009
R15967	2	Paula-Santos, GM & Babinski, M	2018	Brazilian J Geology	48	51—74	Sedimentary provenance in the southern sector of the SÃ£o Francisco Basin, SE Brazil.	http://dx.doi.org/10.1590/2317-4889201820170061
R15970	2	Nieminski et al.	2018	GSA Bulletin	131	355—371	Provenance of the Neoproterozoic deep-water Zerrissene Group of the Damara Orogen, Namibia, and paleogeographic implications for the closing of the Adamastor Ocean and assembly of the Gondwana supercontinent.	https://doi.org/10.1130/B32032.1
R15974	2	Vadlamani, R et al.	2018	Polar Science	18	39—47	Zircon U-Pb age constraints for Tonian-early Cryogenian deposition of metasedimentary rocks from the Schirmacher Oasis, East Antarctica: Implications for correlations across the Mozambique Ocean.	https://doi.org/10.1016/j.polar.2018.07.004
R15975	2	Konate, M et al.	2018	Comptes Rendus Geoscience	350	267—278	U—Pb detrital zircon ages of sediments from the Firgoun and Niamey areas (eastern border of West African Craton, West Niger).	https://doi.org/10.1016/j.crte.2018.06.005
R15982	2	Vozarova, A et al.	2019	Intl J Earth Science	108	115—135	Clastic wedge provenance in the Zemplinicum Carboniferous—Permian rocks using the U—Pb zircon age dating (Western Carpathians, Slovakia).	https://doi.org/10.1007/s00531-018-1645-3
R15983	2	Kuribara, Y et al.	2019	Geoscience Frontiers	10	2021-2044	Petrology, geochemistry, and zircon U-Pb geochronology of the Zambezi Belt in Zimbabwe: Implications for terrane assembly in southern Africa.	https://doi.org/10.1016/j.gsf.2018.05.019
R15986	2	Li, D et al.	2019	Intl Geology Review	61	1143-1170	The continental subduction in the evolution of central qiangtang mÃ©lange belt and its tectonic significance.	https://doi.org/10.1080/00206814.2018.1499450
R15987	2	Yan, Z et al.	2019	Basin Research	31	92—113	Late Triassic tectonic inversion in the upper Yangtze Block: insights from detrital zircon U—Pb geochronology from southwestern Sichuan Basin.	https://doi.org/10.1111/bre.12310
R15992	2	Ghienne, JF et al.	2018	Gondwana Research	63	169—178	The impact of the end-Ordovician glaciation on sediment routing systems: A case study from the Meseta (northern Morocco).	https://doi.org/10.1016/j.gr.2018.07.001
R15996	2	Siegesmund, S et al.	2018	Intl J Earth Science	107	2293—2315	Provenance of Austroalpine basement metasediments: tightening up Early Palaeozoic connections between peri-Gondwanan domains of central Europe and Northern Africa.	https://doi.org/10.1007/s00531-018-1599-5
R16006	2	Maldonado, R et al.	2018	J Metamorphic Geo	36	95—124	High-pressure metamorphic evolution of eclogite and associated metapelite from the Chuacus complex (Guatemala Suture Zone): Constraints from phase equilibria modelling coupled with Lu-Hf and U-Pb geochronology.	http://dx.doi.org/10.1111/jmg.12285
R16010	2	Gonzalez, PD et al.	2018	Gondwana Research	63	186—225	Patagonia-Antarctica Early Paleozoic conjugate margins: Cambrian synsedimentary silicic magmatism, U-Pb dating of K-bentonites, and related volcanogenic rocks.	https://doi.org/10.1016/j.gr.2018.05.015
R16012	2	Tucker, NM et al.	2018	Precambrian Research	314	194—220	A tripartite approach to unearthing the duration of high temperature conditions versus peak metamorphism: An example from the Bunger Hills, East Antarctica.	https://doi.org/10.1016/j.precamres.2018.06.006
R16013	2	Hurtado, C et al.	2018	Gondwana Research	63	152—168	Cretaceous-early Paleocene drainage shift of Amazonian rivers driven by Equatorial Atlantic Ocean opening and Andean uplift as deduced from the provenance of northern Peruvian sedimentary rocks (Huallaga basin).	https://doi.org/10.1016/j.gr.2018.05.012
R16017	2	Ducea, MN et al.	2018	Geochem Geophys Geosyst	19	3208—3223	U-Pb detrital zircon geochronology of the lower Danube and its tributaries; implications for the geology of the Carpathians.	https://doi.org/10.1029/2018GC007659
R16021	2	Liu, B et al.	2019	Precambrian Research	320	334—349	Zircon U-Pb-Hf isotope studies of the early Precambrian metasedimentary rocks in the Kongling terrane of the Yangtze Block, South China.	https://doi.org/10.1016/j.precamres.2018.08.017
R16025	2	Li, X et al.	2018	Acta Geologica Sinica	92	1451—1467	New Insights into the Late Triassic Nadigangri Formation of Northern Qiangtang, Tibet, China: Constraints from U-Pb Ages and Hf Isotopes of Detrital and Magmatic Zircons.	http://www.geojournals.cn/dzxben/ch/index.aspx
R16027	2	Munson, TJ et al.	2018	Northern Terr Geo Survey	2018â€“007	1—76	Summary of results. NTGS laser ablation ICP-MS U-Pb and Lu-Hf geochronology project: Roper Group (McArthur Basin), overlying ungrouped units (Beetaloo Sub-basin), Renner Group (Tomkinson Province), and Tijunna Group (Birrindudu Basin).	https://geoscience.nt.gov.au/gemis/ntgsjspui/handle/1/87656
R16034	2	Kositcin, N et al.	2018	Northern Terr Geo Survey	2018â€“005	1—36	Summary of results. Joint NTGS—GA geochronology project: Aileron Province.	https://geoscience.nt.gov.au/gemis/ntgsjspui/handle/1/87168
R16037	2	Kositcin, N et al.	2018	Northern Terr Geo Survey	2017â€“008	1—37	Summary of results. Joint NTGS—GA geochronology project: Arnhem Province.	https://geoscience.nt.gov.au/gemis/ntgsjspui/handle/1/87054
R16041	2	Hajna, J et al.	2018	Precambrian Research	317	159—178	New constraints from detrital zircon ages on prolonged, multiphase transition from the Cadomian accretionary orogen to a passive margin of Gondwana.	https://doi.org/10.1016/j.precamres.2018.08.013
R16042	2	Jabaloy-Sanchez, A et al.	2018	Lithos	318	244—266	U-Pb ages of detrital zircons from the Internal Betics: A key to deciphering paleogeographic provenance and tectonostratigraphic evolution.	https://doi.org/10.1016/j.lithos.2018.07.026
R16043	2	Lopez, C et al.	2018	J South Amer Earth Sci	87	113—138	Zircon U-Pb geochronology of the mesozoic to lower Cenozoic rocks of the Coastal Cordillera in the Antofagasta region (22Â°30'-23Â°00' S): Insights to the Andean tectono-magmatic evolution.	https://doi.org/10.1016/j.jsames.2017.11.005
R16045	2	Ramacciotti, CD et al.	2018	Intl J Earth Science	107	2605—2625	A Cambrian mixed carbonate—siliciclastic platform in SW Gondwana: evidence from the Western Sierras Pampeanas (Argentina) and implications for the early Paleozoic paleogeography of the proto-Andean margin.	https://doi.org/10.1007/s00531-018-1617-7
R16046	2	Sundell, KE et al.	2018	Tectonics	37	1876—1904	Peruvian Altiplano Stratigraphy Highlights Along-Strike Variability in Foreland Basin Evolution of the Cenozoic Central Andes.	https://doi.org/10.1029/2017TC004775
R16051	2	Girelli, TJ et al.	2018	Gondwana Research	56	105—118	Granulite accretion to Rio de la Plata Craton, based on zircon U-Pb-Hf isotopes: Tectonic implications for Columbia Supercontinent reconstruction.	https://doi.org/10.1016/j.gr.2017.12.010
R16052	2	Philipp, RP et al.	2018	J South Amer Earth Sci	88	216—237	Middle Triassic SW Gondwana paleogeography and sedimentary dispersal revealed by integration of stratigraphy and U-Pb zircon analysis: The Santa Cruz Sequence, ParanÃ¡ Basin, Brazil.	https://doi.org/10.1016/j.jsames.2018.08.018
R16059	2	Thiessen, EJ et al.	2018	Lithosphere	10	641—661	Deformation and extensional exhumation of 1.9 Ga highâ€‘pressure granulites along the Wholdaia Lake shear zone, south Rae craton, Northwest Territories, Canada.	https://doi.org/10.1130/L704.1
R16090	2	Liang, ZW et al.	2018	Lithos	320	155—171	Step-like growth of the continental crust in South China: evidence from detrital zircons in Yangtze River sediments.	https://doi.org/10.1016/j.lithos.2018.09.011
R16148	2	Tazzo-Rangel, MD et al.	2019	Intl Geology Review	61	1557-1593	Multiple metamorphic events in the Palaeozoic Merida Andes basement, Venezuela: insights from U—Pb geochronology and Hf—Nd isotope systematics.	https://doi.org/10.1080/00206814.2018.1522520
R16149	2	Craddock, JP et al.	2018	Precambrian Research	318	25—69	Strain variations across the Proterozoic Penokean Orogen, USA and Canada.	https://doi.org/10.1016/j.precamres.2018.09.004
R16150	2	Ovchinnikova, RO et al.	2019	J Asian Earth Sci	172	393—408	Provenance and tectonic implications of Cambrian sedimentary rocks in the Bureya Massif, Central Asian Orogenic Belt, Russia.	https://doi.org/10.1016/j.jseaes.2018.10.001
R16200	2	Tsutsumi, Y et al.	2018	J of Geography	127	21—51	Detrital Zircon U—Pb Dating of Cretaceous Sandstones from Amakusa—Mifune District, Central Kyushu, Japan: Provenance and Transition of Fore-arc Clastic Rocks in Cretaceous Japan.	https://doi.org/10.5026/jgeography.127.21
R16274	2	Hall, WS et al.	2018	Precambrian Research	318	133—155	Igneous and detrital zircon U-Pb and Lu-Hf geochronology of the late Meso- to Neoproterozoic northwest Botswana rift: maximum depositional age and provenance of the Ghanzi Group, Kalahari Copperbelt, Botswana and Namibia.	https://doi.org/10.1016/j.precamres.2018.10.001
R16307	2	Gladkochub, DP et al.	2019	Gondwana Research	65	1—16	U-Pb detrital zircon geochronology and provenance of Neoproterozoic sedimentary rocks in southern Siberia: New insights into breakup of Rodinia and opening of Paleo-Asian Ocean.	https://doi.org/10.1016/j.gr.2018.07.007
R16308	2	Palenova, EE et al.	2019	J Asian Earth Sci	174	37—58	Detrital zircon U-Pb ages of Paleo- to Neoproterozoic black shales of the Baikal-Patom Highlands in Siberia with implications to timing of metamorphism and gold mineralization.	https://doi.org/10.1016/j.jseaes.2018.10.022
R16310	2	Campanha, GAC et al.	2019	Precambrian Research	320	31—45	The Tonian Embu Complex in the Ribeira Belt (Brazil): revision, depositional age and setting in Rodinia and West Gondwana.	https://doi.org/10.1016/j.precamres.2018.10.010
R16311	2	El-Rahman, YA et al.	2019	Precambrian Research	320	46—62	The evolution of the Arabian-Nubian Shield and survival of its zircon U-Pb-Hf-O isotopic signature: A tale from the Um Had Conglomerate, central Eastern Desert, Egypt.	https://doi.org/10.1016/j.precamres.2018.10.011
R16315	2	Chauque, FR et al.	2019	J African Earth Sci	150	47—67	Geochronological Systematics for the Chimoio-Macossa Frontal Nappe in Central Mozambique: Implications for the tectonic evolution of the southern part of the Mozambique Belt.	https://doi.org/10.1016/j.jafrearsci.2018.10.013
R16318	2	Ibanez-Mejia, M et al.	2018	Geology	46	1019—1022	Use and abuse of detrital zircon U-Pb geochronologyâ€”A case from the Rio Orinoco delta, eastern Venezuela.	https://doi.org/10.1130/G45596.1
R16322	2	Soejono, I et al.	2018	Gondwana Research	64	163—183	Early Palaeozoic sedimentary record and provenance of flysch sequences in the Hovd Zone (western Mongolia): Implications for the geodynamic evolution of the Altai accretionary wedge system.	https://doi.org/10.1016/j.gr.2018.07.005
R16352	2	Byerly, BL et al.	2018	Geology	46	967—970	Hadean zircon from a 3.3 Ga sandstone, Barberton.	https://doi.org/10.1130/G45276.1
R16353	2	Mulder, JA et al.	2018	Geology	46	991—994	Rodinian devil in disguise: Correlation of 1.25-1.10 Ga strata between Tasmania and Grand Canyon.	https://doi.org/10.1130/G45225.1
R16354	2	Basto, CF et al.	2019	Precambrian Research	320	213—231	An Ediacaran back-arc basin preserved in the Transversal Zone of the Borborema Province: Evidence from geochemistry, geochronology and isotope systematics of the Ipueirinha Group, NE Brazil.	https://doi.org/10.1016/j.precamres.2018.11.002
R16363	2	Shaanan, U et al.	2019	Earth & Planetary Sci Lett	506	97—103	Detrital fingerprint: The use of early Precambrian zircon age spectra as unique identifiers of Phanerozoic terranes.	https://doi.org/10.1016/j.epsl.2018.10.039
R16366	2	Hara, H et al.	2018	Gondwana Research	64	50—66	Permian—Triassic back-arc basin development in response to Paleo-Tethys subduction, Sa Kaeo—Chanthaburi area in Southeastern Thailand.	https://doi.org/10.1016/j.gr.2018.06.007
R16369	2	Zimmermann, S et al.	2018	Sedimentary Geology	375	5—13	Maximising data and precision from detrital zircon U-Pb analysis by LA-ICPMS: The use of core-rim ages and the single-analysis concordia age.	https://doi.org/10.1016/j.sedgeo.2017.12.020
R16370	2	Zak, J et al.	2018	Sedimentary Geology	377	63—81	Topographic inversion and changes in the sediment routing systems in the Variscan orogenic belt as revealed by detrital zircon and monazite UPb geochronology in post-collisional continental basins.	https://doi.org/10.1016/j.sedgeo.2018.09.008
R16371	2	Zhu, L & Fan, M	2018	Sedimentary Geology	378	1—12	Detrital zircon provenance record of middle Cenozoic landscape evolution in the southern Rockies, USA.	https://doi.org/10.1016/j.sedgeo.2018.10.003
R16373	2	Lu, G et al.	2018	Swiss J Geosciences	111	399—416	Evaluating igneous sources of the Taveyannaz formation in the Central Alps by detrital zircon U—Pb age dating and geochemistry.	https://doi.org/10.1007/s00015-018-0302-y
R16376	2	Folguera, A et al.	2018	Tectonophysics	744	134—154	Constraints on the Neogene growth of the central Patagonian Andes at the latitude of the Chile triple junction (45—47Â°S) using U/Pb geochronology in synorogenic strata.	https://doi.org/10.1016/j.tecto.2018.06.011
R16379	2	Xie, X et al.	2018	J Sedimentary Research	88	795—810	U-Pb Detrital-zircon Geochronology of the Middle Bloyd Sandstone (morrowan) of Northern Arkansas (U.S.A.): Implications For Early Pennsylvanian Sediment Dispersal in the Laurentian Foreland.	https://doi.org/10.2110/jsr.2018.47
R16401	2	Olierook, HKH et al.	2019	Gondwana Research	66	126—142	Tectonic controls on sediment provenance evolution in rift basins: Detrital zircon U—Pb and Hf isotope analysis from the Perth Basin, Western Australia.	https://doi.org/10.1016/j.gr.2018.11.002
R16416	2	Zimmermann, S & Hall, R	2019	Gondwana Research	67	1—20	Provenance of Cretaceous sandstones in the Banda Arc and their tectonic significance.	https://doi.org/10.1016/j.gr.2018.09.008
R16417	2	Yang, ZY et al.	2019	Precambrian Research	320	13—30	Detrital zircons in metasedimentary rocks of Mayuan and Mamianshan Group from Cathaysia Block in northwestern Fujian Province, South China: New constraints on their formation ages and paleogeographic implication.	https://doi.org/10.1016/j.precamres.2018.10.004
R16418	2	Skuzovatov, S et al.	2019	Precambrian Research	321	34—53	Geochemistry, zircon U-Pb and Lu-Hf systematics of high-grade metasedimentary sequences from the South Muya block (northeastern Central Asian Orogenic Belt): Reconnaissance of polymetamorphism and accretion of Neoproterozoic exotic blocks in southern Siberia.	https://doi.org/10.1016/j.precamres.2018.11.022
R16419	2	Mandal, SK et al.	2019	Tectonics	38	120—143	Multi-proxy isotopic and geochemical analysis of the Siwalik sediments in NW India: implication for the Late Cenozoic tectonic evolution of the Himalaya.	https://doi.org/10.1029/2018TC005200
R16420	2	Agyemang, PCO et al.	2019	Geological Magazine	156	1334-1356	Sedimentary provenance and maximum depositional age analysis of the Cretaceous Lapur and Muruanachok sandstones (Turkana Grits), Turkana Basin, Kenya.	https://doi.org/10.1017/S0016756818000663
R16421	2	Agrios, L	2018	Univ Indiana	Thesis	Masters	Using U-Pb Dating of Detrital Zircons to Determine Major Ice Stream Flow History in the Weddell Sea Embayment, Antarctica.	https://scholarworks.iupui.edu/handle/1805/17426
R16422	2	Motova, ZL et al.	2018	Geodynamics Tectonophysics	9	1313—1329	U-Pb (LA-ICP-MS) age of detrital zircons and the sources of terrigenous sediments of the Ipsit suite, Karagass series (Sayan segment of the Sayan-Baikal-Patom belt).	https://doi.org/10.5800/GT-2018-9-4-0397
R16423	2	Bissaro-Junior, MC et al.	2019	Palaeogeo Palaeoclim Palaeoeco	516	64—70	Detrital zircon U—Pb geochronology constrains the age of Brazilian Neogene deposits from Western Amazonia.	https://doi.org/10.1016/j.palaeo.2018.11.032
R20002	2	Rosenbaum, G. et al.	2020	Australian J Earth Sci	67	59-73	Sedimentological responses to the Hunter–Bowen Orogeny (eastern Australia): evidence from the northern Gympie Terrane	https://doi.org/10.1080/08120099.2019.1648317
R20003	2	Wang, X. et al.	2020	Chemical Geology	536	119465	Evaluation of zircon U-Pb geochronology as a tool to determine soil provenance in a limestone terrane, Middle TN, USA	https://doi.org/10.1016/j.chemgeo.2020.119465
R20004	2	Hartnady, M.I.H. et al.	2019	Contrib Mineral Petrol	175	Article-9	Zircon oxygen and hafnium isotope decoupling during regional metamorphism: implications for the generation of low d18O magmas	https://doi.org/10.1007/s00410-019-1646-7
R20005	2	Najman, Y. et al.	2020	Earth & Planetary Sci Lett	530	115948	The exhumation of the Indo-Burman Ranges, Myanmar	https://doi.org/10.1016/j.epsl.2019.115948
R20006	2	Balica, C. et al.	2020	Earth & Planetary Sci Lett	531	116005	A zircon petrochronologic view on granitoids and continental evolution	https://doi.org/10.1016/j.epsl.2019.116005
R20007	2	Wang, C.C. et al.	2020	Gondwana Research	82	108-127	Grenville-age continental arc magmatism and crustal evolution in central Dronning Maud Land (East Antarctica): Zircon geochronological and Hf-O isotopic evidence	https://doi.org/10.1016/j.gr.2019.12.004
R20008	2	Priyatkina, N. et al.	2020	Precambrian Research	340	105645	A preliminary reassessment of the Siberian cratonic basement with new U-Pb-Hf detrital zircon data	https://doi.org/10.1016/j.precamres.2020.105645
R20009	2	Rasmussen, B. et al.	2020	Geology	48	44-48	A 1.25 Ga depositional age for the “Paleoproterozoic” Mapedi red beds, Kalahari manganese field, South Africa: New constraints on the timing of oxidative weathering and hematite mineralization	https://doi.org/10.1130/G46707.1
R20010	2	Khelen, A.C. et al.	2020	Geoscience Frontiers	11	229-242	Detrital zircon U-Pb geochronology of stromatolitic carbonates from the greenstone belts of Dharwar Craton and Cuddapah basin of Peninsular India	https://doi.org/10.1016/j.gsf.2019.04.010
R20011	2	Chen, Y. et al.	2019	Gondwana Research	67	115-130	Provenance of the early to mid-Paleozoic sediments in the northern Alxa area: Implications for tectonic evolution of the southwestern Central Asian Orogenic Belt	https://doi.org/10.1016/j.gr.2018.10.017
R20012	2	Liu, Q. et al.	2019	Gondwana Research	69	73-88	Detrital zircon provenance constraints on the final closure of the middle segment of the Paleo-Asian Ocean	https://doi.org/10.1016/j.gr.2019.01.001
R20013	2	Azdimousa, A. et al.	2019	Gondwana Research	70	133-150	Detrital zircon U-Pb ages in the Rif Belt (northern Morocco): Paleogeographic implications	https://doi.org/10.1016/j.gr.2018.12.008
R20014	2	Wang & Santosh	2019	Gondwana Research	72	1-14	Eoarchean to Mesoarchean crustal evolution in the Dharwar craton, India: Evidence from detrital zircon U-Pb and Hf isotopes	https://doi.org/10.1016/j.gr.2019.02.006
R20015	2	Huang, H. et al.	2019	Gondwana Research	72	120-138	Provenance of latest Mesoproterozoic to early Neoproterozoic (meta)-sedimentary rocks and implications for paleographic reconstruction of the Yili Block	https://doi.org/10.1016/j.gr.2019.03.010
R20016	2	Yan, C. et al.	2019	Gondwana Research	73	175-189	Time constraints on the closure of the Paleo–South China Ocean and the Neoproterozoic assembly of the Yangtze and Cathaysia blocks: Insight from new detrital zircon analyses	https://doi.org/10.1016/j.gr.2019.03.018
R20017	2	Bold, U. et al.	2019	Gondwana Research	75	172-183	Precambrian basement, provenance implication, and tectonic evolution of the Gargan block of the Tuva-Mongolia terranes, Central Asian Orogenic Belt	https://doi.org/10.1016/j.gr.2019.05.003
R20018	2	Mukherjee, P.K. et al.	2019	Gondwana Research	75	282-297	U-Pb zircon ages and Sm-Nd isotopic characteristics of the Lesser and Great Himalayan sequences, Uttarakhand Himalaya, and their regional tectonic implications	https://doi.org/10.1016/j.gr.2019.06.001
R20019	2	Biske, Y.S. et al.	2019	Gondwana Research	75	97-117	Detrital zircon UPb geochronology of middle Paleozoic sandstones from the South Tianshan (Kyrgyzstan): Implications for provenance and tectonic evolution of the Turkestan Ocean	https://doi.org/10.1016/j.gr.2019.04.010
R20020	2	Li, M. et al.	2019	Gondwana Research	76	173-184	Identifying late Neoproterozoic–early Paleozoic sediments in the South Qilian Belt, China: A peri-Gondwana connection in the northern Tibetan Plateau	https://doi.org/10.1016/j.gr.2019.06.010
R20021	2	Haas, I. et al.	2020	Gondwana Research	77	204-222	Gondwana fragments in the Eastern Alps: A travel story from U/Pb zircon data	https://doi.org/10.1016/j.gr.2019.07.015
R20022	2	Campbell, M.J. et al.	2020	Gondwana Research	78	210-227	Origin of dispersed Permian–Triassic fore-arc basin terranes in New Zealand: Insights from zircon petrochronology	https://doi.org/10.1016/j.gr.2019.08.010
R20023	2	Teixeira, W. et al.	2020	Earth-Science Rev	202	103089	The Rio Apa Terrane reviewed: UPb zircon geochronology and provenance studies provide paleotectonic links with a growing Proterozoic Amazonia	https://doi.org/10.1016/j.earscirev.2020.103089
R20024	2	Rahman, M.J.J. et al.	2020	Gondwana Research	78	278-290	Geochemistry and detrital zircon U–Pb dating of Pliocene-Pleistocene sandstones of the Chittagong Tripura Fold Belt (Bangladesh): Implications for provenance	https://doi.org/10.1016/j.gr.2019.07.018
R20025	2	Wei, Y. et al.	2020	Gondwana Research	78	41-57	Geochemistry, detrital zircon geochronology and Hf isotope of the clastic rocks in southern Tibet: Implications for the Jurassic-Cretaceous tectonic evolution of the Lhasa terrane	https://doi.org/10.1016/j.gr.2019.08.014
R20026	2	de Lira-Santos, C.M. et al.	2019	J South Amer Earth Sci	96	102384	Early to late Neoproterozoic subduction-accretion episodes in the Cariris Velhos Belt of the Borborema Province, Brazil: Insights from isotope and whole-rock geochemical data of supracrustal and granitic rocks	https://doi.org/10.1016/j.jsames.2019.102384
R20027	2	Zhang, D. et al.	2020	Gondwana Research	78	92-109	Marginal accretion processes of Jiamusi Block in NE China: Evidences from detrital zircon U-Pb age and deformation of the Wandashan Terrane	https://doi.org/10.1016/j.gr.2019.08.006
R20028	2	Santosh, M. et al.	2020	Gondwana Research	79	157-184	The Bastar craton, central India: A window to Archean – Paleoproterozoic crustal evolution	https://doi.org/10.1016/j.gr.2019.09.012
R20029	2	Deng, X.S. et al.	2020	Gondwana Research	79	197-208	Detrital record of late-stage silicic volcanism in the Emeishan large igneous province	https://doi.org/10.1016/j.gr.2019.09.015
R20030	2	Chen, Y. et al.	2020	Gondwana Research	79	263-282	Early to mid-Paleozoic magmatic and sedimentary records in the Bainaimiao Arc: An advancing subduction-induced terrane accretion along the northern margin of the North China Craton	https://doi.org/10.1016/j.gr.2019.08.012
R20031	2	Chen, W.Y. et al.	2020	Gondwana Research	80	142-156	Late Neoproterozoic intracontinental rifting of the Tarim carton, NW China: An integrated geochemical, geochronological and Sr–Nd–Hf isotopic study of siliciclastic rocks and basalts from deep drilling cores	https://doi.org/10.1016/j.gr.2019.10.007
R20032	2	Chaudhuri, A. et al.	2020	Gondwana Research	80	188-201	Detrital zircon and monazite track the source of Mesozoic sediments in Kutch to rocks of Late Neoproterozoic and Early Palaeozoic orogenies in northern India	https://doi.org/10.1016/j.gr.2019.10.015
R20033	2	Perez, N.D. et al.	2019	Tectonics	38	1584-1608	Reconstructing Extensional Basin Architecture and Provenance in the Marrakech High Atlas of Morocco: Implications for Rift Basins and Inversion Tectonics	https://doi.org/10.1029/2018TC005413
R20034	2	Sorokin, A.A. et al.	2020	Gondwana Research	81	58-78	Timing of closure of the eastern Mongol–Okhotsk Ocean: Constraints from U–Pb and Hf isotopic data of detrital zircons from metasediments along the Dzhagdy Transect	https://doi.org/10.1016/j.gr.2019.11.009
R20035	2	Kiyokawa, S. et al.	2019	Island Arc	28	e12268	Timing and development of sedimentation of the Cleaverville Formation and a post‐accretion pull‐apart system in the Cleaverville area, coastal Pilbara Terrane, Pilbara, Western Australia	https://doi.org/10.1111/iar.12324
R20036	2	Serra-Varela, S. et al.	2019	Andean Geology	46	102-130	Evolution of the Palaeozoic basement of the North Patagonian Andes in the San Martín de los Andes area (Neuquén, Argentina): petrology, age and correlations	http://dx.doi.org/10.5027/andgeoV46n1-3124
R20037	2	White, S. et al.	2019	Amer J Science	319	694-735	Provenance of the Newfoundland Appalachian foreland basins	https://doi.org/10.2475/08.2019.03
R20038	2	Song, Y. et al.	2020	J Asian Earth Sci	188	104106	Detrital zircons from Late Paleozoic to Triassic sedimentary rocks of the Gongshan-Baoshan Block, SE Tibet: Implications for episodic crustal growth of Eastern Gondwana	https://doi.org/10.1016/j.jseaes.2019.104106
R20039	2	Lewin, A. et al.	2020	J Geo Society London	177	141-152	Provenance of Ordovician–Silurian and Carboniferous–Permian glaciogenic successions in Ethiopia revealed by detrital zircon U–Pb geochronology	https://doi.org/10.1144/jgs2019-027
R20040	2	Mackaman-Lofland, C. et al.	2019	J South Amer Earth Sci	89	299-318	Mesozoic to Cenozoic retroarc basin evolution during changes in tectonic regime, southern Central Andes (31–33°S): Insights from zircon U-Pb geochronology	https://doi.org/10.1016/j.jsames.2018.10.004
R20041	2	de Oliveira & Moura	2019	J South Amer Earth Sci	90	162-180	Provenance of detrital zircons of the canindé group (Parnaíba basin), northeastern Brazil	https://doi.org/10.1016/j.jsames.2018.12.009
R20042	2	Suhr, N.S. et al.	2019	J South Amer Earth Sci	90	520-539	Detrital-zircon geochronology and provenance of the El Oro Metamorphic Complex, Ecuador: Geodynamic implications for the evolution of the western Gondwana margin	https://doi.org/10.1016/j.jsames.2018.12.010
R20043	2	Lima, H.M. et al.	2019	J South Amer Earth Sci	90	54-69	Isotopic and geochemical characterization of the metavolcano-sedimentary rocks of the Jirau do Ponciano Dome: A structural window to a Paleoproterozoic continental arc root within the Southern Borborema Province, Northeast Brazil	https://doi.org/10.1016/j.jsames.2018.12.002
R20044	2	Lemos-Santos, D.V. et al.	2019	J South Amer Earth Sci	90	76-93	UPb and SmNd constraints on miocene units in the Ischigualasto-Villa Unión foreland basin, Sierras Pampeanas, Argentina: Sedimentary provenance, landscape evolution coupling flat-slab subduction	https://doi.org/10.1016/j.jsames.2018.11.021
R20045	2	Souza, E.G. et al.	2019	J South Amer Earth Sci	91	173-187	Paleoenvironment and age constraints of Paleoproterozoic alluvial fans in the Sao Francisco Craton, Brazil	https://doi.org/10.1016/j.jsames.2019.01.013
R20046	2	Koltonik, K. et al.	2019	J South Amer Earth Sci	92	2020-12-31	Provenance of upper Paleozoic siliciclastics rocks from two high-latitude glacially influenced intervals in Bolivia	https://doi.org/10.1016/j.jsames.2019.02.023
R20047	2	Wengler, M. et al.	2019	J South Amer Earth Sci	92	329-349	Sediment provenance of Triassic and Jurassic sandstones in central Mexico during activity of the Nazas volcanic arc	https://doi.org/10.1016/j.jsames.2019.03.009
R20048	2	Orrillo, J.M.P. et al.	2019	J South Amer Earth Sci	94	102228	Depositional age and provenance in the San Luis Formation, Sierras Pampeanas, Argentina: Evidence from detrital zircon studies	https://doi.org/10.1016/j.jsames.2019.102228
R20049	2	Gomez, R. et al.	2019	J South Amer Earth Sci	95	102257	Onset of foreland basin deposition in the Neuquén Basin (34°-35°S): New data from sedimentary petrology and U–Pb dating of detrital zircons from the Upper Cretaceous non-marine deposits	https://doi.org/10.1016/j.jsames.2019.102257
R20050	2	Juarez-Arriaga, E. et al.	2019	J South Amer Earth Sci	95	102264	Late Cretaceous-Paleocene stratigraphic and structural evolution of the central Mexican fold and thrust belt, from detrital zircon (U-Th)/(He-Pb) ages	https://doi.org/10.1016/j.jsames.2019.102264
R20051	2	Silva, A.J.C.A. et al.	2019	J South Amer Earth Sci	95	102293	Tectonic implications of U-Pb ages of detrital zircon grains in metasedimentary rocks of the northwestern sector of the Passos Nappe, southern Brasilia Belt, Brazil	https://doi.org/10.1016/j.jsames.2019.102293
R20052	2	Jost, H. et al.	2019	J South Amer Earth Sci	96	102329	Stratigraphic update, paleotectonic, paleogeographic, and depositional environments of the Crixás Greenstone Belt, Central Brazil	https://doi.org/10.1016/j.jsames.2019.102329
R20053	2	Salgado, S.S. et al.	2019	J South Amer Earth Sci	96	102364	Provenance of the Buritirama Formation reveals the Paleoproterozoic assembly of the Bacajá and Carajás blocks (Amazon Craton) and the chronocorrelation of Mn-deposits in the Transamazonian/Birimian system of northern Brazil/West Africa	https://doi.org/10.1016/j.jsames.2019.102364
R20054	2	George, S.W.M. et al.	2020	J South Amer Earth Sci	97	102237	Chronology of deposition and unconformity development across the Cretaceous–Paleogene boundary, Magallanes-Austral Basin, Patagonian Andes	https://doi.org/10.1016/j.jsames.2019.102237
R20055	2	Ma, C. et al.	2019	Amer J Science	319	582-630	Formation and orogen-parallel transport of the Dadeville Complex, Alabama, USA: Implications for the Taconian orogeny in the southern Appalachians	https://doi.org/10.2475/07.2019.03
R20056	2	Butler, K.L. et al.	2020	J South Amer Earth Sci	97	102242	Cretaceous-Cenozoic growth of the Patagonian broken foreland basin, Argentina: Chronostratigraphic framework and provenance variations during transitions in Andean subduction dynamics	https://doi.org/10.1016/j.jsames.2019.102242
R20057	2	Tavares, T.D. et al.	2020	J South Amer Earth Sci	97	102395	Detrital zircons from the Upper Três Marias Formation, São Francisco basin, SE Brazil: Record of foreland deposition during the Cambrian?	https://doi.org/10.1016/j.jsames.2019.102395
R20058	2	Wang, C. et al.	2019	AAPG Bulletin	103	1525-1552	Detrital zircon ages: A key to unraveling provenance variations in the eastern Yinggehai–Song Hong Basin, South China Sea	https://doi.org/10.1306/11211817270
R20059	2	Seraine, M. et al.	2020	J South Amer Earth Sci	97	102397	Tectonic significance of abrupt immature sedimentation in a shallow cratonic margin basin: The Arkose Level, Mesoproterozoic Paranoa Group	https://doi.org/10.1016/j.jsames.2019.102397
R20060	2	Rossi, A.V.A. et al.	2020	J South Amer Earth Sci	97	102406	Stratigraphic, isotopic, and geochronological record of a superposed pro-foreland basin in the eastern São Francisco craton during west Gondwana amalgamation	https://doi.org/10.1016/j.jsames.2019.102406
R20061	2	Melo-Silva, P. et al.	2020	J South Amer Earth Sci	99	102380	Geochronological evolution of the Pitangui greenstone belt, southern São Francisco Craton, Brazil: Constraints from U-Pb zircon age, geochemistry and field relationships	https://doi.org/10.1016/j.jsames.2019.102380
R20062	2	Chavez, I. et al.	2019	AAPG Bulletin	103	1321-1350	Late Mesozoic sediment provenance on Georges Bank: Enlargement of river drainages to the Atlantic Ocean in the Late Jurassic–Early Cretaceous	https://doi.org/10.1306/10261817348
R20063	2	Fyhn, M.B.W. et al.	2019	Marine Petroleum Geology	101	162–179	Detrital zircon ages and heavy mineral composition along the Gulf of Tonkin - implication for sand provenance in the Yinggehai-Song Hong and Qiongdongnan basins	https://doi.org/10.1016/j.marpetgeo.2018.11.051
R20064	2	Sun, Z. et al.	2020	Marine Petroleum Geology	113	104142	Reconstructing provenance interaction of multiple sediment sources in continental down-warped lacustrine basins: An example from the Bodong area, Bohai Bay Basin, China	https://doi.org/10.1016/j.marpetgeo.2019.104142
R20065	2	Shi, Y. et al.	2020	Marine Petroleum Geology	114	104169	Provenance and sedimentary evolution from the Middle Permian to Early Triassic around the Bogda Mountain, NW China: A tectonic inversion responding to the consolidation of Pangea	https://doi.org/10.1016/j.marpetgeo.2019.104169
R20066	2	Wang, Y. et al.	2019	Minerals	10	7	Early Triassic Conversion from Source to Sink on the Southern Margin of the North China Craton: Constraints by Detrital Zircon U-Pb Ages	https://doi.org/10.3390/min10010007
R20067	2	Ershova, V.B. et al.	2019	Minerals	10	36	U–Pb Age and Hf Isotope Geochemistry of Detrital Zircons from Cambrian Sandstones of the Severnaya Zemlya Archipelago and Northern Taimyr (Russian High Arctic)	https://doi.org/10.3390/min10010036
R20068	2	Li, C. et al.	2020	Palaeogeo Palaeoclim Palaeoeco	537	109373	Reconstruction on regional paleo-drainage evolution in the northern Junggar Basin, China during the last ~27 myr from provenance analyses and its implications for uplift of the Altai Mountains	https://doi.org/10.1016/j.palaeo.2019.109373
R20069	2	Botha, J. et al.	2020	Palaeogeo Palaeoclim Palaeoeco	540	109467	New geochemical and palaeontological data from the Permian-Triassic boundary in the South African Karoo Basin test the synchronicity of terrestrial and marine extinctions	https://doi.org/10.1016/j.palaeo.2019.109467
R20070	2	Kim, S.W. et al.	2019	Precambrian Research	322	24-41	Detrital zircon U-Pb and Hf isotope characteristics of the Early Neoproterozoic successions in the central-western Korean Peninsula: Implication for the Precambrian tectonic history of East Asia	https://doi.org/10.1016/j.precamres.2018.12.008
R20071	2	Couzinie, S. et al.	2019	Precambrian Research	324	269-284	Detrital zircon U–Pb–Hf systematics of Ediacaran metasediments from the French Massif Central: Consequences for the crustal evolution of the north Gondwana margin	https://doi.org/10.1016/j.precamres.2019.01.016
R20072	2	Zhao, Y. et al.	2019	Precambrian Research	326	272-294	Depositional age, provenance and tectonic significance of Precambrian metasedimentary rocks from the Dunhuang Complex, NW China: Evidence from field investigation, zircon U–Pb geochronology and whole–rock geochemistry	https://doi.org/10.1016/j.precamres.2017.12.032
R20073	2	Xia, B. et al.	2019	Precambrian Research	326	295-311	Petrology and age of Precambrian Aksu blueschist, NW China	https://doi.org/10.1016/j.precamres.2017.12.041
R20074	2	Grenholm, M. et al.	2019	Precambrian Research	328	161-192	Paleoproterozoic volcano-sedimentary series in the ca. 2.27–1.96 Ga Birimian Orogen of the southeastern West African Craton	https://doi.org/10.1016/j.precamres.2019.04.005
R20075	2	Villeneuve, A. et al.	2019	Precambrian Research	328	81-98	U-Pb ages and provenance of detrital zircon from metasedimentary rocks of the Nya-Ngezie and Bugarama groups (D.R. Congo): A key for the evolution of the Mesoproterozoic Kibaran-Burundian Orogen in Central Africa	https://doi.org/10.1016/j.precamres.2019.04.003
R20076	2	Peck, W.H. et al.	2019	Precambrian Research	331	105342	Detrital zircon constraints on Grenville sedimentation at the margin of Laurentia	https://doi.org/10.1016/j.precamres.2019.105342
R20077	2	Xue, E.K. et al.	2019	Precambrian Research	331	105348	Detrital zircon U-Pb-Hf isotopes and whole-rock geochemistry of neoproterozoic-cambrian successions in the Cathaysia Block of South China: Implications on paleogeographic reconstruction in supercontinent	https://doi.org/10.1016/j.precamres.2019.105348
R20078	2	Sun, J. et al.	2019	Precambrian Research	331	105349	Late Paleoproterozoic tectonic evolution of the Olongbuluke Terrane, northern Qaidam, China: Constraints from stratigraphy and detrital zircon geochronology	https://doi.org/10.1016/j.precamres.2019.105349
R20079	2	Zhu, G. et al.	2019	Precambrian Research	331	105350	The western boundary between the Yangtze and Cathaysia blocks, new constraints from the Pingbian Group sediments, southwest South China Block	https://doi.org/10.1016/j.precamres.2019.105350
R20080	2	Paszkowski, M. et al.	2019	Precambrian Research	331	105352	Detrital zircon U-Pb and Hf constraints on provenance and timing of deposition of the Mesoproterozoic to Cambrian sedimentary cover of the East European Craton, Belarus	https://doi.org/10.1016/j.precamres.2019.105352
R20081	2	Vandyk, T.M. et al.	2019	Precambrian Research	331	105362	Temperate glaciation on a Snowball Earth: Glaciological and palaeogeographic insights from the Cryogenian Yuermeinak Formation of NW China	https://doi.org/10.1016/j.precamres.2019.105362
R20082	2	Koykka, J. et al.	2019	Precambrian Research	331	105364	Provenance evolution of the Paleoproterozoic metasedimentary cover sequences in northern Fennoscandia: Age distribution, geochemistry, and zircon morphology	https://doi.org/10.1016/j.precamres.2019.105364
R20083	2	Bickford, M.E. et al.	2019	Precambrian Research	331	105374	Ages and Hf isotopic compositions of detrital zircons in the Pinal schist, southern Arizona, USA: Provenance, tectonic setting, and evidence for pre-1.7 Ga crust in SW Laurentia	https://doi.org/10.1016/j.precamres.2019.105374
R20084	2	D'Souza, J. et al.	2019	Precambrian Research	332	105383	Mesoarchaean to Neoproterozoic (3.2–0.8 Ga) crustal growth and reworking in the Aravalli Craton, northwestern India: Insights from the Pur-Banera supracrustal belt	https://doi.org/10.1016/j.precamres.2019.105383
R20085	2	Xiao, L.L. et al.	2019	Precambrian Research	332	105415	Metamorphic records in the Lüliang metapelites of the Jiehekou Group: Implications for the tectonic evolution of the Trans-North China Orogen, North China Craton	https://doi.org/10.1016/j.precamres.2019.105415
R20086	2	Debruyne, D. et al.	2019	Precambrian Research	333	105448	Detrital zircon U–Pb ages from the Paleoproterozoic Lulua and Luiza volcanosedimentary Groups in the Kasai Shield, Congo Craton: Implications for the source of sediments and the Kasai-Ntem and São Francisco Craton	https://doi.org/10.1016/j.precamres.2019.105448
R20087	2	Long, X. et al.	2019	Precambrian Research	334	105473	Precambrian crustal evolution of the southwestern Tarim Craton, NW China: Constraints from new detrital zircon ages and Hf isotopic data of the Neoproterozoic metasedimentary rocks	https://doi.org/10.1016/j.precamres.2019.105473
R20088	2	Fernandes, N.A. et al.	2019	Precambrian Research	335	105483	Geochemistry and provenance of siliciclastic rocks from the Mesoproterozoic Upper Vazante Sequence, Brazil: Insights on the evolution of the southwestern margin of the São Francisco Craton and the Columbia Supercontinent	https://doi.org/10.1016/j.precamres.2019.105483
R20089	2	Campbell, M.J. et al.	2020	Lithos	356	105367	Episodic behavior of the eastern Gondwanan margin: Insights from detrital zircon petrochronology from the Murihiku Terrane, New Zealand	https://doi.org/10.1016/j.lithos.2020.105367
R20090	2	Wang, L. et al.	2020	Precambrian Research	337	105457	Turbidite record of a middle Neoproterozoic active continental margin in the West Cathaysia terrane, South China: Implications for the relationships between the Yangtze and Cathaysia blocks and their positions in Rodinia	https://doi.org/10.1016/j.precamres.2019.105457
R20091	2	Cutts, K. et al.	2020	Precambrian Research	338	105567	Zircon U-Pb and Lu-Hf record from high-grade complexes within the Mantiqueira Complex: First evidence of juvenile crustal input at 2.4–2.2 Ga and implications for the Palaeoproterozoic evolution of the São Francisco Craton	https://doi.org/10.1016/j.precamres.2019.105567
R20092	2	Sun, F. et al.	2020	Precambrian Research	337	105554	Provenance analysis of the late Mesoproterozoic to Neoproterozoic Xuhuai Basin in the southeast North China Craton: Implications for paleogeographic reconstruction	https://doi.org/10.1016/j.precamres.2019.105554
R20093	2	Zhou, X. et al.	2020	Precambrian Research	337	105556	Does Neoproterozoic Nam Co formation in Northwest Vietnam belong to South China or Indochina?	https://doi.org/10.1016/j.precamres.2019.105556
R20094	2	Liu, H. et al.	2020	Precambrian Research	337	105558	Reconstructing South China in the Mesoproterozoic and its role in the Nuna and Rodinia supercontinents	https://doi.org/10.1016/j.precamres.2019.105558
R20095	2	Armistead, S.E.	2019	Univ of Adelaide	Thesis	PhD	Tectonic evolution of Madagascar over three billion years of Earth’s history	https://digital.library.adelaide.edu.au/dspace/handle/2440/120752
R20096	2	Huang, C. et al.	2019	Nature Scientific Rpt	9	15360	Resolving the Architecture and Early Evolution of a Forearc Basin (Georgia Basin, Canada) Using Detrital Zircon	https://doi.org/10.1038/s41598-019-51795-5
R20097	2	Martin, J.R. et al.	2019	Australian J Earth Sci	66	183-207	Detrital zircon age and provenance constraints on late Paleozoic ice-sheet growth and dynamics in Western and Central Australia	https://doi.org/10.1080/08120099.2019.1531925
R20098	2	Henderson & Fergusson	2019	Australian J Earth Sci	66	607-624	Growth and provenance of a Paleozoic subduction complex in the Broken River Province, Mossman Orogen: evidence from detrital zircon ages	https://doi.org/10.1080/08120099.2019.1572033
R20099	2	Tedesco, J. et al.	2019	Sedimentary Geology	393	105539	Provenance and paleogeography of the Southern Paraná Basin: Geochemistry and UPb zircon geochronology of the Carboniferous-Permian transition	https://doi.org/10.1016/j.sedgeo.2019.105539
R20100	2	Zhu, W. et al.	2019	Basin Research	31	539-561	Provenance analysis of detrital monazite, zircon and Cr‐spinel in the northern Tibetan Plateau: Implications for the Paleozoic tectonothermal history of the Altyn Tagh and Qimen Tagh Ranges	https://doi.org/10.1111/bre.12333
R20101	2	Quiroz-Valle, F.R. et al.	2019	Brazilian J Geology	49	e20180080	Petrography and detrital zircon U-Pb geochronology of sedimentary rocks of the Campo Alegre Basin, Southern Brazil: implications for Gondwana assembly	http://dx.doi.org/10.1590/2317-4889201920180080
R20102	2	Dutra, L.F. et al.	2019	Brazilian J Geology	49	e20180095	Sedimentary and U-Pb detrital zircons provenance of the Paleoproterozoic Piracicaba and Sabará groups, Quadrilátero Ferrífero, Southern São Francisco craton, Brazil	http://dx.doi.org/10.1590/2317-4889201920180095
R20103	2	Deluca, C. et al.	2019	Brazilian J Geology	49	e20190017	Provenance of the Ediacaran Salinas Formation (Araçuaí Orogen, Brazil): Clues from lithochemical data and zircon U-Pb (SHRIMP) ages of volcanic clasts	http://dx.doi.org/10.1590/2317-4889201920190017
R20104	2	Vasquez, M.L. et al.	2019	Brazilian J Geology	49	e20190067	U-Pb SHRIMP dating of basement rocks of the Iriri-Xingu domain, Central Amazonian province, Amazonian craton	http://dx.doi.org/10.1590/2317-4889201920190067
R20105	2	Sundell, K. et al.	2019	Andean Tectonics	Chapt 13	363-397	Chapter 13 - Provenance and recycling of detrital zircons from Cenozoic Altiplano strata and the crustal evolution of western South America from combined U-Pb and Lu-Hf isotopic analysis	https://doi.org/10.1016/B978-0-12-816009-1.00014-9
R20106	2	Sawada, H. et al.	2019	Terra Nova	31	438-444	Age constraints on the Palaeoproterozoic Lomagundi–Jatuli Event in Zimbabwe: Zircon geochronology of the Magondi Supergroup	https://doi.org/10.1111/ter.12407
R20107	2	Barnes, C. et al.	2019	Contrib Mineral Petrol	174	Art-5	High-spatial resolution dating of monazite and zircon reveals the timing of subduction–exhumation of the Vaimok Lens in the Seve Nappe Complex (Scandinavian Caledonides)	https://doi.org/10.1007/s00410-018-1539-1
R20108	2	Agyemang, PCO et al.	2019	Cretaceous Research	97	52-72	U-Pb detrital zircon constraints on the depositional age and provenance of the dinosaur-bearing Upper Cretaceous Wadi Milk formation of Sudan	https://doi.org/10.1016/j.cretres.2019.01.005
R20109	2	Madronich, L.I.	2019	Univ of Calgary	Thesis	MS	Detrital zircon U-Pb ages and trace element compositions from Cambrian rocks of western North America	https://prism.ucalgary.ca/handle/1880/109892
R20110	2	Li, Z. et al.	2019	J Asian Earth Sci	173	143-160	Genesis of the Neoproterozoic-Early Cambrian banded iron ore-bearing sedimentary rocks in the Jiertieke-Zankan iron ore belt, West Kunlun Orogenic Belt, Xinjiang (NW China)	https://doi.org/10.1016/j.jseaes.2019.01.020
R20111	2	Syzdek, J.C. et al.	2019	Mountain Geologist	56	295-317	Detrital zircon U-Pb geochronology and provenance of the Sundance Formation, western Powder River Basin, Wyoming	https://doi.org/10.31582/rmag.mg.56.3.295
R20112	2	Agyemang, PCO et al.	2019	Geological Magazine	156	1334-1356	Sedimentary provenance and maximum depositional age analysis of the Cretaceous? Lapur and Muruanachok sandstones (Turkana Grits), Turkana Basin, Kenya	https://doi.org/10.1017/S0016756818000663
R20113	2	McGuire, J.D. et al.	2019	Mountain Geologist	56	231-246	Detrital zircon U-Pb geochronology of the Ordovician Lander Sandstone, Bighorn Mountains, Wyoming	https://doi.org/10.31582/rmag.mg.56.3.231
R20114	2	Pystin, A.M. et al.	2020	Intl Geology Review	62	2189-2202	U-Pb dating of detrital zircons from basal Post Paleoproterozoic metasediments in the Subpolar and Polar Urals: evidence for a Cryogenian, not Mesoproterozoic age	https://doi.org/10.1080/00206814.2019.1689533
R20115	2	Ramos-Vazquez & Armstrong-Altrin	2019	Marine Petroleum Geology	110	650-675	Sediment chemistry and detrital zircon record in the Bosque and Paseo del Mar coastal areas from the southwestern Gulf of Mexico	https://doi.org/10.1016/j.marpetgeo.2019.07.032
R20116	2	Shellnutt, J.G. et al.	2019	Precambrian Research	332	105398	Cryptic regional magmatism in the southern Saharan Metacraton at 580 Ma	https://doi.org/10.1016/j.precamres.2019.105398
R20117	2	Kirkland, C.L. et al.	2020	Earth & Planetary Sci Lett	531	115953	Find a match with triple-dating: Antarctic sub-ice zircon detritus on the modern shore of Western Australia	https://doi.org/10.1016/j.epsl.2019.115953
R20118	2	Schwartz, T.M. et al.	2019	Tectonics	38	4320-4334	Orogenic Recycling of Detrital Zircons Characterizes Age Distributions of North American Cordilleran Strata	https://doi.org/10.1029/2019TC005810
R20119	2	Gaschnig, R.M.	2019	Geochem Geophys Geosyst	20	1557-1573	Benefits of a Multiproxy Approach to Detrital Mineral Provenance Analysis: An Example from the Merrimack River, New England, USA	https://doi.org/10.1029/2018GC008005
R20120	2	Izumi, K. et al.	2019	Geological Journal	55	862-874	Palaeogeographic and tectonic setting of the Lower Jurassic (Pliensbachian‐Toarcian) Nishinakayama Formation, Toyora Group, SW Japan	https://doi.org/10.1002/gj.3466
R20121	2	Wang, X. et al.	2019	Geophysical Res Letters	46	11773-11781	Parathethys Last Gasp in Central Asia and Late Oligocene Accelerated Uplift of the Pamirs	https://doi.org/10.1029/2019GL084838
R20122	2	Webb, M. et al.	2019	J Asian Earth Sci	179	238-260	The Tamrau Block of NW New Guinea records late Miocene–Pliocene collision at the northern tip of the Australian Plate	https://doi.org/10.1016/j.jseaes.2019.04.020
R20123	2	Gardiner, N.J. et al.	2019	Precambrian Research	321	64-84	Zircon U–Pb, Lu–Hf and O isotopes from the 3414 Ma Strelley Pool Formation, East Pilbara Terrane, and the Palaeoarchaean emergence of a cryptic cratonic core	https://doi.org/10.1016/j.precamres.2018.11.023
R20124	2	Roige, M. et al.	2019	J Geo Society London	176	1182-1190	Detrital zircon U–Pb insights into the timing and provenance of the South Pyrenean Jaca basin	https://doi.org/10.1144/jgs2018-228
R20125	2	Anderson, I. et al.	2019	Mountain Geologist	56	247-265	Preliminary detrital zircon U-Pb geochronology of the Wasatch Formation, Powder River Basin, Wyoming	https://doi.org/10.31582/rmag.mg.56.3.247
R20126	2	Chen, C.H. et al.	2019	Earth-Science Rev	190	224-246	Provenance of sediments in western Foothills and Hsuehshan Range (Taiwan): A new view based on the EMP monazite versus LA-ICPMS zircon geochronology of detrital grains	https://doi.org/10.1016/j.earscirev.2018.12.015
R20127	2	Ershova, V.B. et al.	2019	GFF	141	279-288	Detrital zircon record of the Mesoproterozoic to Lower Cambrian sequences of NW Russia: implications for the paleogeography of the Baltic interior	https://doi.org/10.1080/11035897.2019.1625073
R20128	2	Anderson, T. et al.	2019	Earth-Science Rev	197	102899	Sources of bias in detrital zircon geochronology: Discordance, concealed lead loss and common lead correction	https://doi.org/10.1016/j.earscirev.2019.102899
R20129	2	He, J. et al.	2020	Earth-Science Rev	201	103078	The zircon story of the Pearl River (China) from Cretaceous to present	https://doi.org/10.1016/j.earscirev.2019.103078
R20130	2	He, J. et al.	2019	Geo Soc London Spec Pub	483	605-630	Structural setting and detrital zircon U–Pb geochronology of Triassic–Cenozoic strata in the eastern Central Pamir, Tajikistan	https://doi.org/10.1144/SP483.11
R20131	2	Tobin, T.S. et al.	2020	Cretaceous Research	108	104313	New evidence of a Campanian age for the Cretaceous fossil-bearing strata of Cape Marsh, Robertson Island, Antarctica	https://doi.org/10.1016/j.cretres.2019.104313
R20132	2	Maritati, A. et al	2019	Nature Scientific Rpt	9	10192	Fingerprinting Proterozoic Bedrock in Interior Wilkes Land, East Antarctica	https://doi.org/10.1038/s41598-019-46612-y
R20133	2	Kellett & Iraheta-Muniz	2019	Geo Survey Canada	open file	8565	Detrital U-Pb zircon and 40Ar/39Ar muscovite geochronology of the Whitehorse Trough, and surrounding rocks, Yukon and British Columbia	https://doi.org/10.4095/314694
R20134	2	Rocha-Campos, A.C. et al.	2019	J of Geology	127	167-182	U-Pb Zircon Dating of Ash Fall Deposits from the Paleozoic Paraná Basin of Brazil and Uruguay: A Reevaluation of the Stratigraphic Correlations	https://doi.org/10.1086/701254
R20135	2	Lahtinen, R. et al.	2019	Bull Geo Society Finland	91	75-100	Geochemical and U-Pb and Sm-Nd isotopic constraints on the evolution of the Paleoproterozoic Ylitornio nappe complex, northern Fennoscandia	https://doi.org/10.17741/bgsf/91.1.003
R20136	2	Abdullah, R. et al.	2020	Australian J Earth Sci	67	153-173	Provenance and deformation history of the Eastern Thomson Orogen and implications for the Paleozoic evolution of the Tasmanides (Eastern Australia)	https://doi.org/10.1080/08120099.2019.1648316
R20137	2	Yang, B. et al.	2019	J Geo Society London	176	771-784	Middle–late Mesoproterozoic tectonic geography of the North Australia Craton: U–Pb and Hf isotopes of detrital zircon grains in the Beetaloo Sub-basin, Northern Territory, Australia	https://doi.org/10.1144/jgs2018-159
R20138	2	Chapman & Laskowski	2019	Lithosphere	11	581-587	Detrital zircon U-Pb data reveal a Mississippian sediment dispersal network originating in the Appalachian orogen, traversing North America along its southern shelf, and reaching as far as the southwest United States	https://doi.org/10.1130/L1068.1
R20139	2	Manchee, P. et al.	2019	Australian J Earth Sci	66	531-545	Sedimentary and drainage evolution of the Condamine Valley Transition Zone (eastern Australia)	https://doi.org/10.1080/08120099.2018.1550112
R20140	2	Sreenivas, B. et al.	2019	Geoscience Frontiers	10	1359-1370	A new cache of Eoarchaean detrital zircons from the Singhbhum craton, eastern India and constraints on early Earth geodynamics	https://doi.org/10.1016/j.gsf.2019.02.001
R20141	2	Tripp, G.I.	2019	Geo Survey W Australia	Rpt–199	967p	Stratigraphy and Structure in the Neoarchaean of the Kalgoorlie district, Australia: Critical Controls on Greenstone-hosted Gold Deposits	https://warmelpdstageodocspub.blob.core.windows.net/gswa-publications/1115321a-7e4c-4452-b4ed-a8a4d9511bfd.pdf
R20142	2	Barber, D.E. et al.	2019	Geochem Geophys Geosyst	20	2657-2680	The Proto‐Zagros Foreland Basin in Lorestan, Western Iran: Insights From Multimineral Detrital Geothermochronometric and Trace Elemental Provenance Analysis	https://doi.org/10.1029/2019GC008185
R20143	2	Wang, W. & Bidgoli	2019	Geochem Geophys Geosyst	20	5522-5543	Detrital Zircon Geochronologic Constraints on Patterns and Drivers of Continental‐Scale Sediment Dispersal in the Late Mississippian	https://doi.org/10.1029/2019GC008469
R20144	2	Mason, C.C. et al.	2019	Geology	47	563–567	Detrital zircons reveal sea-level and hydroclimate controls on Amazon River to deep-sea fan sediment transfer	https://doi.org/10.1130/G45852.1
R20145	2	Barham & Kirkland	2020	Basin Research	32	854-874	Changing of the guards: Detrital zircon provenance tracking sedimentological reorganization of a post‐Gondwanan rift margin	https://doi.org/10.1111/bre.12403
R20146	2	Weber, J. et al.	2019	GSA Special Papers	542	333-346	Reconnaissance reassessment of the Late Eocene Oceanic unit, Barbados: Microtektite geochemistry, zircon U-Pb geochronology, micropaleontology, and provenance	https://doi.org/10.1130/2019.2542(17)
R20147	2	Kaur, P. et al.	2019	Intl J Earth Science	108	2683-2697	U–Pb age and Hf isotope record of detrital zircon grains from the North Delhi Supergroup, NW India: implications for provenance and stratigraphic correlations	https://doi.org/10.1007/s00531-019-01782-y
R20148	2	Wang, W. et al.	2019	Sedimentary Geology	388	81-98	Detrital zircon geochronology reveals source-to-sink relationships in the Pearl River Mouth Basin, China	https://doi.org/10.1016/j.sedgeo.2019.04.004
R20149	2	Mulder, J.A. et al.	2019	Geology	47	645–649	A Multiproxy provenance approach to uncovering the assembly of East Gondwana in Antarctica	https://doi.org/10.1130/G45952.1
R20150	2	Sagar, M.W. et al.	2019	New Zealand J Geo Geophys	62	357-370	New U–Pb zircon ages and a revised integrated age model for the late Miocene northern Taranaki coastal section, New Zealand	https://doi.org/10.1080/00288306.2019.1600555
R20151	2	Sawada, H. et al.	2019	Geochemical Journal	53	171-179	Detrital zircon evidence for Archean crustal development and plate subduction from the Murmac Bay Group in the Rae Craton, Canada	https://doi.org/10.2343/geochemj.2.0554
R20152	2	Long, X. et al.	2019	GSA Bulletin	132	477-494	Detrital zircon U-Pb ages and whole-rock geochemistry of early Paleozoic metasedimentary rocks in the Mongolian Altai: Insights into the tectonic affinity of the whole Altai-Mongolian terrane	https://doi.org/10.1130/B35257.1
R20153	2	Vozarova, A. et al.	2019	Geologica Carpathica	70	512-530	Exhumation history of the Variscan suture: Constrains on the detrital zircon geochronology from Carboniferous–Permian sandstones (Northern Gemericum; Western Carpathians)	https://doi.org/10.2478/geoca-2019-0030
R20154	2	Vozarova, A. et al.	2019	Geologica Carpathica	70	298-310	Recycling of Paleoproterozoic and Neoproterozoic crust recorded in Lower Paleozoic metasandstones of the Northern Gemericum (Western Carpathians, Slovakia): Evidence from detrital zircons	https://doi.org/10.2478/geoca-2019-0017
R20155	2	Baral, U. et al.	2019	Geological Journal	54	120-132	Detrital zircon U–Pb ages, Hf isotopic constraints, and trace element analysis of Upper Cretaceous–Neogene sedimentary units in the Western Nepal Himalaya: Implications for provenance changes and India–Asia collision	https://doi.org/10.1002/gj.3163
R20156	2	Xiong, C. et al.	2019	Geological Journal	54	897-912	Provenance, depositional setting, and crustal evolution of the Cathaysia Block, South China: Insights from detrital zircon U–Pb geochronology and geochemistry of clastic rocks	https://doi.org/10.1002/gj.3253
R20157	2	Moreira, D.S. et al.	2020	J South Amer Earth Sci	99	102503	A Cambrian age for the upper Bambuí Group, Brazil, supported by the first U-Pb dating of volcaniclastic bed	https://doi.org/10.1016/j.jsames.2020.102503
R20158	2	Zhang, S. et al.	2019	Geological Journal	54	1064-1080	Detrital zircon U–Pb geochronology of the Permian strata in the Turpan–Hami Basin in North Xinjiang, NW China: Depositional age, provenance, and tectonic implications	https://doi.org/10.1002/gj.3374
R20159	2	Huang, H. et al.	2019	Geological Journal	54	1379-1400	Crustal evolution in the South Tianshan Terrane: Constraints from detrital zircon geochronology and implications for continental growth in the Central Asian Orogenic Belt	https://doi.org/10.1002/gj.3235
R20160	2	Kang, H. et al.	2019	Geological Journal	54	2208-2228	Detrital zircon record of rivers' sediments in the North Qilian Orogenic Belt: Implications of the tectonic evolution of the northeastern Tibetan Plateau	https://doi.org/10.1002/gj.3291
R20161	2	Madhavaraju, J. et al.	2019	Geological Journal	54	2621-2645	Detrital zircon record of Mesozoic volcanic arcs in the Lower Cretaceous Mural Limestone, northwestern Mexico	https://doi.org/10.1002/gj.3315
R20162	2	Liu, F. et al.	2019	Geological Journal	54	2693-2715	Detrital zircon U–Pb geochronology of early Cretaceous sedimentary rocks in Dingzi Bay and Taolin area from the Sulu Orogen: Provenances and tectonic implications	https://doi.org/10.1002/gj.3364
R20163	2	Wang, Y. et al.	2019	Geological Journal	54	3527-3541	Detrital zircon U–Pb ages from the Middle to Late Permian strata of the Yiyang area, southern North China Craton: Implications for the Mianlue oceanic crust subduction	https://doi.org/10.1002/gj.3358
R20164	2	Xiao, W. et al.	2019	Geological Journal	54	3700-3719	Tectonic affinity and evolution of the Alxa Block during the Neoproterozoic: Constraints from zircon U‐Pb dating, trace elements, and Hf isotopic composition	https://doi.org/10.1002/gj.3343
R20165	2	Bhandari, S. et al.	2019	Geological Journal	54	3909-3920	Detrital geochronology of the Gondwana sequence of the Lesser Himalaya of the Nepal Himalaya	https://doi.org/10.1002/gj.3365
R20166	2	Kang, H. et al.	2020	Geological Journal	55	712-727	The nature and history of the South Qilian orogenic belt: Constraints from compositions of rivers' sediments and their detrital zircon U–Pb geochronology, Lu‐Hf isotopic compositions	https://doi.org/10.1002/gj.3434
R20167	2	Malkowski, M.A. et al.	2019	Amer J Science	319	846-902	Dilution and propagation of provenance trends in sand and mud: Geochemistry and detrital zircon geochronology of modern sediment from central California (U.S.A.)	https://doi.org/10.2475/10.2019.02
R20168	2	Liu, C.F. et al.	2020	Geological Journal	55	1245-1261	Detrital zircon U–Pb geochronology and provenance of the Neoproterozoic Lower Roan Group, Chambishi Basin, North‐eastern Zambia: Implication for rift evolution of the Congo Craton	https://doi.org/10.1002/gj.3491
R20169	2	Muir, R.A.	2019	Univ of Capetown	Thesis	PhD	Recalibrating the breakup history of SW Gondwana: the first U-Pb chronostratigraphy for the Uitenhage Group, South Africa	https://open.uct.ac.za/handle/11427/30432
R20170	2	Barrett, P.M. et al.	2020	Gondwana Research	81	445-460	The age of the Tashinga Formation (Karoo Supergroup) in the Mid-Zambezi Basin, Zimbabwe and the first phytosaur from mainland sub-Saharan Africa	https://doi.org/10.1016/j.gr.2019.12.008
R20171	2	Mueller, P. et al.	2020	Intl J Earth Science	109	201-220	Towards a Southern European Tethyan Palaeomargin provenance signature: sandstone detrital modes and detrital zircon U–Pb age distribution of the Upper Cretaceous–Paleocene Monte Bignone Sandstones (Ligurian Alps, NW Italy)	https://doi.org/10.1007/s00531-019-01797-5
R20172	2	Hunter, A.D.	2019	Memorial Univ Newfoundland	Thesis	MS	Provenance of Upper Jurassic syn-rift strata in the Terra Nova oil field, Jeanne d’Arc basin, offshore Newfoundland: a new detrital zircon U-Pb-Hf reference frame for producing reservoir sandstone units along the Atlantic Canadian margin	https://research.library.mun.ca/13892/1/thesis.pdf
R20173	2	Dunn, S.C. et al.	2020	J African Earth Sci	162	103729	Geology and U–Pb geochronology of the Amani Region, southwestern Tanzania	https://doi.org/10.1016/j.jafrearsci.2019.103729
R20174	2	Schannor, M. et al.	2020	Geoscience Frontiers	10	611-628	Sao Francisco–Congo Craton break-up delimited by U–Pb–Hf isotopes and trace-elements of zircon from metasediments of the Araçuaí Belt	https://doi.org/10.1016/j.gsf.2018.02.011
R20175	2	Romero, R. et al.	2020	Intl Geology Review	62	598-613	Sedimentary provenance of the Late Paleozoic metamorphic basement, south-central Chile: Implications for the evolution of the western margin of Gondwana	https://doi.org/10.1080/00206814.2019.1627589
R20176	2	Zhang, Y. et al.	2019	Palaeogeo Palaeoclim Palaeoeco	533	109241	Detrital zircon provenance comparison between the Paleocene-Eocene Nangqian-Xialaxiu and Gongjue basins: New insights for Cenozoic paleogeographic evolution of the eastern Tibetan Plateau	https://doi.org/10.1016/j.palaeo.2019.109241
R20177	2	Kim, M.G. et al.	2019	Geological Magazine	156	471-484	The tectonic setting of the eastern margin of the Sino-Korean Block inferred from detrital zircon U–Pb age and Nd isotope composition of the Pyeongan Supergroup (upper Palaeozoic – Lower Triassic), Korea	https://doi.org/10.1017/S0016756817000899
R20178	2	Ducassou, C. et al.	2019	Palaeogeo Palaeoclim Palaeoeco	533	109228	Sedimentology and U-Pb dating of Carboniferous to Permian continental series of the northern Massif Central (France): Local palaeogeographic evolution and larger scale correlations	https://doi.org/10.1016/j.palaeo.2019.06.001
R20179	2	Song, B. et al.	2019	Palaeogeo Palaeoclim Palaeoeco	533	109254	New insights into the provenance of Cenozoic strata in the Qaidam Basin, northern Tibet: Constraints from combined U-Pb dating of detrital zircons in recent and ancient fluvial sediments	https://doi.org/10.1016/j.palaeo.2019.109254
R20180	2	Buso, V.V. et al.	2020	Palaeogeo Palaeoclim Palaeoeco	544	109624	Timing of the Late Palaeozoic glaciation in western Gondwana: New ages and correlations from Paganzo and Paraná basins	https://doi.org/10.1016/j.palaeo.2020.109624
R20181	2	Waldron, J.W.F. et al.	2019	Geological Magazine	156	1217-1232	Detrital zircon characterization of early Cambrian sandstones from East Avalonia and SE Ireland: implications for terrane affinities in the peri-Gondwanan Caledonides	https://doi.org/10.1017/S0016756818000407
R20182	2	Xiong, C. et al.	2019	Geological Magazine	156	1587-1604	Detrital zircon U–Pb geochronology and geochemistry of late Neoproterozoic – early Cambrian sedimentary rocks in the Cathaysia Block: constraint on its palaeo-position in Gondwana supercontinent	https://doi.org/10.1017/S0016756819000013
R20183	2	Kenny, G.G. et al.	2019	Geological Magazine	156	1863-1876	On the track of a Scottish impact structure: a detrital zircon and apatite provenance study of the Stac Fada Member and wider Stoer Group, NW Scotland	https://doi.org/10.1017/S0016756819000220
R20184	2	Zhang, W. et al.	2019	Intl Geology Review	61	1909-1926	Pre-Neoproterozoic basement evolution of southwestern Egypt	https://doi.org/10.1080/00206814.2018.1552842
R20185	2	Bonev, N. et al.	2019	Geological Magazine	156	2117-2124	Detrital zircon age and Sr isotopic constraints for a Late Palaeozoic carbonate platform in the lower Rhodope thrust system, Pirin, SW Bulgaria	https://doi.org/10.1017/S0016756819001183
R20186	2	Tarduno, J.A. et al.	2020	PNAS	117	2309-2318	Paleomagnetism indicates that primary magnetite in zircon records a strong Hadean geodynamo	https://doi.org/10.1073/pnas.1916553117
R20187	2	Koshnaw, R.I. et al.	2019	Geology	47	47-50	Timing of the Arabia-Eurasia continental collision—Evidence from detrital zircon U-Pb geochronology of the Red Bed Series strata of the northwest Zagros hinterland, Kurdistan region of Iraq	https://doi.org/10.1130/G45499.1
R20188	2	Porebski, S.J. et al.	2019	Geology	47	284–288	Hirnantian icebergs in the subtropical shelf of Baltica: Evidence from sedimentology and detrital zircon provenance	https://doi.org/10.1130/G45777.1
R20189	2	Morley & Arboit	2019	Geology	47	581–585	Dating the onset of motion on the Sagaing fault: Evidence from detrital zircon and titanite U-Pb geochronology from the North Minwun Basin, Myanmar	https://doi.org/10.1130/G46321.1
R20190	2	Herriott, T.M. et al.	2019	Geology	47	1044–1048	Exploring the law of detrital zircon: LA-ICP-MS and CA-TIMS geochronology of Jurassic forearc strata, Cook Inlet, Alaska, USA	https://doi.org/10.1130/G46312.1
R20191	2	Zhuang, G. et al.	2019	Geophysical Res Letters	46	1312-1319	Microbial and Geochronologic Constraints on the Neogene Paleotopography of Northern Tibetan Plateau	https://doi.org/10.1029/2018GL081505
R20192	2	Xu, B. et al.	2019	Geoscience Frontiers	10	195-212	Ages and Hf isotopes of detrital zircons from the Permian strata in the Bengbatu area (Inner Mongolia) and tectonic implications	https://doi.org/10.1016/j.gsf.2018.08.003
R20193	2	Zhang, L. et al.	2020	Geological Journal	55	3694-3715	Tectonic evolution of north‐eastern Tethyan Himalaya: Evidence from U–Pb geochronology and Hf isotopic geochemistry of detrital zircons	https://doi.org/10.1002/gj.3617
R20194	2	Barham, M. et al.	2019	Geoscience Frontiers	10	1371-1381	Assessing volcanic origins within detrital zircon populations – A case study from the Mesozoic non-volcanic margin of southern Australia	https://doi.org/10.1016/j.gsf.2019.01.003
R20195	2	Wang, F. et al.	2020	Precambrian Research	340	105633	Detrital zircon U-Pb geochronology and Hf isotopes of the Liaohe Group, Jiao-Liao-Ji Belt: Implications for the Paleoproterozoic tectonic evolution	https://doi.org/10.1016/j.precamres.2020.105633
R20196	2	Shi, C. et al.	2019	Geosciences Journal	23	707-729	Detrital-zircon geochronology and Hf isotope of Paleozoic sedimentary rocks in the Jilin Province, NE China: tectonic significance for microcontinental blocks of eastern Central Asian Orogenic Belt	https://doi.org/10.1007/s12303-018-0070-8
R20197	2	McRivette, M.W. et al.	2019	Tectonophysics	751	150-179	Cenozoic basin evolution of the central Tibetan plateau as constrained by U-Pb detrital zircon geochronology, sandstone petrology, and fission-track thermochronology	https://doi.org/10.1016/j.tecto.2018.12.015
R20198	2	Thomas, W.A. et al.	2019	Geosphere	15	1102-1127	Detrital zircons and sediment dispersal from the Coahuila terrane of northern Mexico into the Marathon foreland of the southern Midcontinent	https://doi.org/10.1130/GES02033.1
R20199	2	Marsh, A.D. et al.	2019	Geosphere	15	1128-1139	Regional correlation of the Sonsela Member (Upper Triassic Chinle Formation) and detrital U-Pb zircon data from the Sonsela Sandstone bed near the Sonsela Buttes, northeastern Arizona, USA, support the presence of a distributive fluvial system	https://doi.org/10.1130/GES02004.1
R20200	2	Box, S.E. et al.	2019	Geosphere	15	1774–1808	Detrital zircon geochronology along a structural transect across the Kahiltna assemblage in the western Alaska Range: Implications for emplacement of the Alexander-Wrangellia-Peninsular terrane against North America	https://doi.org/10.1130/GES02060.1
R20201	2	Jackson, L.J. et al.	2019	Geosphere	15	1943–1957	Detrital zircon U-Pb geochronology of modern Andean rivers in Ecuador: Fingerprinting tectonic provinces and assessing downstream propagation of provenance signals	https://doi.org/10.1130/GES02126.1
R20202	2	Lin, W. et al.	2019	Tectonophysics	766	340-378	Pre-Variscan tectonic setting of the south margin of Armorica: Insights from detrital zircon ages distribution and Hf isotopic composition of the St-Georges-sur-Loire Unit (S. Armorican Massif, France)	https://doi.org/10.1016/j.tecto.2019.06.015
R20203	2	Rudko, S.V. et al.	2019	Geotectonics	53	569–587	Detrital Zircons and the Sources of Conglomerates of the Southern Demerdzhi Mountain, Mounatinous Crimea	https://doi.org/10.1134/S0016852119050042
R20204	2	Prokopiev, A.V. et al.	2019	GFF	141	272-278	Provenance of the Devonian–Carboniferous clastics of the southern part of the Prikolyma terrane (Verkhoyansk–Kolyma orogen) based on U–Pb dating of detrital zircons	https://doi.org/10.1080/11035897.2019.1621373
R20205	2	Wang, C. et al.	2019	GSA Bulletin	131	191-204	Linking source and sink: Detrital zircon provenance record of drainage systems in Vietnam and the Yinggehai–Song Hong Basin, South China Sea	https://doi.org/10.1130/B32007.1
R20206	2	Pana, D.I. et al.	2019	GSA Bulletin	131	318-334	U-Pb detrital zircon dating supports Early Jurassic initiation of the Cordilleran foreland basin in southwestern Canada	https://doi.org/10.1130/B31862.1
R20207	2	Enkelmann, E et al.	2019	GSA Bulletin	131	1364-1384	Detrital zircon double-dating of forearc basin strata reveals magmatic, exhumational, and thermal history of sediment source areas	https://doi.org/10.1130/B35043.1
R20208	2	Robinson, F.A. et al.	2019	GSA Bulletin	131	1459-1479	U-Pb and oxygen isotope characteristics of Timanian- and Caledonian-age detrital zircons from the Brooks Range, Arctic Alaska, USA	https://doi.org/10.1130/B35036.1
R20209	2	Canada, A.S. et al.	2020	GSA Bulletin	132	198–214	Accelerating exhumation in the Eocene North American Cordilleran hinterland: Implications from detrital zircon (U-Th)/(He-Pb) double dating	https://doi.org/10.1130/B35160.1
R20210	2	Liu & Stockli	2020	GSA Bulletin	132	245-262	U-Pb ages of detrital zircons in lower Permian sandstone and siltstone of the Permian Basin, west Texas, USA: Evidence of dominant Gondwanan and peri-Gondwanan sediment input to Laurentia	https://doi.org/10.1130/B35119.1
R20211	2	Aguirre-Palafox, L.E. et al.	2019	GSA Special Papers	542	8	Zircon provenance analysis from Lower Paleocene pelagic limestones of the Bottaccione section at Gubbio (Umbria-Marche basin, Italy)	https://doi.org/10.1130/2019.2542(08)
R20212	2	Li, M. et al.	2020	J Asian Earth Sci	194	104327	A window into the Great Unconformity: Insights from geochemistry and geochronology of Ediacaran glaciogenic rocks in the North China Craton	https://doi.org/10.1016/j.jseaes.2020.104327
R20213	2	Liu, B. et al.	2019	Intl Geology Review	61	607-621	The tectono-magmatic evolution of the West Junggar terrane (NW China) unravelled by U–Pb ages of detrital zircons in modern river sands	https://doi.org/10.1080/00206814.2018.1440647
R20214	2	Fan, M. et al.	2019	Intl Geology Review	61	622-636	Cenozoic drainage evolution of the Rio Grande paleoriver recorded in detrital zircons in South Texas	https://doi.org/10.1080/00206814.2018.1446368
R20215	2	Cheng, C. et al.	2019	Intl Geology Review	61	1462-1478	U–Pb detrital zircon geochronology and Hf isotopic composition of Permian clastic rocks, Zhen’an basin, South Qinling belt: implications for the Paleozoic tectonic evolution of the Qinling orogenic belt	https://doi.org/10.1080/00206814.2018.1517393
R20216	2	Huo, H. et al.	2019	Intl Geology Review	61	2036-2056	Detrital zircon ages and Hf isotopic compositions of metasedimentary rocks in the Wuqia area of Southwest Tianshan, NW China: implications for the early Paleozoic tectonic evolution of the Tianshan orogenic belt	https://doi.org/10.1080/00206814.2019.1579055
R20217	2	Xu, W. et al.	2020	Intl Geology Review	62	168-185	Paleoproterozoic transition in tectonic regime recorded by the Eastern Block of the North China Craton: evidence from detrital zircons of the Langzishan Formation, Jiao-Liao-Ji Belt	https://doi.org/10.1080/00206814.2019.1594413
R20218	2	Kuznetsov, N.B. et al.	2019	Intl J Earth Science	108	2407-2428	Pre-Mesozoic Crimea as a continuation of the Dobrogea platform: insights from detrital zircons in Upper Jurassic conglomerates, Mountainous Crimea	https://doi.org/10.1007/s00531-019-01770-2
R20219	2	Villeneuve, M. et al.	2019	Intl J Earth Science	108	187-212	Age and provenance of detrital zircons from the Oligocene formations of the Marseille–Aubagne basins (SE France): consequences on the geodynamic and palaeogeographic evolution of the northern Gondwana margin	https://doi.org/10.1007/s00531-018-1649-z
R20220	2	Mortimer, N. et al.	2020	New Zealand J Geo Geophys	63	145-150	Early Cretaceous greywacke from Colville Knolls, New Zealand	https://doi.org/10.1080/00288306.2019.1629967
R20221	2	Sun, J.; Dong, Y.	2019	Intl J Earth Science	108	569-586	Cambrian tectonic evolution of the northwestern Ordos Terrane, North China: constraints of stratigraphy, sedimentology and zircon U–Pb geochronology	https://doi.org/10.1007/s00531-018-1669-8
R20222	2	Zieger, J. et al.	2019	Intl J Earth Science	108	887-910	U–Pb ages of magmatic and detrital zircon of the Döhlen Basin: geological history of a Permian strike-slip basin in the Elbe Zone (Germany)	https://doi.org/10.1007/s00531-019-01683-0
R20223	2	Zheng, J. et al.	2019	Intl J Earth Science	108	1029-1048	Sedimentology and detrital zircon geochronology of the Nanduan Formation (Carboniferous) of the Changning-Menglian Belt: indications for the evolution of Paleo-Tethys in western Yunnan, China	https://doi.org/10.1007/s00531-019-01694-x
R20224	2	Kim, H.S. et al.	2019	Intl J Earth Science	108	1509-1526	Sediment grain size does matter: implications of spatiotemporal variations in detrital zircon provenance for early Paleozoic peri-Gondwana reconstructions	https://doi.org/10.1007/s00531-019-01717-7
R20225	2	Vozarova, A. et al.	2019	Intl J Earth Science	108	1793–1815	Detrital zircon U–Pb geochronology of Pennsylvanian–Permian sandstones from the Turnaicum and Meliaticum (Western Carpathians, Slovakia): provenance and tectonic implications	https://doi.org/10.1007/s00531-019-01733-7
R20226	2	Lu, G. et al.	2019	Intl J Earth Science	108	1817–1834	Restoring the source-to-sink relationships in the Paleogene foreland basins in the Central and Southern Alps (Switzerland, Italy, France): a detrital zircon study approach	https://doi.org/10.1007/s00531-019-01734-6
R20227	2	Zulauf, G. et al.	2019	Intl J Earth Science	108	2493–2529	Triassic evolution of the western Neotethys: constraints from microfabrics and U–Pb detrital zircon ages of the Plattenkalk Unit (External Hellenides, Greece)	https://doi.org/10.1007/s00531-019-01773-z
R20228	2	Nagata, M. et al.	2019	Island Arc	28	e12306	Timescale of material circulation in subduction zone: U–Pb zircon and K–Ar phengite double‐dating of the Sanbagawa metamorphic complex in the Ikeda district, central Shikoku, southwest Japan	https://doi.org/10.1111/iar.12306
R20229	2	Zieger et al.	2019	J African Earth Sci	158	103555	The Permo-Carboniferous Dwyka Group of the Aranos Basin (Namibia) – How detrital zircons help understanding sedimentary recycling during a major glaciation	https://doi.org/10.1016/j.jafrearsci.2019.103555
R20230	2	Mapeo, R.B.M. et al.	2019	J African Earth Sci	159	103576	Zircon geochronology of basement granitoid gneisses and sedimentary rocks of the Tsodilo Hills Group in the Pan-African Damara Belt, western Botswana: age constraints, provenance, and tectonic significance	https://doi.org/10.1016/j.jafrearsci.2019.103576
R20231	2	Wang, M. et al.	2019	J Asian Earth Sci	175	26-34	Palaeontology and U–Pb detrital zircon geochronology of Upper Triassic strata on the northern margin of the Bangong Co–Nujiang suture zone, Tibet: Constraints on the age of opening of the Meso-Tethys	https://doi.org/10.1016/j.jseaes.2018.08.015
R20232	2	Knittel, U. et al.	2019	J Asian Earth Sci	177	48-51	Late Cretaceous age of eclogite facies metamorphism of the Sanbagawa belt in the Asemi River area, Shikoku (SW Japan): Evidence from detrital zircon	https://doi.org/10.1016/j.jseaes.2019.03.003
R20233	2	Shen, X. et al.	2019	J Asian Earth Sci	183	103964	Constraints of zircon U-Pb-Hf isotopes from Late Permian-Middle Triassic flora-bearing strata in the Yanbian area (NE China) on a scissor-like closure model of the Paleo-Asian Ocean	https://doi.org/10.1016/j.jseaes.2019.103964
R20234	2	Dew, R. et al.	2019	J Asian Earth Sci	184	103967	Age and provenance of the Chaung Magyi Group, Yeywa Dome, Myanmar, based on U-Pb dating of detrital zircons	https://doi.org/10.1016/j.jseaes.2019.103967
R20235	2	Meng, Y. et al.	2019	J Asian Earth Sci	185	104026	Back-arc basin evolution in the southern Lhasa sub-terrane, southern Tibet: Constraints from U-Pb ages and in-situ Lu-Hf isotopes of detrital zircons	https://doi.org/10.1016/j.jseaes.2019.104026
R20236	2	Hu, P.Y. et al.	2019	J Asian Earth Sci	185	104055	The North Lhasa terrane in Tibet was attached with the Gondwana before it was drafted away in Jurassic: Evidence from detrital zircon studies	https://doi.org/10.1016/j.jseaes.2019.104055
R20237	2	Wizevich, M.C. et al.	2019	Swiss J Geosciences	112	419–434	U–Pb zircon provenance of Triassic sandstones, western Swiss Alps: implications for geotectonic history	https://doi.org/10.1007/s00015-019-00342-5
R20238	2	McConnell, B. et al.	2019	J Geo Society London	176	440-446	Insight into late Iapetus tectonics from new U–Pb zircon and micropalaeontological data from the Navan area, eastern Ireland	https://doi.org/10.1144/jgs2018-168
R20239	2	Zhang, W. et al.	2019	Tectonophysics	767	128146	Multiple post-depositional thermal events in the Drummond Basin, Australia: Evidence from apatite and zircon (UTh)/He thermochronology	https://doi.org/10.1016/j.tecto.2019.06.016
R20240	2	Baral, U. et al.	2019	Terra Nova	31	18-27	Detrital zircon U–Pb geochronology of a Cenozoic foreland basin in Northeast India: Implications for zircon provenance during the collision of the Indian and Asian plates	https://doi.org/10.1111/ter.12364
R20241	2	Neves, S. et al.	2019	J Geo Survey Brazil	2	17-25	The metasedimentary Macururé Complex (Sergipano Belt, Borborema Province, Brazil) in southern Alagoas state: geology and geochronology	https://doi.org/10.29396/jgsb.2019.v2.n1.2
R20242	2	Calado, B. et al.	2019	J Geo Survey Brazil	2	137-150	Evidence for ca. 2046 Ma high-grade metamorphism in Paleoproterozoic metasedimentary rocks of the northern Borborema Province, NE Brazil: constraints from U-Pb (LA-ICP-MS) zircon ages	https://doi.org/10.29396/jgsb.2019.v2.n3.1
R20243	2	Yu, X. et al.	2019	JGR Earth Surface	124	1701-1719	Landscape and Tectonic Evolution of Bayin River Watershed, Northeastern Qaidam Basin, Northern Tibetan Plateau: Implications for the Role of River Morphology in Source Analysis and Low‐Temperature Thermochronology	https://doi.org/10.1029/2018JF004989
R20244	2	Luo, L. et al.	2019	J of Geodynamics	124	25-37	Detrital zircon provenance investigation from the Neoproterozoic successions of the South China Block: Paleogeographic implications	https://doi.org/10.1016/j.jog.2019.01.011
R20245	2	Shi, G. et al.	2019	J of Geodynamics	130	57-71	Combined detrital zircon fission track and U-Pb dating of the Late Paleozoic to Early Mesozoic sandstones in the Helanshan, western Ordos fold-thrust belt: Constraints for provenance and exhumation history	https://doi.org/10.1016/j.jog.2019.07.001
R20246	2	Fornelli, A. et al.	2019	Italian J Geosciences	138	216-230	U-Pb detrital zircon ages and compositional features of Bifurto quartz-rich sandstones from Southern Apennines (Southern Italy): comparison with Numidian Flysch sandstones to infer source area	https://doi.org/10.3301/IJG.2019.02
R20247	2	Accotto, C. et al.	2019	Lithos	338	73-86	Mixed and recycled detrital zircons in the Paleozoic rocks of the Eastern Moroccan Meseta: Paleogeographic inferences	https://doi.org/10.1016/j.lithos.2019.04.011
R20248	2	Jian, X. et al.	2019	Tectonics	38	767-787	Triassic Sedimentary Filling and Closure of the Eastern Paleo‐Tethys Ocean: New Insights From Detrital Zircon Geochronology of Songpan‐Ganzi, Yidun, and West Qinling Flysch in Eastern Tibet	https://doi.org/10.1029/2018TC005300
R20249	2	Akdogan, R. et al.	2019	Tectonics	38	1050-1069	Striking Variation in the Provenance of the Lower and Upper Cretaceous Turbidites in the Central Pontides (Northern Turkey) Related to the Opening of the Black Sea	https://doi.org/10.1029/2018TC005119
R20250	2	Wu, C. et al.	2019	Tectonics	38	1609-1650	Tectonics of the Eastern Kunlun Range: Cenozoic Reactivation of a Paleozoic‐Early Mesozoic Orogen	https://doi.org/10.1029/2018TC005370
R20251	2	Xu, J. et al.	2019	Tectonics	38	1798-1823	When Did the Paleotethys Ailaoshan Ocean Close: New Insights From Detrital Zircon U‐Pb age and Hf Isotopes	https://doi.org/10.1029/2018TC005291
R20252	2	Colleps, C.L. et al.	2019	Tectonics	38	2059-2086	Neogene Kinematic Evolution and Exhumation of the NW India Himalaya: Zircon Geo‐ and Thermochronometric Insights From the Fold‐Thrust Belt and Foreland Basin	https://doi.org/10.1029/2018TC005304
R20253	2	Wang, M. et al.	2020	Intl Geology Review	62	465-478	Dating of detrital zircon grains and fossils from Late Palaeozoic sediments of the Baruo area, Tibet: constraints on the Late Palaeozoic evolution of the Lhasa terrane	https://doi.org/10.1080/00206814.2019.1619199
R20254	2	Poulaki, E.M. et al.	2019	Tectonics	38	3586-3613	Zircon U‐Pb Chronostratigraphy and Provenance of the Cycladic Blueschist Unit and the Nature of the Contact With the Cycladic Basement on Sikinos and Ios Islands, Greece	https://doi.org/10.1029/2018TC005403
R20255	2	Bonova, K. et al.	2019	Palaeogeo Palaeoclim Palaeoeco	514	768-784	Origin of deep-sea clastics of the Magura Basin (Eocene Makovica sandstones in the Outer Western Carpathians) with constraints of framework petrography, heavy mineral analysis and zircon geochronology	https://doi.org/10.1016/j.palaeo.2018.09.025
R20256	2	Liang, X. et al.	2020	Tectonics	39	e2019tc5589	Sedimentary Evolution and Provenance of the late Permian‐middle Triassic Raggyorcaka Deposits in North Qiangtang (Tibet, Western China): Evidence for a Forearc Basin of the Longmu Co‐Shuanghu Tethys Ocean	https://doi.org/10.1029/2019TC005589
R20257	2	Roberts, D. et al.	2019	Norwegian J Geology	99	583-595	A Silurian age for the metasedimentary rocks of the Ekne Group, Trøndelag, Mid-Norwegian Caledonides: and inferences for a peri-Laurentian provenance	https://dx.doi.org/10.17850/njg99-4-3
R20258	2	Chen, X. et al.	2020	Ore Geology Rev	117	103296	Age, sediment source and tectonic setting of the ore-hosting Jinwozi Formation at the Jinwozi gold deposit in Beishan Orogen, NW China: Evidence from detrital zircon U–Pb ages and Lu–Hf isotopes	https://doi.org/10.1016/j.oregeorev.2019.103296
R20259	2	Xing, K.C. et al.	2020	Intl Geology Review	62	428-445	Tectonic affinity of the Khanka Massif in the easternmost Central Asian Orogenic Belt: evidence from detrital zircon geochronology of Permian sedimentary rocks	https://doi.org/10.1080/00206814.2019.1619098
R20260	2	Lowen, K. et al.	2020	Intl Geology Review	62	389-414	Evolution of the Palaeotethys in the Eastern Mediterranean: a multi-method approach to unravel the age, provenance and tectonic setting of the Upper Palaeozoic Konya Complex and its Mesozoic cover sequence (south-central Turkey)	https://doi.org/10.1080/00206814.2019.1616619
R20261	2	Krasnobaev, A.A. et al.	2019	Doklady Earth Sci	488	1166-1172	Sources of Zircons from Clastic Rocks of the Riphean Sequences of the Urals	https://doi.org/10.1134/S1028334X19100039
R20262	2	Chen, G. et al.	2019	J Geo Society London	176	863-884	U–Pb detrital zircon ages used to infer provenance and tectonic setting of Late Triassic–Miocene sandstones related to the Tethyan development of Cyprus	https://doi.org/10.1144/jgs2018-207
R20263	2	Tsai, C.H. et al.	2019	J Geo Society London	176	727-735	Detrital zircon record from major rivers of Luzon Island: implications for Cenozoic continental growth in SE Asia	https://doi.org/10.1144/jgs2019-003
R20264	2	Bootes, N. et al.	2019	Tectonics	38	2703-2726	Late Miocene to Pleistocene Source to Sink Record of Exhumation and Sediment Routing in the Gulf of Alaska From Detrital Zircon Fission‐Track and U‐Pb Double Dating	https://doi.org/10.1029/2019TC005497
R20265	2	Pettit, B.S. et al.	2019	J Sedimentary Research	89	273-292	Detrital-Zircon U-Pb Paleodrainage Reconstruction and Geochronology of the Campanian Blackhawk–Castlegate Succession, Wasatch Plateau and Book Cliffs, Utah, U.S.A.	https://doi.org/10.2110/jsr.2019.18
R20266	2	Lynds & Xie	2019	Tectonics	38	4077-4098	Detrital Zircon Geochronology of Upper Cretaceous to Paleocene Sandstones From South‐Central Wyoming: Evidence for Middle Campanian Laramide Deformation	https://doi.org/10.1029/2019TC005636
R20267	2	Leary, R.J. et al.	2020	Lithosphere	12	88-121	Provenance of Pennsylvanian–Permian sedimentary rocks associated with the Ancestral Rocky Mountains orogeny in southwestern Laurentia: Implications for continental-scale Laurentian sediment transport systems	https://doi.org/10.1130/L1115.1
R20268	2	Blades, M.L. et al.	2020	J Geo Society London	177	357-378	Unravelling the Neoproterozoic accretionary history of Oman, using an array of isotopic systems in zircon	https://doi.org/10.1144/jgs2018-125
R20269	2	Chen, W.Y. et al.	2020	Geological Journal	55	1529-1545	Provenance of newly discovered Upper Ordovician black rock units in the West Kunlun Orogen, China: Constraints from detrital zircon U–Pb chronology and whole‐rock geochemistry	https://doi.org/10.1002/gj.3514
R20270	2	Peng, H. et al.	2019	Geological Magazine	156	2031-2042	Provenance and palaeogeographic implications of detrital zircons from the lower Carboniferous Riwanchaka Formation of the central Tibetan Plateau	https://doi.org/10.1017/S0016756819000359
R20271	2	Ma, H. et al.	2019	Geological Magazine	156	2085-2103	Three-stage Mesozoic intracontinental tectonic evolution of South China recorded in an overprinted basin: evidence from stratigraphy and detrital zircon U–Pb dating	https://doi.org/10.1017/S0016756819000451
R20272	2	Andersen, T. et al.	2019	South African J Geology	122	79-96	Detrital zircon in sandstones from the Palaeoproterozoic Waterberg and Nylstroom basins, South Africa: Provenance and recycling	https://doi.org/10.25131/sajg.122.0008
R20273	2	Liu, J. et al.	2020	J Geo Society London	177	855-865	Detrital zircon U-Pb geochronology and Lu-Hf isotopes of the Neoproterozoic Penglai Group and their comparisons with coevally sedimentary strata of the southeastern NCC: Provenance, tectonic affinity and implications	https://doi.org/10.1144/jgs2019-109
R20274	2	Elliot, D.H. et al.	2019	Geosphere	15	576-604	Hf- and O-isotope data from detrital and granitoid zircons reveal characteristics of the Permian–Triassic magmatic belt along the Antarctic sector of Gondwana	https://doi.org/10.1130/GES02011.1
R20275	2	Wu, X. et al.	2020	Geological Journal	55	2110-2128	Provenance analysis of Permian sandstones from the Solonker area in central Inner Mongolia, China: Constraints from detrital zircon U‐Pb geochronology and whole‐rock geochemistry	https://doi.org/10.1002/gj.3715
R20276	2	Turzewski, M.D. et al.	2020	Earth & Planetary Sci Lett	535	116113	Provenance and erosional impact of Quaternary megafloods through the Yarlung-Tsangpo Gorge from zircon U-Pb geochronology of flood deposits, eastern Himalaya	https://doi.org/10.1016/j.epsl.2020.116113
R20277	2	Yang, L. et al.	2020	GSA Bulletin	132	1953-1968	Indo-Burma passive amalgamation along the Kaladan Fault: Insights from zircon provenance in the Chittagong-Tripura Fold Belt (Bangladesh)	https://doi.org/10.1130/B35429.1
R20278	2	Priyatkina, N.S. et al.	2019	Doklady Earth Sci	484	28-31	The Proterozoic Pogor’uy Formation of Yenisei Ridge: Age and Provenance Sources According to U/Pb Dating of Detrital Zircons	https://doi.org/10.1134/S1028334X19010136
R20279	2	Kanygina, N.A. et al.	2019	Doklady Earth Sci	489	1273-1276	First Results of Dating Detrital Zircons from the Late Precambrian Quartzite–Schist Sequences of the Chu Block (Southern Kazakhstan)	https://doi.org/10.1134/S1028334X19110035
R20280	2	Zhu, Z. et al.	2020	Earth & Planetary Sci Lett	536	116140	S-type granites: Their origin and distribution through time as determined from detrital zircons	https://doi.org/10.1016/j.epsl.2020.116140
R20281	2	Gifford, J.N. et al.	2020	Geosciences	10	80:1-80:33	Detrital Zircon Provenance and Lithofacies Associations of Montmorillonitic Sands in the Maastrichtian Ripley Formation: Implications for Mississippi Embayment Paleodrainage Patterns and Paleogeography	https://doi.org/10.3390/geosciences10020080
R20282	2	Odoh, S. et al.	2019	Andean Tectonics	Chapt 6	133-171	Chapter 6 - Discriminating mechanisms for coarse clastic progradation in the Colombian foreland basin using detrital zircon double dating	https://doi.org/10.1016/B978-0-12-816009-1.00008-3
R20283	2	Vallejo, C. et al.	2019	Andean Tectonics	Chapt 8	209-236	Chapter 8 - Late cretaceous to miocene stratigraphy and provenance of the coastal forearc and Western Cordillera of Ecuador: Evidence for accretion of a single oceanic plateau fragment	https://doi.org/10.1016/B978-0-12-816009-1.00010-1
R20284	2	Gutierrez, E.G. et al.	2019	Andean Tectonics	Chapt 9	237-268	Chapter 9 - Provenance and geochronological insights into Late Cretaceous-Cenozoic foreland basin development in the Subandean Zone and Oriente Basin of Ecuador	https://doi.org/10.1016/B978-0-12-816009-1.00011-3
R20285	2	George, S.W.M. et al.	2019	Andean Tectonics	Chapt 10	269-296	Chapter 10 - Sediment provenance variations during contrasting Mesozoic-early Cenozoic tectonic regimes of the northern Peruvian Andes and Santiago-Marañón foreland basin	https://doi.org/10.1016/B978-0-12-816009-1.00012-5
R20286	2	Chen, Z. et al.	2019	Tectonics	38	2779-2802	Composition, Provenance, and Tectonic Setting of the Southern Kangurtag Accretionary Complex in the Eastern Tianshan, NW China: Implications for the Late Paleozoic Evolution of the North Tianshan Ocean	https://doi.org/10.1029/2018TC005385
R20287	2	Liu, J.L. et al.	2020	Geological Journal	55	4415-4425	Late Mesozoic tectonic evolution of the southern Great Xing'an Range, northeastern China: Constraints from detrital zircon U–Pb and Hf isotopes of Late Cretaceous sandstones in the southwestern Songliao Basin	https://doi.org/10.1002/gj.3685
R20288	2	Wang, A.Q. et al.	2020	Geological Journal	55	1320-1331	Late Palaeozoic tectonic evolution of the southern North China Craton: Constraints from detrital zircon dating and Hf–O isotopic compositions of the Benxi Formation, Sanmenxia area, North China Craton	https://doi.org/10.1002/gj.3481
R20289	2	Liu, X. et al.	2020	Intl J Earth Science	109	43–62	Tectono-sedimentary evolution of the Mesoproterozoic basins in the southern Yan-Liao and Mianchi-Queshan areas: insights from stratigraphic pattern and detrital zircon geochronology	https://doi.org/10.1007/s00531-019-01784-w
R20290	2	Gao, B.; Li, Z.	2020	Geological Journal	55	2773-2786	Differential exhumation of Jiaodong Peninsula during Early Cretaceous: Evidence from detrital zircon U–Pb isotopic dating	https://doi.org/10.1002/gj.3541
R20291	2	Shi, C. et al.	2020	Geological Journal	55	2717-2737	Detrital zircon U–Pb dating and Hf isotope study of late Palaeozoic sedimentary rocks in central–eastern Jilin Province, NE China: Constraints for tectonic evolution of the eastern segment of the Paleo‐Asian Ocean	https://doi.org/10.1002/gj.3525
R20292	2	Chen, Z. et al.	2020	Geological Journal	55	1708-1727	Latest Permian–early Triassic arc amalgamation of the Eastern Tianshan (NW China): Constraints from detrital zircons and Hf isotopes of Devonian–Triassic sediments	https://doi.org/10.1002/gj.3540
R20293	2	Martin & Bosbyshell	2019	Canadian J Earth Sci	56	1061-1076	Further detrital zircon evidence for peri-Gondwanan blocks in the central Appalachian Piedmont Province, USA	https://doi.org/10.1139/cjes-2018-0253
R20294	2	Ma, X. et al.	2019	Geological Magazine	156	950-968	U–Pb ages and Hf isotopes of detrital zircons from pre-Devonian sequences along the southeast Yangtze: a link to the final assembly of East Gondwana	https://doi.org/10.1017/S0016756818000511
R20295	2	Shi, G. et al.	2019	Geological Magazine	156	547-571	Provenance and tectonic setting of the Upper Palaeozoic sandstones in western Inner Mongolia (the Shalazhashan and Solonker belts), China: insights from detrital zircon U–Pb ages and Hf isotopes	https://doi.org/10.1017/S0016756817000978
R20296	2	Lang, X. et al.	2019	Geological Magazine	156	683-701	Detrital zircon geochronology and geochemistry of Jurassic sandstones in the Xiongcun district, southern Lhasa subterrane, Tibet, China: implications for provenance and tectonic setting	https://doi.org/10.1017/S0016756818000122
R20297	2	Ryazantsev, A.V. et al.	2019	Geotectonics	53	485–499	A Reconstruction of a Vendian–Cambrian Active Continental Margin within the Southern Urals: Results of Detrital Zircons Studying from Ordovician Terrigenous Rocks	https://doi.org/10.1134/S0016852119040058
R20298	2	Wang, P. et al.	2020	Precambrian Research	341	105621	Zircons from the Tarim basement provide insights into its positions in Columbia and Rodinia supercontinents	https://doi.org/10.1016/j.precamres.2020.105621
R20299	2	Coutts, D.S. et al.	2020	Lithosphere	12	180-197	Along strike variations in sediment provenance within the Nanaimo basin reveal mechanisms of forearc basin sediment influx events	https://doi.org/10.1130/L1138.1
R20300	2	Jacobs, J. et al.	2020	Precambrian Research	342	105553	Neoproterozoic geodynamic evolution of easternmost Kalahari: Constraints from U-Pb-Hf-O zircon, Sm-Nd isotope and geochemical data from the Schirmacher Oasis, East Antarctica	https://doi.org/10.1016/j.precamres.2019.105553
R20301	2	Lawton, T.F. et al.	2020	GSA Bulletin	132	2489-2516	Transition from Late Jurassic rifting to middle Cretaceous dynamic foreland, southwestern U.S. and northwestern Mexico	https://doi.org/10.1130/B35433.1
R20302	2	Muir, R.A. et al.	2020	Gondwana Research	84	p 177-193	Recalibrating the breakup history of SW Gondwana: UPb radioisotopic age constraints from the southern Cape of South Africa	https://doi.org/10.1016/j.gr.2020.02.011
R20303	2	Waite, L. et al.	2020	Intl Geology Review	62	1224-1244	Detrital zircon provenance evidence for an early Permian longitudinal river flowing into the Midland Basin of west Texas	https://doi.org/10.1080/00206814.2020.1756930
R20304	2	Zhou, G. et al.	2020	GSA Bulletin	132	2367-2381	A clearer view of crustal evolution: U-Pb, Sm-Nd, and Lu-Hf isotope systematics in five detrital minerals unravel the tectonothermal history of northern China	https://doi.org/10.1130/B35515.1
R20305	2	Khubanov, V.B. et al.	2020	Springer Proceedings Earth Envir Sci	Springer	ebook	Formation Stages of Calc-Alkaline Granites in the Western Transbaikalian Granitoid Province: LA-ICP-MS U–Pb Age Data on Detrital Zircons from Modern Sediments	https://doi.org/10.1007/978-3-030-00925-0_13
[truncated: 1,230 more rows]

## Sheet: Samples
Ref-Sample Key	Group	Sample_ID	Country/Small Region	Large Region	Continent	Major Geographic-Geologic Description	Minor Geologic-Geographic Unit	Locality	Latitude	Longitude	Max. Stratigraphic Age (Ma)	Est. Stratigraphic Age (Ma)	Min. Stratigraphic Age (Ma)	Mineral	Mass Spectrometer	Spectrometer Location	Institution	Spectrometer Model	Class-1 Rock Type	Class-2 Rock Type	Class-3 Rock Type	Ref-Sample Key	Accepted records	12 x 12 grid Index	12 x 12 grid wt. (calc)	Not used	U-Pb Record Count	Total records: 13,691	Accepted Records: 13,691	% accepted	1	Acceptance range (classes):	1	3
[truncated: 19,788 more rows]

[truncated: 2 more sheets: UPb_Data, Grids_12x12]
